# Supplementary material for: A mechanism for temporary bioadhesion
Source: Proc Natl Acad Sci U S A. 2019 Feb 19;116(10):4297–306. doi: 10.1073/pnas.1814230116 (PMC6410801; doi:10.1073/pnas.1814230116)
Supplement: Supplementary File [file pnas.1814230116.sd01.xlsx]

## Sheet: Pull_down_Trypsin_1
Accession	Description	Score	Coverage	# Proteins	# Unique Peptides	# Peptides	# PSMs	# AAs	MW [kDa]	calc. pI
unk	{Pfam: Myosin tail [PF01576.14, score=1086.5]} {Human: MYH6, myosin, heavy chain 6, cardiac muscle, alpha [Source:HGNC Symbol;Acc:7576], e=0.0} - [RNA1310_412.1_1]	38.3043	6.81	5	7	12	12	2364	270.417	7.81104
	A2	Sequence	# PSMs	# Proteins	# Protein Groups	Protein Group Accessions	Modifications	ΔCn	XCorr	Charge	MH+ [Da]	ΔM [ppm]	RT [min]	# Missed Cleavages
	High	SKYESGGGGGGEEAEEIKR	1	1	1	unk		0	5.48884	3	1939.89	-2.71933	21.3536	2
	High	LLDEEDAANELEGVK	1	4	2	unk		0	3.92345	2	1644.79	-2.26847	36.6698	0
	High	ENQSVLITGESGAGK	1	3	1	unk		0	3.42045	2	1489.74	-3.13798	27.9945	0
	High	ELEEQNVTLLQQK	1	4	2	unk		0	3.29713	2	1571.82	-4.28988	33.0358	0
	High	cQQAQADLESVQR	1	1	1	unk	C1(Carbamidomethyl)	0	3.28567	2	1532.71	0.850306	26.6378	0
	High	VEDEQGIIAQLQR	1	3	3	unk		0	2.97003	2	1498.78	-5.38412	36.7194	0
	High	VVSGNILEAIQLDK	1	2	1	unk		0	2.95224	2	1498.85	-1.73	43.0634	0
	High	QLEEAEAQVSQLTR	1	1	1	unk		0	2.8018	2	1601.8	-9.66311	33.7955	0
	High	VQELEAELDQEQR	1	2	2	unk		0	2.66288	2	1586.76	-0.575506	31.9719	0
	High	IQELEEELESER	1	1	1	unk		0	2.65781	2	1503.72	0.0488957	34.5476	0
	High	QIGDLQSQK	1	3	3	unk		0	2.44153	2	1016.53	-2.14611	23.281	0
	High	DIEDLEQSLQK	1	2	1	unk		0	2.40247	2	1317.65	-0.698174	37.1373	0
unk	Mlig-AP2_3 {Pfam: Thrombospondin type 1 domain [PF00090.14, score=64.6]} {Human: THBS2, thrombospondin 2 [Source:HGNC Symbol;Acc:11786], e=6e-17} - [RNA1310_548_3]	27.6386	4.92	1	3	8	8	2155	231.378	8.71924
	A2	Sequence	# PSMs	# Proteins	# Protein Groups	Protein Group Accessions	Modifications	ΔCn	XCorr	Charge	MH+ [Da]	ΔM [ppm]	RT [min]	# Missed Cleavages
	High	RSDVVAAEVAAADSSQVYLLK	1	1	1	unk		0	4.74422	3	2192.15	-4.08575	40.1137	1
	High	RPPPPPPPRPGGNHGR	1	1	1	unk		0	3.89364	3	1685.91	-2.33554	17.9537	0
	High	RGGSTQLTFQVDR	1	5	2	unk		0	3.88617	3	1464.75	-1.72623	29.4735	1
	High	KEALLPSGSGLPVK	1	5	2	unk		0	3.79921	2	1395.82	-3.63368	32.2773	1
	High	EVTVFVADEDKPEK	1	5	2	unk		0	3.41685	2	1605.79	-3.89222	29.9281	0
	High	ALSPSQLENVEFPELPK	1	5	2	unk		0	2.90436	2	1897.99	-0.392804	42.5703	0
	High	EALLPSGSGLPVKR	1	5	2	unk		0	2.55483	2	1423.82	-1.88016	32.1427	1
	High	ScDSLcPSGQR	1	1	1	unk	C2(Carbamidomethyl); C6(Carbamidomethyl)	0	2.43935	2	1266.52	-2.03201	22.2489	0
unk	{Pfam: Peptidase family M13 [PF01431.16, score=114.7]} {Human: MMEL1, membrane metallo-endopeptidase-like 1 [Source:HGNC Symbol;Acc:14668], e=7e-30} - [RNA1310_6028_2]	27.3317	10.26	1	7	7	8	984	111.107	8.36768
	A2	Sequence	# PSMs	# Proteins	# Protein Groups	Protein Group Accessions	Modifications	ΔCn	XCorr	Charge	MH+ [Da]	ΔM [ppm]	RT [min]	# Missed Cleavages
	High	TQcLIDSYNDLIESQAVGFR	2	1	1	unk	C3(Carbamidomethyl)	0	4.19272	2	2329.1	-4.35554	45.1114	0
	High	DKFEHDFEAHSADPEVTR	1	1	1	unk		0	4.18793	4	2129.95	-1.18852	27.6067	1
	High	LQAAMLVGNELVTGK	1	1	1	unk		0	3.98776	2	1543.85	1.36662	39.4459	0
	High	YLDNFTSVEDFMAR	1	1	1	unk		0	2.99498	2	1707.77	0.921529	45.1441	0
	High	LLEQLEPELQSR	1	1	1	unk		0	2.79352	2	1454.78	-1.8746	36.6051	0
	High	FIDNLDGQNPR	1	1	1	unk		0	2.75915	2	1288.62	-4.26433	30.0012	0
	High	DcISTSAMLDR	1	1	1	unk	C2(Carbamidomethyl)	0	2.55903	2	1268.56	-0.52419	31.9297	0
unk	{Pfam: GCC2 and GCC3 [PF07699.8, score=135.5]} {Human: KIAA1324L, KIAA1324-like [Source:HGNC Symbol;Acc:21945], e=6e-10} - [RNA1310_25452_2]	26.6376	39.39	1	8	8	8	457	46.8928	8.89502
	A2	Sequence	# PSMs	# Proteins	# Protein Groups	Protein Group Accessions	Modifications	ΔCn	XCorr	Charge	MH+ [Da]	ΔM [ppm]	RT [min]	# Missed Cleavages
	High	KcTScmAGTFASSTGASK	1	1	1	unk	C2(Carbamidomethyl); C5(Carbamidomethyl); M6(Oxidation)	0	4.14513	3	1867.8	-1.24727	21.8545	1
	High	cTAcPAGSSSGPGAK	1	1	1	unk	C1(Carbamidomethyl); C4(Carbamidomethyl)	0	3.62337	2	1407.6	-1.75619	18.1226	0
	High	cTEcPAGSSSGPGAK	1	1	1	unk	C1(Carbamidomethyl); C4(Carbamidomethyl)	0	3.57137	2	1465.6	-2.01087	18.6699	0
	High	AGTFASSTGASK	1	1	1	unk		0	3.50715	2	1084.53	-1.76048	20.532	0
	High	cTEcPAGSSSGSGAK	1	1	1	unk	C1(Carbamidomethyl); C4(Carbamidomethyl)	0	3.48716	2	1455.58	-2.53611	16.3136	0
	High	SGTFASSTGASK	1	1	1	unk		0	2.95963	2	1100.52	-3.21045	20.0825	0
	High	cTECPAGSSSEPGAEK	1	1	1	unk	C1(Carbamidomethyl)	0	2.71993	2	1609.66	5.81012	19.7853	0
	High	AGTFASTGASK	1	1	1	unk		0	2.62386	2	997.494	-1.13212	20.3229	0
unk	{Pfam: GCC2 and GCC3 [PF07699.8, score=144.0]} {Human: PCSK5, proprotein convertase subtilisin/kexin type 5 [Source:HGNC Symbol;Acc:8747], e=1e-15} - [RNA1310_1237.1_3]	25.8512	7.73	6	8	8	8	1681	182.843	7.79639
	A2	Sequence	# PSMs	# Proteins	# Protein Groups	Protein Group Accessions	Modifications	ΔCn	XCorr	Charge	MH+ [Da]	ΔM [ppm]	RT [min]	# Missed Cleavages
	High	TVDANALEQYGPAVDAIADAISNSDKK	1	1	1	unk		0	4.6748	3	2776.37	2.92035	48.6576	1
	High	AGSNSEIGTVYSGYK	1	2	1	unk		0	3.61204	2	1532.72	-1.63687	30.64	0
	High	cPAGTYASESGSQK	1	3	1	unk	C1(Carbamidomethyl)	0	3.38233	2	1442.62	-1.5617	20.4443	0
	High	YSGAAASEcTVcPSGTFADR	1	2	1	unk	C9(Carbamidomethyl); C12(Carbamidomethyl)	0	3.33857	2	2106.88	-1.889	30.5065	0
	High	AGSAScTPcPR	1	1	1	unk	C6(Carbamidomethyl); C9(Carbamidomethyl)	0	3.12583	2	1163.49	-3.08355	18.5636	0
	High	cEYcNLFSLSR	1	1	1	unk	C1(Carbamidomethyl); C4(Carbamidomethyl)	0	2.7506	2	1448.63	-2.73313	39.7854	0
	High	AGQPGcESSTLAK	1	2	1	unk	C6(Carbamidomethyl)	0	2.56001	2	1305.61	-3.83808	21.122	0
	High	AVAAYMTEGPFPTSSHELK	1	2	1	unk		0	2.40705	2	2035.98	-1.5105	35.323	0
unk	{Pfam: linker histone H1 and H5 family [PF00538.14, score=87.7]} {Human: HIST1H1B, histone cluster 1, H1b [Source:HGNC Symbol;Acc:4719], e=1e-07} - [RNA1310_35964_3]	25.4014	20.53	2	6	6	7	341	36.4235	10.7847
	A2	Sequence	# PSMs	# Proteins	# Protein Groups	Protein Group Accessions	Modifications	ΔCn	XCorr	Charge	MH+ [Da]	ΔM [ppm]	RT [min]	# Missed Cleavages
	High	LASMKDDAEKPKPK	2	2	1	unk		0	4.82595	3	1557.83	-2.03782	18.2947	1
	High	EAPKPVAAAPAPAAPK	1	2	1	unk		0	4.56139	2	1485.84	-1.83198	23.721	0
	High	KGTSLATIKK	1	2	1	unk		0	3.84616	2	1046.66	-1.71442	18.8612	2
	High	APSAHPPTLQMVK	1	2	1	unk		0	2.76411	2	1376.73	-1.26317	29.3802	0
	High	KYIAANYK	1	2	1	unk		0	2.69857	2	970.533	-2.54665	21.4674	1
	High	SASDKGVLVR	1	2	1	unk		0	2.63071	2	1031.58	-2.88179	21.2234	1
unk	{Pfam: Actin [PF00022.14, score=533.3]} {Human: ACTG1, actin, gamma 1 [Source:HGNC Symbol;Acc:144], e=0.0} - [RNA1310_22768_2]	23.7231	17.3	17	1	5	6	497	54.8797	6.94678
	A2	Sequence	# PSMs	# Proteins	# Protein Groups	Protein Group Accessions	Modifications	ΔCn	XCorr	Charge	MH+ [Da]	ΔM [ppm]	RT [min]	# Missed Cleavages
	High	VAPEEHPVLLTEAPLNPK	2	11	2	unk		0	5.03497	2	1954.05	-5.56015	34.9887	0
	High	LcYVALDFEQEMATAASSSSLEK	1	1	1	unk	C2(Carbamidomethyl)	0	3.80633	2	2550.16	-4.33537	47.9649	0
	High	HQGVMVGMGQK	1	11	2	unk		0	3.60104	2	1171.57	-3.5757	23.7824	0
	High	DLYANTVLSGGTTMYPGIADR	1	9	2	unk		0	3.53888	2	2215.06	-2.83649	41.8421	0
	High	QEYDESGPGIVHR	1	15	2	unk		0	3.24484	2	1486.69	-2.52185	25.3452	0
unk	{Pfam: Actin [PF00022.14, score=534.1]} {Human: ACTB, actin, beta [Source:HGNC Symbol;Acc:132], e=0.0} - [RNA1310_19151_2]	22.7114	13.21	20	1	5	6	560	61.6456	6.87354
	A2	Sequence	# PSMs	# Proteins	# Protein Groups	Protein Group Accessions	Modifications	ΔCn	XCorr	Charge	MH+ [Da]	ΔM [ppm]	RT [min]	# Missed Cleavages
	High	VAPEEHPVLLTEAPLNPK	2	11	2	unk		0	5.03497	2	1954.05	-5.56015	34.9887	0
	High	HQGVMVGMGQK	1	11	2	unk		0	3.60104	2	1171.57	-3.5757	23.7824	0
	High	DLYANTVLSGGTTMYPGIADR	1	9	2	unk		0	3.53888	2	2215.06	-2.83649	41.8421	0
	High	QEYDESGPGIVHR	1	15	2	unk		0	3.24484	2	1486.69	-2.52185	25.3452	0
	High	EITALAPSTMK	1	4	1	unk		0	2.79467	2	1161.62	-0.836816	31.431	0
unk	{Pfam: Core histone H2A/H2B/H3/H4 [PF00125.19, score=85.5]} {Human: HIST1H2BJ, histone cluster 1, H2bj [Source:HGNC Symbol;Acc:4761], e=9e-55} - [RNA1310_43472.2_2]	21.0137	21.95	11	3	3	6	164	18.1986	10.4624
	A2	Sequence	# PSMs	# Proteins	# Protein Groups	Protein Group Accessions	Modifications	ΔCn	XCorr	Charge	MH+ [Da]	ΔM [ppm]	RT [min]	# Missed Cleavages
	High	AmMIMNSFVNDVFER	2	11	1	unk	M2(Oxidation)	0	4.04096	2	1819.81	-4.5678	46.4993	0
	High	KESYAIYIYK	1	11	1	unk		0	3.67754	2	1277.68	-0.359776	32.4073	1
	High	AMMIMNSFVNDVFER	1	11	1	unk		0	3.55974	2	1803.82	-2.62251	49.1592	0
	High	QVHPDTGISSK	1	11	1	unk		0	3.14349	2	1168.59	-2.27292	19.5303	0
	High	AmmIMNSFVNDVFER	1	11	1	unk	M2(Oxidation); M3(Oxidation)	0	2.89918	2	1835.81	-2.55603	44.1819	0
unk	{Pfam: Metallopeptidase family M24 [PF00557.19, score=119.0]} {Human: XPNPEP2, X-prolyl aminopeptidase (aminopeptidase P) 2, membrane-bound [Source:HGNC Symbol;Acc:12823], e=7e-96} - [RNA1310_7569_3]	20.3303	10.14	3	6	6	6	897	100.869	8.83643
	A2	Sequence	# PSMs	# Proteins	# Protein Groups	Protein Group Accessions	Modifications	ΔCn	XCorr	Charge	MH+ [Da]	ΔM [ppm]	RT [min]	# Missed Cleavages
	High	VWLDAAScSYAVQSALSK	1	2	1	unk	C8(Carbamidomethyl)	0	4.75154	2	1955.95	-1.89412	41.234	0
	High	SEAFLLDSGGHYLGcTTDVTR	1	2	1	unk	C15(Carbamidomethyl)	0	4.45002	3	2299.06	-1.91673	38.2	0
	High	MANNVAMTELSASALLANYR	1	2	1	unk		0	3.28171	2	2140.05	-1.53141	45.76	0
	High	YTVQADQELDcDWK	1	2	1	unk	C11(Carbamidomethyl)	0	2.84817	2	1770.76	-2.0227	34.6167	0
	High	HNLWSVLK	1	2	1	unk		0	2.53897	2	996.561	-1.66738	35.3828	0
	High	QEMLSPDQLR	1	2	1	unk		0	2.45991	2	1216.6	-1.95958	31.9322	0
unk	Mlig-AP2_3 {Human: NEFH, neurofilament, heavy polypeptide [Source:HGNC Symbol;Acc:7737], e=0.010} - [RNA1310_50000.2_1]	19.9434	32.58	4	1	6	6	221	24.05	10.0522
	A2	Sequence	# PSMs	# Proteins	# Protein Groups	Protein Group Accessions	Modifications	ΔCn	XCorr	Charge	MH+ [Da]	ΔM [ppm]	RT [min]	# Missed Cleavages
	High	RGGSTQLTFQVDR	1	5	2	unk		0	3.88617	3	1464.75	-1.72623	29.4735	1
	High	KEALLPSGSGLPVK	1	5	2	unk		0	3.79921	2	1395.82	-3.63368	32.2773	1
	High	EVTVFVADEDKPEK	1	5	2	unk		0	3.41685	2	1605.79	-3.89222	29.9281	0
	High	LFESGELPSDALTK	1	4	1	unk		0	3.38201	2	1506.76	-2.73257	36.8146	0
	High	ALSPSQLENVEFPELPK	1	5	2	unk		0	2.90436	2	1897.99	-0.392804	42.5703	0
	High	EALLPSGSGLPVKR	1	5	2	unk		0	2.55483	2	1423.82	-1.88016	32.1427	1
unk	{Pfam: Ribosomal protein S8e [PF01201.17, score=161.4]} {Human: RPS8, ribosomal protein S8 [Source:HGNC Symbol;Acc:10441], e=2e-59} - [RNA1310_38261_2]	19.6803	22.67	2	6	6	6	322	35.9334	10.5649
	A2	Sequence	# PSMs	# Proteins	# Protein Groups	Protein Group Accessions	Modifications	ΔCn	XCorr	Charge	MH+ [Da]	ΔM [ppm]	RT [min]	# Missed Cleavages
	High	AAADAAAAAASDAAGKAEGDAAGK	1	1	1	unk		0	4.75161	3	2001.94	-2.00745	30.9006	1
	High	AAADAAAAAASDAAGK	1	1	1	unk		0	3.96512	2	1302.63	-1.2687	25.9154	0
	High	IIDTVYNASNNELVR	1	2	1	unk		0	2.97285	2	1720.88	-3.46366	34.5022	0
	High	NAIVLIDATPFR	1	2	1	unk		0	2.89689	2	1329.75	-3.37419	42.5652	0
	High	SAGDAPLSFTR	1	1	1	unk		0	2.634	2	1121.55	-4.11806	31.9985	0
	High	LDTGNFSWPSR	1	2	1	unk		0	2.45981	2	1279.6	-2.87466	36.7368	0
unk	{Pfam: Tubulin/FtsZ family, GTPase domain [PF00091.20, score=232.1]} {Human: TUBA3C, tubulin, alpha 3c [Source:HGNC Symbol;Acc:12408], e=0.0} - [RNA1310_10339.1_3]	18.7514	12.53	31	7	7	7	782	87.0134	6.75635
	A2	Sequence	# PSMs	# Proteins	# Protein Groups	Protein Group Accessions	Modifications	ΔCn	XCorr	Charge	MH+ [Da]	ΔM [ppm]	RT [min]	# Missed Cleavages
	High	AVFVDLEPTVIDEVR	1	6	1	unk		0	3.33387	2	1701.9	-3.04891	44.0016	0
	High	NLDIERPTYTNLNR	1	8	1	unk		0	2.78698	2	1718.88	-1.25133	31.8648	0
	High	FDGALNVDLTEFQTNLVPYPR	1	9	1	unk		0	2.66918	2	2409.2	-1.84797	48.2699	0
	High	QLFHPEQLITGK	1	7	1	unk		0	2.61726	2	1410.77	-2.20424	36.2137	0
	High	EDAANNYAR	1	23	1	unk		0	2.47602	2	1023.45	-1.57898	18.9312	0
	High	DVNAAIATIK	1	5	1	unk		0	2.47386	2	1015.58	-2.04005	32.1669	0
	High	ALcMLSNTTAIAEAWAR	1	4	1	unk	C3(Carbamidomethyl)	0	2.39421	2	1878.92	-0.948812	45.9665	0
unk	{Pfam: SPFH domain / Band 7 family [PF01145.20, score=70.3]} {Human: FLOT2, flotillin 2 [Source:HGNC Symbol;Acc:3758], e=1e-170} - [RNA1310_9284.2_3]	17.325	14.03	7	6	6	6	506	55.7558	5.69385
	A2	Sequence	# PSMs	# Proteins	# Protein Groups	Protein Group Accessions	Modifications	ΔCn	XCorr	Charge	MH+ [Da]	ΔM [ppm]	RT [min]	# Missed Cleavages
	High	IDEIVVLGDDR	1	6	1	unk		0	3.3679	2	1243.65	-2.1028	36.2881	0
	High	VAAEVAAPLSK	1	4	1	unk		0	3.19122	2	1055.61	-1.44133	27.4206	0
	High	GSAEAASIEAVGK	1	3	1	unk		0	2.94872	2	1189.6	-1.00653	27.2076	0
	High	VQTIAAGDR	1	2	1	unk		0	2.65871	2	930.499	-1.98773	21.2336	0
	High	AYGDAAILELTLDALPR	1	2	1	unk		0	2.62132	2	1801.96	-2.77817	52.4616	0
	High	VAQAEAESIR	1	3	1	unk		0	2.53714	2	1073.56	-3.16511	22.8296	0
unk	{Pfam: Myosin tail [PF01576.14, score=1087.6]} {Human: MYH6, myosin, heavy chain 6, cardiac muscle, alpha [Source:HGNC Symbol;Acc:7576], e=0.0} - [RNA1310_1388_1]	16.8006	3.88	4	1	5	5	1624	186.106	5.93506
	A2	Sequence	# PSMs	# Proteins	# Protein Groups	Protein Group Accessions	Modifications	ΔCn	XCorr	Charge	MH+ [Da]	ΔM [ppm]	RT [min]	# Missed Cleavages
	High	KGGGMQTISATHR	1	3	1	unk		0	4.16845	3	1343.68	-2.49955	19.8327	1
	High	LLDEEDAANELEGVK	1	4	2	unk		0	3.92345	2	1644.79	-2.26847	36.6698	0
	High	ELEEQNVTLLQQK	1	4	2	unk		0	3.29713	2	1571.82	-4.28988	33.0358	0
	High	VEDEQGIIAQLQR	1	3	3	unk		0	2.97003	2	1498.78	-5.38412	36.7194	0
	High	QIGDLQSQK	1	3	3	unk		0	2.44153	2	1016.53	-2.14611	23.281	0
unk	{Pfam: Tubulin/FtsZ family, GTPase domain [PF00091.20, score=237.9]} {Human: TUBB2C, tubulin, beta 2C [Source:HGNC Symbol;Acc:20771], e=0.0} - [RNA1310_15130.1_3]	15.9411	12.69	22	2	5	5	646	72.783	5.71924
	A2	Sequence	# PSMs	# Proteins	# Protein Groups	Protein Group Accessions	Modifications	ΔCn	XCorr	Charge	MH+ [Da]	ΔM [ppm]	RT [min]	# Missed Cleavages
	High	FWEVISDEHGIDPTGTYHGDSDLQLER	1	16	2	unk		0	4.52731	4	3116.41	-2.69014	39.8625	0
	High	GHYTEGAELVDSVLDVVR	1	8	1	unk		0	3.22707	2	1958.98	-2.50385	46.6082	0
	High	AVLVDLEPGTMDSVR	1	7	2	unk		0	3.03574	2	1601.82	-2.17826	38.936	0
	High	INVYYNEATGGK	1	6	2	unk		0	2.76201	2	1328.65	-1.21125	29.4113	0
	High	LAVNMVPFPR	1	13	1	unk		0	2.38896	2	1143.63	-0.156018	39.5189	0
unk	{Pfam: Hsp70 protein [PF00012.15, score=902.0]} {Human: HSPA8, heat shock 70kDa protein 8 [Source:HGNC Symbol;Acc:5241], e=0.0} - [RNA1310_4147.2_2]	15.3598	6.4	10	3	5	5	1093	121.639	8.60205
	A2	Sequence	# PSMs	# Proteins	# Protein Groups	Protein Group Accessions	Modifications	ΔCn	XCorr	Charge	MH+ [Da]	ΔM [ppm]	RT [min]	# Missed Cleavages
	High	IINEPTAAAIAYGLDKK	1	7	2	unk		0	4.58884	3	1787.99	-1.53209	37.0269	1
	High	TTPSYVAFTDTER	1	5	1	unk		0	3.0211	2	1487.7	-2.68743	33.6155	0
	High	NQVALNPSNTVFDAK	1	3	1	unk		0	2.72907	2	1617.82	-2.272	34.4349	0
	High	VEIIANDQGNR	1	8	2	unk		0	2.5622	2	1228.63	-2.38611	25.5247	0
	High	SFFAEEISSMVLTK	1	2	1	unk		0	2.45855	2	1588.79	-3.7831	48.3382	0
unk	{Pfam: GCC2 and GCC3 [PF07699.8, score=56.7]} {Human: SCUBE3, signal peptide, CUB domain, EGF-like 3 [Source:HGNC Symbol;Acc:13655], e=4e-10} - [RNA1310_44086_3]	15.1382	23.4	5	4	4	4	282	30.3873	8.38232
	A2	Sequence	# PSMs	# Proteins	# Protein Groups	Protein Group Accessions	Modifications	ΔCn	XCorr	Charge	MH+ [Da]	ΔM [ppm]	RT [min]	# Missed Cleavages
	High	cQPGHVSPAGAAAcTScPAGK	1	4	1	unk	C1(Carbamidomethyl); C14(Carbamidomethyl); C17(Carbamidomethyl)	0	6.14851	3	2083.91	-0.382473	22.7484	0
	High	cPAGQFSEEGSK	1	4	1	unk	C1(Carbamidomethyl)	0	3.2572	2	1296.55	-1.42572	22.9804	0
	High	SGSIEcTPcPAGSFSAAGASAcTR	1	3	1	unk	C6(Carbamidomethyl); C9(Carbamidomethyl); C22(Carbamidomethyl)	0	3.18134	2	2402.01	-1.90446	31.8047	0
	High	YYAVQDQcK	1	1	1	unk	C8(Carbamidomethyl)	0	2.5512	2	1174.51	-4.30754	23.6205	0
unk	{Pfam: Core histone H2A/H2B/H3/H4 [PF00125.19, score=56.5]} {Human: HIST1H4K, histone cluster 1, H4k [Source:HGNC Symbol;Acc:4784], e=1e-51} - [RNA1310_47191.2_3]	15.0259	33.58	7	5	5	5	134	14.611	11.1802
	A2	Sequence	# PSMs	# Proteins	# Protein Groups	Protein Group Accessions	Modifications	ΔCn	XCorr	Charge	MH+ [Da]	ΔM [ppm]	RT [min]	# Missed Cleavages
	High	DNIQGITKPAIR	1	7	1	unk		0	3.35578	2	1325.75	-3.079	27.9381	0
	High	TVTAMDVVYALK	1	7	1	unk		0	3.08997	2	1310.7	-3.77962	42.877	0
	High	ISGLIYEETR	1	7	1	unk		0	3.02235	2	1180.62	-0.701821	32.8236	0
	High	TVTAMDVVYALKR	1	7	1	unk		0	2.95838	2	1466.8	-1.99381	40.2625	1
	High	DAVTYTEHAK	1	7	1	unk		0	2.59946	2	1134.54	-2.01006	21.1685	0
unk	{TRANSSPLICED} {Pfam: Ubiquitin family [PF00240.18, score=118.4]} {Human: RPS27A, ribosomal protein S27a [Source:HGNC Symbol;Acc:10417], e=1e-64} - [RNA1310_56419.2_3]	13.5319	19.55	25	4	4	4	220	24.9814	10.1108
	A2	Sequence	# PSMs	# Proteins	# Protein Groups	Protein Group Accessions	Modifications	ΔCn	XCorr	Charge	MH+ [Da]	ΔM [ppm]	RT [min]	# Missed Cleavages
	High	TLSDYNIQKESTLHLVLR	1	21	1	unk		0	4.2276	3	2130.15	-3.68762	36.7067	1
	High	TITLEVEPSDTIDNVK	1	17	1	unk		0	4.22071	2	1773.91	-3.13194	36.8822	0
	High	ESTLHLVLR	1	22	1	unk		0	2.6642	2	1067.62	-1.17726	32.4886	0
	High	cTLTYMASK	1	7	1	unk	C1(Carbamidomethyl)	0	2.41937	2	1074.49	-1.78802	28.0821	0
unk	{Pfam: ribosomal L5P family C-terminus [PF00673.16, score=70.8]} {Human: RPL11, ribosomal protein L11 [Source:HGNC Symbol;Acc:10301], e=1e-67} - [RNA1310_48951_2]	13.5235	26.56	10	1	4	4	256	28.3354	8.23584
	A2	Sequence	# PSMs	# Proteins	# Protein Groups	Protein Group Accessions	Modifications	ΔCn	XCorr	Charge	MH+ [Da]	ΔM [ppm]	RT [min]	# Missed Cleavages
	High	FWEVISDEHGIDPTGTYHGDSDLQLER	1	16	2	unk		0	4.52731	4	3116.41	-2.69014	39.8625	0
	High	VLEQLTNQQPVYSK	1	4	1	unk		0	3.19844	2	1646.88	0.113123	31.4536	0
	High	AVLVDLEPGTMDSVR	1	7	2	unk		0	3.03574	2	1601.82	-2.17826	38.936	0
	High	INVYYNEATGGK	1	6	2	unk		0	2.76201	2	1328.65	-1.21125	29.4113	0
unk	{Pfam: Elongation factor Tu GTP binding domain [PF00009.22, score=186.0]} {Human: EEF1A1, eukaryotic translation elongation factor 1 alpha 1 [Source:HGNC Symbol;Acc:3189], e=0.0} - [RNA1310_13899.2_2]	13.3615	9.01	4	5	5	5	644	71.5379	9.15869
	A2	Sequence	# PSMs	# Proteins	# Protein Groups	Protein Group Accessions	Modifications	ΔCn	XCorr	Charge	MH+ [Da]	ΔM [ppm]	RT [min]	# Missed Cleavages
	High	EHALLAYTLGVK	1	3	1	unk		0	3.32705	2	1314.74	-2.72038	36.2582	0
	High	YYVTVIDAPGHR	1	3	1	unk		0	2.63834	2	1390.71	-2.67641	31.5579	0
	High	AMcVEPFAQYPPLGR	1	2	1	unk	C3(Carbamidomethyl)	0	2.53958	2	1735.82	-4.09604	40.595	0
	High	QTVAVGVIK	1	3	1	unk		0	2.45556	2	914.565	-2.25608	28.2353	0
	High	STSTGHLIYK	1	3	1	unk		0	2.40095	2	1106.58	-2.46242	23.287	0
unk	{TRANSSPLICED} {Pfam: Hsp70 protein [PF00012.15, score=893.3]} {Human: HSPA5, heat shock 70kDa protein 5 (glucose-regulated protein, 78kDa) [Source:HGNC Symbol;Acc:5238], e=0.0} - [RNA1310_4158_1]	13.2851	5.07	5	2	4	4	1125	125.68	8.32373
	A2	Sequence	# PSMs	# Proteins	# Protein Groups	Protein Group Accessions	Modifications	ΔCn	XCorr	Charge	MH+ [Da]	ΔM [ppm]	RT [min]	# Missed Cleavages
	High	IINEPTAAAIAYGLDKK	1	7	2	unk		0	4.58884	3	1787.99	-1.53209	37.0269	1
	High	NQLTTNPENTIFDVK	1	1	1	unk		0	3.6883	2	1733.87	-2.24732	37.9804	0
	High	VEIIANDQGNR	1	8	2	unk		0	2.5622	2	1228.63	-2.38611	25.5247	0
	High	ITPSYVAFTSEGER	1	1	1	unk		0	2.44576	2	1556.75	-5.78232	35.0679	0
unk	{Pfam: Caveolin [PF01146.12, score=140.4]} {Human: CAV1, caveolin 1, caveolae protein, 22kDa [Source:HGNC Symbol;Acc:1527], e=4e-24} - [RNA1310_44240_3]	12.8465	8.54	3	2	2	3	281	32.0919	6.3667
	A2	Sequence	# PSMs	# Proteins	# Protein Groups	Protein Group Accessions	Modifications	ΔCn	XCorr	Charge	MH+ [Da]	ΔM [ppm]	RT [min]	# Missed Cleavages
	High	EGEEAKVEVDLVNRDPNQLNGHLK	2	3	1	unk		0	5.06582	4	2703.36	-2.62255	32.001	2
	High	DPNQLNGHLK	1	3	1	unk		0	2.78361	2	1135.58	-2.89753	22.9454	0
unk	{Pfam: p25-alpha [PF05517.7, score=91.9]} {Human: TPPP3, tubulin polymerization-promoting protein family member 3 [Source:HGNC Symbol;Acc:24162], e=3e-21} - [RNA1310_31700.2_2]	12.8333	12.04	2	2	2	3	191	20.7233	9.17334
	A2	Sequence	# PSMs	# Proteins	# Protein Groups	Protein Group Accessions	Modifications	ΔCn	XCorr	Charge	MH+ [Da]	ΔM [ppm]	RT [min]	# Missed Cleavages
	High	LIADNKPSAHGATAASK	2	2	1	unk		0	4.51777	4	1651.87	-2.61664	19.4106	0
	High	LIADNKPSAHGATAASKDDATSR	1	2	1	unk		0	4.30299	4	2297.14	-2.25335	20.208	1
unk	{Pfam: Intermediate filament protein [PF00038.16, score=219.5]} {Human: LMNB1, lamin B1 [Source:HGNC Symbol;Acc:6637], e=2e-40} - [RNA1310_21206.1_2]	12.416	8.99	9	4	4	4	523	59.865	5.35107
	A2	Sequence	# PSMs	# Proteins	# Protein Groups	Protein Group Accessions	Modifications	ΔCn	XCorr	Charge	MH+ [Da]	ΔM [ppm]	RT [min]	# Missed Cleavages
	High	TITSTSGGQAGTTSGGSVTSR	1	2	1	unk		0	4.68695	2	1912.92	0.36751	22.4091	0
	High	KLSEELQK	1	2	1	unk		0	2.76069	2	974.551	-0.926018	21.0117	1
	High	INQTSISSR	1	2	1	unk		0	2.57265	2	1005.53	-3.14153	21.226	0
	High	NRIPELEAR	1	8	1	unk		0	2.39572	2	1097.6	-1.77264	26.729	1
unk	{Pfam: WSC domain [PF01822.14, score=547.8]} {Human: WSCD2, WSC domain containing 2 [Source:HGNC Symbol;Acc:29117], e=5e-21} - [RNA1310_2275_2]	11.3442	2.9	1	1	3	3	1377	151.34	8.08936
	A2	Sequence	# PSMs	# Proteins	# Protein Groups	Protein Group Accessions	Modifications	ΔCn	XCorr	Charge	MH+ [Da]	ΔM [ppm]	RT [min]	# Missed Cleavages
	High	AHMGTASDHSAQEGSNHLER	1	1	1	unk		0	6.07224	4	2134.93	-2.95627	19.4056	0
	High	SGAVNLNNcR	1	2	2	unk	C9(Carbamidomethyl)	0	2.63742	2	1104.52	-1.75321	22.5833	0
	High	SLEQSVNSDR	1	2	2	unk		0	2.63459	2	1134.54	-2.77938	23.0825	0
unk	{Pfam: GCC2 and GCC3 [PF07699.8, score=148.1]} {Human: AC011847.2, Uncharacterized protein [Source:UniProtKB/TrEMBL;Acc:C9JYE7], e=2e-22} - [RNA1310_6488_2]	11.1459	9.25	1	3	3	3	951	99.8742	8.70459
	A2	Sequence	# PSMs	# Proteins	# Protein Groups	Protein Group Accessions	Modifications	ΔCn	XCorr	Charge	MH+ [Da]	ΔM [ppm]	RT [min]	# Missed Cleavages
	High	cPAGSVcTNGASEPTK	1	1	1	unk	C1(Carbamidomethyl); C7(Carbamidomethyl)	0	4.41951	2	1635.71	-2.88399	21.5271	0
	High	TGSTSAKPcPAGTWSGK	1	1	1	unk	C9(Carbamidomethyl)	0	3.97327	2	1692.8	-0.650368	23.2346	0
	High	AGTFAIAGSSK	1	1	1	unk		0	2.75314	2	1009.53	-1.61522	27.5325	0
unk	{Pfam: AMOP domain [PF03782.12, score=32.8]} {Human: SUSD2, sushi domain containing 2 [Source:HGNC Symbol;Acc:30667], e=3e-29} - [RNA1310_1759.2_2]	10.6764	4.2	5	4	4	4	1191	129.158	7.37158
	A2	Sequence	# PSMs	# Proteins	# Protein Groups	Protein Group Accessions	Modifications	ΔCn	XCorr	Charge	MH+ [Da]	ΔM [ppm]	RT [min]	# Missed Cleavages
	High	AWQEAQSGAEEQK	1	5	1	unk		0	2.94503	2	1461.66	-2.47893	23.0676	0
	High	cPDDSSASGAVcR	1	4	1	unk	C1(Carbamidomethyl); C12(Carbamidomethyl)	0	2.85469	2	1381.54	-2.29192	20.6718	0
	High	IQDSATPPTTLK	1	5	1	unk		0	2.48543	2	1271.68	-2.27202	26.4759	0
	High	GELDTTGHGQVK	1	2	1	unk		0	2.39124	2	1241.61	-2.95203	20.4143	0
unk	{TRANSSPLICED} {Pfam: Mitochondrial carrier protein [PF00153.22, score=77.0]} {Human: SLC25A6, solute carrier family 25 (mitochondrial carrier; adenine nucleotide translocator), member 6 [Source:HGNC Symbol;Acc:10992], e=9e-33} - [RNA1310_7537.3_3]	10.4373	25.16	4	4	4	4	159	17.5949	10.0522
	A2	Sequence	# PSMs	# Proteins	# Protein Groups	Protein Group Accessions	Modifications	ΔCn	XCorr	Charge	MH+ [Da]	ΔM [ppm]	RT [min]	# Missed Cleavages
	High	LLVQNQAEMIK	1	3	1	unk		0	2.88612	2	1286.71	-2.05495	32.1742	0
	High	TAAAPIER	1	3	1	unk		0	2.62415	2	828.456	-1.68995	20.5437	0
	High	NEGLLPFWR	1	3	1	unk		0	2.49636	2	1131.59	-1.25845	45.1263	0
	High	YFPTQALNFAFK	1	4	1	unk		0	2.43063	2	1446.74	-0.953403	45.0682	0
unk	{Pfam: WSC domain [PF01822.14, score=445.7]} {Human: WSCD2, WSC domain containing 2 [Source:HGNC Symbol;Acc:29117], e=1e-20} - [RNA1310_1445_2]	9.77919	2.49	1	1	3	3	1607	178.301	9.12939
	A2	Sequence	# PSMs	# Proteins	# Protein Groups	Protein Group Accessions	Modifications	ΔCn	XCorr	Charge	MH+ [Da]	ΔM [ppm]	RT [min]	# Missed Cleavages
	High	AHMGTASDHAAQEGSNHLER	1	1	1	unk		0	4.50719	4	2118.93	-2.03939	20.3641	0
	High	SGAVNLNNcR	1	2	2	unk	C9(Carbamidomethyl)	0	2.63742	2	1104.52	-1.75321	22.5833	0
	High	SLEQSVNSDR	1	2	2	unk		0	2.63459	2	1134.54	-2.77938	23.0825	0
unk	{Pfam: ATP synthase alpha/beta family, nucleotide-binding domain [PF00006.20, score=242.3]} {Human: ATP5A1, ATP synthase, H+ transporting, mitochondrial F1 complex, alpha subunit 1, cardiac muscle [Source:HGNC Symbol;Acc:823], e=0.0} - [RNA1310_10282.1_3]	9.09514	4.97	2	3	3	3	784	86.2016	8.89502
	A2	Sequence	# PSMs	# Proteins	# Protein Groups	Protein Group Accessions	Modifications	ΔCn	XCorr	Charge	MH+ [Da]	ΔM [ppm]	RT [min]	# Missed Cleavages
	High	ILGQTAQANLEETGR	1	2	1	unk		0	3.37639	2	1600.83	-0.441416	30.0286	0
	High	HALIIYDDLSK	1	1	1	unk		0	2.88982	2	1287.69	-1.41246	34.3935	0
	High	AEAPEVSAILEER	1	2	1	unk		0	2.82894	2	1413.72	-3.5316	37.6517	0
unk	{Pfam: GCC2 and GCC3 [PF07699.8, score=47.2]} {Human: PCSK6, proprotein convertase subtilisin/kexin type 6 [Source:HGNC Symbol;Acc:8569], e=3e-10} - [RNA1310_35534_3]	8.74709	10.76	1	3	3	3	344	35.7451	9.14404
	A2	Sequence	# PSMs	# Proteins	# Protein Groups	Protein Group Accessions	Modifications	ΔCn	XCorr	Charge	MH+ [Da]	ΔM [ppm]	RT [min]	# Missed Cleavages
	High	cSAGSSSVEGAVK	1	1	1	unk	C1(Carbamidomethyl)	0	3.47363	2	1238.57	1.1484	22.0643	0
	High	TLcVPcSAGNAK	1	1	1	unk	C3(Carbamidomethyl); C6(Carbamidomethyl)	0	2.7127	2	1277.59	-5.08392	26.505	0
	High	QLLGSIANSVIK	1	1	1	unk		0	2.56075	2	1242.74	-1.60909	39.3905	0
unk	{Pfam: Glycosyl transferase family 8 [PF01501.15, score=107.0]} {Human: GYG1, glycogenin 1 [Source:HGNC Symbol;Acc:4699], e=4e-56} - [RNA1310_9192_3]	8.54717	3.39	1	1	1	2	825	87.869	10.6382
	A2	Sequence	# PSMs	# Proteins	# Protein Groups	Protein Group Accessions	Modifications	ΔCn	XCorr	Charge	MH+ [Da]	ΔM [ppm]	RT [min]	# Missed Cleavages
	High	xESAVVAGCCVSLAVSAADSGVDSEPRR	1	1	1	unk	X1(L)	0	4.27776	4	2748.31	-6.66864	35.9254	1
	High	xESAVVAGccVSLAVSAADSGVDSEPRR	1	1	1	unk	X1(L); C9(Carbamidomethyl); C10(Carbamidomethyl)	0	4.26941	5	2862.35	-7.01179	35.9206	1
unk	{TRANSSPLICED} {Pfam: Ribosomal protein L6e [PF01159.14, score=116.4]} {Human: RPL6, ribosomal protein L6 [Source:HGNC Symbol;Acc:10362], e=4e-53} - [RNA1310_34587.1_1]	8.1696	11.3	4	3	3	3	354	39.2493	10.6382
	A2	Sequence	# PSMs	# Proteins	# Protein Groups	Protein Group Accessions	Modifications	ΔCn	XCorr	Charge	MH+ [Da]	ΔM [ppm]	RT [min]	# Missed Cleavages
	High	SNLAPGAVLILLAGR	1	3	1	unk		0	2.94154	2	1464.89	-2.62781	49.4779	0
	High	SDAAYAVSAER	1	3	1	unk		0	2.67806	2	1139.53	0.0817991	24.6526	0
	High	SAASAGGSADIFAK	1	3	1	unk		0	2.55	2	1252.61	-2.54367	30.014	0
unk	{Pfam: Myosin tail [PF01576.14, score=398.3]} {Human: MYH2, myosin, heavy chain 2, skeletal muscle, adult [Source:HGNC Symbol;Acc:7572], e=5e-99} - [RNA1310_25178_2]	7.98845	7.38	1	1	3	3	461	52.8865	5.49072
	A2	Sequence	# PSMs	# Proteins	# Protein Groups	Protein Group Accessions	Modifications	ΔCn	XCorr	Charge	MH+ [Da]	ΔM [ppm]	RT [min]	# Missed Cleavages
	High	VEDEQGIIAQLQR	1	3	3	unk		0	2.97003	2	1498.78	-5.38412	36.7194	0
	High	TLDGQLSDLQAR	1	1	1	unk		0	2.5769	2	1316.68	-1.16097	32.8186	0
	High	QIGDLQSQK	1	3	3	unk		0	2.44153	2	1016.53	-2.14611	23.281	0
unk	{Pfam: von Willebrand factor type D domain [PF00094.20, score=235.2]} {Human: MUC5B, mucin 5B, oligomeric mucus/gel-forming [Source:HGNC Symbol;Acc:7516], e=1e-157} - [RNA1310_151.1_3]	7.8958	1.03	14	2	2	3	3092	329.907	10.1255
	A2	Sequence	# PSMs	# Proteins	# Protein Groups	Protein Group Accessions	Modifications	ΔCn	XCorr	Charge	MH+ [Da]	ΔM [ppm]	RT [min]	# Missed Cleavages
	High	TPSQSPETPSPR	2	13	1	unk		0	2.76273	2	1283.62	-1.3821	20.6668	0
	High	VIEVDTHR	1	2	1	unk		0	2.39678	2	968.515	-1.10594	21.9297	0
unk	{Pfam: RNA recognition motif. (a.k.a. RRM, RBD, or RNP domain) [PF00076.17, score=53.7]} {Human: THOC4, THO complex 4 [Source:HGNC Symbol;Acc:19071], e=6e-30} - [RNA1310_16430.1_3]	7.0804	5.03	1	2	2	2	616	68.255	10.1401
	A2	Sequence	# PSMs	# Proteins	# Protein Groups	Protein Group Accessions	Modifications	ΔCn	XCorr	Charge	MH+ [Da]	ΔM [ppm]	RT [min]	# Missed Cleavages
	High	RPASANNAPSNQPMQSQQQTGK	1	1	1	unk		0	4.64997	3	2340.1	-2.85802	19.663	0
	High	VLQQPQQQR	1	1	1	unk		0	2.43043	2	1124.61	-3.04659	19.7004	0
unk	{TRANSSPLICED} {Pfam: Glyceraldehyde 3-phosphate dehydrogenase, C-terminal domain [PF02800.15, score=243.3]} {Human: GAPDH, glyceraldehyde-3-phosphate dehydrogenase [Source:HGNC Symbol;Acc:4141], e=1e-174} - [RNA1310_20591_3]	7.03927	5.99	3	2	2	2	534	58.8842	9.29053
	A2	Sequence	# PSMs	# Proteins	# Protein Groups	Protein Group Accessions	Modifications	ΔCn	XCorr	Charge	MH+ [Da]	ΔM [ppm]	RT [min]	# Missed Cleavages
	High	VVSNAScTTNcLAPLAK	1	3	1	unk	C7(Carbamidomethyl); C11(Carbamidomethyl)	0	3.5927	2	1805.88	-2.99303	31.1221	0
	High	GAGQNIIPASTGAAK	1	2	1	unk		0	3.44657	2	1355.73	-1.80118	27.57	0
unk	{TRANSSPLICED} {Pfam: Ribosomal protein L13e [PF01294.13, score=252.2]} {Human: RPL13, ribosomal protein L13 [Source:HGNC Symbol;Acc:10303], e=2e-66} - [RNA1310_44525_3]	6.86108	9.64	3	2	2	2	280	32.3536	11.5171
	A2	Sequence	# PSMs	# Proteins	# Protein Groups	Protein Group Accessions	Modifications	ΔCn	XCorr	Charge	MH+ [Da]	ΔM [ppm]	RT [min]	# Missed Cleavages
	High	SVVQRPLPPVVAPGR	1	3	1	unk		0	4.37143	3	1571.94	-1.06606	30.3685	0
	High	VAQTIGIAVDHR	1	1	1	unk		0	2.48965	2	1279.71	-2.71292	27.8224	0
unk	{Pfam: von Willebrand factor type A domain [PF13519.1, score=85.9]} {Human: RP11-88G17.6, Novel protein similar to hemicentin (LOC392395) [Source:UniProtKB/TrEMBL;Acc:A2A3K3], e=2e-13} - [RNA1310_27252.1_1]	6.69164	12.96	9	2	2	2	432	47.9985	11.5024
	A2	Sequence	# PSMs	# Proteins	# Protein Groups	Protein Group Accessions	Modifications	ΔCn	XCorr	Charge	MH+ [Da]	ΔM [ppm]	RT [min]	# Missed Cleavages
	High	VRPHGGGDcPEMALQGVR	1	5	1	unk	C9(Carbamidomethyl)	0	4.19292	3	1935.92	-1.491	27.7878	0
	High	NAHQALAFLR	1	9	1	unk		0	2.49872	2	1140.62	-3.90222	33.067	0
gnl	unk RNA1310_28495_1	6.68645	8.39	3	2	2	2	417	47.8353	10.4185
	A2	Sequence	# PSMs	# Proteins	# Protein Groups	Protein Group Accessions	Modifications	ΔCn	XCorr	Charge	MH+ [Da]	ΔM [ppm]	RT [min]	# Missed Cleavages
	High	QYSPYFYGAGQNSLPVTAYGYR	1	3	1	gnl		0	3.40799	2	2502.17	-1.39814	41.2515	0
	High	ALTTEVFSVVTSR	1	3	1	gnl		0	3.27847	2	1409.76	-2.81056	41.4027	0
unk	{Pfam: Ribosomal protein L18e/L15 [PF00828.14, score=82.5]} {Human: RPL18, ribosomal protein L18 [Source:HGNC Symbol;Acc:10310], e=3e-86} - [RNA1310_61650_3]	6.6803	12.98	5	2	2	2	208	23.7201	11.8833
	A2	Sequence	# PSMs	# Proteins	# Protein Groups	Protein Group Accessions	Modifications	ΔCn	XCorr	Charge	MH+ [Da]	ΔM [ppm]	RT [min]	# Missed Cleavages
	High	LLAAGGEIITFDELAR	1	4	1	unk		0	4.14904	2	1688.92	-1.33697	45.1037	0
	High	GQNTLLVQGTR	1	5	1	unk		0	2.53126	2	1186.65	-2.10383	27.7777	0
gnl	unk RNA1310_121688_2	6.54567	29.25	1	1	1	1	106	10.2311	12.6304
	A2	Sequence	# PSMs	# Proteins	# Protein Groups	Protein Group Accessions	Modifications	ΔCn	XCorr	Charge	MH+ [Da]	ΔM [ppm]	RT [min]	# Missed Cleavages
	High	KAPAAAPAAAPAAAAPAAAAAPAAAAPATPK	1	1	1	gnl		0	6.54567	3	2547.4	-1.03475	28.264	1
unk	{Pfam: von Willebrand factor type A domain [PF13519.1, score=99.7]} {Human: HMCN1, hemicentin 1 [Source:HGNC Symbol;Acc:19194], e=2e-16} - [RNA1310_12097.2_3]	6.40139	5.09	2	2	2	2	609	68.8827	11.312
	A2	Sequence	# PSMs	# Proteins	# Protein Groups	Protein Group Accessions	Modifications	ΔCn	XCorr	Charge	MH+ [Da]	ΔM [ppm]	RT [min]	# Missed Cleavages
	High	NYINAIKPSGGGDcPEYSLSAIR	1	2	1	unk	C14(Carbamidomethyl)	0	3.94866	3	2482.19	-3.70294	36.7419	0
	High	ASVAALLR	1	2	1	unk		0	2.45273	2	800.497	-2.08785	33.6105	0
unk	{Pfam: Carboxyl transferase domain [PF01039.17, score=635.2]} {Human: PCCB, propionyl CoA carboxylase, beta polypeptide [Source:HGNC Symbol;Acc:8654], e=0.0} - [RNA1310_10357.1_1]	6.24408	4.22	2	2	2	2	782	86.106	8.5874
	A2	Sequence	# PSMs	# Proteins	# Protein Groups	Protein Group Accessions	Modifications	ΔCn	XCorr	Charge	MH+ [Da]	ΔM [ppm]	RT [min]	# Missed Cleavages
	High	IQEGVASLAGYADIFER	1	1	1	unk		0	3.6947	2	1838.92	-4.1151	46.1655	0
	High	TVTGENVTQEELGGSK	1	2	1	unk		0	2.54938	2	1648.8	-2.94535	27.7954	0
unk	{Pfam: Fibrinogen beta and gamma chains, C-terminal globular domain [PF00147.13, score=24.6]} {Human: ANGPTL2, angiopoietin-like 2 [Source:HGNC Symbol;Acc:490], e=3e-05} - [RNA1310_48166_1]	6.23212	10	3	2	2	2	260	29.0917	9.46631
	A2	Sequence	# PSMs	# Proteins	# Protein Groups	Protein Group Accessions	Modifications	ΔCn	XCorr	Charge	MH+ [Da]	ΔM [ppm]	RT [min]	# Missed Cleavages
	High	SASGPAPVPAEVVFQR	1	3	1	unk		0	3.59259	2	1611.85	-1.80189	36.7393	0
	High	QDFGATVLAR	1	2	1	unk		0	2.63954	2	1077.57	-0.130094	32.7298	0
unk	{Pfam: GCC2 and GCC3 [PF07699.8, score=245.1]} {Human: PCSK5, proprotein convertase subtilisin/kexin type 5 [Source:HGNC Symbol;Acc:8747], e=1e-25} - [RNA1310_4940.1_3]	6.12203	2.27	3	2	2	2	1057	113.044	7.94287
	A2	Sequence	# PSMs	# Proteins	# Protein Groups	Protein Group Accessions	Modifications	ΔCn	XCorr	Charge	MH+ [Da]	ΔM [ppm]	RT [min]	# Missed Cleavages
	High	EILKDLLNEETQK	1	1	1	unk		0	3.25094	2	1572.85	-1.74134	37.2022	1
	High	ScDLNFALSHR	1	3	1	unk	C2(Carbamidomethyl)	0	2.87109	2	1319.61	-3.15185	31.9398	0
gnl	unk RNA1310_85765_1	6.06246	18.42	3	1	1	1	152	15.2077	10.8872
	A2	Sequence	# PSMs	# Proteins	# Protein Groups	Protein Group Accessions	Modifications	ΔCn	XCorr	Charge	MH+ [Da]	ΔM [ppm]	RT [min]	# Missed Cleavages
	High	APAAPAAAPAAAPAAAAAPAAAAPATPK	1	3	1	gnl		0	6.06246	3	2277.23	-2.12605	29.525	0
unk	{Pfam: Granulin [PF00396.13, score=95.3]} {Human: GRN, granulin [Source:HGNC Symbol;Acc:4601], e=3e-38} - [RNA1310_13136.3_1]	6.0599	9.92	5	2	2	2	242	26.8858	8.22119
	A2	Sequence	# PSMs	# Proteins	# Protein Groups	Protein Group Accessions	Modifications	ΔCn	XCorr	Charge	MH+ [Da]	ΔM [ppm]	RT [min]	# Missed Cleavages
	High	LQSGQYGccPLEK	1	5	1	unk	C8(Carbamidomethyl); C9(Carbamidomethyl)	0	3.42897	2	1539.69	-1.37283	27.53	0
	High	DGVHccPNGYK	1	5	1	unk	C5(Carbamidomethyl); C6(Carbamidomethyl)	0	2.63093	2	1306.53	-2.27163	20.2507	0
unk	{Pfam: SPFH domain / Band 7 family [PF01145.20, score=73.0]} {Human: FLOT1, flotillin 1 [Source:HGNC Symbol;Acc:3757], e=1e-176} - [RNA1310_23730_2]	6.00029	5.6	7	2	2	2	482	53.6338	8.90967
	A2	Sequence	# PSMs	# Proteins	# Protein Groups	Protein Group Accessions	Modifications	ΔCn	XCorr	Charge	MH+ [Da]	ΔM [ppm]	RT [min]	# Missed Cleavages
	High	TQQINVQELEIVR	1	6	1	unk		0	3.01515	2	1569.86	-0.554905	38.4376	0
	High	LAAEVAQPLAGANK	1	5	1	unk		0	2.98514	2	1352.75	-0.705499	29.5425	0
unk	{Pfam: Phosphoenolpyruvate carboxykinase [PF00821.13, score=874.5]} {Human: PCK2, phosphoenolpyruvate carboxykinase 2 (mitochondrial) [Source:HGNC Symbol;Acc:8725], e=0.0} - [RNA1310_5932.3_1]	5.8726	3.48	3	2	2	2	919	104.969	8.33838
	A2	Sequence	# PSMs	# Proteins	# Protein Groups	Protein Group Accessions	Modifications	ΔCn	XCorr	Charge	MH+ [Da]	ΔM [ppm]	RT [min]	# Missed Cleavages
	High	YLEEQVGDDIPPVLR	1	3	1	unk		0	3.03673	2	1742.89	-3.97938	40.8839	0
	High	WEDPAGVPISGIIFGGR	1	3	1	unk		0	2.83588	2	1770.91	-2.64495	47.4429	0
unk	{Pfam: Tubulin C-terminal domain [PF03953.12, score=128.2]} {Human: TUBB, tubulin, beta [Source:HGNC Symbol;Acc:20778], e=2e-96} - [RNA1310_29210.2_1]	5.7187	8.07	10	2	2	2	322	37.0624	8.57275
	A2	Sequence	# PSMs	# Proteins	# Protein Groups	Protein Group Accessions	Modifications	ΔCn	XCorr	Charge	MH+ [Da]	ΔM [ppm]	RT [min]	# Missed Cleavages
	High	NSSYFVEWIPNNVK	1	13	1	unk		0	3.05105	2	1696.83	-4.14065	43.0114	0
	High	EVDEQILNVQNK	1	3	1	unk		0	2.66765	2	1428.73	-2.48023	31.5188	0
unk	{Pfam: Cofilin/tropomyosin-type actin-binding protein [PF00241.15, score=90.2]} {Human: CFL1, cofilin 1 (non-muscle) [Source:HGNC Symbol;Acc:1874], e=2e-14} - [RNA1310_24120_3]	5.64579	5.67	1	2	2	2	476	54.0266	8.33838
	A2	Sequence	# PSMs	# Proteins	# Protein Groups	Protein Group Accessions	Modifications	ΔCn	XCorr	Charge	MH+ [Da]	ΔM [ppm]	RT [min]	# Missed Cleavages
	High	VQQEVLDTFQEIK	1	1	1	unk		0	3.05076	2	1576.82	-2.06254	38.1974	0
	High	LVFVSWGPDGIPIR	1	1	1	unk		0	2.59504	2	1555.86	-0.395198	46.0015	0
gnl	unk RNA1310_21772.2_3	5.53416	8.95	1	1	1	1	324	35.2301	10.3892
	A2	Sequence	# PSMs	# Proteins	# Protein Groups	Protein Group Accessions	Modifications	ΔCn	XCorr	Charge	MH+ [Da]	ΔM [ppm]	RT [min]	# Missed Cleavages
	High	AAAAAAAPAAAAAAPAAAAAAPAAAAKPR	1	1	1	gnl		0	5.53416	3	2325.27	-1.85917	29.7274	0
unk	{Pfam: Ribosomal protein S11 [PF00411.14, score=49.2]} {Human: RPS14, ribosomal protein S14 [Source:HGNC Symbol;Acc:10387], e=5e-18} - [RNA1310_126240_1]	5.51509	23.53	5	2	2	2	102	11.6551	11.5464
	A2	Sequence	# PSMs	# Proteins	# Protein Groups	Protein Group Accessions	Modifications	ΔCn	XCorr	Charge	MH+ [Da]	ΔM [ppm]	RT [min]	# Missed Cleavages
	High	TPGPGAQSALR	1	5	1	unk		0	3.02441	2	1054.56	-2.80548	23.5052	0
	High	IEDVTPIPSDcTR	1	5	1	unk	C11(Carbamidomethyl)	0	2.49068	2	1502.71	-1.44991	30.2944	0
unk	{Pfam: ERAP1-like C-terminal domain [PF11838.3, score=170.4]} {Human: ANPEP, alanyl (membrane) aminopeptidase [Source:HGNC Symbol;Acc:500], e=2e-56} - [RNA1310_10139_1]	5.29685	3.29	1	1	2	2	790	91.2439	9.31982
	A2	Sequence	# PSMs	# Proteins	# Protein Groups	Protein Group Accessions	Modifications	ΔCn	XCorr	Charge	MH+ [Da]	ΔM [ppm]	RT [min]	# Missed Cleavages
	High	DTLGAASVAMDR	1	2	2	unk		0	2.73782	2	1206.57	-5.34099	31.1589	0
	High	YIINNLAEFNSEQK	1	1	1	unk		0	2.55904	2	1682.84	-0.250176	38.5156	0
unk	{Pfam: 14-3-3 protein [PF00244.15, score=362.1]} {Human: YWHAZ, tyrosine 3-monooxygenase/tryptophan 5-monooxygenase activation protein, zeta polypeptide [Source:HGNC Symbol;Acc:12855], e=1e-111} - [RNA1310_4196.2_3]	5.28922	3.22	4	2	2	2	714	82.4801	9.34912
	A2	Sequence	# PSMs	# Proteins	# Protein Groups	Protein Group Accessions	Modifications	ΔCn	XCorr	Charge	MH+ [Da]	ΔM [ppm]	RT [min]	# Missed Cleavages
	High	YLAEVATGDER	1	4	1	unk		0	2.72018	2	1223.59	-1.54038	27.7403	0
	High	EVLSLLDDYLIK	1	3	1	unk		0	2.56903	2	1420.79	-3.21324	48.5424	0
unk	{Pfam: Myosin tail [PF01576.14, score=685.6]} {Human: AC069023.1, macrophage mannose receptor 1 precursor [Source:RefSeq peptide;Acc:NP_002429], e=1e-156} - [RNA1310_205.1_1]	5.28436	0.91	5	1	2	2	2850	323.309	7.66455
	A2	Sequence	# PSMs	# Proteins	# Protein Groups	Protein Group Accessions	Modifications	ΔCn	XCorr	Charge	MH+ [Da]	ΔM [ppm]	RT [min]	# Missed Cleavages
	High	VQELEAELDQEQR	1	2	2	unk		0	2.66288	2	1586.76	-0.575506	31.9719	0
	High	YQSAQSDLESTQR	1	5	1	unk		0	2.62148	2	1512.69	-3.77879	24.6576	0
unk	{Pfam: Ribosomal protein L37e [PF01907.14, score=88.7]} {Human: RPL37, ribosomal protein L37 [Source:HGNC Symbol;Acc:10347], e=9e-31} - [RNA1310_79744_2]	5.2511	10.43	2	2	2	2	163	18.3554	11.561
	A2	Sequence	# PSMs	# Proteins	# Protein Groups	Protein Group Accessions	Modifications	ΔCn	XCorr	Charge	MH+ [Da]	ΔM [ppm]	RT [min]	# Missed Cleavages
	High	TcSScAYPAAR	1	1	1	unk	C2(Carbamidomethyl); C5(Carbamidomethyl)	0	2.77674	2	1243.52	-3.24149	21.5096	0
	High	HFNWAK	1	2	1	unk		0	2.47436	2	802.398	-2.03958	25.2299	0
unk	{Pfam: Peptidase family M1 [PF01433.15, score=374.3]} {Human: ANPEP, alanyl (membrane) aminopeptidase [Source:HGNC Symbol;Acc:500], e=1e-177} - [RNA1310_2955.1_3]	5.23536	1.98	2	1	2	2	1264	143.068	8.14795
	A2	Sequence	# PSMs	# Proteins	# Protein Groups	Protein Group Accessions	Modifications	ΔCn	XCorr	Charge	MH+ [Da]	ΔM [ppm]	RT [min]	# Missed Cleavages
	High	DTLGAASVAMDR	1	2	2	unk		0	2.73782	2	1206.57	-5.34099	31.1589	0
	High	YLVASQMQPTDAR	1	2	1	unk		0	2.49754	2	1479.72	-1.71854	30.2643	0
unk	{Pfam: Hsp90 protein [PF00183.13, score=663.6]} {Human: HSP90B1, heat shock protein 90kDa beta (Grp94), member 1 [Source:HGNC Symbol;Acc:12028], e=0.0} - [RNA1310_7924_1]	5.22612	3.18	3	2	2	2	881	101.246	9.48096
	A2	Sequence	# PSMs	# Proteins	# Protein Groups	Protein Group Accessions	Modifications	ΔCn	XCorr	Charge	MH+ [Da]	ΔM [ppm]	RT [min]	# Missed Cleavages
	High	GIVDSDDLPLNVSR	1	3	1	unk		0	2.7013	2	1499.76	-3.6788	37.2123	0
	High	SGYALEDSSGFAER	1	2	1	unk		0	2.52482	2	1488.66	-2.20558	32.6231	0
unk	{Pfam: Elongation factor Tu GTP binding domain [PF00009.22, score=198.6]} {Human: EEF2, eukaryotic translation elongation factor 2 [Source:HGNC Symbol;Acc:3214], e=0.0} - [RNA1310_4133_1]	5.06479	2.13	3	2	2	2	1127	126.576	8.26514
	A2	Sequence	# PSMs	# Proteins	# Protein Groups	Protein Group Accessions	Modifications	ΔCn	XCorr	Charge	MH+ [Da]	ΔM [ppm]	RT [min]	# Missed Cleavages
	High	ETVTNESNQTVLSK	1	2	1	unk		0	2.62616	2	1549.77	-1.51461	25.3822	0
	High	VFSGVVSATK	1	3	1	unk		0	2.43864	2	994.554	-3.26364	28.0072	0
unk	{Pfam: WSC domain [PF01822.14, score=82.6]} {Human: WSCD2, WSC domain containing 2 [Source:HGNC Symbol;Acc:29117], e=5e-10} - [RNA1310_15995.1_2]	4.97264	4.32	3	2	2	2	625	71.3124	9.27588
	A2	Sequence	# PSMs	# Proteins	# Protein Groups	Protein Group Accessions	Modifications	ΔCn	XCorr	Charge	MH+ [Da]	ΔM [ppm]	RT [min]	# Missed Cleavages
	High	VLDFELEQNFAAMNQR	1	2	1	unk		0	2.5033	2	1924.92	-2.97145	43.5902	0
	High	GIENETcGGPK	1	2	1	unk	C7(Carbamidomethyl)	0	2.46934	2	1161.52	-0.394457	21.4748	0
unk	{Pfam: GCC2 and GCC3 [PF07699.8, score=24.8]} {Human: TNFRSF4, tumor necrosis factor receptor superfamily, member 4 [Source:HGNC Symbol;Acc:11918], e=5e-04} - [RNA1310_39839_1]	4.91184	8.68	1	2	2	2	311	35.4913	9.11475
	A2	Sequence	# PSMs	# Proteins	# Protein Groups	Protein Group Accessions	Modifications	ΔCn	XCorr	Charge	MH+ [Da]	ΔM [ppm]	RT [min]	# Missed Cleavages
	High	QFNTFATIPAGSTVR	1	1	1	unk		0	2.51597	2	1609.83	-1.54871	36.5286	0
	High	DYIEYFEVSTWK	1	1	1	unk		0	2.39587	2	1579.73	-1.34427	46.231	0
unk	{Pfam: ATP:guanido phosphotransferase, C-terminal catalytic domain [PF00217.14, score=140.9]} {Human: CKB, creatine kinase, brain [Source:HGNC Symbol;Acc:1991], e=7e-23} - [RNA1310_63665_2]	4.85375	13.37	9	2	2	2	202	22.2503	5.46533
	A2	Sequence	# PSMs	# Proteins	# Protein Groups	Protein Group Accessions	Modifications	ΔCn	XCorr	Charge	MH+ [Da]	ΔM [ppm]	RT [min]	# Missed Cleavages
	High	LSAGGQEALQR	1	5	1	unk		0	2.44186	2	1129.59	-3.95804	23.9101	0
	High	LGFLTFcPTNLGTTIR	1	9	1	unk	C7(Carbamidomethyl)	0	2.41189	2	1810.95	-2.64065	46.8735	0
unk	{TRANSSPLICED} {Pfam: Cytochrome c oxidase subunit Vb [PF01215.14, score=36.5]} {Human: COX5B, cytochrome c oxidase subunit Vb [Source:HGNC Symbol;Acc:2269], e=7e-08} - [RNA1310_28948.2_2]	4.2763	5.63	2	1	1	1	231	26.507	8.86572
	A2	Sequence	# PSMs	# Proteins	# Protein Groups	Protein Group Accessions	Modifications	ΔCn	XCorr	Charge	MH+ [Da]	ΔM [ppm]	RT [min]	# Missed Cleavages
	High	ERPHLVPSHSHYR	1	2	1	unk		0	4.2763	4	1614.82	-3.61085	19.8979	0
gnl	unk RNA1310_133079_1	4.09146	35.96	1	1	1	1	89	9.5092	9.05615
	A2	Sequence	# PSMs	# Proteins	# Protein Groups	Protein Group Accessions	Modifications	ΔCn	XCorr	Charge	MH+ [Da]	ΔM [ppm]	RT [min]	# Missed Cleavages
	High	YxHYxSEDxFcNxVETETAHSAAAAAAAAPAA	1	1	1	gnl	X2(L); X5(L); X9(L); C11(Carbamidomethyl); X13(L)	0	4.09146	4	3348.59	2.43763	37.516	0
unk	{TRANSSPLICED} {Pfam: Ergosterol biosynthesis ERG4/ERG24 family [PF01222.12, score=299.6]} {Human: LBR, lamin B receptor [Source:HGNC Symbol;Acc:6518], e=5e-70} - [RNA1310_4652_2]	4.03557	1.85	1	1	1	1	1082	121.759	9.979
	A2	Sequence	# PSMs	# Proteins	# Protein Groups	Protein Group Accessions	Modifications	ΔCn	XCorr	Charge	MH+ [Da]	ΔM [ppm]	RT [min]	# Missed Cleavages
	High	SRKPAASPASNTSTPQSAAK	1	1	1	unk		0	4.03557	3	1957.01	-1.98095	17.593	1
unk	{TRANSSPLICED} {Pfam: PurA ssDNA and RNA-binding protein [PF04845.8, score=269.1]} {Human: PURB, purine-rich element binding protein B [Source:HGNC Symbol;Acc:9702], e=1e-49} - [RNA1310_11913_2]	3.91983	2.19	1	1	1	1	732	84.2949	9.27588
	A2	Sequence	# PSMs	# Proteins	# Protein Groups	Protein Group Accessions	Modifications	ΔCn	XCorr	Charge	MH+ [Da]	ΔM [ppm]	RT [min]	# Missed Cleavages
	High	QLEAGGATGDHGNGPR	1	1	1	unk		0	3.91983	3	1536.71	-2.40998	19.8629	0
unk	{Pfam: EF hand [PF00036.27, score=48.0]} {Human: RPL6, ribosomal protein L6 [Source:HGNC Symbol;Acc:10362], e=1e-10} - [RNA1310_25136.2_2]	3.69396	5.84	3	1	1	1	274	30.2604	9.92041
	A2	Sequence	# PSMs	# Proteins	# Protein Groups	Protein Group Accessions	Modifications	ΔCn	XCorr	Charge	MH+ [Da]	ΔM [ppm]	RT [min]	# Missed Cleavages
	High	QAAGGSASGSAVSTTK	1	3	1	unk		0	3.69396	2	1379.67	-1.93654	17.8564	0
unk	{Pfam: WSC domain [PF01822.14, score=72.2]} {Human: WSCD1, WSC domain containing 1 [Source:HGNC Symbol;Acc:29060], e=8e-10} - [RNA1310_63577_2]	3.62517	13.86	8	1	1	1	202	22.742	8.66064
	A2	Sequence	# PSMs	# Proteins	# Protein Groups	Protein Group Accessions	Modifications	ΔCn	XCorr	Charge	MH+ [Da]	ΔM [ppm]	RT [min]	# Missed Cleavages
	High	ISTSESMTIEScQK	1	8	1	unk	C12(Carbamidomethyl)	0	3.62517	2	1600.72	-1.95611	27.6441	0
unk	{Pfam: E1-E2 ATPase [PF00122.15, score=193.2]} {Human: ATP1A1, ATPase, Na+/K+ transporting, alpha 1 polypeptide [Source:HGNC Symbol;Acc:799], e=0.0} - [RNA1310_10587_1]	3.58092	2.2	2	1	1	1	774	84.8631	5.47803
	A2	Sequence	# PSMs	# Proteins	# Protein Groups	Protein Group Accessions	Modifications	ΔCn	XCorr	Charge	MH+ [Da]	ΔM [ppm]	RT [min]	# Missed Cleavages
	High	LETNPTSGLTVEDAAQR	1	2	1	unk		0	3.58092	2	1801.89	-2.36195	31.8146	0
unk	{Pfam: linker histone H1 and H5 family [PF00538.14, score=64.4]} {Human: H1F0, H1 histone family, member 0 [Source:HGNC Symbol;Acc:4714], e=2e-08} - [RNA1310_88436_2]	3.54833	8.11	3	1	1	1	148	15.4818	11.0044
	A2	Sequence	# PSMs	# Proteins	# Protein Groups	Protein Group Accessions	Modifications	ΔCn	XCorr	Charge	MH+ [Da]	ΔM [ppm]	RT [min]	# Missed Cleavages
	High	GAGASGSFQLAK	1	3	1	unk		0	3.54833	2	1093.56	-2.51528	28.027	0
unk	{TRANSSPLICED} {Pfam: Ribosomal protein L32 [PF01655.13, score=146.5]} {Human: RPL32, ribosomal protein L32 [Source:HGNC Symbol;Acc:10336], e=2e-51} - [RNA1310_58362.2_2]	3.45951	5.56	5	1	1	1	216	24.9233	11.1655
	A2	Sequence	# PSMs	# Proteins	# Protein Groups	Protein Group Accessions	Modifications	ΔCn	XCorr	Charge	MH+ [Da]	ΔM [ppm]	RT [min]	# Missed Cleavages
	High	YAGVIAHTVSSK	1	5	1	unk		0	3.45951	2	1232.66	-2.39588	24.8293	0
unk	{Pfam: Ribosomal L15 [PF00827.12, score=155.4]} {Human: RPL15, ribosomal protein L15 [Source:HGNC Symbol;Acc:10306], e=3e-36} - [RNA1310_73259_3]	3.26555	7.95	4	1	1	1	176	20.3835	11.5903
	A2	Sequence	# PSMs	# Proteins	# Protein Groups	Protein Group Accessions	Modifications	ΔCn	XCorr	Charge	MH+ [Da]	ΔM [ppm]	RT [min]	# Missed Cleavages
	High	VLGSYWIAQDSTYK	1	4	1	unk		0	3.26555	2	1630.81	0.457408	38.6694	0
unk	{Human: NACA, nascent polypeptide-associated complex alpha subunit [Source:HGNC Symbol;Acc:7629], e=6e-06} - [RNA1310_33358.2_2]	3.2376	7.48	2	1	1	1	214	23.1366	5.49072
	A2	Sequence	# PSMs	# Proteins	# Protein Groups	Protein Group Accessions	Modifications	ΔCn	XCorr	Charge	MH+ [Da]	ΔM [ppm]	RT [min]	# Missed Cleavages
	High	AAGAAGASGGGTDLAK	1	2	1	unk		0	3.2376	2	1274.63	-1.3555	21.0041	0
unk	{Pfam: Profilin [PF00235.14, score=63.9]} - [RNA1310_31962_3]	3.23625	5.29	1	1	1	1	378	41.6016	9.64209
	A2	Sequence	# PSMs	# Proteins	# Protein Groups	Protein Group Accessions	Modifications	ΔCn	XCorr	Charge	MH+ [Da]	ΔM [ppm]	RT [min]	# Missed Cleavages
	High	SENFVASPEELQALAAGIGK	1	1	1	unk		0	3.23625	2	2031.03	-2.73763	45.8789	0
unk	{Pfam: RNA recognition motif. (a.k.a. RRM, RBD, or RNP domain) [PF00076.17, score=92.8]} {Human: DAZAP1, DAZ associated protein 1 [Source:HGNC Symbol;Acc:2683], e=5e-35} - [RNA1310_23614_2]	3.10865	3.31	2	1	1	1	484	55.6747	10.3599
	A2	Sequence	# PSMs	# Proteins	# Protein Groups	Protein Group Accessions	Modifications	ΔCn	XCorr	Charge	MH+ [Da]	ΔM [ppm]	RT [min]	# Missed Cleavages
	High	IFVGGLSQNTTNDTLR	1	2	1	unk		0	3.10865	2	1735.89	-1.77234	35.1146	0
unk	{Pfam: lactate/malate dehydrogenase, alpha/beta C-terminal domain [PF02866.13, score=132.7]} {Human: MDH1, malate dehydrogenase 1, NAD (soluble) [Source:HGNC Symbol;Acc:6970], e=1e-158} - [RNA1310_10351.1_1]	3.10704	1.66	1	1	1	1	782	88.2259	8.79248
	A2	Sequence	# PSMs	# Proteins	# Protein Groups	Protein Group Accessions	Modifications	ΔCn	XCorr	Charge	MH+ [Da]	ΔM [ppm]	RT [min]	# Missed Cleavages
	High	DLDYALLVGAMPR	1	1	1	unk		0	3.10704	2	1433.74	-2.31008	46.362	0
unk	{Pfam: Eukaryotic porin [PF01459.17, score=202.1]} {Human: VDAC2, voltage-dependent anion channel 2 [Source:HGNC Symbol;Acc:12672], e=7e-90} - [RNA1310_17976.1_2]	3.08681	2.4	1	1	1	1	584	65.0188	8.88037
	A2	Sequence	# PSMs	# Proteins	# Protein Groups	Protein Group Accessions	Modifications	ΔCn	XCorr	Charge	MH+ [Da]	ΔM [ppm]	RT [min]	# Missed Cleavages
	High	NSLEANFEPNTGKK	1	1	1	unk		0	3.08681	2	1548.76	-1.90772	27.9505	1
unk	{Pfam: Ribosomal protein S13/S18 [PF00416.17, score=63.4]} {Human: RPS18, ribosomal protein S18 [Source:HGNC Symbol;Acc:10401], e=9e-28} - [RNA1310_54614.2_1]	3.0803	8.55	6	1	1	1	117	13.8784	11.4292
	A2	Sequence	# PSMs	# Proteins	# Protein Groups	Protein Group Accessions	Modifications	ΔCn	XCorr	Charge	MH+ [Da]	ΔM [ppm]	RT [min]	# Missed Cleavages
	High	HVISNQLDTK	1	6	1	unk		0	3.0803	2	1154.62	-1.01274	21.8946	0
unk	{Human: PPME1, protein phosphatase methylesterase 1 [Source:HGNC Symbol;Acc:30178], e=4e-09} - [RNA1310_78602_1]	3.02428	7.83	2	1	1	1	166	18.4483	7.88428
	A2	Sequence	# PSMs	# Proteins	# Protein Groups	Protein Group Accessions	Modifications	ΔCn	XCorr	Charge	MH+ [Da]	ΔM [ppm]	RT [min]	# Missed Cleavages
	High	GQVTIDDLVVYAR	1	2	1	unk		0	3.02428	2	1448.77	-2.00123	41.5747	0
unk	{Pfam: Core histone H2A/H2B/H3/H4 [PF00125.19, score=90.1]} {Human: HIST2H2AB, histone cluster 2, H2ab [Source:HGNC Symbol;Acc:20508], e=3e-52} - [RNA1310_75844_2]	2.96098	13.45	13	1	1	1	171	18.3267	10.4331
	A2	Sequence	# PSMs	# Proteins	# Protein Groups	Protein Group Accessions	Modifications	ΔCn	XCorr	Charge	MH+ [Da]	ΔM [ppm]	RT [min]	# Missed Cleavages
	High	LLSGVTIAQGGVLPNIQAVLLPK	1	13	1	unk		0	2.96098	2	2301.39	-1.43247	50.5172	0
unk	{Pfam: Biotin carboxylase C-terminal domain [PF02785.14, score=117.8]} {Human: PCCA, propionyl CoA carboxylase, alpha polypeptide [Source:HGNC Symbol;Acc:8653], e=1e-120} - [RNA1310_9293.2_1]	2.9343	2.87	2	1	1	1	488	54.0845	7.53271
	A2	Sequence	# PSMs	# Proteins	# Protein Groups	Protein Group Accessions	Modifications	ΔCn	XCorr	Charge	MH+ [Da]	ΔM [ppm]	RT [min]	# Missed Cleavages
	High	LTTYSEPTALENVR	1	2	1	unk		0	2.9343	2	1593.81	-1.37489	33.7776	0
unk	{Pfam: ATP synthase alpha/beta family, nucleotide-binding domain [PF00006.20, score=209.4]} {Human: ATP5B, ATP synthase, H+ transporting, mitochondrial F1 complex, beta polypeptide [Source:HGNC Symbol;Acc:830], e=0.0} - [RNA1310_12874.1_3]	2.82907	1.7	3	1	1	1	704	77.0112	7.6499
	A2	Sequence	# PSMs	# Proteins	# Protein Groups	Protein Group Accessions	Modifications	ΔCn	XCorr	Charge	MH+ [Da]	ΔM [ppm]	RT [min]	# Missed Cleavages
	High	GQEcVDTGSSIK	1	3	1	unk	C4(Carbamidomethyl)	0	2.82907	2	1280.58	-2.75063	22.4966	0
unk	{Pfam: YEATS family [PF03366.11, score=41.3]} {Human: MUC6, mucin 6, oligomeric mucus/gel-forming [Source:HGNC Symbol;Acc:7517], e=0.004} - [RNA1310_2342_3]	2.78633	1.03	1	1	1	1	1363	155.749	9.90576
	A2	Sequence	# PSMs	# Proteins	# Protein Groups	Protein Group Accessions	Modifications	ΔCn	XCorr	Charge	MH+ [Da]	ΔM [ppm]	RT [min]	# Missed Cleavages
	High	SNIGQTVYATYTTK	1	1	1	unk		0	2.78633	2	1546.77	-0.60771	33.3882	0
unk	{Pfam: WSC domain [PF01822.14, score=79.7]} {Human: WSCD2, WSC domain containing 2 [Source:HGNC Symbol;Acc:29117], e=4e-10} - [RNA1310_44091_3]	2.75198	3.19	1	1	1	1	282	31.2763	8.79248
	A2	Sequence	# PSMs	# Proteins	# Protein Groups	Protein Group Accessions	Modifications	ΔCn	XCorr	Charge	MH+ [Da]	ΔM [ppm]	RT [min]	# Missed Cleavages
	High	HYAGcFVHK	1	1	1	unk	C5(Carbamidomethyl)	0	2.75198	2	1118.52	-2.04512	21.1372	0
unk	{Pfam: Ribosomal protein L23 [PF00276.15, score=63.9]} {Human: RPL23A, ribosomal protein L23a [Source:HGNC Symbol;Acc:10317], e=7e-49} - [RNA1310_50846_1]	2.68421	5.26	3	1	1	1	247	27.8562	10.6528
	A2	Sequence	# PSMs	# Proteins	# Protein Groups	Protein Group Accessions	Modifications	ΔCn	XCorr	Charge	MH+ [Da]	ΔM [ppm]	RT [min]	# Missed Cleavages
	High	LSAEHDALDVANK	1	3	1	unk		0	2.68421	2	1382.69	-2.835	26.8392	0
unk	{Human: PRB3, proline-rich protein BstNI subfamily 3 [Source:HGNC Symbol;Acc:9339], e=0.003} - [RNA1310_53363.1_3]	2.67174	12.71	4	1	1	1	236	26.3795	10.5356
	A2	Sequence	# PSMs	# Proteins	# Protein Groups	Protein Group Accessions	Modifications	ΔCn	XCorr	Charge	MH+ [Da]	ΔM [ppm]	RT [min]	# Missed Cleavages
	High	mIVGGSESSLPPQFR	1	4	1	unk	M1(Oxidation)	0	2.67174	2	1620.8	-0.605596	34.351	0
unk	{Pfam: Tektin family [PF03148.9, score=167.7]} {Human: TEKT1, tektin 1 [Source:HGNC Symbol;Acc:15534], e=9e-43} - [RNA1310_64588_1]	2.6442	6.5	3	1	1	1	200	22.5055	7.72314
	A2	Sequence	# PSMs	# Proteins	# Protein Groups	Protein Group Accessions	Modifications	ΔCn	XCorr	Charge	MH+ [Da]	ΔM [ppm]	RT [min]	# Missed Cleavages
	High	SVSPEEWQELSNR	1	3	1	unk		0	2.6442	2	1560.72	-4.77866	34.5695	0
unk	{TRANSSPLICED} {Pfam: Ribosomal protein L14 [PF01929.12, score=99.9]} {Human: RPL14, ribosomal protein L14 [Source:HGNC Symbol;Acc:10305], e=3e-40} - [RNA1310_51337.2_1]	2.6357	4.17	2	1	1	1	240	27.3703	10.3013
	A2	Sequence	# PSMs	# Proteins	# Protein Groups	Protein Group Accessions	Modifications	ΔCn	XCorr	Charge	MH+ [Da]	ΔM [ppm]	RT [min]	# Missed Cleavages
	High	NSIIALAAGK	1	2	1	unk		0	2.6357	2	957.572	-1.03006	34.0199	0
unk	{Pfam: Tektin family [PF03148.9, score=413.3]} {Human: TEKT2, tektin 2 (testicular) [Source:HGNC Symbol;Acc:11725], e=1e-136} - [RNA1310_13089.2_2]	2.63198	1.94	2	1	1	1	671	78.0554	8.26514
	A2	Sequence	# PSMs	# Proteins	# Protein Groups	Protein Group Accessions	Modifications	ΔCn	XCorr	Charge	MH+ [Da]	ΔM [ppm]	RT [min]	# Missed Cleavages
	High	TIHDTDNDLESQR	1	2	1	unk		0	2.63198	2	1543.7	-1.39063	22.5618	0
unk	{Human: ERLIN1, ER lipid raft associated 1 [Source:HGNC Symbol;Acc:16947], e=5e-21} - [RNA1310_60006_1]	2.60674	5.63	3	1	1	1	213	23.3756	7.85498
	A2	Sequence	# PSMs	# Proteins	# Protein Groups	Protein Group Accessions	Modifications	ΔCn	XCorr	Charge	MH+ [Da]	ΔM [ppm]	RT [min]	# Missed Cleavages
	High	ISEIEDQAALAR	1	3	1	unk		0	2.60674	2	1315.68	-2.36744	30.1102	0
unk	{Pfam: Shoulder domain [PF11978.3, score=170.9]} {Human: MVP, major vault protein [Source:HGNC Symbol;Acc:7531], e=0.0} - [RNA1310_2563.3_3]	2.60416	1.49	4	1	1	1	740	83.0562	7.07861
	A2	Sequence	# PSMs	# Proteins	# Protein Groups	Protein Group Accessions	Modifications	ΔCn	XCorr	Charge	MH+ [Da]	ΔM [ppm]	RT [min]	# Missed Cleavages
	High	IEGQAAVEQAR	1	4	1	unk		0	2.60416	2	1171.6	-1.58532	23.4836	0
unk	{Pfam: Cid1 family poly A polymerase [PF03828.14, score=77.6]} {Human: ZCCHC11, zinc finger, CCHC domain containing 11 [Source:HGNC Symbol;Acc:28981], e=1e-85} - [RNA1310_1393.1_2]	2.60412	0.8	2	1	1	1	1622	178.322	8.01611
	A2	Sequence	# PSMs	# Proteins	# Protein Groups	Protein Group Accessions	Modifications	ΔCn	XCorr	Charge	MH+ [Da]	ΔM [ppm]	RT [min]	# Missed Cleavages
	High	GGGGGGGPFNNRR	1	2	1	unk		0	2.60412	2	1202.58	2.65488	23.1266	1
unk	{Pfam: Ribosomal protein L19e [PF01280.15, score=207.8]} {Human: RPL19, ribosomal protein L19 [Source:HGNC Symbol;Acc:10312], e=7e-72} - [RNA1310_52849_3]	2.59325	3.36	3	1	1	1	238	27.9972	11.4146
	A2	Sequence	# PSMs	# Proteins	# Protein Groups	Protein Group Accessions	Modifications	ΔCn	XCorr	Charge	MH+ [Da]	ΔM [ppm]	RT [min]	# Missed Cleavages
	High	VLVEHIHR	1	3	1	unk		0	2.59325	2	1002.58	-3.49414	22.1268	0
unk	{Pfam: Zn-finger in Ran binding protein and others [PF00641.13, score=27.2]} {Human: FUS, fused in sarcoma [Source:HGNC Symbol;Acc:4010], e=3e-04} - [RNA1310_30742.1_1]	2.575	3.58	2	1	1	1	391	42.5214	11.1655
	A2	Sequence	# PSMs	# Proteins	# Protein Groups	Protein Group Accessions	Modifications	ΔCn	XCorr	Charge	MH+ [Da]	ΔM [ppm]	RT [min]	# Missed Cleavages
	High	GGGGGGGGFRNDRR	1	2	1	unk		0	2.575	2	1319.63	-4.52368	22.7035	2
unk	{Pfam: GCC2 and GCC3 [PF07699.8, score=55.6]} {Human: SVEP1, sushi, von Willebrand factor type A, EGF and pentraxin domain containing 1 [Source:HGNC Symbol;Acc:15985], e=3e-06} - [RNA1310_49075_3]	2.54107	5.88	3	1	1	1	255	27.7024	8.41162
	A2	Sequence	# PSMs	# Proteins	# Protein Groups	Protein Group Accessions	Modifications	ΔCn	XCorr	Charge	MH+ [Da]	ΔM [ppm]	RT [min]	# Missed Cleavages
	High	TIDNDVYSYGQALHK	1	3	1	unk		0	2.54107	2	1723.83	-1.61155	32.8787	0
gnl	unk RNA1310_66005_3	2.49036	6.19	2	1	1	1	194	22.009	11.1655
	A2	Sequence	# PSMs	# Proteins	# Protein Groups	Protein Group Accessions	Modifications	ΔCn	XCorr	Charge	MH+ [Da]	ΔM [ppm]	RT [min]	# Missed Cleavages
	High	NEAYENTLQQGR	1	2	1	gnl		0	2.49036	2	1422.66	-1.47772	25.8645	0
gnl	unk RNA1310_11674.3_2	2.48911	3.14	2	1	1	1	255	27.9992	10.9604
	A2	Sequence	# PSMs	# Proteins	# Protein Groups	Protein Group Accessions	Modifications	ΔCn	XCorr	Charge	MH+ [Da]	ΔM [ppm]	RT [min]	# Missed Cleavages
	High	TPDLIEVR	1	2	1	gnl		0	2.48911	2	942.525	-0.152899	32.4987	0
gnl	unk RNA1310_58249.2_1	2.48573	7.61	3	1	1	1	184	21.5329	8.88037
	A2	Sequence	# PSMs	# Proteins	# Protein Groups	Protein Group Accessions	Modifications	ΔCn	XCorr	Charge	MH+ [Da]	ΔM [ppm]	RT [min]	# Missed Cleavages
	High	IVANYFPEVQSVTK	1	3	1	gnl		0	2.48573	2	1594.84	-2.45527	38.0855	0
unk	{Pfam: Ribosomal protein S12/S23 [PF00164.20, score=141.2]} {Human: RPS23, ribosomal protein S23 [Source:HGNC Symbol;Acc:10410], e=8e-88} - [RNA1310_65141.2_1]	2.4628	5.67	10	1	1	1	194	21.4885	10.5649
	A2	Sequence	# PSMs	# Proteins	# Protein Groups	Protein Group Accessions	Modifications	ΔCn	XCorr	Charge	MH+ [Da]	ΔM [ppm]	RT [min]	# Missed Cleavages
	High	ANPFGGASHAK	1	10	1	unk		0	2.4628	2	1056.52	-0.951744	21.341	0
unk	{Pfam: Domain of unknown function (DUF4062) [PF13271.1, score=39.3]} {Human: TEP1, telomerase-associated protein 1 [Source:HGNC Symbol;Acc:11726], e=1e-63} - [RNA1310_10554_1]	2.44639	1.55	6	1	1	1	775	85.1848	7.63525
	A2	Sequence	# PSMs	# Proteins	# Protein Groups	Protein Group Accessions	Modifications	ΔCn	XCorr	Charge	MH+ [Da]	ΔM [ppm]	RT [min]	# Missed Cleavages
	High	GGGGGGDREQKK	1	6	1	unk		0	2.44639	2	1145.56	-2.45767	23.0499	2
unk	{Pfam: von Willebrand factor type D domain [PF00094.20, score=235.2]} {Human: MUC5B, mucin 5B, oligomeric mucus/gel-forming [Source:HGNC Symbol;Acc:7516], e=1e-157} - [RNA1310_151.1_2]	2.43828	0.29	1	1	1	1	3092	344.271	7.07861
	A2	Sequence	# PSMs	# Proteins	# Protein Groups	Protein Group Accessions	Modifications	ΔCn	XCorr	Charge	MH+ [Da]	ΔM [ppm]	RT [min]	# Missed Cleavages
	High	YQQVQTLcR	1	1	1	unk	C8(Carbamidomethyl)	0	2.43828	2	1195.59	-2.2902	25.4347	0
unk	{TRANSSPLICED} {Pfam: AhpC/TSA family [PF00578.16, score=131.3]} {Human: PRDX1, peroxiredoxin 1 [Source:HGNC Symbol;Acc:9352], e=4e-97} - [RNA1310_37433_1]	2.42742	3.34	1	1	1	1	329	36.3343	7.6499
	A2	Sequence	# PSMs	# Proteins	# Protein Groups	Protein Group Accessions	Modifications	ΔCn	XCorr	Charge	MH+ [Da]	ΔM [ppm]	RT [min]	# Missed Cleavages
	High	QITVNDLPVGR	1	1	1	unk		0	2.42742	2	1211.67	-0.468481	33.8602	0
unk	{Pfam: Calpain family cysteine protease [PF00648.16, score=436.6]} {Human: CAPN9, calpain 9 [Source:HGNC Symbol;Acc:1486], e=1e-137} - [RNA1310_25282_3]	2.40117	2.39	1	1	1	1	460	52.1413	5.8208
	A2	Sequence	# PSMs	# Proteins	# Protein Groups	Protein Group Accessions	Modifications	ΔCn	XCorr	Charge	MH+ [Da]	ΔM [ppm]	RT [min]	# Missed Cleavages
	High	NPPATAAAASR	1	1	1	unk		0	2.40117	2	1026.52	-8.66029	18.7744	0

## Sheet: Pull_down_Trypsin_2
Protein FDR Confidence	Accession	Description	FASTA Title Lines	Exp. q-value	Sum PEP Score	Coverage	# Peptides	# PSMs	# Unique Peptides	# Protein Groups	# AAs	MW [kDa]	calc. pI	Area: F2: Sample	Score Sequest HT	# Peptides Sequest HT
High	unk	{Pfam: Myosin tail [PF01576.14, score=1086.5]} {Human: MYH6, myosin, heavy chain 6, cardiac muscle, alpha [Source:HGNC Symbol;Acc:7576], e=0.0}	>gnl|unk|RNA1310_412.1_1 {Pfam: Myosin tail [PF01576.14, score=1086.5]} {Human: MYH6, myosin, heavy chain 6, cardiac muscle, alpha [Source:HGNC Symbol;Acc:7576], e=0.0}	0,000	988,837	40	118	349	74	1	2364	270,4	7,81	7.83389e+08	1379,66	118
	Confidence	Sequence	Modifications	Qvality PEP	Qvality q-value	# Protein Groups	# Proteins	# PSMs	Master Protein Accessions	# Missed Cleavages	Theo. MH+ [Da]	Area: F2: Sample	XCorr Sequest HT	Confidence Sequest HT	Percolator q-Value Sequest HT	Percolator PEP Sequest HT
	High	AKQQLSQQLEEARR		1,47575E-06	0	1	1	5	unk	2	1684,90891	560946076	5,16	High	0	9,189E-07
	High	ELEEQNVTLLQQK		5,09261E-06	0	3	4	6	unk; unk; unk	0	1571,82753	408089994	4,21	High	0	7,321E-06
	High	LAEKEEEFESTR		2,75722E-05	0	3	8	10	unk; unk; unk	1	1467,69618	660308654	4,05	High	0	8,464E-06
	High	QKADYESQIKELEDR		2,37755E-06	0	1	2	3	unk	2	1851,90830	1.29495e+08	5,01	High	0	1,11E-06
	High	LLEAQDELESAR		3,64156E-05	0	1	1	9	unk	0	1373,69070	725269340	3,74	High	0	3,046E-05
	High	LLDEEDAANELEGVKKK		8,95793E-08	0	3	4	2	unk; unk; unk	2	1900,98621	56008099	5,47	High	0	3,856E-05
	High	LDASEGNALKGGK		2,25485E-06	0	1	4	3	unk	1	1259,65901	1.7811e+08	5,06	High	0	5,12E-07
	High	TLESQLSDLQGR		2,18671E-05	0	1	1	3	unk	0	1346,69103	269171349	4,00	High	0	9,715E-06
	High	QLEEAEAQVSQLTR		6,88976E-07	0	1	1	14	unk	0	1601,81294	280123719	4,65	High	0	6,576E-08
	High	LLDEEDAANELEGVKK		1,50799E-08	0	3	4	9	unk; unk; unk	1	1772,89125	3.76698e+08	5,22	High	0	7,734E-10
	High	IQELEEELESER		2,36761E-05	0	1	1	3	unk	0	1503,71731	2.78919e+08	3,78	High	0	4,015E-06
	High	ADYESQIKELEDR		2,42527E-06	0	1	2	3	unk	1	1595,75476	9.16724e+07	4,79	High	0	6,267E-07
	High	QKLEQNLDEMEDQLER	1xOxidation [M10]	3,02512E-05	0	1	1	1	unk	1	2033,94442	3.36174e+07	4,29	High	0	5,364E-06
	High	LKKELEEQNVTLLQQK		0,000140633	0	3	4	1	unk; unk; unk	2	1941,10152	39117764	3,70	High	0	3,208E-05
	High	MTQETVDDLER	1xOxidation [M1]	8,84583E-05	0	3	4	1	unk; unk; unk	0	1352,59984	1.5393e+08	3,78	High	0	1,857E-05
	High	TEAADRVGELSASNASLTATKR		1,51061E-10	0	1	4	2	unk	2	2248,15278	50383176	9,63	High	0	3,634E-12
	High	KLEADINAMQADLDEQHNEVR		4,69688E-12	0	1	4	3	unk	1	2439,15688	132008442	9,61	High	0	6,46E-14
	High	KLEADINAMQADLDEQHNEVR	1xOxidation [M9]	5,56021E-08	0	1	4	1	unk	1	2455,15179		6,69	High	0	3,517E-09
	High	TQYKAEMEDLHAQLDHVSK	1xOxidation [M7]	2,15269E-06	0	1	1	1	unk	1	2259,07102	5.37264e+07	5,53	High	0	2,468E-07
	High	TQYKAEMEDLHAQLDHVSK		3,71209E-08	0	1	1	3	unk	1	2243,07611	58464932	6,58	High	0	2,196E-09
	High	QQLSQQLEEAR		5,27683E-05	0	1	1	1	unk	0	1329,67572	72347820	3,65	High	0	1,019E-05
	High	ENQSVLITGESGAGK		6,49104E-07	0	2	3	2	unk; unk	0	1489,74928	163056545	4,48	High	0	3,467E-07
	High	MTQETVDDLER		9,32718E-05	0	3	4	3	unk; unk; unk	0	1336,60492	288869758	3,61	High	0	1,986E-05
	High	VGELSASNASLTATK		8,46017E-07	0	1	4	2	unk	0	1448,75911	198208906	4,45	High	0	1,074E-07
	High	SSVSVVQSSSNLTASSASASAAR		1,23838E-10	0	1	2	2	unk	0	2154,06329	1.04759e+08	5,79	High	0	2,199E-09
	High	AMESMAASVEAETK	1xOxidation [M]	6,00973E-06	0	1	4	3	unk	0	1470,64507	56950766	3,84	High	0	2,5E-06
	High	AMESMAASVEAETK		1,15781E-05	0	1	4	1	unk	0	1454,65016	37960300	3,81	High	0	1,746E-06
	High	AKQQLSQQLEEAR		6,861E-06	0	1	1	2	unk	1	1528,80779	1.49553e+08	4,48	High	0	9,5E-07
	High	QTQESLAAEEEKVK		6,98164E-07	0	1	1	2	unk	1	1589,80171	1.75613e+08	5,15	High	0	6,703E-08
	High	EIEDSALQHEQMVQQLR		2,80375E-09	0	1	1	3	unk	0	2053,99713	2.05274e+08	6,39	High	0	1,093E-10
	High	EIEDSALQHEQMVQQLR	1xOxidation [M12]	2,05516E-06	0	1	1	1	unk	0	2069,99204	109346605	4,81	High	0	2,346E-07
	High	TEAADRVGELSASNASLTATK		2,04514E-08	0	1	4	1	unk	1	2092,05167	3.14214e+07	6,48	High	0	1,098E-09
	High	VQELEAELDQEQR		1,1889E-05	0	1	2	5	unk	0	1586,76566	320541594	3,81	High	0	4,812E-06
	High	VGELSASNASLTATKR		5,02205E-09	0	1	4	3	unk	1	1604,86022	4.37426e+08	5,85	High	0	2,142E-10
	High	AHEETIKQTQESLAAEEEKVK		6,04542E-09	0	1	1	1	unk	2	2398,20962	123458641	6,70	High	0	2,659E-10
	High	VQELEAELDQEQRR		3,35516E-06	0	1	2	4	unk	1	1742,86677	364913686	3,95	High	0	6,322E-06
	High	LKELSFASEEER		1,94094E-05	0	4	5	4	unk; unk; unk; unk	1	1437,72200	189173936	3,88	High	0	3,205E-06
	High	MADELRAEQEHALQAEK	1xOxidation [M1]	9,91785E-07	0	1	4	3	unk	1	1984,93928	186489656	6,32	High	0	1,001E-07
	High	MADELRAEQEHALQAEK		2,98325E-08	0	1	4	2	unk	1	1968,94436	347427708	7,25	High	0	1,704E-09
	High	AEMEDLHAQLDHVSK	1xOxidation [M3]	1,0209E-05	0	1	1	2	unk	0	1738,80647	3.04736e+07	3,67	High	0	1,511E-06
	High	AEMEDLHAQLDHVSK		4,5312E-05	0	1	1	1	unk	0	1722,81156	9.93368e+07	2,66	High	0	8,545E-06
	High	KAQHDLEESEERADMAEQSLTK		5,02205E-09	0	1	1	1	unk	2	2545,18348	64816508	6,41	High	0	2,143E-10
	High	QQLSQQLEEARR		0,000121564	0	1	1	2	unk	1	1485,77683	2.67158e+08	4,17	High	0	2,693E-05
	High	KGTLEEQIVQANPVLEAYGNAK		3,53526E-09	0	1	2	1	unk	1	2372,24561	42950914	6,59	High	0	1,432E-10
	High	QQDAVNELAEQVDQLQK		4,46852E-08	0	1	1	4	unk	0	1955,96687	4.26857e+07	5,37	High	0	5,661E-09
	High	NLNADLEQLREQLEEEQEAKSDMQR		1,99167E-08	0	1	1	1	unk	2	3016,42763		4,60	High	0	1,066E-09
	High	NLNADLEQLREQLEEEQEAKSDMQR	1xOxidation [M23]	1,33944E-05	0	1	1	1	unk	2	3032,42255		4,56	High	0	2,069E-06
	High	AEQEHALQAEK		0,000136956	0	1	4	4	unk	0	1253,61206	1.66301e+08	5,25	High	0	3,622E-05
	High	KANMYAAELEELRASLESSER		2,6674E-05	0	1	4	1	unk	2	2397,17146	4.02113e+06	3,44	High	0	4,639E-06
	High	KLEQDINELEVALDNANR		2,74188E-10	0	1	4	5	unk	1	2084,06184	142830076	6,63	High	0	1,169E-06
	High	TLESQLSDLQGRLDEATR		4,62213E-05	0	1	1	1	unk	1	2032,03054		3,18	High	0	8,769E-06
	High	ANMYAAELEELR		2,68513E-05	0	1	4	1	unk	0	1409,67294	11217060	3,53	High	0	4,665E-06
	High	VISYFAQVTALQK		1,64474E-05	0	1	1	6	unk	0	1467,82059	1.59912e+07	3,09	High	0	2,637E-06
	High	KKLEQDINELEVALDNANR		1,42768E-06	0	1	4	4	unk	2	2212,15680	3.4126e+07	5,80	High	0	1,536E-07
	High	VVSGNILEAIQLDK		1,53559E-06	0	1	2	1	unk	0	1498,84753	2.89575e+07	4,41	High	0	1,667E-07
	High	RLEMEKEELQAALEEAEAALEQEEAK		3,97319E-10	0	2	5	1	unk; unk	2	2987,45139	3.8133e+07	9,53	High	0	1,124E-11
	High	MEGEVDELKKDIEDLEQSLQK		4,69203E-07	0	1	2	1	unk	2	2476,21233		4,36	High	0	4,212E-08
	High	EEQAEADGTAEAEKVAFLLGVNAK		8,19881E-09	0	1	1	1	unk	1	2490,23584	1.17908e+07	4,63	High	0	3,785E-10
	High	GTLEEQIVQANPVLEAYGNAK		1,45989E-05	0	1	2	1	unk	0	2244,15065	1.08732e+07	4,33	High	0	2,295E-06
	High	NLNADLEQLREQLEEEQEAK		4,73142E-09	0	1	1	5	unk	1	2399,16849	214990037	6,05	High	0	2,01E-10
	High	QRQQVEAELEDVADKLEEQGGATVAQQELNK		9,21444E-10	0	1	1	1	unk	2	3453,70921	5.86575e+07	8,69	High	0	2,982E-11
	High	SLADEIHDLTEQLGEGGR		7,98444E-09	0	1	4	7	unk	0	1939,93557	2.13156e+08	6,31	High	0	3,676E-10
	High	QQVEAELEDVADKLEEQGGATVAQQELNK		1,31674E-12	0	1	1	6	unk	1	3169,54952	1.95662e+08	9,04	High	0	1,463E-14
	High	KAQHDLEESEER		6,56595E-05	0	1	1	1	unk	1	1470,68193	1.16547e+07	3,70	High	0	1,319E-05
	High	QRLQAELEDATVDLER		3,56991E-05	0	1	1	2	unk	1	1885,96139	3.33925e+07	4,73	High	0	6,478E-06
	High	DIEDLEQSLQKSEQEK		6,43246E-08	0	1	2	2	unk	1	1918,92401	7.97084e+06	4,33	High	0	4,158E-09
	High	IAEKEEEFESTRK		3,14013E-06	0	3	8	16	unk; unk; unk	2	1595,79114	487987348	4,44	High	0	3,826E-07
	High	EMQSQVEDEQRQRDEAR		0,000172683	0	1	4	2	unk	2	2133,95778	35490425	4,52	High	0,0001758	0,0004402
	High	KKQQDAVNELAEQVDQLQK		4,92325E-09	0	1	1	6	unk	2	2212,15680	1.8826e+08	7,51	High	0	2,093E-10
	High	LDASEGNALKGGKR		1,98821E-06	0	1	4	4	unk	2	1415,76012	262901307	4,73	High	0	6,855E-06
	High	SKYESGGGGGGEEAEEIKR		8,6178E-13	0	1	1	2	unk	2	1939,89919	2.78177e+08	8,63	High	0	8,98E-15
	High	SKYESGGGGGGEEAEEIK		6,2121E-06	0	1	1	2	unk	1	1783,79808	124964758	6,26	High	0	2,716E-06
	High	QAEEAEEIAAINLAK		2,78041E-07	0	2	2	1	unk; unk	0	1599,82244	226961037	4,55	High	0	2,294E-08
	High	DAELNSLHNKVEDEQGIIAQLQR		5,10147E-08	0	2	2	2	unk; unk	1	2620,33253	81480959	4,71	High	0	3,191E-09
	High	LQAELEDATVDLER		1,39959E-06	0	2	7	29	unk; unk	0	1601,80171	484243454	4,46	High	0	7,023E-07
	High	QKLEQNLDEMEDQLEREK		1,55606E-06	0	1	1	1	unk	2	2275,08707		4,38	High	0	1,691E-07
	High	KANMYAAELEELR		6,84427E-07	0	1	4	2	unk	1	1537,76790	41547581	4,77	High	0	6,503E-08
	High	EMQSQVEDEQR		0,000205131	0	1	4	2	unk	0	1378,59033	99086238	3,12	High	0	4,96E-05
	High	LLDEEDAANELEGVK		1,3778E-07	0	3	4	4	unk; unk; unk	0	1644,79629	253398808	4,80	High	0	2,672E-08
	High	KQQDAVNELAEQVDQLQK		3,23228E-05	0	1	1	1	unk	1	2084,06184	2.32588e+07	6,05	High	0	5,801E-06
	High	QKLEQNLDEMEDQLER		0,000427868	0,000178056	1	1	1	unk	1	2017,94951	4.5046e+07	3,82	High	9,709E-05	0,0001169
	High	STVLASQLEK		0,00365057	0,000178056	1	1	4	unk	0	1075,59937	754755436	3,08	High	0,0002179	0,003086
	High	DLLQAILKPK		0,00154887	0,000178056	2	4	4	unk; unk	0	1138,71942		3,41	High	0,0001758	0,0005204
	High	NLNADLEQLR		0,00106806	0,000178056	1	1	1	unk	0	1185,62223	1.77189e+07	2,76	High	9,709E-05	0,0003388
	High	AQHDLEESEERADMAEQSLTK		0,000416679	0,000178056	1	1	1	unk	1	2417,08852	4.30882e+07	4,69	High	9,709E-05	0,0001129
	High	VAFLLGVNAK		0,00087534	0,000178056	2	5	2	unk; unk	0	1031,62479	17768486	2,54	High	9,709E-05	0,0002671
	High	SQLEIAQLKQDVDRR		0,00053597	0,000178056	1	4	3	unk	2	1798,97699	54443667	3,80	High	9,709E-05	0,0004091
	High	NFDKTLAEWQQK		0,00323867	0,000178056	2	6	2	unk; unk	1	1507,75397	2.79531e+07	2,92	High	0,0002179	0,001222
	High	SLADEIHDLTEQLGEGGRNVHEIDKAR		0,00861144	0,000178056	1	4	1	unk	2	3002,49261	9.32346e+06	3,30	High	0,0002179	0,003817
	High	DIEDLEQSLQK		0,000397799	0,000178056	1	2	2	unk	0	1317,65325	5.70316e+07	3,49	High	9,709E-05	0,0001073
	High	ELSFASEEER		0,000332656	0,000178056	4	5	4	unk; unk; unk; unk	0	1196,54297	256777398	3,09	High	9,709E-05	8,72E-05
	High	LDASEGNALK		0,00087534	0,000178056	1	4	3	unk	0	1017,52111	8.70143e+08	3,27	High	9,709E-05	0,0003536
	High	AQLEEARDQTEAVR		0,00142079	0,000178056	4	9	3	unk; unk; unk; unk	1	1615,80344	3.54301e+08	3,73	High	0,0001758	0,0004689
	High	TLQEEMARQDESIAK		0,00811116	0,000178056	2	3	4	unk; unk	1	1748,84834	5.01847e+07	2,69	High	0,0002179	0,003561
	High	ELSFASEEERKNQAK		0,000528914	0,000178056	3	4	1	unk; unk; unk	2	1765,87152	120669452	3,28	High	9,709E-05	0,0001495
	High	VKVGNDYVTK		0,00105399	0,000178056	2	5	2	unk; unk	1	1122,61535	77072467	3,63	High	9,709E-05	0,000353
	High	AQLEEARDQTEAVRR		0,000515079	0,000178056	3	7	4	unk; unk; unk	2	1771,90455	399831280	5,15	High	0,0001758	0,0004657
	High	NKLYDNHLGK		0,000846792	0,000178056	3	6	1	unk; unk; unk	1	1201,63240	32673002	2,93	High	9,709E-05	0,0002573
	High	LKAQLEEAR		0,00585481	0,000178056	4	9	2	unk; unk; unk; unk	1	1057,60003	202869499	3,10	High	0,0004549	0,008219
	High	QKADYESQIK		0,000858098	0,000178056	2	3	2	unk; unk	1	1209,61099	1.38052e+08	3,49	High	0,0002179	0,00208
	High	LYDNHLGK		0,00581598	0,000178056	3	6	2	unk; unk; unk	0	959,49451	453175899	2,86	High	0,0002179	0,002418
	High	QIGDLQSQK		0,00191564	0,000178056	3	3	3	unk; unk; unk	0	1016,53710	1711251798	3,38	High	0,0002179	0,001096
	High	ELAMSAERK		0,00326028	0,000178056	1	4	2	unk	1	1034,52991	3.76928e+07	2,75	High	0,0002179	0,001236
	High	RLAEKEEEFESTR		0,000245294	0,000178056	3	8	4	unk; unk; unk	2	1623,79729	54547317	4,16	High	9,709E-05	6,096E-05
	High	AQSEAQQWR		0,00495758	0,000178056	2	2	2	unk; unk	0	1103,52285	5.08906e+08	3,17	High	0,0002179	0,003106
	High	AQQEGGDLGR		0,00489205	0,000178056	2	2	1	unk; unk	0	1030,49121	52392557	2,36	High	0,0002179	0,001972
	High	VQELEAELDQEQRRHQETAK		0,000289462	0,000178056	1	2	1	unk	2	2437,20660		5,22	High	9,709E-05	7,396E-05
	High	ELSFASEEERK		0,000515079	0,000178056	4	5	1	unk; unk; unk; unk	1	1324,63794	30042446	2,87	High	9,709E-05	0,0001453
	High	LKELSFASEEERK		0,00238531	0,000178056	4	5	1	unk; unk; unk; unk	2	1565,81696	35625552	3,05	High	0,0001758	0,0008602
	High	KGGGMQTISATHK		0,0021305	0,000178056	1	3	1	unk	1	1315,67869	7.87138e+07	4,10	High	0,0001758	0,0007516
	High	KGGGMQTISATHKESLNK	1xOxidation [M5]	0,0017225	0,000178056	1	3	1	unk	2	1902,97019	1.45545e+07	4,08	High	0,0001758	0,0005872
	High	NRAQQEGGDLGR		0,00191564	0,000178056	2	2	1	unk; unk	1	1300,63525	3.00557e+07	4,08	High	0,0001758	0,0006668
	High	VGNDYVTK		0,0110857	0,000527344	2	5	2	unk; unk	0	895,45197	3.96644e+08	2,83	High	0,0003567	0,005114
	High	ADYESQIK		0,0178717	0,000817511	2	3	2	unk; unk	0	953,45745	2.15355e+08	2,31	High	0,0004549	0,01117
	High	SQLEIAQLK		0,0135289	0,000817511	1	4	2	unk	0	1029,59389	271634912	2,37	High	0,0004549	0,006988
	High	KIKELQAR		0,0307047	0,00109409	3	3	3	unk; unk; unk	2	985,61529	9.50415e+07	3,35	High	0,0005571	0,01682
	High	EMAKLEAR		0,032575	0,00109409	1	4	1	unk	1	947,49788	70105388	2,38	High	0,0005571	0,01814
	High	TLAEWQQK		0,0386269	0,0012276	3	7	3	unk; unk; unk	0	1003,52072	518896764	2,25	High	0,0008802	0,0374
	High	NVHEIDKAR		0,0350129	0,0012276	1	4	2	unk	1	1081,57488	15785817	2,23	High	0,0008284	0,03182
	High	RQLEMQVR		0,0570599	0,00178601	1	4	1	unk	1	1059,57277	86557071	2,91	High	0,0008802	0,03489
	High	QLEMQVR	1xOxidation [M4]	0,0848298	0,00357105	1	4	3	unk	0	919,46658	241836390	2,07	High	0,005207	0,1282
	High	QLEMQVR		0,100529	0,0043892	1	4	2	unk	0	903,47166	3.49326e+08	2,44	High	0,002361	0,06807
	High	KYQQQLR		0,10243	0,00452397	3	7	1	unk; unk; unk	1	963,53704	6.87378e+07	2,16	High	0,002415	0,06954
	High	GYSTEIFK		0,105673	0,00465951	2	3	2	unk; unk	0	944,47237	242155530	1,85	High	0,00258	0,07202
	High	TLQEEMAR		0,112444	0,00517892	2	3	1	unk; unk	0	977,47206	299803550	2,06	High	0,002841	0,07781
	High	TLQEEMARQDESLAK	1xOxidation [M6]	0,115976	0,00566848	2	3	2	unk; unk	1	1764,84325	3.04383e+07	1,85	High	0,003049	0,08022
	High	IQEIVEK		0,13602	0,00629495	4	8	6	unk; unk; unk; unk	0	858,49311	1354739946	2,46	High	0,007598	0,1637
	High	DMEEQIK		0,142784	0,0068093	4	5	3	unk; unk; unk; unk	0	892,40806	210712422	1,66	High	0,003811	0,1026
	High	IKELQAR		0,151659	0,00717456	3	3	1	unk; unk; unk	1	857,52033	1.03434e+08	2,19	High	0,003954	0,1099
High	unk	{Pfam: Myosin tail [PF01576.14, score=753.4]} {Human: MYH3, myosin, heavy chain 3, skeletal muscle, embryonic [Source:HGNC Symbol;Acc:7573], e=1e-111}	>gnl|unk|RNA1310_5147.2_2 {Pfam: Myosin tail [PF01576.14, score=753.4]} {Human: MYH3, myosin, heavy chain 3, skeletal muscle, embryonic [Source:HGNC Symbol;Acc:7573], e=1e-111}	0,000	410,761	50,767754318618	55	125	6	1	1042	117,9	5,94	1.29859e+08	500,93	55
	Confidence	Sequence	Modifications	Qvality PEP	Qvality q-value	# Protein Groups	# Proteins	# PSMs	Master Protein Accessions	# Missed Cleavages	Theo. MH+ [Da]	Area: F2: Sample	XCorr Sequest HT	Confidence Sequest HT	Percolator q-Value Sequest HT	Percolator PEP Sequest HT
	High	VHELETYLEEER		2,85006E-05	0	2	2	3	unk; unk	0	1546,73838	33701383	3,79	High	0	4,984E-06
	High	YEEESEAAGNLR		4,12992E-05	0	2	2	2	unk; unk	0	1367,60736	366033780	3,56	High	0	1,715E-05
	High	VAHEYETQAATLSK		4,58052E-06	0	2	4	4	unk; unk	0	1547,77001	862992415	5,50	High	0	5,969E-07
	High	QIEESEEISAIAMTK		1,07833E-07	0	2	2	3	unk; unk	0	1678,82039	48608785	5,00	High	0	7,58E-09
	High	QIEESEEISAIAMTK	1xOxidation [M13]	3,8815E-06	0	2	2	1	unk; unk	0	1694,81531	1.10389e+07	3,47	High	0	4,925E-07
	High	LDEAGGMSSQAQEMLR		8,38381E-08	0	1	5	1	unk	0	1722,77854	9.94046e+06	4,07	High	0	5,666E-09
	High	AKQAESTVNQLTIR		1,05271E-06	0	2	2	2	unk; unk	1	1558,85474	7.14289e+07	4,72	High	0	1,079E-07
	High	LGDLQAQMQSLSNDKR	1xOxidation [M8]	1,97508E-06	0	2	2	1	unk; unk	1	1819,89669	56882780	4,91	High	0	2,24E-07
	High	LGDLQAQMQSLSNDKR		6,62132E-07	0	2	2	1	unk; unk	1	1803,90177	82886156	5,31	High	0	6,26E-08
	High	SSLQSQVDDLKK		0,000155321	0	2	2	3	unk; unk	1	1347,71143	341199931	4,03	High	9,709E-05	6,521E-05
	High	VRDLEAELDQEQRK		2,9002E-06	0	2	2	3	unk; unk	2	1728,88750	9.68384e+07	6,36	High	0	3,496E-07
	High	NMNDYANQLDAANER		4,72321E-07	0	1	6	1	unk	0	1738,74494	26047815	4,94	High	0	4,249E-08
	High	NMNDYANQLDAANER	1xOxidation [M2]	2,40338E-07	0	1	6	1	unk	0	1754,73985	17157500	4,36	High	0	1,934E-08
	High	VHELETYLEEERR		3,51439E-06	0	2	2	3	unk; unk	1	1702,83949	155375230	4,23	High	0	9,975E-07
	High	LADELRLEQENYK		6,56595E-05	0	2	2	4	unk; unk	1	1620,82278	164125630	4,20	High	0	1,648E-05
	High	YQQTTQALASLK		4,18499E-05	0	3	7	1	unk; unk; unk	0	1351,72161		3,35	High	0	7,809E-06
	High	SESTAISTGGMASSR		1,81213E-06	0	1	6	1	unk	0	1441,65875	46134247	4,34	High	0	2,021E-07
	High	AKSSLQSQVDDLKK		2,32103E-05	0	2	2	1	unk; unk	2	1546,84351	100814788	4,72	High	0	3,918E-06
	High	ITELEDISERER		0,000148285	0	3	7	3	unk; unk; unk	1	1489,74928	1.15926e+08	4,13	High	9,709E-05	0,0001607
	High	QAESTVNQLTIR		8,42485E-06	0	2	2	2	unk; unk	0	1359,72267	1.36285e+08	4,02	High	0	1,213E-06
	High	LNEKEAELESLRK		2,34626E-06	0	2	2	2	unk; unk	2	1558,84351	162450580	5,12	High	0	2,743E-07
	High	RLEAEAAAAQAEIDDAHNGR		3,34462E-10	0	2	2	4	unk; unk	1	2108,01153	2.53022e+08	8,22	High	0	9,189E-12
	High	VRDLEAELDQEQR		1,30442E-05	0	3	6	4	unk; unk; unk	1	1600,79254	341307696	4,96	High	9,709E-05	8,576E-05
	High	KAQQQIEEAEHR		1,74577E-05	0	3	6	4	unk; unk; unk	1	1466,73463	6.08975e+08	5,42	High	0	8,799E-06
	High	YTVTITELTGELENANKQK		4,53598E-10	0	2	4	1	unk; unk	1	2152,11320	6.41872e+06	5,66	High	0	1,309E-11
	High	IKELEDLLEMER		1,89019E-05	0	1	6	2	unk	1	1517,78797	24489162	3,54	High	0	3,096E-06
	High	KYEALAADLEGQIDNLGR		7,25179E-05	0	2	2	1	unk; unk	1	1976,00834	10201851	5,40	High	0	1,479E-05
	High	AQQQIEEAEHR		0,000106483	0	3	6	3	unk; unk; unk	0	1338,63967	2.09009e+08	3,90	High	9,709E-05	9,906E-05
	High	DLENANSQLESLEQTVK		7,29512E-08	0	2	6	2	unk; unk	0	1917,93999	54679856	5,79	High	0	4,815E-09
	High	ELQGDIDALQAANQELASR		4,53598E-10	0	2	2	4	unk; unk	0	2042,01489	3.70823e+07	5,80	High	0	1,926E-11
	High	YTVTITELTGELENANK		1,60062E-08	0	2	4	3	unk; unk	0	1895,95966	34679836	4,70	High	0	3,413E-09
	High	MEASSSSSYSAR	1xOxidation [M1]	1,9799E-05	0	1	6	1	unk	0	1278,52667	7.93518e+06	3,36	High	0	3,278E-06
	High	MEASSSSSYSAR		2,41513E-05	0	1	6	1	unk	0	1262,53176	7.07467e+07	3,59	High	0	4,131E-06
	High	DAEEALRELEQK		5,13886E-05	0	2	2	5	unk; unk	1	1430,71216	6.91228e+07	5,52	High	0	9,901E-06
	High	AAEAEAAEATGR		7,34849E-05	0	2	2	3	unk; unk	0	1146,53856	648996906	3,79	High	0	4,436E-05
	High	YQQTTQALASLKTELEAK		4,3806E-08	0	2	2	1	unk; unk	1	2023,07061	2.73801e+07	4,31	High	0	2,677E-09
	High	DLENANSQLESLEQTVKK		4,68058E-08	0	2	6	1	unk; unk	1	2046,03495	1.8346e+07	5,67	High	0	2,886E-09
	High	LRSQNDELTAQSR		9,74647E-06	0	2	4	2	unk; unk	1	1517,76666	194559969	4,90	High	0	1,43E-06
	High	TIEELHVTITEIESK		9,76346E-08	0	2	2	4	unk; unk	0	1741,92182	41198553	6,60	High	0	6,774E-09
	High	AKAAEAEAAEATGR		2,39918E-05	0	2	2	2	unk; unk	1	1345,67063	85440718	4,31	High	0	4,086E-06
	High	LEEAEAFATR		0,000603872	0,000178056	3	8	4	unk; unk; unk	0	1136,55823	543658984	3,09	High	9,709E-05	0,0001737
	High	DSLASSLRDAEEALRELEQK		0,000852426	0,000178056	2	2	1	unk; unk	2	2260,14154	21627660	4,80	High	9,709E-05	0,0002591
	High	ITELEDISER		0,000463271	0,000178056	3	7	3	unk; unk; unk	0	1204,60557	1.80107e+08	3,35	High	9,709E-05	0,0001734
	High	DLEAELDQEQR		0,000457173	0,000178056	3	6	1	unk; unk; unk	0	1345,62301	3.12155e+07	2,74	High	9,709E-05	0,000126
	High	LNADLASLK		0,00417006	0,000178056	2	2	2	unk; unk	0	944,54112	1.5977e+08	2,83	High	0,0002179	0,001649
	High	EAELESLRK		0,0031747	0,000178056	2	2	2	unk; unk	1	1074,57896	107445099	3,21	High	0,0002179	0,001194
	High	RLNDSEAMR		0,00758922	0,000178056	2	2	1	unk; unk	1	1091,52622	4.74599e+07	3,43	High	0,0002179	0,003305
	High	ENSQLSSQLK		0,000511678	0,000178056	1	1	3	unk	0	1133,57969	2.72696e+08	3,14	High	9,709E-05	0,0001433
	High	YESAETQLTR		0,000954161	0,000178056	2	4	2	unk; unk	0	1197,57461	325375270	3,15	High	9,709E-05	0,0002956
	High	AAAQGELDEAR		0,000460212	0,000178056	2	2	1	unk; unk	0	1130,54364	370138659	3,15	High	9,709E-05	0,0001267
	High	SQNDELTAQSR		0,000281895	0,000178056	2	4	2	unk; unk	0	1248,58148	169174164	3,51	High	9,709E-05	7,172E-05
	High	LQTENVDLQR		0,000451156	0,000178056	2	4	2	unk; unk	0	1215,63279	820197836	3,21	High	9,709E-05	0,0001241
	High	LEEYEEIRR		0,00621612	0,000178056	2	2	3	unk; unk	1	1236,62189	1.85031e+08	2,75	High	0,0002179	0,003389
	High	DLQSAEDKR		0,0150435	0,000817511	2	2	2	unk; unk	1	1061,52218	3.74613e+07	2,65	High	0,0004549	0,007328
	High	EANSANRDLTR		0,0201324	0,000817511	3	5	1	unk; unk; unk	1	1246,61345	2.37127e+07	2,85	High	0,0004549	0,01027
	High	DSLASSLR		0,0665904	0,00236265	2	2	1	unk; unk	0	848,44722	219941663	2,44	High	0,001224	0,0419
	High	SQFQAER		0,12641	0,00579112	2	2	1	unk; unk	0	865,41626	8.93597e+07	2,06	High	0,003195	0,08876
	High	MNAGLAK		0,153491	0,00729242	2	2	1	unk; unk	0	704,37597	49686162	2,13	High	0,003954	0,1114
	High	EAVSQTEEERR		0,157213	0,00780458	2	2	1	unk; unk	1	1333,63425	5.79684e+06	2,21	High	0,004216	0,1146
High	unk	{Pfam: Myosin tail [PF01576.14, score=691.9]} {Human: MYH3, myosin, heavy chain 3, skeletal muscle, embryonic [Source:HGNC Symbol;Acc:7573], e=1e-100}	>gnl|unk|RNA1310_5147.1_3 {Pfam: Myosin tail [PF01576.14, score=691.9]} {Human: MYH3, myosin, heavy chain 3, skeletal muscle, embryonic [Source:HGNC Symbol;Acc:7573], e=1e-100}	0,000	360,518	44	50	115	1	1	1042	117,7	8,41	40049777	463,52	50
	Confidence	Sequence	Modifications	Qvality PEP	Qvality q-value	# Protein Groups	# Proteins	# PSMs	Master Protein Accessions	# Missed Cleavages	Theo. MH+ [Da]	Area: F2: Sample	XCorr Sequest HT	Confidence Sequest HT	Percolator q-Value Sequest HT	Percolator PEP Sequest HT
	High	VHELETYLEEER		2,85006E-05	0	2	2	3	unk; unk	0	1546,73838	33701383	3,79	High	0	4,984E-06
	High	YEEESEAAGNLR		4,12992E-05	0	2	2	2	unk; unk	0	1367,60736	366033780	3,56	High	0	1,715E-05
	High	VAHEYETQAATLSK		4,58052E-06	0	2	4	4	unk; unk	0	1547,77001	862992415	5,50	High	0	5,969E-07
	High	QIEESEEISAIAMTK		1,07833E-07	0	2	2	3	unk; unk	0	1678,82039	48608785	5,00	High	0	7,58E-09
	High	QIEESEEISAIAMTK	1xOxidation [M13]	3,8815E-06	0	2	2	1	unk; unk	0	1694,81531	1.10389e+07	3,47	High	0	4,925E-07
	High	AKQAESTVNQLTIR		1,05271E-06	0	2	2	2	unk; unk	1	1558,85474	7.14289e+07	4,72	High	0	1,079E-07
	High	LGDLQAQMQSLSNDKR	1xOxidation [M8]	1,97508E-06	0	2	2	1	unk; unk	1	1819,89669	56882780	4,91	High	0	2,24E-07
	High	LGDLQAQMQSLSNDKR		6,62132E-07	0	2	2	1	unk; unk	1	1803,90177	82886156	5,31	High	0	6,26E-08
	High	SSLQSQVDDLKK		0,000155321	0	2	2	3	unk; unk	1	1347,71143	341199931	4,03	High	9,709E-05	6,521E-05
	High	VRDLEAELDQEQRK		2,9002E-06	0	2	2	3	unk; unk	2	1728,88750	9.68384e+07	6,36	High	0	3,496E-07
	High	VHELETYLEEERR		3,51439E-06	0	2	2	3	unk; unk	1	1702,83949	155375230	4,23	High	0	9,975E-07
	High	LADELRLEQENYK		6,56595E-05	0	2	2	4	unk; unk	1	1620,82278	164125630	4,20	High	0	1,648E-05
	High	YQQTTQALASLK		4,18499E-05	0	3	7	1	unk; unk; unk	0	1351,72161		3,35	High	0	7,809E-06
	High	AKSSLQSQVDDLKK		2,32103E-05	0	2	2	1	unk; unk	2	1546,84351	100814788	4,72	High	0	3,918E-06
	High	ITELEDISERER		0,000148285	0	3	7	3	unk; unk; unk	1	1489,74928	1.15926e+08	4,13	High	9,709E-05	0,0001607
	High	QAESTVNQLTIR		8,42485E-06	0	2	2	2	unk; unk	0	1359,72267	1.36285e+08	4,02	High	0	1,213E-06
	High	LNEKEAELESLRK		2,34626E-06	0	2	2	2	unk; unk	2	1558,84351	162450580	5,12	High	0	2,743E-07
	High	RLEAEAAAAQAEIDDAHNGR		3,34462E-10	0	2	2	4	unk; unk	1	2108,01153	2.53022e+08	8,22	High	0	9,189E-12
	High	VRDLEAELDQEQR		1,30442E-05	0	3	6	4	unk; unk; unk	1	1600,79254	341307696	4,96	High	9,709E-05	8,576E-05
	High	KAQQQIEEAEHR		1,74577E-05	0	3	6	4	unk; unk; unk	1	1466,73463	6.08975e+08	5,42	High	0	8,799E-06
	High	YTVTITELTGELENANKQK		4,53598E-10	0	2	4	1	unk; unk	1	2152,11320	6.41872e+06	5,66	High	0	1,309E-11
	High	KYEALAADLEGQIDNLGR		7,25179E-05	0	2	2	1	unk; unk	1	1976,00834	10201851	5,40	High	0	1,479E-05
	High	AQQQIEEAEHR		0,000106483	0	3	6	3	unk; unk; unk	0	1338,63967	2.09009e+08	3,90	High	9,709E-05	9,906E-05
	High	DLENANSQLESLEQTVK		7,29512E-08	0	2	6	2	unk; unk	0	1917,93999	54679856	5,79	High	0	4,815E-09
	High	ELQGDIDALQAANQELASR		4,53598E-10	0	2	2	4	unk; unk	0	2042,01489	3.70823e+07	5,80	High	0	1,926E-11
	High	YTVTITELTGELENANK		1,60062E-08	0	2	4	3	unk; unk	0	1895,95966	34679836	4,70	High	0	3,413E-09
	High	DAEEALRELEQK		5,13886E-05	0	2	2	5	unk; unk	1	1430,71216	6.91228e+07	5,52	High	0	9,901E-06
	High	AAEAEAAEATGR		7,34849E-05	0	2	2	3	unk; unk	0	1146,53856	648996906	3,79	High	0	4,436E-05
	High	YQQTTQALASLKTELEAK		4,3806E-08	0	2	2	1	unk; unk	1	2023,07061	2.73801e+07	4,31	High	0	2,677E-09
	High	DLENANSQLESLEQTVKK		4,68058E-08	0	2	6	1	unk; unk	1	2046,03495	1.8346e+07	5,67	High	0	2,886E-09
	High	LRSQNDELTAQSR		9,74647E-06	0	2	4	2	unk; unk	1	1517,76666	194559969	4,90	High	0	1,43E-06
	High	TIEELHVTITEIESK		9,76346E-08	0	2	2	4	unk; unk	0	1741,92182	41198553	6,60	High	0	6,774E-09
	High	AKAAEAEAAEATGR		2,39918E-05	0	2	2	2	unk; unk	1	1345,67063	85440718	4,31	High	0	4,086E-06
	High	LEEAEAFATR		0,000603872	0,000178056	3	8	4	unk; unk; unk	0	1136,55823	543658984	3,09	High	9,709E-05	0,0001737
	High	DSLASSLRDAEEALRELEQK		0,000852426	0,000178056	2	2	1	unk; unk	2	2260,14154	21627660	4,80	High	9,709E-05	0,0002591
	High	ITELEDISER		0,000463271	0,000178056	3	7	3	unk; unk; unk	0	1204,60557	1.80107e+08	3,35	High	9,709E-05	0,0001734
	High	DLEAELDQEQR		0,000457173	0,000178056	3	6	1	unk; unk; unk	0	1345,62301	3.12155e+07	2,74	High	9,709E-05	0,000126
	High	LNADLASLK		0,00417006	0,000178056	2	2	2	unk; unk	0	944,54112	1.5977e+08	2,83	High	0,0002179	0,001649
	High	EAELESLRK		0,0031747	0,000178056	2	2	2	unk; unk	1	1074,57896	107445099	3,21	High	0,0002179	0,001194
	High	RLNDSEAMR		0,00758922	0,000178056	2	2	1	unk; unk	1	1091,52622	4.74599e+07	3,43	High	0,0002179	0,003305
	High	ENGQLSSQLK		0,0041979	0,000178056	1	1	1	unk	0	1103,56913	40049777	2,10	High	0,0002179	0,00166
	High	YESAETQLTR		0,000954161	0,000178056	2	4	2	unk; unk	0	1197,57461	325375270	3,15	High	9,709E-05	0,0002956
	High	AAAQGELDEAR		0,000460212	0,000178056	2	2	1	unk; unk	0	1130,54364	370138659	3,15	High	9,709E-05	0,0001267
	High	SQNDELTAQSR		0,000281895	0,000178056	2	4	2	unk; unk	0	1248,58148	169174164	3,51	High	9,709E-05	7,172E-05
	High	LQTENVDLQR		0,000451156	0,000178056	2	4	2	unk; unk	0	1215,63279	820197836	3,21	High	9,709E-05	0,0001241
	High	LEEYEEIRR		0,00621612	0,000178056	2	2	3	unk; unk	1	1236,62189	1.85031e+08	2,75	High	0,0002179	0,003389
	High	DLQSAEDKR		0,0150435	0,000817511	2	2	2	unk; unk	1	1061,52218	3.74613e+07	2,65	High	0,0004549	0,007328
	High	EANSANRDLTR		0,0201324	0,000817511	3	5	1	unk; unk; unk	1	1246,61345	2.37127e+07	2,85	High	0,0004549	0,01027
	High	DSLASSLR		0,0665904	0,00236265	2	2	1	unk; unk	0	848,44722	219941663	2,44	High	0,001224	0,0419
	High	SQFQAER		0,12641	0,00579112	2	2	1	unk; unk	0	865,41626	8.93597e+07	2,06	High	0,003195	0,08876
	High	MNAGLAK		0,153491	0,00729242	2	2	1	unk; unk	0	704,37597	49686162	2,13	High	0,003954	0,1114
	High	EAVSQTEEERR		0,157213	0,00780458	2	2	1	unk; unk	1	1333,63425	5.79684e+06	2,21	High	0,004216	0,1146
High	unk	{Pfam: Lipoprotein amino terminal region [PF01347.17, score=112.4]} {Human: GAS2L1, growth arrest-specific 2 like 1 [Source:HGNC Symbol;Acc:16955], e=0.008}	>gnl|unk|RNA1310_273.1_2 {Pfam: Lipoprotein amino terminal region [PF01347.17, score=112.4]} {Human: GAS2L1, growth arrest-specific 2 like 1 [Source:HGNC Symbol;Acc:16955], e=0.008}	0,000	354,256	22	54	137	33	1	2649	300,4	9,60	7.28077e+08	500,00	54
	Confidence	Sequence	Modifications	Qvality PEP	Qvality q-value	# Protein Groups	# Proteins	# PSMs	Master Protein Accessions	# Missed Cleavages	Theo. MH+ [Da]	Area: F2: Sample	XCorr Sequest HT	Confidence Sequest HT	Percolator q-Value Sequest HT	Percolator PEP Sequest HT
	High	TADSSAEEDIDSDFR		6,23814E-07	0	2	2	3	unk; unk	0	1657,68238	175467248	4,79	High	0	1,58E-07
	High	NIDREAMLNQVVR		9,38916E-05	0	1	2	2	unk	1	1557,81659	4.53275e+07	4,29	High	9,709E-05	7,589E-05
	High	ISIPAQLGSSSAAR		7,47796E-06	0	2	2	5	unk; unk	0	1357,74340	205646485	3,45	High	0	1,265E-06
	High	VIEDEESAKPPQVR		1,79264E-05	0	1	1	4	unk	0	1596,82278	323911087	4,37	High	0	2,913E-06
	High	GLSSMLSEAEIVR		7,59592E-05	0	2	2	1	unk; unk	0	1391,71989	2.55398e+07	3,60	High	0	1,561E-05
	High	GLSSMLSEAEIVR	1xOxidation [M5]	1,00081E-05	0	2	2	1	unk; unk	0	1407,71481		3,57	High	0	1,479E-06
	High	INDEESQVGKIEVQFSSNPELKK		2,74859E-09	0	1	2	3	unk	2	2618,33080	6.14637e+07	6,00	High	0	1,513E-07
	High	LLVDSGLSESQMK		5,51391E-06	0	1	2	2	unk	0	1406,71956	3.49376e+07	3,92	High	0	7,374E-07
	High	TFYTADQIEYHESDSPVYR		1,40546E-07	0	1	2	3	unk	0	2321,03568	77412357	5,47	High	0	1,034E-08
	High	LKVIEDEESAKPPQVR		4,15452E-08	0	1	1	4	unk	1	1838,00180	180996873	5,84	High	0	2,501E-09
	High	VQAVYATQNMLR	1xOxidation [M10]	6,74223E-05	0	2	2	2	unk; unk	0	1409,72056	212502826	3,53	High	0	1,355E-05
	High	VQAVYATQNMLR		2,17227E-05	0	2	2	4	unk; unk	0	1393,72565	239355217	3,78	High	0	3,645E-06
	High	VNGVEVEHSEEPREEVQIYK		1,10728E-07	0	2	2	3	unk; unk	1	2370,15719	1.13174e+08	6,57	High	0	7,853E-09
	High	LSMSRPASTEQTSSPAPSGVAAHLEK		2,36597E-08	0	2	2	1	unk; unk	0	2639,30935	31033193	5,14	High	0	1,302E-09
	High	VVLDTVKDSEFHSK		5,36974E-06	0	1	1	2	unk	1	1603,83261	41271439	3,76	High	0	8e-06
	High	NAAYSTFTESNIQSGR		6,91862E-08	0	1	1	2	unk	0	1745,80892	81778422	4,77	High	0	4,555E-09
	High	IEVQFSSNPELKK		2,54655E-05	0	1	2	1	unk	1	1518,81623	24963156	3,81	High	0	4,375E-06
	High	IQSDSSETIKQR		6,8157E-06	0	1	1	2	unk	1	1391,71250	155967517	4,39	High	0	9,418E-07
	High	TVHTLSPSSDSQHGTEK		7,09937E-11	0	1	1	9	unk	0	1810,85660	4.95368e+08	6,73	High	0	1,519E-12
	High	LYQLDIEPQAGKPEITIVR		3,09663E-09	0	2	2	7	unk; unk	0	2183,20704	330038938	4,97	High	0	1,222E-10
	High	LSSSSSDELRK		7,01556E-05	0	1	1	2	unk	1	1208,61172	7.60283e+07	4,39	High	0	1,423E-05
	High	SSDLVSVSNLAQYLVEMGGDR		6,83945E-10	0	1	1	1	unk	0	2240,08634		5,18	High	0	2,119E-11
	High	SLDASVDSELLDILPR		1,74882E-07	0	1	1	6	unk	0	1742,91707	141522164	5,14	High	0	3,562E-08
	High	NLEDPLMWAQVER		2,44733E-05	0	2	2	1	unk; unk	0	1600,77880		4,03	High	0	4,182E-06
	High	KLSSSSSDELRK		1,87315E-06	0	1	1	3	unk	2	1336,70668	1.54279e+08	5,99	High	0	1,037E-06
	High	LIGSDDISASDVEALESLTEQPEGLR		7,53545E-11	0	1	1	2	unk	0	2744,34724	92106423	6,45	High	0	1,619E-12
	High	IHAASSEEFRR		4,02194E-05	0	1	1	5	unk	1	1302,65492	1.66752e+08	3,93	High	0,0002179	0,001397
	High	TDGAASAVAGAEK		3,47657E-05	0	2	2	2	unk; unk	0	1147,55896	95701495	4,24	High	0	6,295E-06
	High	SSESVFDSLK		0,000640989	0,000178056	2	2	3	unk; unk	0	1098,53135	133571406	3,14	High	9,709E-05	0,0002751
	High	YMDAQLLNR		0,00249892	0,000178056	2	2	2	unk; unk	0	1123,55645	123668280	3,01	High	0,0002179	0,002079
	High	YMDAQLLNR	1xOxidation [M2]	0,00439802	0,000178056	2	2	1	unk; unk	0	1139,55137	139598372	2,33	High	0,0002179	0,001751
	High	TFDDVAYSIPK		0,00032182	0,000178056	2	2	2	unk; unk	0	1255,62049	54630520	2,88	High	9,709E-05	8,381E-05
	High	ALKQPFAVLLR		0,00938887	0,000178056	2	2	1	unk; unk	1	1255,78850	66547294	3,47	High	0,0002179	0,00424
	High	QQQVSLLVGGK		0,00199354	0,000178056	2	2	1	unk; unk	0	1156,66845	1.2625e+07	2,38	High	0,0001758	0,0007003
	High	NVPALEISMR	1xOxidation [M9]	0,00287332	0,000178056	1	1	2	unk	0	1145,59832	57720562	2,37	High	0,0002179	0,001067
	High	NVPALEISMR		0,00365057	0,000178056	1	1	2	unk	0	1129,60340	5.13218e+07	2,36	High	0,0002179	0,001404
	High	TEGLQSVLAK		0,000756525	0,000178056	1	3	4	unk	0	1045,58880	3.02003e+08	3,15	High	9,709E-05	0,0002263
	High	LVSAVFEPR		0,00263541	0,000178056	1	1	4	unk	0	1017,57276	145358716	3,08	High	0,0002179	0,001767
	High	EFKGPNYHR		0,00287332	0,000178056	2	2	1	unk; unk	1	1147,56432	76292837	3,08	High	0,0002179	0,001069
	High	YIREDSEYR		0,00758922	0,000178056	1	1	2	unk	1	1230,57494	5.61496e+07	3,29	High	0,0002179	0,003304
	High	IQSDSSETIK		0,00277937	0,000178056	1	1	1	unk	0	1107,55281	147614728	2,33	High	0,0002179	0,001026
	High	EPMEQVYSR		0,0031747	0,000178056	1	1	1	unk	0	1138,51973	4.99303e+07	2,42	High	0,0002179	0,001197
	High	EAMLNQVVR	1xOxidation [M3]	0,00457714	0,000178056	1	2	2	unk	0	1075,55646	4.18733e+07	2,45	High	0,0004549	0,007572
	High	EAMLNQVVR		0,0038501	0,000178056	1	2	1	unk	0	1059,56154	2.03311e+07	2,53	High	0,0002179	0,001499
	High	SALYADSVAK		0,0022618	0,000178056	1	1	2	unk	0	1024,53095	5.99646e+08	2,51	High	0,0002179	0,001084
	High	RHFEAVSSR		0,000935363	0,000178056	1	1	1	unk	1	1088,55957	2.6369e+07	4,10	High	9,709E-05	0,0002901
	High	TMLPMAEFR		0,0113842	0,000693402	2	2	1	unk; unk	0	1095,53255	22676841	2,10	High	0,0004183	0,005306
	High	QHFTADLYK		0,0116907	0,000693402	1	1	1	unk	0	1122,55783	1.62192e+07	1,95	High	0,0004183	0,005436
	High	GESDWWQPR		0,0131745	0,000817511	2	2	4	unk; unk	0	1160,51195	123511380	2,60	High	0,001836	0,05072
	High	EFIAEVTAGLR		0,0139852	0,000817511	1	1	1	unk	0	1205,65246	1.18326e+07	2,86	High	0,0004549	0,006738
	High	LLMAVPGSK		0,0182302	0,000817511	1	1	1	unk	0	915,53320	59942920	1,87	High	0,0004549	0,009143
	High	LIYPQEAR		0,0274552	0,00109409	1	2	2	unk	0	989,54146	1089216817	2,00	High	0,0005571	0,01822
	High	AVLVGAMR		0,0231292	0,00109409	2	2	2	unk; unk	0	816,47602	145234076	2,65	High	0,0005571	0,01213
	High	VQPFHVR		0,0761539	0,00319594	2	2	2	unk; unk	0	882,49445	195544582	2,17	High	0,001611	0,04899
	High	KLSSSSSDELR		0,093245	0,00370357	1	1	1	unk	1	1208,61172	13892239	3,01	High	0,001981	0,0624
	High	SDEWFNDRR		0,104365	0,00465951	1	1	1	unk	1	1224,53922	55394108	1,75	High	0,00258	0,07133
	High	VQAVYATQNMLRR		0,129543	0,00629495	2	2	1	unk; unk	1	1549,82676		2,53	High	0,00346	0,09153
	High	TVFISSK		0,148052	0,00705782	1	1	2	unk	0	781,44543	308372768	1,91	High	0,003859	0,1073
	High	LLSAIER		0,149846	0,00717456	2	3	4	unk; unk	0	801,48288	3.22145e+08	2,29	High	0,006015	0,1407
High	unk	{Pfam: Myosin tail [PF01576.14, score=590.0]} {Human: MYH6, myosin, heavy chain 6, cardiac muscle, alpha [Source:HGNC Symbol;Acc:7576], e=2e-91}	>gnl|unk|RNA1310_10082_1 {Pfam: Myosin tail [PF01576.14, score=590.0]} {Human: MYH6, myosin, heavy chain 6, cardiac muscle, alpha [Source:HGNC Symbol;Acc:7576], e=2e-91}	0,000	351,588	41	49	147	0	1	791	90,0	7,58		568,06	49
	Confidence	Sequence	Modifications	Qvality PEP	Qvality q-value	# Protein Groups	# Proteins	# PSMs	Master Protein Accessions	# Missed Cleavages	Theo. MH+ [Da]	Area: F2: Sample	XCorr Sequest HT	Confidence Sequest HT	Percolator q-Value Sequest HT	Percolator PEP Sequest HT
	High	KVQHDLEESEERAEVAEQSLTK		4,06991E-11	0	2	3	3	unk; unk	2	2555,25836	5.54191e+07	9,00	High	0	7,958E-13
	High	LAEKEEEFESTR		2,75722E-05	0	3	8	10	unk; unk; unk	1	1467,69618	660308654	4,05	High	0	8,464E-06
	High	EIQSQVEDEQR		0,000164861	0	2	3	3	unk; unk	0	1360,63391	633782211	3,36	High	9,709E-05	9,062E-05
	High	EIQSQVEDEQRQRDEAR		8,25909E-06	0	2	3	1	unk; unk	2	2116,00136	38023561	4,21	High	0	1,184E-06
	High	VQHDLEESEERAEVAEQSLTK		5,53702E-07	0	2	3	3	unk; unk	1	2427,16340	7.73572e+07	5,80	High	0	5,097E-08
	High	VRDLEGELDAEQR		2,26034E-05	0	2	3	3	unk; unk	1	1529,75542	248185069	4,29	High	0	3,827E-06
	High	IGELSASNASLSATKR		1,92679E-08	0	2	3	16	unk; unk	1	1604,86022	4.70965e+08	5,83	High	0	3,601E-09
	High	LADEVRVEQEHALHAEK		5,25125E-07	0	2	3	5	unk; unk	1	1974,00393	485328507	7,13	High	0	4,812E-08
	High	KLEADINAMRGDLDEQHNEAR	1xOxidation [M9]	7,82734E-09	0	2	3	3	unk; unk	2	2441,14737	167086388	7,32	High	0	2,258E-09
	High	KLEADINAMRGDLDEQHNEAR		5,7095E-08	0	2	3	2	unk; unk	2	2425,15246	82346157	7,69	High	0	3,951E-09
	High	IGELSASNASLSATK		3,52912E-07	0	2	3	2	unk; unk	0	1448,75911	1.88584e+08	4,22	High	0	3,027E-08
	High	LKELSFASEEER		1,94094E-05	0	4	5	4	unk; unk; unk; unk	1	1437,72200	189173936	3,88	High	0	3,205E-06
	High	KVQHDLEESEER		1,59117E-05	0	2	3	1	unk; unk	1	1498,71323	5.5617e+07	4,61	High	0	2,539E-06
	High	KLEQDINELEVALDSANR		1,36537E-08	0	2	3	3	unk; unk	1	2057,05094	81465023	5,93	High	0	3,306E-06
	High	KKLEQDINELEVALDSANR		4,02194E-05	0	2	3	2	unk; unk	2	2185,14590	30149809	5,64	High	0	2,228E-05
	High	RLEMEKEELQAALEEAESALEQEEAK		3,58492E-06	0	2	4	1	unk; unk	2	3003,44630	28530453	5,92	High	0	4,485E-07
	High	SLADEIRDLTEQLGEGGR		6,08988E-06	0	2	3	4	unk; unk	1	1958,97777	281570172	5,41	High	0	8,296E-07
	High	VEQEHALHAEK		1,43117E-05	0	2	3	6	unk; unk	0	1290,64369	2.48308e+08	4,94	High	0	1,002E-05
	High	KLNMFTTELDELRTQLESAER		6,07503E-07	0	2	3	3	unk; unk	2	2524,27118	5.36138e+07	4,85	High	0	5,669E-08
	High	KLNMFTTELDELRTQLESAER	1xOxidation [M4]	3,48268E-07	0	2	3	1	unk; unk	2	2540,26609	2.04612e+07	4,69	High	0	2,976E-08
	High	QVEEAEEIAAINLAK		3,07084E-07	0	2	3	6	unk; unk	0	1627,85374	176298230	5,29	High	0	6,778E-08
	High	AMDSMAATVDAEAK	1xOxidation [M]	7,42859E-06	0	2	4	3	unk; unk	0	1426,61886	1.08479e+08	4,09	High	0	2,075E-06
	High	AMDSMAATVDAEAK	2xOxidation [M2; M5]	2,88807E-05	0	2	4	1	unk; unk	0	1442,61377	21875643	3,37	High	0	5,064E-06
	High	AMDSMAATVDAEAK		6,55015E-06	0	2	4	3	unk; unk	0	1410,62394	70202626	3,93	High	0	1,043E-06
	High	IAEKEEEFESTRK		3,14013E-06	0	3	8	16	unk; unk; unk	2	1595,79114	487987348	4,44	High	0	3,826E-07
	High	EIQSQVEDEQRQR		0,000122372	0	2	3	2	unk; unk	1	1644,79360	145433211	3,78	High	0,0002179	0,001215
	High	DLEGELDAEQR		0,000369845	0,000178056	2	3	2	unk; unk	0	1274,58590	61923730	3,24	High	9,709E-05	9,828E-05
	High	DLTEQLGEGGR		0,0021447	0,000178056	2	3	3	unk; unk	0	1174,56986	154161424	3,02	High	0,0008802	0,03582
	High	KLNMFTTELDELR	1xOxidation [M4]	0,00160115	0,000178056	2	3	1	unk; unk	1	1625,82033	1.39125e+07	3,26	High	0,0001758	0,0005401
	High	TQLELAQVR		0,00811116	0,000178056	2	4	5	unk; unk	0	1057,60003	5.56822e+08	2,43	High	0,0003567	0,004907
	High	ELSFASEEER		0,000332656	0,000178056	4	5	4	unk; unk; unk; unk	0	1196,54297	256777398	3,09	High	9,709E-05	8,72E-05
	High	AQLEEARDQTEAVR		0,00142079	0,000178056	4	9	3	unk; unk; unk; unk	1	1615,80344	3.54301e+08	3,73	High	0,0001758	0,0004689
	High	VQHDLEESEER		0,000960511	0,000178056	2	3	1	unk; unk	0	1370,61826	41316487	3,73	High	9,709E-05	0,0002989
	High	ELSFASEEERKNQAK		0,000528914	0,000178056	3	4	1	unk; unk; unk	2	1765,87152	120669452	3,28	High	9,709E-05	0,0001495
	High	AQLEEARDQTEAVRR		0,000515079	0,000178056	3	7	4	unk; unk; unk	2	1771,90455	399831280	5,15	High	0,0001758	0,0004657
	High	LKAQLEEAR		0,00585481	0,000178056	4	9	2	unk; unk; unk; unk	1	1057,60003	202869499	3,10	High	0,0004549	0,008219
	High	AEVAEQSLTK		0,00256625	0,000178056	2	3	1	unk; unk	0	1075,56298	158493947	2,80	High	0,0001758	0,0009364
	High	DEAREQAMSAER		0,00323867	0,000178056	3	4	1	unk; unk; unk	1	1392,61722	2.95584e+07	4,03	High	0,0002179	0,00123
	High	RLAEKEEEFESTR		0,000245294	0,000178056	3	8	4	unk; unk; unk	2	1623,79729	54547317	4,16	High	9,709E-05	6,096E-05
	High	ELSFASEEERK		0,000515079	0,000178056	4	5	1	unk; unk; unk; unk	1	1324,63794	30042446	2,87	High	9,709E-05	0,0001453
	High	GDLDEQHNEAR		0,000439357	0,000178056	2	3	1	unk; unk	0	1283,56108	7.84226e+06	3,04	High	9,709E-05	0,0001206
	High	KLEADINAMR		0,000433574	0,000178056	2	3	2	unk; unk	1	1160,60922	4.1226e+07	3,88	High	9,709E-05	0,0001186
	High	VRDLEGELDAEQRR		0,00800398	0,000178056	2	3	1	unk; unk	2	1685,85654	214785344	4,67	High	0,0002179	0,003512
	High	LKELSFASEEERK		0,00238531	0,000178056	4	5	1	unk; unk; unk; unk	2	1565,81696	35625552	3,05	High	0,0001758	0,0008602
	High	DLEGELDAEQRR		0,0132622	0,000817511	2	3	1	unk; unk	1	1430,68701	23532677	2,42	High	0,0004549	0,006332
	High	ELAKLESR		0,0204004	0,000817511	2	3	3	unk; unk	1	945,53637	1.17797e+08	2,48	High	0,00105	0,04087
	High	SRTSVSVTR		0,016289	0,000817511	2	2	1	unk; unk	1	992,54833	1.52732e+07	2,88	High	0,0004549	0,008051
	High	GYSAEIFK		0,0696441	0,00249724	2	6	3	unk; unk	0	914,46181	172956222	2,17	High	0,001392	0,04427
	High	QMENALK		0,0875528	0,00357105	2	3	2	unk; unk	0	833,41856	107869317	2,10	High	0,001929	0,05798
	High	KYQQQLR		0,10243	0,00452397	3	7	1	unk; unk; unk	1	963,53704	6.87378e+07	2,16	High	0,002415	0,06954
	High	IQEIVEK		0,13602	0,00629495	4	8	6	unk; unk; unk; unk	0	858,49311	1354739946	2,46	High	0,007598	0,1637
	High	SLADEIR		0,15075	0,00717456	2	3	1	unk; unk	0	803,42576	187499331	1,72	High	0,003908	0,1097
	High	TSVSVTR		0,157213	0,00780458	2	2	2	unk; unk	0	749,41519	1.89312e+08	2,30	High	0,0083	0,1747
High	unk	{Pfam: Spectrin repeat [PF00435.16, score=735.9]} {Human: SPTAN1, spectrin, alpha, non-erythrocytic 1 (alpha-fodrin) [Source:HGNC Symbol;Acc:11273], e=0.0}	>gnl|unk|RNA1310_231.1_2 {Pfam: Spectrin repeat [PF00435.16, score=735.9]} {Human: SPTAN1, spectrin, alpha, non-erythrocytic 1 (alpha-fodrin) [Source:HGNC Symbol;Acc:11273], e=0.0}	0,000	334,655	20	54	83	52	1	2794	319,7	9,35	2.30822e+08	307,13	54
	Confidence	Sequence	Modifications	Qvality PEP	Qvality q-value	# Protein Groups	# Proteins	# PSMs	Master Protein Accessions	# Missed Cleavages	Theo. MH+ [Da]	Area: F2: Sample	XCorr Sequest HT	Confidence Sequest HT	Percolator q-Value Sequest HT	Percolator PEP Sequest HT
	High	ITLVDEHANNLISSK		1,1753E-07	0	1	1	3	unk	0	1653,88063	50442740	4,54	High	0	8,388E-09
	High	KIDAPLSDSQAHLIEQNTVASR		6,74469E-13	0	1	1	1	unk	1	2393,24193	39124265	7,52	High	0	6,726E-15
	High	DIEDEEDWIREK		2,26034E-05	0	1	1	1	unk	1	1576,71256	14622758	3,74	High	0	3,802E-06
	High	HYAVDDISKR		0,000135154	0	1	1	2	unk	1	1203,61166	189169605	4,60	High	0	3,046E-05
	High	DAMETENWINEK		5,52724E-05	0	1	1	1	unk	0	1479,64203	1.44287e+07	3,39	High	0	1,077E-05
	High	IIEEEQEEVFDKVEEQQK		1,47575E-06	0	1	1	1	unk	1	2249,08196	1.2131e+07	5,10	High	0	1,592E-07
	High	IIEEEQEEVFDKVEEQQKR		5,48704E-08	0	1	1	1	unk	2	2405,18307	7.91174e+07	6,02	High	0	3,462E-09
	High	DQLSDKWEALK		0,000119173	0	1	1	1	unk	1	1332,67941	6.20667e+06	3,42	High	0	2,643E-05
	High	IDAPLSDSQAHLIEQNTVASR		1,76351E-09	0	1	1	1	unk	0	2265,14696		5,25	High	0	6,365E-11
	High	FGEELLANEHANADNIGER		3,98291E-09	0	1	1	1	unk	0	2098,97884	43489381	5,98	High	0	1,645E-10
	High	ITTQVENLSQR		3,61752E-05	0	1	1	1	unk	0	1288,68555	68253754	3,43	High	0	6,582E-06
	High	HQALITELDNHEPR		1,43016E-08	0	1	1	2	unk	0	1672,84016	1.67947e+08	6,29	High	0	5,171E-09
	High	KADEFEDSGHFDADKIR		4,15452E-08	0	1	1	1	unk	2	1979,90936	72367312	7,06	High	0	2,499E-09
	High	LEQANDQLQFTR		5,51391E-06	0	1	1	1	unk	0	1462,72848	55521679	4,06	High	0	7,365E-07
	High	NEAYENTLQQGR		8,04314E-06	0	1	2	2	unk	0	1422,66080	261906974	3,70	High	0	2,346E-05
	High	ILETVDDIQGR		8,5012E-05	0	1	1	3	unk	0	1258,66376	163312202	3,40	High	0	4,675E-05
	High	ALLDGDHAAKDEVAER		2,18139E-06	0	1	1	2	unk	1	1709,84530	141870810	4,59	High	0	2,521E-07
	High	HQAIEAEVTAHSNTLQNLDATGK		1,29715E-10	0	1	1	2	unk	0	2448,21135	1.55303e+07	6,65	High	0	3,045E-12
	High	KADEFEDSGHFDADK		3,44525E-06	0	1	1	1	unk	1	1710,72418	3.25927e+07	4,06	High	0	4,286E-07
	High	EKKEVDDLIETK		0,000144408	0	1	1	1	unk	2	1446,76862	8.96894e+07	3,88	High	0	3,293E-05
	High	LVEAADQLSDKYTDHADDLRR		2,82729E-11	0	1	1	2	unk	2	2431,18481	112259013	6,02	High	0	5,189E-13
	High	EANDLSQWIVETETK		1,20981E-06	0	1	1	1	unk	0	1762,84938	2.05406e+07	4,21	High	0	1,269E-07
	High	EHPEEMNAITDHLDEVLGK		1,00676E-08	0	1	1	1	unk	0	2177,01792		4,33	High	0	4,826E-10
	High	SVVAADSLANDVAGAEALLER		2,00142E-06	0	1	1	1	unk	0	2071,06659	47452691	5,80	High	0	2,265E-07
	High	EKEPLVSSIDFGKDEDSTEALIK		1,59394E-07	0	1	1	2	unk	2	2550,28212	2.32489e+07	5,11	High	0	1,194E-08
	High	HATDENYKDPSNLQSK		3,15329E-07	0	1	1	2	unk	1	1846,85660	83037992	6,14	High	0	2,655E-08
	High	LKHATDENYKDPSNLQSK		1,01169E-06	0	1	1	1	unk	2	2088,03562	87821242	5,88	High	0	1,029E-07
	High	DLDETAEWINEK		0,000105081	0	1	1	2	unk	0	1462,66963	1.8509e+07	3,37	High	0	3,542E-05
	High	DASLSSDDTGRDLPSIQALQR		8,22428E-05	0	1	1	1	unk	1	2245,10549	37876357	5,05	High	0	1,719E-05
	High	IAELDEMWNR		0,000108619	0	1	1	1	unk	0	1276,59905	11675073	3,25	High	0	2,376E-05
	High	AVADQLTLLGQTEAVEK		1,09271E-07	0	1	1	2	unk	0	1785,95927	4.29509e+07	4,98	High	0	7,718E-09
	High	DIEDEEDWIR		0,00116428	0,000178056	1	1	2	unk	0	1319,57500	2.85765e+07	2,73	High	9,709E-05	0,0003727
	High	EVDDLIETK		0,0018165	0,000178056	1	1	1	unk	0	1061,53610	56878942	2,75	High	0,0001758	0,0006241
	High	TKLEASEELQR		0,00065821	0,000178056	1	3	3	unk	1	1303,68522	107280074	3,77	High	0,0008284	0,03277
	High	HYAVDDISK		0,00297045	0,000178056	1	1	1	unk	0	1047,51055	4.0717e+07	3,50	High	0,0002179	0,001106
	High	LDDAYNLHR		0,00112629	0,000178056	1	1	3	unk	0	1116,54325	1.70112e+08	3,37	High	0,0001758	0,0004581
	High	KHESLIEDVK		0,000640989	0,000178056	1	1	2	unk	1	1197,64738	4.28525e+07	4,07	High	9,709E-05	0,0001871
	High	EALAASTNR		0,00914249	0,000178056	1	1	1	unk	0	932,47958	6.94847e+07	3,01	High	0,0002179	0,004105
	High	QKQIEEQYER		0,000591984	0,000178056	1	1	2	unk	1	1350,66482	105726761	3,45	High	9,709E-05	0,0001706
	High	IFEHKNEVDAR		0,000501607	0,000178056	1	1	2	unk	1	1357,68589	1.48217e+08	3,23	High	9,709E-05	0,0001406
	High	YAAMQEPLQK	1xOxidation [M4]	0,000422236	0,000178056	1	1	2	unk	0	1194,58234	67927659	3,11	High	9,709E-05	0,0001301
	High	YAAMQEPLQK		0,000379775	0,000178056	1	1	2	unk	0	1178,58742	86171802	2,93	High	9,709E-05	0,0001012
	High	HDQTEAINNR		0,000722219	0,000178056	2	2	2	unk; unk	0	1197,56069	18422332	3,29	High	0,0005571	0,01293
	High	KHNLLEADIAAHQDR		0,00161182	0,000178056	1	1	1	unk	1	1730,89326	3.78511e+07	4,01	High	0,0001758	0,000545
	High	QIEEQYER		0,0122469	0,000693402	1	1	2	unk	0	1094,51128	64341131	2,76	High	0,0004183	0,005779
	High	VSLKDSEER		0,011234	0,000693402	2	2	1	unk; unk	1	1062,54258	4.22428e+07	2,41	High	0,0004183	0,005212
	High	LLAEMENK		0,0263911	0,00109409	1	1	1	unk	0	947,48664	102583063	2,11	High	0,0005571	0,01409
	High	NYQTFDR		0,0501299	0,00136069	1	1	1	unk	0	943,42682	3.72231e+07	2,25	High	0,000715	0,02995
	High	NRWDQLR		0,0691998	0,00249724	1	2	2	unk	1	987,51189	5.81158e+07	2,62	High	0,001278	0,04393
	High	RNEVLGR		0,0848298	0,00357105	1	1	2	unk	1	843,47953	71134520	2,77	High	0,005816	0,138
	High	DLNALDER		0,107664	0,00507801	1	1	1	unk	0	945,46360	241389108	2,01	High	0,002744	0,07391
	High	EKEALAASTNR		0,111749	0,00517892	1	1	1	unk	1	1189,61714	1.44092e+07	1,55	High	0,002788	0,07686
	High	DLDALQKK		0,117417	0,00566848	1	1	1	unk	1	930,52547	76158724	1,78	High	0,003049	0,08183
	High	LVEAADQLSDKYTDHADDLR		0,149846	0,00717456	1	1	1	unk	1	2275,08369		2,22	High	0,003908	0,1087
	High	DLDALQK		0,154414	0,00729242	1	1	1	unk	0	802,43051	97221244	1,97	High	0,003954	0,1121
High	unk	{Pfam: Myosin tail [PF01576.14, score=398.3]} {Human: MYH2, myosin, heavy chain 2, skeletal muscle, adult [Source:HGNC Symbol;Acc:7572], e=5e-99}	>gnl|unk|RNA1310_25178_2 {Pfam: Myosin tail [PF01576.14, score=398.3]} {Human: MYH2, myosin, heavy chain 2, skeletal muscle, adult [Source:HGNC Symbol;Acc:7572], e=5e-99}	0,000	325,705	63	33	91	18	1	461	52,9	5,49	361225233	408,78	33
	Confidence	Sequence	Modifications	Qvality PEP	Qvality q-value	# Protein Groups	# Proteins	# PSMs	Master Protein Accessions	# Missed Cleavages	Theo. MH+ [Da]	Area: F2: Sample	XCorr Sequest HT	Confidence Sequest HT	Percolator q-Value Sequest HT	Percolator PEP Sequest HT
	High	TLDGQLSDLQAR		5,07124E-05	0	1	1	6	unk	0	1316,68047	331694726	3,67	High	0	1,499E-05
	High	EMEDNVLQHEQMVQQLR	1xOxidation [M]	4,47945E-07	0	2	3	2	unk; unk	0	2142,99066	3.69499e+07	4,39	High	0	3,997E-08
	High	EMEDNVLQHEQMVQQLR		1,57023E-05	0	2	3	1	unk; unk	0	2126,99575		2,40	High	0	2,502E-06
	High	SKYESGGGGGGEEVEELKR		3,46326E-12	0	1	1	5	unk	2	1967,93049	434619867	9,56	High	0	4,526E-14
	High	LLEAQDEMESAK	1xOxidation [M8]	2,35198E-05	0	2	6	2	unk; unk	0	1379,63589	1.38788e+08	3,23	High	0	5,046E-06
	High	LLEAQDEMESAK		2,6323E-05	0	2	6	3	unk; unk	0	1363,64097	409103056	3,43	High	0	2,005E-05
	High	AHEETIKQTQEALAAEEEKVK		6,27517E-10	0	3	4	3	unk; unk; unk	2	2382,21471	78307881	7,99	High	0	2,217E-11
	High	AKQQLTQQLEEARR		1,03451E-05	0	1	1	2	unk	2	1698,92456	2.91106e+08	4,38	High	0	8,169E-06
	High	AELEDLHSQLEHVSK		1,11737E-06	0	1	1	3	unk	0	1734,86570	197963906	5,22	High	0	1,153E-07
	High	KKQQDAVNELSEQVDQLQK		1,33292E-07	0	2	2	3	unk; unk	2	2228,15171	119658802	7,15	High	0	9,745E-09
	High	IQELEEELETER		1,00747E-05	0	1	1	3	unk	0	1517,73296	241907741	3,83	High	0	1,486E-06
	High	QQLTQQLEEARR		2,32103E-05	0	1	1	3	unk	1	1499,79248	317361106	4,32	High	0	3,936E-06
	High	QQLTQQLEEAR		0,000103699	0	1	1	1	unk	0	1343,69137	47247392	4,13	High	0	2,247E-05
	High	MTQETVEDLER	1xOxidation [M1]	4,65285E-05	0	1	1	2	unk	0	1366,61549	148574439	3,72	High	0	1,924E-05
	High	MTQETVEDLER		9,96585E-05	0	1	1	3	unk	0	1350,62057	295355775	3,68	High	0	2,896E-05
	High	QTQEALAAEEEKVK		4,08274E-07	0	3	4	1	unk; unk; unk	1	1573,80679	170569985	5,36	High	0	3,569E-08
	High	SKYESGGGGGGEEVEELK		8,87708E-09	0	1	1	2	unk	1	1811,82938	1.59648e+08	6,65	High	0	4,179E-10
	High	YESGGGGGGEEVEELKR		1,88888E-08	0	1	1	1	unk	1	1752,80350	45002768	5,99	High	0	1,002E-09
	High	KLEEAEAQLGQLSK		7,97057E-07	0	1	1	8	unk	1	1543,83261	267779954	6,10	High	0	1,917E-07
	High	NLNADLDQIREQLEEEQEAKSDLQR		7,50402E-10	0	2	2	4	unk; unk	2	2984,45556	5.24057e+07	6,64	High	0	2,356E-11
	High	NLNADLDQLREQLEEEQEAK		1,94434E-07	0	2	2	4	unk; unk	1	2385,15284	8.57949e+07	5,93	High	0	1,505E-08
	High	QQVEAELEDVADKLEEQGGATVVQQELNK		1,61687E-12	0	1	2	4	unk	1	3197,58082	144818539	8,56	High	0	1,855E-14
	High	SQFKAELEDLHSQLEHVSK		4,77452E-08	0	1	1	6	unk	1	2225,11969	93797091	6,61	High	0	2,944E-09
	High	KQQDAVNELSEQVDQLQK		3,13247E-07	0	2	3	2	unk; unk	1	2100,05675	1.98693e+07	3,98	High	0	2,633E-08
	High	DAELSSLHNKVEDEQGIIAQLQR		2,07095E-11	0	1	1	1	unk	1	2593,32163	6.24001e+07	7,81	High	0	3,604E-13
	High	QQDAVNELSEQVDQLQK		2,3041E-08	0	2	3	2	unk; unk	0	1971,96179	5.0829e+07	5,52	High	0	1,26E-09
	High	KDAELSSLHNKVEDEQGIIAQLQR		0,00395393	0,000178056	1	1	1	unk	2	2721,41660		3,13	High	0,0002179	0,001549
	High	NLNADLDQLR		0,00651247	0,000178056	2	2	2	unk; unk	0	1171,60658	22750109	1,91	High	0,0002179	0,002766
	High	AAQEGGELGR		0,00211639	0,000178056	1	1	2	unk	0	987,48540	135105662	2,72	High	0,0002179	0,001077
	High	DAELSSLHNK		0,00321721	0,000178056	1	1	1	unk	0	1113,55348		3,03	High	0,0002179	0,001214
	High	QIGDLQSQK		0,00191564	0,000178056	3	3	3	unk; unk; unk	0	1016,53710	1711251798	3,38	High	0,0002179	0,001096
	High	AQSEAQQWR		0,00495758	0,000178056	2	2	2	unk; unk	0	1103,52285	5.08906e+08	3,17	High	0,0002179	0,003106
	High	AKQQLTQQLEEAR		0,000528914	0,000178056	1	1	1	unk	1	1542,82344	67796883	4,14	High	9,709E-05	0,0001496
	High	KIKELQAR		0,0307047	0,00109409	3	3	3	unk; unk; unk	2	985,61529	9.50415e+07	3,35	High	0,0005571	0,01682
	High	DMEEQIK		0,142784	0,0068093	4	5	3	unk; unk; unk; unk	0	892,40806	210712422	1,66	High	0,003811	0,1026
	High	IKELQAR		0,151659	0,00717456	3	3	1	unk; unk; unk	1	857,52033	1.03434e+08	2,19	High	0,003954	0,1099
High	unk	{Pfam: Myosin tail [PF01576.14, score=596.5]} {Human: MYH6, myosin, heavy chain 6, cardiac muscle, alpha [Source:HGNC Symbol;Acc:7576], e=4e-99}	>gnl|unk|RNA1310_2987.1_3 {Pfam: Myosin tail [PF01576.14, score=596.5]} {Human: MYH6, myosin, heavy chain 6, cardiac muscle, alpha [Source:HGNC Symbol;Acc:7576], e=4e-99}	0,000	307,324	25	41	159	2	1	1260	142,8	9,72	6.48317e+08	594,63	41
	Confidence	Sequence	Modifications	Qvality PEP	Qvality q-value	# Protein Groups	# Proteins	# PSMs	Master Protein Accessions	# Missed Cleavages	Theo. MH+ [Da]	Area: F2: Sample	XCorr Sequest HT	Confidence Sequest HT	Percolator q-Value Sequest HT	Percolator PEP Sequest HT
	High	LLEAQDEMESAK	1xOxidation [M8]	2,35198E-05	0	2	6	2	unk; unk	0	1379,63589	1.38788e+08	3,23	High	0	5,046E-06
	High	LLEAQDEMESAK		2,6323E-05	0	2	6	3	unk; unk	0	1363,64097	409103056	3,43	High	0	2,005E-05
	High	LAEKEEEFESTR		2,75722E-05	0	3	8	10	unk; unk; unk	1	1467,69618	660308654	4,05	High	0	8,464E-06
	High	YQSAQSDLESTQR		4,58052E-06	0	1	5	3	unk	0	1512,69249	925720006	3,81	High	9,709E-05	0,0002114
	High	EIQSQVEDEQR		0,000164861	0	2	3	3	unk; unk	0	1360,63391	633782211	3,36	High	9,709E-05	9,062E-05
	High	EIQSQVEDEQRQRDEAR		8,25909E-06	0	2	3	1	unk; unk	2	2116,00136	38023561	4,21	High	0	1,184E-06
	High	VRDLEGELDAEQR		2,26034E-05	0	2	3	3	unk; unk	1	1529,75542	248185069	4,29	High	0	3,827E-06
	High	IGELSASNASLSATKR		1,92679E-08	0	2	3	16	unk; unk	1	1604,86022	4.70965e+08	5,83	High	0	3,601E-09
	High	LADEVRVEQEHALHAEK		5,25125E-07	0	2	3	5	unk; unk	1	1974,00393	485328507	7,13	High	0	4,812E-08
	High	KLEADINAMRGDLDEQHNEAR	1xOxidation [M9]	7,82734E-09	0	2	3	3	unk; unk	2	2441,14737	167086388	7,32	High	0	2,258E-09
	High	KLEADINAMRGDLDEQHNEAR		5,7095E-08	0	2	3	2	unk; unk	2	2425,15246	82346157	7,69	High	0	3,951E-09
	High	IGELSASNASLSATK		3,52912E-07	0	2	3	2	unk; unk	0	1448,75911	1.88584e+08	4,22	High	0	3,027E-08
	High	KLEQDINELEVALDSANR		1,36537E-08	0	2	3	3	unk; unk	1	2057,05094	81465023	5,93	High	0	3,306E-06
	High	KKLEQDINELEVALDSANR		4,02194E-05	0	2	3	2	unk; unk	2	2185,14590	30149809	5,64	High	0	2,228E-05
	High	RLEMEKEELQAALEEAESALEQEEAK		3,58492E-06	0	2	4	1	unk; unk	2	3003,44630	28530453	5,92	High	0	4,485E-07
	High	SLADEIRDLTEQLGEGGR		6,08988E-06	0	2	3	4	unk; unk	1	1958,97777	281570172	5,41	High	0	8,296E-07
	High	VEQEHALHAEK		1,43117E-05	0	2	3	6	unk; unk	0	1290,64369	2.48308e+08	4,94	High	0	1,002E-05
	High	KLNMFTTELDELRTQLESAER		6,07503E-07	0	2	3	3	unk; unk	2	2524,27118	5.36138e+07	4,85	High	0	5,669E-08
	High	KLNMFTTELDELRTQLESAER	1xOxidation [M4]	3,48268E-07	0	2	3	1	unk; unk	2	2540,26609	2.04612e+07	4,69	High	0	2,976E-08
	High	AMDSMAATVDAEAK	1xOxidation [M]	7,42859E-06	0	2	4	3	unk; unk	0	1426,61886	1.08479e+08	4,09	High	0	2,075E-06
	High	AMDSMAATVDAEAK	2xOxidation [M2; M5]	2,88807E-05	0	2	4	1	unk; unk	0	1442,61377	21875643	3,37	High	0	5,064E-06
	High	AMDSMAATVDAEAK		6,55015E-06	0	2	4	3	unk; unk	0	1410,62394	70202626	3,93	High	0	1,043E-06
	High	IAEKEEEFESTRK		3,14013E-06	0	3	8	16	unk; unk; unk	2	1595,79114	487987348	4,44	High	0	3,826E-07
	High	LQAELEDATVDLER		1,39959E-06	0	2	7	29	unk; unk	0	1601,80171	484243454	4,46	High	0	7,023E-07
	High	EIQSQVEDEQRQR		0,000122372	0	2	3	2	unk; unk	1	1644,79360	145433211	3,78	High	0,0002179	0,001215
	High	DLEGELDAEQR		0,000369845	0,000178056	2	3	2	unk; unk	0	1274,58590	61923730	3,24	High	9,709E-05	9,828E-05
	High	STLLASQLEK		0,00138356	0,000178056	1	6	2	unk	0	1089,61502	370913475	3,17	High	0,0001758	0,0004567
	High	NFDKTLAEWQQK		0,00323867	0,000178056	2	6	2	unk; unk	1	1507,75397	2.79531e+07	2,92	High	0,0002179	0,001222
	High	DLTEQLGEGGR		0,0021447	0,000178056	2	3	3	unk; unk	0	1174,56986	154161424	3,02	High	0,0008802	0,03582
	High	KLNMFTTELDELR	1xOxidation [M4]	0,00160115	0,000178056	2	3	1	unk; unk	1	1625,82033	1.39125e+07	3,26	High	0,0001758	0,0005401
	High	TQLELAQVR		0,00811116	0,000178056	2	4	5	unk; unk	0	1057,60003	5.56822e+08	2,43	High	0,0003567	0,004907
	High	AQLEEARDQTEAVR		0,00142079	0,000178056	4	9	3	unk; unk; unk; unk	1	1615,80344	3.54301e+08	3,73	High	0,0001758	0,0004689
	High	AQLEEARDQTEAVRR		0,000515079	0,000178056	3	7	4	unk; unk; unk	2	1771,90455	399831280	5,15	High	0,0001758	0,0004657
	High	LKAQLEEAR		0,00585481	0,000178056	4	9	2	unk; unk; unk; unk	1	1057,60003	202869499	3,10	High	0,0004549	0,008219
	High	DEAREQAMSAER		0,00323867	0,000178056	3	4	1	unk; unk; unk	1	1392,61722	2.95584e+07	4,03	High	0,0002179	0,00123
	High	RLAEKEEEFESTR		0,000245294	0,000178056	3	8	4	unk; unk; unk	2	1623,79729	54547317	4,16	High	9,709E-05	6,096E-05
	High	GDLDEQHNEAR		0,000439357	0,000178056	2	3	1	unk; unk	0	1283,56108	7.84226e+06	3,04	High	9,709E-05	0,0001206
	High	KLEADINAMR		0,000433574	0,000178056	2	3	2	unk; unk	1	1160,60922	4.1226e+07	3,88	High	9,709E-05	0,0001186
	High	VRDLEGELDAEQRR		0,00800398	0,000178056	2	3	1	unk; unk	2	1685,85654	214785344	4,67	High	0,0002179	0,003512
	High	DLEGELDAEQRR		0,0132622	0,000817511	2	3	1	unk; unk	1	1430,68701	23532677	2,42	High	0,0004549	0,006332
	High	ELAKLESR		0,0204004	0,000817511	2	3	3	unk; unk	1	945,53637	1.17797e+08	2,48	High	0,00105	0,04087
	High	TLAEWQQK		0,0386269	0,0012276	3	7	3	unk; unk; unk	0	1003,52072	518896764	2,25	High	0,0008802	0,0374
	High	GYSAEIFK		0,0696441	0,00249724	2	6	3	unk; unk	0	914,46181	172956222	2,17	High	0,001392	0,04427
	High	QMENALK		0,0875528	0,00357105	2	3	2	unk; unk	0	833,41856	107869317	2,10	High	0,001929	0,05798
	High	KYQQQLR		0,10243	0,00452397	3	7	1	unk; unk; unk	1	963,53704	6.87378e+07	2,16	High	0,002415	0,06954
	High	SLADEIR		0,15075	0,00717456	2	3	1	unk; unk	0	803,42576	187499331	1,72	High	0,003908	0,1097
High	unk	{Pfam: von Willebrand factor type D domain [PF00094.20, score=62.9]}	>gnl|unk|RNA1310_4285.1_3 {Pfam: von Willebrand factor type D domain [PF00094.20, score=62.9]}	0,000	297,453	27	35	174	35	1	1114	127,1	9,36	9.52825e+08	593,04	35
	Confidence	Sequence	Modifications	Qvality PEP	Qvality q-value	# Protein Groups	# Proteins	# PSMs	Master Protein Accessions	# Missed Cleavages	Theo. MH+ [Da]	Area: F2: Sample	XCorr Sequest HT	Confidence Sequest HT	Percolator q-Value Sequest HT	Percolator PEP Sequest HT
	High	APNYHQVVTSPK		4,4904E-06	0	1	2	4	unk	0	1340,69573	879003486	5,04	High	0	5,8E-07
	High	VTIVRPYAHESYKR		8,97984E-07	0	1	1	11	unk	1	1718,93366	2.10609e+08	5,09	High	0	8,969E-08
	High	TINTEKGPVTIVISK		8,42485E-06	0	1	2	4	unk	1	1599,93160	144116507	4,45	High	0,0001758	0,000529
	High	VNGAEIEHTAEPK		1,5664E-06	0	1	2	5	unk	0	1394,69103	4.5607e+08	4,84	High	0	1,711E-07
	High	TAENKIVIVSSPSPVDMR		3,19534E-07	0	1	3	3	unk	1	1943,02664	60690484	5,08	High	0	6,921E-07
	High	HAEFDMVSPALK		1,36632E-05	0	1	2	1	unk	0	1344,66165	2.78281e+07	4,91	High	0	2,121E-06
	High	HAEFDMVSPALK	1xOxidation [M6]	6,08988E-06	0	1	2	2	unk	0	1360,65656	7.02097e+07	4,41	High	0	8,326E-07
	High	VTIVRPYAHESYK		6,43677E-05	0	1	1	1	unk	0	1562,83255	46267998	3,55	High	0	1,288E-05
	High	IVIVSSPSPVDMR		6,8157E-06	0	1	3	41	unk	0	1399,76136	450043039	3,94	High	0	9,48E-07
	High	IVIVSSPSPVDMR	1xOxidation [M12]	0,000103699	0	1	3	4	unk	0	1415,75628	248461310	3,44	High	0,0006671	0,02352
	High	VNGAEIEHTAEPKEETEIMRR	1xOxidation [M19]	2,92658E-05	0	1	2	4	unk	2	2455,18818	3.3221e+08	6,45	High	0	5,131E-06
	High	VNGAEIEHTAEPKEETEIMRR		7,87936E-09	0	1	2	3	unk	2	2439,19326	314634026	6,21	High	0	3,617E-10
	High	VNGAEIEHTAEPKEETEIMR	1xOxidation [M19]	3,58492E-06	0	1	2	2	unk	1	2299,08707	43578146	5,02	High	0	5,103E-07
	High	VNGAEIEHTAEPKEETEIMR		6,8849E-10	0	1	2	3	unk	1	2283,09215	199491544	7,53	High	0	2,125E-11
	High	MNQETDELYNPETSLYLPNK		1,37109E-09	0	1	2	4	unk	0	2399,10713	8.44815e+07	5,68	High	0	4,736E-11
	High	TFDNVIYSIPK		0,000146333	0	1	2	16	unk	0	1296,68343	61488613	3,61	High	0	3,359E-05
	High	VNLYEVEVDVSGQEPK		7,10438E-08	0	1	1	3	unk	0	1804,89633	24763890	4,76	High	0	2,774E-08
	High	TPIVLSVDQIGEDSSVAHSVQMVYSR		9,02678E-13	0	1	1	2	unk	0	2817,40873	4.62019e+07	8,18	High	0	9,444E-15
	High	SIQLPSAPFFWAGVDPLMTAAK		2,05371E-09	0	1	2	2	unk	0	2347,21550	37039149	4,86	High	0	7,588E-11
	High	MNQETDELYNPETSLYLPNKIWYK		0,000100987	0	1	2	1	unk	1	2989,42880		5,12	High	0	2,169E-05
	High	MSMDSIDSEPR		0,000106483	0	1	1	6	unk	0	1267,52931	775310243	3,36	High	9,709E-05	0,0001875
	High	MSMDSIDSEPR	1xOxidation [M]	0,000123185	0	1	1	7	unk	0	1283,52423	343284807	3,54	High	0	4,115E-05
	High	MSMDSIDSEPR	2xOxidation [M1; M3]	0,000156353	0	1	1	2	unk	0	1299,51914	115907155	3,25	High	0	3,617E-05
	High	APNYHQVVTSPKK		2,27536E-05	0	1	2	3	unk	1	1468,79069	82526899	3,72	High	0	3,232E-05
	High	VIVQTGSFK		0,00519395	0,000178056	1	2	1	unk	0	978,56186	130010387	2,61	High	0,0002179	0,002117
	High	YQFADNIMYK		0,00114893	0,000178056	1	2	1	unk	0	1292,59799	3.68508e+07	2,52	High	9,709E-05	0,0003675
	High	SIQLPSAPFFWAGVDPLMTAAK	1xOxidation [M18]	0,000328278	0,000178056	1	2	1	unk	0	2363,21042	2.80268e+07	3,67	High	9,709E-05	8,601E-05
	High	FLNEEMKNR		0,00167734	0,000178056	1	1	2	unk	1	1180,57792	205273624	3,22	High	0,0001758	0,0005724
	High	FLNEEMKNR	1xOxidation [M6]	0,00326028	0,000178056	1	1	4	unk	1	1196,57283	198386259	2,54	High	0,0002179	0,001236
	High	ITVPEDSTHR		0,00190296	0,000178056	1	1	5	unk	0	1154,58003	1204160064	2,95	High	0,0001758	0,0009074
	High	VYLQASQSK		0,0034614	0,000178056	1	2	2	unk	0	1023,54694	132466470	3,05	High	0,0002179	0,001328
	High	VSPFYHNK		0,0107235	0,000527344	1	2	2	unk	0	991,49959	330397547	2,62	High	0,0003567	0,004959
	High	VTVLVGGPK		0,0103044	0,000527344	1	2	2	unk	0	869,54548	302764338	2,72	High	0,0003567	0,004701
	High	LPEALNYR		0,0174046	0,000817511	1	2	5	unk	0	975,52581	3.80815e+08	2,48	High	0,0004549	0,008698
	High	KNQQTLLK		0,0147473	0,000817511	1	1	1	unk	1	972,58366	81887535	3,70	High	0,0004549	0,007183
	High	EFQVLTHAK		0,0175202	0,000817511	1	2	2	unk	0	1072,57857	143027422	2,08	High	0,0005571	0,01831
	High	AVHKVNLYEVEVDVSGQEPK		0,0336618	0,00109409	1	1	1	unk	1	2240,15574	20989516	4,61	High	0,0005571	0,01887
	High	EETEIMR		0,0859094	0,00357105	1	2	1	unk	0	907,41896	1.24337e+08	2,00	High	0,001929	0,05673
	High	FLNEEMK	1xOxidation [M6]	0,10243	0,00452397	1	1	2	unk	0	926,42880	166469158	2,27	High	0,004216	0,1145
	High	SYDLPQR		0,121838	0,00566848	1	2	2	unk	0	878,43666	528698508	2,06	High	0,003503	0,09317
	High	SYDLPQRR		0,125637	0,00579112	1	2	2	unk	1	1034,53777	713136035	1,79	High	0,003195	0,08849
	High	EETEIMRR		0,130337	0,00629495	1	2	1	unk	1	1063,52007	8.11602e+07	2,15	High	0,00346	0,09211
	High	NQQTLLK		0,142784	0,0068093	1	1	2	unk	0	844,48869	280793817	2,25	High	0,004265	0,1166
	High	FLNEEMK		0,154414	0,00729242	1	1	1	unk	0	910,43388	6.70865e+08	1,96	High	0,003954	0,1123
High	unk	{Pfam: Myosin tail [PF01576.14, score=1087.6]} {Human: MYH6, myosin, heavy chain 6, cardiac muscle, alpha [Source:HGNC Symbol;Acc:7576], e=0.0}	>gnl|unk|RNA1310_1388_1 {Pfam: Myosin tail [PF01576.14, score=1087.6]} {Human: MYH6, myosin, heavy chain 6, cardiac muscle, alpha [Source:HGNC Symbol;Acc:7576], e=0.0}	0,000	288,490	22	44	105	3	1	1624	186,1	5,94	1.69705e+08	379,52	44
	Confidence	Sequence	Modifications	Qvality PEP	Qvality q-value	# Protein Groups	# Proteins	# PSMs	Master Protein Accessions	# Missed Cleavages	Theo. MH+ [Da]	Area: F2: Sample	XCorr Sequest HT	Confidence Sequest HT	Percolator q-Value Sequest HT	Percolator PEP Sequest HT
	High	EMEDNVLQHEQMVQQLR	1xOxidation [M]	4,47945E-07	0	2	3	2	unk; unk	0	2142,99066	3.69499e+07	4,39	High	0	3,997E-08
	High	EMEDNVLQHEQMVQQLR		1,57023E-05	0	2	3	1	unk; unk	0	2126,99575		2,40	High	0	2,502E-06
	High	ELEEQNVTLLQQK		5,09261E-06	0	3	4	6	unk; unk; unk	0	1571,82753	408089994	4,21	High	0	7,321E-06
	High	AHEETIKQTQEALAAEEEKVK		6,27517E-10	0	3	4	3	unk; unk; unk	2	2382,21471	78307881	7,99	High	0	2,217E-11
	High	LLDEEDAANELEGVKKK		8,95793E-08	0	3	4	2	unk; unk; unk	2	1900,98621	56008099	5,47	High	0	3,856E-05
	High	KKQQDAVNELSEQVDQLQK		1,33292E-07	0	2	2	3	unk; unk	2	2228,15171	119658802	7,15	High	0	9,745E-09
	High	LLDEEDAANELEGVKK		1,50799E-08	0	3	4	9	unk; unk; unk	1	1772,89125	3.76698e+08	5,22	High	0	7,734E-10
	High	LKKELEEQNVTLLQQK		0,000140633	0	3	4	1	unk; unk; unk	2	1941,10152	39117764	3,70	High	0	3,208E-05
	High	MTQETVDDLER	1xOxidation [M1]	8,84583E-05	0	3	4	1	unk; unk; unk	0	1352,59984	1.5393e+08	3,78	High	0	1,857E-05
	High	MTQETVDDLER		9,32718E-05	0	3	4	3	unk; unk; unk	0	1336,60492	288869758	3,61	High	0	1,986E-05
	High	QTQEALAAEEEKVK		4,08274E-07	0	3	4	1	unk; unk; unk	1	1573,80679	170569985	5,36	High	0	3,569E-08
	High	LKELSFASEEER		1,94094E-05	0	4	5	4	unk; unk; unk; unk	1	1437,72200	189173936	3,88	High	0	3,205E-06
	High	NLNADLDQIREQLEEEQEAKSDLQR		7,50402E-10	0	2	2	4	unk; unk	2	2984,45556	5.24057e+07	6,64	High	0	2,356E-11
	High	NLNADLDQLREQLEEEQEAK		1,94434E-07	0	2	2	4	unk; unk	1	2385,15284	8.57949e+07	5,93	High	0	1,505E-08
	High	RLEMEKEELQAALEEAEAALEQEEAK		3,97319E-10	0	2	5	1	unk; unk	2	2987,45139	3.8133e+07	9,53	High	0	1,124E-11
	High	GGGMQTISATHR	1xOxidation [M4]	0,000213446	0	2	3	1	unk; unk	0	1231,58479	2.90112e+07	4,35	High	0	5,187E-05
	High	QVEEAEEIAAINLAK		3,07084E-07	0	2	3	6	unk; unk	0	1627,85374	176298230	5,29	High	0	6,778E-08
	High	KQQDAVNELSEQVDQLQK		3,13247E-07	0	2	3	2	unk; unk	1	2100,05675	1.98693e+07	3,98	High	0	2,633E-08
	High	DAELNSLHNKVEDEQGIIAQLQR		5,10147E-08	0	2	2	2	unk; unk	1	2620,33253	81480959	4,71	High	0	3,191E-09
	High	QQDAVNELSEQVDQLQK		2,3041E-08	0	2	3	2	unk; unk	0	1971,96179	5.0829e+07	5,52	High	0	1,26E-09
	High	LLDEEDAANELEGVK		1,3778E-07	0	3	4	4	unk; unk; unk	0	1644,79629	253398808	4,80	High	0	2,672E-08
	High	TSILASQLEKK		0,00211639	0,000178056	1	1	1	unk	1	1217,70998	14934344	2,58	High	0,0001758	0,0007467
	High	TSILASQLEK		0,0057391	0,000178056	1	1	2	unk	0	1089,61502	370913475	3,06	High	0,0002179	0,002379
	High	NLNADLDQLR		0,00651247	0,000178056	2	2	2	unk; unk	0	1171,60658	22750109	1,91	High	0,0002179	0,002766
	High	ELSFASEEER		0,000332656	0,000178056	4	5	4	unk; unk; unk; unk	0	1196,54297	256777398	3,09	High	9,709E-05	8,72E-05
	High	AQLEEARDQTEAVR		0,00142079	0,000178056	4	9	3	unk; unk; unk; unk	1	1615,80344	3.54301e+08	3,73	High	0,0001758	0,0004689
	High	TLQEEMARQDESIAK		0,00811116	0,000178056	2	3	4	unk; unk	1	1748,84834	5.01847e+07	2,69	High	0,0002179	0,003561
	High	NKLYDNHLGK		0,000846792	0,000178056	3	6	1	unk; unk; unk	1	1201,63240	32673002	2,93	High	9,709E-05	0,0002573
	High	LKAQLEEAR		0,00585481	0,000178056	4	9	2	unk; unk; unk; unk	1	1057,60003	202869499	3,10	High	0,0004549	0,008219
	High	LYDNHLGK		0,00581598	0,000178056	3	6	2	unk; unk; unk	0	959,49451	453175899	2,86	High	0,0002179	0,002418
	High	QIGDLQSQK		0,00191564	0,000178056	3	3	3	unk; unk; unk	0	1016,53710	1711251798	3,38	High	0,0002179	0,001096
	High	DEAREQAMSAER		0,00323867	0,000178056	3	4	1	unk; unk; unk	1	1392,61722	2.95584e+07	4,03	High	0,0002179	0,00123
	High	VKPMLNVAR	1xOxidation [M4]	0,00544159	0,000178056	2	2	1	unk; unk	0	1043,60301	25459382	2,97	High	0,0002179	0,002234
	High	AQQEGGDLGR		0,00489205	0,000178056	2	2	1	unk; unk	0	1030,49121	52392557	2,36	High	0,0002179	0,001972
	High	VQELEAELDAEQRRHQETQK		0,00065821	0,000178056	1	1	1	unk	2	2437,20660		4,98	High	9,709E-05	0,0001925
	High	ELSFASEEERK		0,000515079	0,000178056	4	5	1	unk; unk; unk; unk	1	1324,63794	30042446	2,87	High	9,709E-05	0,0001453
	High	KGGGMQTISATHR	1xOxidation [M5]	0,000941587	0,000178056	2	3	2	unk; unk	1	1359,67976	1.42424e+07	4,13	High	9,709E-05	0,0002925
	High	LKELSFASEEERK		0,00238531	0,000178056	4	5	1	unk; unk; unk; unk	2	1565,81696	35625552	3,05	High	0,0001758	0,0008602
	High	NRAQQEGGDLGR		0,00191564	0,000178056	2	2	1	unk; unk	1	1300,63525	3.00557e+07	4,08	High	0,0001758	0,0006668
	High	KIKELQAR		0,0307047	0,00109409	3	3	3	unk; unk; unk	2	985,61529	9.50415e+07	3,35	High	0,0005571	0,01682
	High	TLAEWQQK		0,0386269	0,0012276	3	7	3	unk; unk; unk	0	1003,52072	518896764	2,25	High	0,0008802	0,0374
	High	GYSTEIFK		0,105673	0,00465951	2	3	2	unk; unk	0	944,47237	242155530	1,85	High	0,00258	0,07202
	High	TLQEEMAR		0,112444	0,00517892	2	3	1	unk; unk	0	977,47206	299803550	2,06	High	0,002841	0,07781
	High	TLQEEMARQDESLAK	1xOxidation [M6]	0,115976	0,00566848	2	3	2	unk; unk	1	1764,84325	3.04383e+07	1,85	High	0,003049	0,08022
	High	IQEIVEK		0,13602	0,00629495	4	8	6	unk; unk; unk; unk	0	858,49311	1354739946	2,46	High	0,007598	0,1637
	High	DMEEQIK		0,142784	0,0068093	4	5	3	unk; unk; unk; unk	0	892,40806	210712422	1,66	High	0,003811	0,1026
	High	IKELQAR		0,151659	0,00717456	3	3	1	unk; unk; unk	1	857,52033	1.03434e+08	2,19	High	0,003954	0,1099
High	unk	{Pfam: Tropomyosin [PF00261.15, score=323.8]} {Human: TPM1, tropomyosin 1 (alpha) [Source:HGNC Symbol;Acc:12010], e=2e-56}	>gnl|unk|RNA1310_9025.1_2 {Pfam: Tropomyosin [PF00261.15, score=323.8]} {Human: TPM1, tropomyosin 1 (alpha) [Source:HGNC Symbol;Acc:12010], e=2e-56}	0,000	271,388	25	33	161	11	1	832	92,3	8,70	2.48172e+08	588,24	33
	Confidence	Sequence	Modifications	Qvality PEP	Qvality q-value	# Protein Groups	# Proteins	# PSMs	Master Protein Accessions	# Missed Cleavages	Theo. MH+ [Da]	Area: F2: Sample	XCorr Sequest HT	Confidence Sequest HT	Percolator q-Value Sequest HT	Percolator PEP Sequest HT
	High	KLAITEVDLER		0,000152265	0	1	7	9	unk	1	1286,73144	2.08026e+08	4,35	High	0,0002179	0,00315
	High	LQEATQKLEEASK		3,18201E-06	0	3	14	5	unk; unk; unk	1	1474,77476	1486573310	4,71	High	0	1,288E-06
	High	ASDAEAEVQALTRR		0,000168169	0	2	9	5	unk; unk	1	1516,77141	82951026	4,17	High	0	3,928E-05
	High	RASDAEAEVQALTR		3,33301E-06	0	2	9	2	unk; unk	1	1516,77141	7.48676e+07	5,13	High	0	4,123E-07
	High	SIADEERVNTLEEQLKEAK		6,82758E-08	0	1	7	4	unk	2	2202,12483	2.22478e+08	4,98	High	0	5,406E-09
	High	SIADEERVNTLEEQLK		1,78081E-05	0	1	7	4	unk	1	1873,95016	1.61474e+08	5,27	High	0	2,891E-06
	High	SLEISEQEAAQREESYEETIR		1,28412E-06	0	2	8	5	unk; unk	1	2497,16888	249425649	4,77	High	0	2,35E-07
	High	IRLIEEDLEQTEGR		5,14794E-07	0	3	14	3	unk; unk; unk	1	1700,88135	62756055	4,68	High	0	4,669E-08
	High	ASDAEAEVQALTR		9,68212E-06	0	2	9	5	unk; unk	0	1360,67030	444386047	4,46	High	0	4,379E-06
	High	VNTLEEQLKEAK		1,47936E-05	0	1	7	1	unk	1	1401,75838	160475074	3,95	High	0	2,329E-06
	High	LEKENAVDAADQLETK		1,23108E-07	0	2	8	5	unk; unk	1	1773,88650	729643548	5,79	High	0	3,394E-08
	High	LQEATQKLEEASKAADESER		1,01098E-09	0	3	14	1	unk; unk; unk	2	2233,09426	53329092	6,31	High	0	3,326E-11
	High	SLEISEQEAAQR		6,92324E-05	0	2	11	2	unk; unk	0	1360,67030	148780986	3,50	High	0	2,245E-05
	High	LIEEDLEQTEGR		1,38454E-05	0	3	14	7	unk; unk; unk	0	1431,69618	1078653143	3,97	High	0	7,027E-06
	High	ENAVDAADQLETK		1,54956E-05	0	2	8	4	unk; unk	0	1403,66488	559015334	4,09	High	0	2,839E-06
	High	FIAEDADRKYDEAAR		7,85168E-05	0	2	9	5	unk; unk	2	1769,84530	3.26538e+08	3,55	High	9,709E-05	0,0002176
	High	LQSEVDRLEDELLSEK		7,78113E-06	0	2	6	2	unk; unk	1	1902,96548	45955616	3,43	High	0	1,1E-06
	High	FQQLQQDLDTAQESLTTTNTNLEGTEKR		6,14133E-16	0	2	9	3	unk; unk	1	3209,55567	1.59772e+08	9,89	High	0	1,956367E-18
	High	LQSEVDRLEDELLSEKDR		8,81847E-09	0	1	5	13	unk	2	2174,09353	314011762	6,77	High	0	4,14E-10
	High	FQQLQQDLDTAQESLTTTNTNLEGTEK		1,92209E-09	0	2	9	1	unk; unk	0	3053,45456	3.22548e+07	6,95	High	0	7,007E-11
	High	SLEISEQEAAQREESYEETIRDLSER		7,9373E-06	0	1	4	1	unk	2	3097,45562	9.45855e+07	4,32	High	0	1,128E-06
	High	LIEEDLEQTEGRLQEATQKLEEASK		1,94296E-10	0	3	14	1	unk; unk; unk	2	2887,45310	86499216	7,83	High	0	4,877E-12
	High	ILELEEELRVVGSNMK		4,56935E-07	0	3	24	1	unk; unk; unk	1	1858,99427	3.1943e+07	3,41	High	0	4,072E-08
	High	LAITEVDLER		0,00127764	0,000178056	1	7	4	unk	0	1158,63648	151284060	3,26	High	0,0001758	0,0004794
	High	EESYEETIRDLSER		0,000766623	0,000178056	1	10	1	unk	1	1755,80316	23897829	2,92	High	9,709E-05	0,0002297
	High	VNTLEEQLK		0,0017111	0,000178056	1	7	3	unk	0	1073,58372	1.601e+08	3,13	High	0,0001758	0,0009219
	High	RASDAEAEVQALTRR		0,00932666	0,000178056	2	9	1	unk; unk	2	1672,87252	18394132	3,88	High	0,0002179	0,004197
	High	ILELEEELR		0,00140205	0,000178056	3	24	54	unk; unk; unk	0	1143,62558	8.79017e+08	3,07	High	0,0001758	0,000528
	High	KLAITEVDLERAESR		0,000260359	0,000178056	1	7	2	unk	2	1729,94429	76356819	4,36	High	9,709E-05	6,538E-05
	High	AESRLEAAESK		0,00601272	0,000178056	1	6	2	unk	1	1190,60116	6.40921e+07	3,63	High	0,0002179	0,00252
	High	FIAEDADRK		0,00283536	0,000178056	2	10	1	unk; unk	1	1064,53710	1.1254e+08	2,98	High	0,0002179	0,001048
	High	EESYEETIR		0,00217339	0,000178056	3	21	2	unk; unk; unk	0	1155,51642	168305566	2,68	High	0,0001758	0,0007705
	High	FIAEDADR		0,0415057	0,0012276	2	10	2	unk; unk	0	936,44214	2813954307	1,89	High	0,0006671	0,02406
High	unk	{Pfam: Hsp70 protein [PF00012.15, score=902.0]} {Human: HSPA8, heat shock 70kDa protein 8 [Source:HGNC Symbol;Acc:5241], e=0.0}	>gnl|unk|RNA1310_4147.2_2 {Pfam: Hsp70 protein [PF00012.15, score=902.0]} {Human: HSPA8, heat shock 70kDa protein 8 [Source:HGNC Symbol;Acc:5241], e=0.0}	0,000	247,613	32	34	138	13	1	1093	121,6	8,60	2.83146e+08	500,46	34
	Confidence	Sequence	Modifications	Qvality PEP	Qvality q-value	# Protein Groups	# Proteins	# PSMs	Master Protein Accessions	# Missed Cleavages	Theo. MH+ [Da]	Area: F2: Sample	XCorr Sequest HT	Confidence Sequest HT	Percolator q-Value Sequest HT	Percolator PEP Sequest HT
	High	MIKDADTFADQDKK		2,86204E-06	0	2	3	2	unk; unk	2	1625,78395	1.60966e+08	4,52	High	0	3,456E-07
	High	NQVALNPSNTVFDAKR		2,11918E-07	0	1	3	9	unk	1	1773,92422	1.51736e+08	5,26	High	0	2,811E-08
	High	MKETAEAYLGK	1xOxidation [M1]	0,000159491	0	1	3	1	unk	1	1256,61911	33295085	3,78	High	0	3,708E-05
	High	MKETAEAYLGK		0,000169286	0	1	3	3	unk	1	1240,62420	198389278	3,82	High	9,709E-05	0,0003297
	High	SQVFSTAADNQPTVTIQVYEGERPMTK		2,58321E-10	0	2	4	1	unk; unk	0	2997,46223		5,60	High	0	6,795E-12
	High	SQVFSTAADNQPTVTIQVYEGERPMTK	1xOxidation [M25]	3,53775E-06	0	2	4	1	unk; unk	0	3013,45714	26605018	4,70	High	0	4,396E-07
	High	TTPSYVAFTDTER		7,28244E-06	0	1	5	3	unk	0	1487,70126	206040276	3,61	High	0	1,022E-06
	High	NQVALNPSNTVFDAK		1,10999E-06	0	1	3	6	unk	0	1617,82311	2.77285e+08	4,44	High	0	6,361E-07
	High	KFDDSVVQQDMK		3,70564E-06	0	1	3	2	unk	1	1439,68351	89297192	5,57	High	0	4,672E-07
	High	VEIIANDQGNR		0,000177319	0	2	8	3	unk; unk	0	1228,62804	809092086	3,26	High	0,0001758	0,0005214
	High	STAGDTHLGGEDFDNR		1,44319E-07	0	1	5	4	unk	0	1691,72558	366112395	5,03	High	0	5,368E-08
	High	IINEPTAAAIAYGLDK		3,28113E-07	0	3	7	2	unk; unk; unk	0	1659,89521	47146356	4,08	High	0	2,779E-08
	High	DAGAIAGLNVLR		0,000144408	0	1	4	22	unk	0	1169,66370	1.76936e+08	3,91	High	0	3,296E-05
	High	NQQADTEALKEQK		4,55028E-06	0	2	3	2	unk; unk	1	1502,74453	96636632	4,61	High	0	2,413E-06
	High	TVTDAVVTVPAYFNDSQR		1,95726E-07	0	1	3	4	unk	0	1982,98180	9.10272e+07	4,49	High	0	1,524E-08
	High	SFFAEEISSMVLTK		5,33429E-06	0	1	2	1	unk	0	1588,79272	1.03573e+07	3,36	High	0	7,112E-07
	High	HWPFTVVNDGSRPK		8,48084E-06	0	1	1	2	unk	0	1639,83395	32562643	3,96	High	9,709E-05	0,0002511
	High	NQQADTEALKEQKK		7,16908E-07	0	2	3	3	unk; unk	2	1630,83949	1.14047e+08	5,32	High	0	6,886E-08
	High	IINEPTAAAIAYGLDKK		9,91086E-10	0	3	7	12	unk; unk; unk	1	1787,99018	410667140	6,05	High	0	2,3E-09
	High	ARFEELNADLFR		2,15793E-05	0	1	3	4	unk	1	1480,75430	4.41537e+07	4,24	High	0	2,616E-05
	High	FDLTGIPNAPR		0,000113774	0	2	4	7	unk; unk	0	1200,63715	136473836	3,64	High	0	2,496E-05
	High	ASINEIVLVGGSTR		1,05528E-05	0	2	3	3	unk; unk	0	1415,78527	53030553	3,60	High	0	1,984E-06
	High	ELEAVVQPIVSK		0,000245294	0,000178056	2	3	2	unk; unk	0	1311,75184	131855169	3,33	High	9,709E-05	6,118E-05
	High	LLQDFFSGK		0,00230735	0,000178056	2	3	8	unk; unk	0	1054,55677	14450975	2,37	High	0,0001758	0,0008589
	High	KELEAVVQPIVSK		0,00646929	0,000178056	2	3	2	unk; unk	1	1439,84681	36762057	5,21	High	0,0002179	0,002741
	High	NELESYAYSMK	1xOxidation [M10]	0,000293322	0,000178056	2	4	2	unk; unk	0	1350,58821	66430648	3,08	High	9,709E-05	7,539E-05
	High	NELESYAYSMK		0,000328278	0,000178056	2	4	2	unk; unk	0	1334,59329	3.99082e+07	3,03	High	9,709E-05	0,0001882
	High	AIQAAIDWLEK		0,00101286	0,000178056	2	3	2	unk; unk	0	1257,68376	3.75209e+07	3,00	High	9,709E-05	0,000318
	High	IVINKDQNR		0,00190296	0,000178056	2	4	5	unk; unk	1	1099,62183	783924683	3,16	High	0,0002179	0,002518
	High	DADTFADQDKK		0,000448177	0,000178056	2	3	1	unk; unk	1	1253,56444	3.36593e+07	3,71	High	9,709E-05	0,0001235
	High	NKIVINKDQNR		0,00403363	0,000178056	2	4	1	unk; unk	2	1341,75972	9.01328e+06	3,49	High	0,0002179	0,001586
	High	LGGKVSADEKAK		0,00240122	0,000178056	2	3	2	unk; unk	2	1202,67393	5.69849e+06	2,83	High	0,0001758	0,0008678
	High	IQVEFKGETK		0,000830113	0,000178056	1	2	3	unk	1	1178,64156	188776546	3,27	High	9,709E-05	0,0002521
	High	LSPDEIEK		0,0197369	0,000817511	2	3	3	unk; unk	0	930,47785	1175405890	2,42	High	0,0004549	0,01007
	High	QATKDAGAIAGLNVLR		0,0235919	0,00109409	1	4	1	unk	1	1597,90203	10281933	2,70	High	0,0005571	0,01236
	High	NTVIPTKK		0,0368972	0,0012276	2	3	5	unk; unk	1	900,55129	3.69818e+08	2,50	High	0,0006103	0,02179
	High	GTLEPVEK		0,0801273	0,00346861	2	3	2	unk; unk	0	872,47237	735026194	2,16	High	0,00189	0,05228
High	unk	{Pfam: Lipoprotein amino terminal region [PF01347.17, score=73.0]} {Human: APOB, apolipoprotein B (including Ag(x) antigen) [Source:HGNC Symbol;Acc:603], e=0.002}	>gnl|unk|RNA1310_450.1_3 {Pfam: Lipoprotein amino terminal region [PF01347.17, score=73.0]} {Human: APOB, apolipoprotein B (including Ag(x) antigen) [Source:HGNC Symbol;Acc:603], e=0.002}	0,000	240,824	17	37	153	14	1	2297	255,5	10,13	6.00304e+08	496,64	37
	Confidence	Sequence	Modifications	Qvality PEP	Qvality q-value	# Protein Groups	# Proteins	# PSMs	Master Protein Accessions	# Missed Cleavages	Theo. MH+ [Da]	Area: F2: Sample	XCorr Sequest HT	Confidence Sequest HT	Percolator q-Value Sequest HT	Percolator PEP Sequest HT
	High	TADSSAEEDIDSDFR		6,23814E-07	0	2	2	3	unk; unk	0	1657,68238	175467248	4,79	High	0	1,58E-07
	High	ISIPAQLGSSSAAR		7,47796E-06	0	2	2	5	unk; unk	0	1357,74340	205646485	3,45	High	0	1,265E-06
	High	KVEYHESDSQVFR		5,29907E-06	0	2	2	1	unk; unk	1	1623,77616	268077659	5,03	High	0	7,029E-07
	High	VIMTSEESETIQQK	1xOxidation [M3]	9,91785E-07	0	1	1	3	unk	0	1638,78909	243665332	4,29	High	0	1,001E-07
	High	VIMTSEESETIQQK		4,27649E-07	0	1	1	4	unk	0	1622,79418	632842571	4,26	High	0	7,905E-08
	High	LLVDSELSEQDMK		4,0657E-06	0	1	1	2	unk	0	1506,73560	7.92961e+07	4,08	High	0	5,198E-07
	High	GLSSMLSEAEIVR		7,59592E-05	0	2	2	1	unk; unk	0	1391,71989	2.55398e+07	3,60	High	0	1,561E-05
	High	GLSSMLSEAEIVR	1xOxidation [M5]	1,00081E-05	0	2	2	1	unk; unk	0	1407,71481		3,57	High	0	1,479E-06
	High	TSGEIELPEDLK		3,91678E-05	0	1	1	7	unk	0	1330,67365	5.02329e+08	3,73	High	0	8,166E-06
	High	LEIIYPEDDSKKVPQIK		7,85168E-05	0	1	1	1	unk	2	2015,10593	6.32637e+07	4,12	High	0	1,625E-05
	High	LEIIYPEDDSK		0,00022506	0	1	1	4	unk	0	1321,65219	181675120	2,98	High	9,709E-05	0,0001027
	High	LLVDSELSEQDMKK		3,51439E-06	0	1	1	1	unk	1	1634,83056	1.16148e+08	3,96	High	0	4,375E-07
	High	LLVDSELSEQDMKK	1xOxidation [M12]	1,8485E-06	0	1	1	1	unk	1	1650,82548		4,26	High	0	2,069E-07
	High	VNGVEVEHSEEPREEVQIYK		1,10728E-07	0	2	2	3	unk; unk	1	2370,15719	1.13174e+08	6,57	High	0	7,853E-09
	High	LSMSRPASTEQTSSPAPSGVAAHLEK		2,36597E-08	0	2	2	1	unk; unk	0	2639,30935	31033193	5,14	High	0	1,302E-09
	High	TSGEIELPEDLKMKPR		2,02811E-06	0	1	1	2	unk	1	1842,96297	30700870	4,38	High	0	7,514E-07
	High	TSGEIELPEDLKMKPR	1xOxidation [M13]	9,78733E-07	0	1	1	3	unk	1	1858,95789	103565716	5,14	High	0	2,134E-06
	High	KVEYHESDSQVFRVDK		1,34645E-11	0	2	2	2	unk; unk	2	1965,96648	230879548	8,88	High	0	2,184E-13
	High	SLPLQSEEWFTDR		8,25909E-06	0	1	1	33	unk	0	1607,77001	2.97429e+08	3,69	High	0	4,539E-05
	High	LYQLDIEPQAGKPEITIVR		3,09663E-09	0	2	2	7	unk; unk	0	2183,20704	330038938	4,97	High	0	1,222E-10
	High	NLEDPLMWAQVER		2,44733E-05	0	2	2	1	unk; unk	0	1600,77880		4,03	High	0	4,182E-06
	High	AIDFNNCLNPIDGTR	1xCarbamidomethyl [C7]	6,39428E-05	0	2	2	1	unk; unk	0	1719,81189		3,39	High	0	1,274E-05
	High	MTLNINDDEREIATIEIK		2,04656E-05	0	1	2	2	unk	1	2118,07471	1.02152e+08	4,02	High	0	3,395E-06
	High	MTLNINDDEREIATIEIK	1xOxidation [M1]	4,32591E-05	0	1	2	1	unk	1	2134,06962	1.86975e+07	4,63	High	0	8,1E-06
	High	TDGAASAVAGAEK		3,47657E-05	0	2	2	2	unk; unk	0	1147,55896	95701495	4,24	High	0	6,295E-06
	High	SSESVFDSLK		0,000640989	0,000178056	2	2	3	unk; unk	0	1098,53135	133571406	3,14	High	9,709E-05	0,0002751
	High	YMDAQLLNR		0,00249892	0,000178056	2	2	2	unk; unk	0	1123,55645	123668280	3,01	High	0,0002179	0,002079
	High	YMDAQLLNR	1xOxidation [M2]	0,00439802	0,000178056	2	2	1	unk; unk	0	1139,55137	139598372	2,33	High	0,0002179	0,001751
	High	TFDDVAYSIPK		0,00032182	0,000178056	2	2	2	unk; unk	0	1255,62049	54630520	2,88	High	9,709E-05	8,381E-05
	High	ALKQPFAVLLR		0,00938887	0,000178056	2	2	1	unk; unk	1	1255,78850	66547294	3,47	High	0,0002179	0,00424
	High	WFLNLPSSFR		0,00057269	0,000178056	1	1	1	unk	0	1266,66297	6.98521e+07	3,28	High	9,709E-05	0,0001641
	High	SLPGIWNGLR		0,00261795	0,000178056	2	2	18	unk; unk	0	1112,62110	706905832	2,47	High	0,0002179	0,001875
	High	QQQVSLLVGGK		0,00199354	0,000178056	2	2	1	unk; unk	0	1156,66845	1.2625e+07	2,38	High	0,0001758	0,0007003
	High	EIATIEIK		0,00811116	0,000178056	1	2	3	unk	0	916,53497	1.8902e+08	2,79	High	0,0004183	0,005642
	High	ITFDFNLR		0,00861144	0,000178056	1	1	13	unk	0	1025,54146	1.38522e+08	2,31	High	0,0002179	0,003828
	High	MTLNINDDER		0,000262089	0,000178056	1	2	2	unk	0	1220,55758	125986892	3,38	High	9,709E-05	6,614E-05
	High	EFKGPNYHR		0,00287332	0,000178056	2	2	1	unk; unk	1	1147,56432	76292837	3,08	High	0,0002179	0,001069
	High	TMLPMAEFR		0,0113842	0,000693402	2	2	1	unk; unk	0	1095,53255	22676841	2,10	High	0,0004183	0,005306
	High	GESDWWQPR		0,0131745	0,000817511	2	2	4	unk; unk	0	1160,51195	123511380	2,60	High	0,001836	0,05072
	High	AVLVGAMR		0,0231292	0,00109409	2	2	2	unk; unk	0	816,47602	145234076	2,65	High	0,0005571	0,01213
	High	VQPFHVR		0,0761539	0,00319594	2	2	2	unk; unk	0	882,49445	195544582	2,17	High	0,001611	0,04899
	High	TTGYQLK		0,106997	0,00494066	1	1	2	unk	0	810,43559	665740673	2,06	High	0,002744	0,0733
	High	LLSAIER		0,149846	0,00717456	2	3	4	unk; unk	0	801,48288	3.22145e+08	2,29	High	0,006015	0,1407
High	unk	{TRANSSPLICED} {Pfam: Hsp70 protein [PF00012.15, score=893.3]} {Human: HSPA5, heat shock 70kDa protein 5 (glucose-regulated protein, 78kDa) [Source:HGNC Symbol;Acc:5238], e=0.0}	>gnl|unk|RNA1310_4158_1 {TRANSSPLICED} {Pfam: Hsp70 protein [PF00012.15, score=893.3]} {Human: HSPA5, heat shock 70kDa protein 5 (glucose-regulated protein, 78kDa) [Source:HGNC Symbol;Acc:5238], e=0.0}	0,000	233,532	30	36	112	18	1	1125	125,7	8,32	3.40499e+08	401,07	36
	Confidence	Sequence	Modifications	Qvality PEP	Qvality q-value	# Protein Groups	# Proteins	# PSMs	Master Protein Accessions	# Missed Cleavages	Theo. MH+ [Da]	Area: F2: Sample	XCorr Sequest HT	Confidence Sequest HT	Percolator q-Value Sequest HT	Percolator PEP Sequest HT
	High	MIKDADTFADQDKK		2,86204E-06	0	2	3	2	unk; unk	2	1625,78395	1.60966e+08	4,52	High	0	3,456E-07
	High	NQLTTNPENTIFDVKR		4,71168E-08	0	1	1	8	unk	1	1889,97157	1.99138e+08	5,83	High	0	2,909E-09
	High	ITPSYVAFTSEGER		5,19481E-06	0	1	1	7	unk	0	1556,75911	2.83402e+08	3,53	High	0	2,314E-05
	High	VTHAVVTVPAYFNDAQR		6,35207E-05	0	1	2	2	unk	0	1887,97117	53446502	4,50	High	0	2,912E-05
	High	SQVFSTAADNQPTVTIQVYEGERPMTK		2,58321E-10	0	2	4	1	unk; unk	0	2997,46223		5,60	High	0	6,795E-12
	High	SQVFSTAADNQPTVTIQVYEGERPMTK	1xOxidation [M25]	3,53775E-06	0	2	4	1	unk; unk	0	3013,45714	26605018	4,70	High	0	4,396E-07
	High	NYADDVVQKDIK		4,2128E-05	0	1	1	1	unk	1	1407,71143	71726260	3,57	High	0	7,841E-06
	High	MKEIAESYLGK		2,88807E-05	0	1	1	1	unk	1	1268,65550		3,78	High	0	5,062E-06
	High	VEIIANDQGNR		0,000177319	0	2	8	3	unk; unk	0	1228,62804	809092086	3,26	High	0,0001758	0,0005214
	High	NSKPAIQVQVGSETK		0,000184507	0	1	1	1	unk	0	1585,85441	90366320	4,99	High	0	4,367E-05
	High	TFAPEEISAMVLGK		9,6182E-06	0	1	1	5	unk	0	1492,77159	152749964	3,76	High	0	4,16E-06
	High	TFAPEEISAMVLGK	1xOxidation [M10]	4,41272E-05	0	1	1	2	unk	0	1508,76651	22495211	2,88	High	0	2,347E-05
	High	VEIESLYDGEDFSETLTR		6,07075E-10	0	1	2	2	unk	0	2102,97644	3.82253e+07	5,83	High	0	1,834E-11
	High	IINEPTAAAIAYGLDK		3,28113E-07	0	3	7	2	unk; unk; unk	0	1659,89521	47146356	4,08	High	0	2,779E-08
	High	NQQADTEALKEQK		4,55028E-06	0	2	3	2	unk; unk	1	1502,74453	96636632	4,61	High	0	2,413E-06
	High	NQQADTEALKEQKK		7,16908E-07	0	2	3	3	unk; unk	2	1630,83949	1.14047e+08	5,32	High	0	6,886E-08
	High	ARFEELNMDLFR		1,50905E-05	0	1	3	1	unk	1	1540,75767	12159889	4,15	High	0	2,376E-06
	High	IINEPTAAAIAYGLDKK		9,91086E-10	0	3	7	12	unk; unk; unk	1	1787,99018	410667140	6,05	High	0	2,3E-09
	High	FDLTGIPNAPR		0,000113774	0	2	4	7	unk; unk	0	1200,63715	136473836	3,64	High	0	2,496E-05
	High	NQLTTNPENTIFDVK		3,28113E-07	0	1	1	4	unk	0	1733,87045	1.19936e+08	4,47	High	0	1,775E-07
	High	ELEAVVQPIVSK		0,000245294	0,000178056	2	3	2	unk; unk	0	1311,75184	131855169	3,33	High	9,709E-05	6,118E-05
	High	KELEAVVQPIVSK		0,00646929	0,000178056	2	3	2	unk; unk	1	1439,84681	36762057	5,21	High	0,0002179	0,002741
	High	NELESYAYSMK	1xOxidation [M10]	0,000293322	0,000178056	2	4	2	unk; unk	0	1350,58821	66430648	3,08	High	9,709E-05	7,539E-05
	High	NELESYAYSMK		0,000328278	0,000178056	2	4	2	unk; unk	0	1334,59329	3.99082e+07	3,03	High	9,709E-05	0,0001882
	High	DAGVIAGLNVMR		0,000369845	0,000178056	1	1	3	unk	0	1215,65142	5.42778e+07	3,49	High	9,709E-05	9,87E-05
	High	DAGVIAGLNVMR	1xOxidation [M11]	0,000898872	0,000178056	1	1	2	unk	0	1231,64633	26193226	2,56	High	0,001392	0,04495
	High	AIQAAIDWLEK		0,00101286	0,000178056	2	3	2	unk; unk	0	1257,68376	3.75209e+07	3,00	High	9,709E-05	0,000318
	High	NGRVEIIANDQGNR		0,000448177	0,000178056	1	2	1	unk	1	1555,79354	83886112	4,53	High	9,709E-05	0,0001232
	High	IVINKDQNR		0,00190296	0,000178056	2	4	5	unk; unk	1	1099,62183	783924683	3,16	High	0,0002179	0,002518
	High	DADTFADQDKK		0,000448177	0,000178056	2	3	1	unk; unk	1	1253,56444	3.36593e+07	3,71	High	9,709E-05	0,0001235
	High	NYADDVVQK		0,00581598	0,000178056	1	1	2	unk	0	1051,50546	5.17493e+08	2,46	High	0,0002902	0,004554
	High	NKIVINKDQNR		0,00403363	0,000178056	2	4	1	unk; unk	2	1341,75972	9.01328e+06	3,49	High	0,0002179	0,001586
	High	MKEIAESYLGKK		0,000367403	0,000178056	1	1	1	unk	2	1396,75046	4.91981e+07	3,58	High	9,709E-05	9,757E-05
	High	LGGKVSADEKAK		0,00240122	0,000178056	2	3	2	unk; unk	2	1202,67393	5.69849e+06	2,83	High	0,0001758	0,0008678
	High	EFFSGKEPNR		0,000954161	0,000178056	1	2	3	unk	1	1210,58511	1.88608e+08	2,94	High	0,0004549	0,01108
	High	LSPDEIEK		0,0197369	0,000817511	2	3	3	unk; unk	0	930,47785	1175405890	2,42	High	0,0004549	0,01007
	High	LLPYTVVNK		0,0209471	0,000817511	1	1	4	unk	0	1046,62446	220603883	1,98	High	0,0005159	0,01194
	High	VLEDADLK		0,0240636	0,00109409	1	3	1	unk	0	902,48294		2,27	High	0,0005571	0,01268
	High	NTVIPTKK		0,0368972	0,0012276	2	3	5	unk; unk	1	900,55129	3.69818e+08	2,50	High	0,0006103	0,02179
	High	VMEYFIK		0,120348	0,00566848	1	2	1	unk	0	929,48010	1.22511e+07	1,57	High	0,0031	0,08372
High	unk	{Pfam: Lipoprotein amino terminal region [PF01347.17, score=73.0]} {Human: APOB, apolipoprotein B (including Ag(x) antigen) [Source:HGNC Symbol;Acc:603], e=0.002}	>gnl|unk|RNA1310_450.1_2 {Pfam: Lipoprotein amino terminal region [PF01347.17, score=73.0]} {Human: APOB, apolipoprotein B (including Ag(x) antigen) [Source:HGNC Symbol;Acc:603], e=0.002}	0,000	225,495	13	30	141	18	1	2297	258,3	9,80	1.99949e+09	561,17	30
	Confidence	Sequence	Modifications	Qvality PEP	Qvality q-value	# Protein Groups	# Proteins	# PSMs	Master Protein Accessions	# Missed Cleavages	Theo. MH+ [Da]	Area: F2: Sample	XCorr Sequest HT	Confidence Sequest HT	Percolator q-Value Sequest HT	Percolator PEP Sequest HT
	High	QGGVEPYMHPIQNNAEQKR	1xOxidation [M8]	4,4205E-07	0	1	3	1	unk	1	2212,05637	76506720	5,43	High	0	3,93E-08
	High	QGGVEPYMHPIQNNAEQKR		3,03043E-07	0	1	3	2	unk	1	2196,06146	112345595	5,28	High	0	2,527E-08
	High	QAQAADSEEFR		0,000237305	0	1	2	1	unk	0	1251,56002	76154065	2,91	High	0	5,853E-05
	High	LVYPEEGQNVDREAMK	1xOxidation [M15]	1,99654E-07	0	2	2	2	unk; unk	1	1893,90110	3.37861e+08	3,72	High	0	1,555E-08
	High	LVYPEEGQNVDREAMK		3,41415E-07	0	2	2	4	unk; unk	1	1877,90619	435010247	4,25	High	0	2,906E-08
	High	VQAVYATQNMLR	1xOxidation [M10]	6,74223E-05	0	2	2	2	unk; unk	0	1409,72056	212502826	3,53	High	0	1,355E-05
	High	VQAVYATQNMLR		2,17227E-05	0	2	2	4	unk; unk	0	1393,72565	239355217	3,78	High	0	3,645E-06
	High	LVYPEEGQNVDR		3,99538E-05	0	2	2	4	unk; unk	0	1418,69103	990205316	2,83	High	0	7,384E-06
	High	EQDLNEIVEELK		9,08332E-05	0	2	2	1	unk; unk	0	1458,73223	12046207	3,38	High	0	1,926E-05
	High	LHLNKEQDLNEIVEELK		3,68758E-08	0	2	2	2	unk; unk	1	2064,09716	3.94898e+07	5,87	High	0	4,06E-09
	High	YIREDSEHASHFK		1,6231E-05	0	1	2	5	unk	1	1618,76084	3.61689e+08	5,82	High	0	2,591E-06
	High	LLSSETPQDAAPIDVSSLTEQPEGIR		5,1875E-12	0	2	2	12	unk; unk	0	2753,38396	1.39801e+08	6,24	High	0	1,215E-11
	High	RRQPLDLVYSR		1,64474E-05	0	1	2	2	unk	2	1402,79136	47402679	4,31	High	0	2,636E-06
	High	SLDATTSDSEQLLQILPR		4,38822E-10	0	1	2	42	unk	0	1987,03423	3.60053e+08	5,92	High	0	2,19E-08
	High	LTFTTLDTIIR		9,08332E-05	0	2	2	5	unk; unk	0	1293,74128	298926722	3,44	High	0	1,927E-05
	High	QDLSDDTGKVDATLFFPLK		1,3474E-08	0	1	2	4	unk	1	2110,07028	1.82211e+08	5,49	High	0	6,749E-10
	High	FENDAFSTISESLFTSGR		1,61801E-09	0	2	2	3	unk; unk	0	2007,92943	55762863	5,60	High	0	5,741E-11
	High	QAQAADSEEFRR		3,36332E-05	0	1	2	5	unk	1	1407,66113	2154155202	3,81	High	0	1,639E-05
	High	QPLDLVYSR		0,00161182	0,000178056	1	2	4	unk	0	1090,58914	141719843	2,95	High	0,0002179	0,001057
	High	IEHQNLGMNAPLLEIGLR	1xOxidation [M8]	0,000591984	0,000178056	1	2	1	unk	0	2034,08007	14188959	4,46	High	9,709E-05	0,0001703
	High	RQPLDLVYSR		0,000392563	0,000178056	1	2	2	unk	1	1246,69025	46320164	3,67	High	0,0003567	0,004637
	High	VVQLFDQLLK		0,00058419	0,000178056	2	2	3	unk; unk	0	1202,71434	82550205	2,86	High	9,709E-05	0,000168
	High	GMISQAGGVMK		0,000947853	0,000178056	1	2	2	unk	0	1078,53836	181092105	3,00	High	9,709E-05	0,0002943
	High	GMISQAGGVMK	1xOxidation [M]	0,0021305	0,000178056	1	2	2	unk	0	1094,53328	313458713	2,90	High	0,0001758	0,0007889
	High	GMISQAGGVMK	2xOxidation [M2; M10]	0,000694057	0,000178056	1	2	2	unk	0	1110,52819	64106500	2,94	High	9,709E-05	0,000204
	High	IDSNEVDMK	1xOxidation [M8]	0,00422592	0,000178056	2	2	1	unk; unk	0	1066,47212	33699453	2,31	High	0,0002179	0,001669
	High	IDSNEVDMK		0,00311199	0,000178056	2	2	2	unk; unk	0	1050,47720	178692459	3,17	High	0,0002179	0,00128
	High	SQGLQGMLEK		0,00211639	0,000178056	1	2	4	unk	0	1090,55612	2.4995e+08	2,79	High	0,0001758	0,0007495
	High	SQGLQGMLEK	1xOxidation [M7]	0,00442738	0,000178056	1	2	2	unk	0	1106,55104	300765666	2,63	High	0,0002179	0,001765
	High	QGLDKTDFAR		0,000341587	0,000178056	1	2	4	unk	1	1150,58511	1426787500	3,77	High	9,709E-05	8,97E-05
	High	AQFDKTNPK		0,0161814	0,000817511	1	1	2	unk	1	1048,54218	1.39927e+07	2,46	High	0,0005571	0,01304
	High	SNLMTAER		0,0141719	0,000817511	1	3	1	unk	0	921,44584	1.4939e+08	2,73	High	0,0004549	0,006841
	High	SALSMVKR	1xOxidation [M5]	0,0226755	0,000974516	1	2	2	unk	1	907,50296	74596909	2,32	High	0,0005159	0,0118
	High	EIVDSVR		0,0848298	0,00357105	1	2	3	unk	0	817,44141	1.63695e+09	2,32	High	0,001929	0,0557
	High	NAPWEAR		0,111749	0,00517892	1	2	1	unk	0	843,41078	2207352112	1,77	High	0,002788	0,07729
	High	KIVVSFK		0,108335	0,00517892	2	2	1	unk; unk	1	820,52910	27174048	2,23	High	0,002788	0,07443
	High	VQAVYATQNMLRR		0,129543	0,00629495	2	2	1	unk; unk	1	1549,82676		2,53	High	0,00346	0,09153
High	unk	{Pfam: Hsp90 protein [PF00183.13, score=658.1]} {Human: HSP90B1, heat shock protein 90kDa beta (Grp94), member 1 [Source:HGNC Symbol;Acc:12028], e=0.0}	>gnl|unk|RNA1310_2681_1 {Pfam: Hsp90 protein [PF00183.13, score=658.1]} {Human: HSP90B1, heat shock protein 90kDa beta (Grp94), member 1 [Source:HGNC Symbol;Acc:12028], e=0.0}	0,000	221,165	23	33	72	22	1	1309	150,7	7,97	3.29045e+08	268,14	33
	Confidence	Sequence	Modifications	Qvality PEP	Qvality q-value	# Protein Groups	# Proteins	# PSMs	Master Protein Accessions	# Missed Cleavages	Theo. MH+ [Da]	Area: F2: Sample	XCorr Sequest HT	Confidence Sequest HT	Percolator q-Value Sequest HT	Percolator PEP Sequest HT
	High	SGYALEDSSGFAER		4,46075E-06	0	1	2	3	unk	0	1488,66013	225841293	3,98	High	0	5,754E-07
	High	RSVNIPESETVEEDDLDGAAASPPSTDETAK		6,27517E-10	0	1	2	1	unk	1	3230,48189	2.84567e+07	6,53	High	0	1,908E-11
	High	EAMVKDFEPLTK		0,000113023	0	1	1	2	unk	1	1407,71883	16847239	2,97	High	0	2,476E-05
	High	TLHVIDTGIGMTKEDLVK		3,71209E-08	0	1	1	3	unk	1	1970,06269	2.88607e+07	6,07	High	0	7,418E-07
	High	TLHVIDTGIGMTKEDLVK	1xOxidation [M11]	5,60095E-05	0	1	1	1	unk	1	1986,05760	9.11671e+06	3,30	High	0	1,097E-05
	High	ELISNASDALDKIR		8,68731E-07	0	3	4	12	unk; unk; unk	1	1544,82786	1.14148e+08	5,36	High	0	8,624E-08
	High	SVNIPESETVEEDDLDGAAASPPSTDETAK		1,76657E-11	0	1	2	1	unk	0	3074,38078		4,54	High	0	3,016E-13
	High	AGDPSQVHFASQK		3,16869E-05	0	1	2	3	unk	0	1371,66515	172979440	4,89	High	0	5,638E-06
	High	QENIYFISGQSR		3,52293E-05	0	1	1	3	unk	0	1441,70702	4.61576e+07	3,83	High	0,0001758	0,0005917
	High	TETVEEAAEKSEEKK		4,1473E-06	0	1	1	1	unk	2	1707,82831	103983647	5,29	High	0	5,32E-07
	High	SGTSEFFNKFNEAK		1,94094E-05	0	1	1	4	unk	1	1605,75436	53556705	3,84	High	0	5,429E-06
	High	DGLKIGEETAEVK		0,000116828	0	1	1	2	unk	1	1388,72675	27451603	4,20	High	0	3,485E-05
	High	LVNENKPIWTR		3,43082E-05	0	2	3	3	unk; unk	0	1369,75866	1.36102e+08	3,62	High	0	1,042E-05
	High	WLQETALKDKIEK		3,12699E-05	0	2	3	2	unk; unk	2	1601,88973	63807971	3,89	High	0	5,567E-06
	High	ELISNASDALDK		8,84583E-05	0	3	4	2	unk; unk; unk	0	1275,64269	44050930	3,39	High	0	1,865E-05
	High	VTEPTGSDKVGSK		4,77777E-05	0	1	1	2	unk	1	1304,66924	8.28831e+07	3,77	High	0	1,43E-05
	High	SADSPDDKTANQLATILYEAATLR		7,3436E-08	0	1	2	3	unk	1	2564,28385	216904464	6,61	High	0	4,847E-09
	High	GIVDSDDLPLNVSR		1,59117E-05	0	2	3	2	unk; unk	0	1499,77001	74704285	3,93	High	0	2,54E-06
	High	KPAEITDSEYNQFFK		8,14468E-09	0	1	1	4	unk	0	1816,87521	7.87083e+07	7,01	High	0	3,766E-10
	High	IGEETAEVKER		4,2128E-05	0	1	1	2	unk	1	1260,64302	177437616	4,13	High	0	4,023E-05
	High	AGDPSQVHFASQKK		1,01841E-06	0	1	2	2	unk	1	1499,76012	83043398	4,85	High	0	2,724E-06
	High	SGTSEFFNK		0,00597285	0,000178056	1	1	2	unk	0	1016,46835	5.1355e+07	2,39	High	0,0002179	0,002489
	High	EVETSPFVEK		0,00353116	0,000178056	1	1	1	unk	0	1164,57830	86418061	2,56	High	0,0002179	0,00136
	High	WLQETALKDK		0,00248236	0,000178056	2	3	1	unk; unk	1	1231,66811	4.42117e+07	2,56	High	0,0001758	0,0009028
	High	FTFQAEVDR		0,00218789	0,000178056	1	1	1	unk	0	1112,53710	16135854	2,44	High	0,0001758	0,0007781
	High	IGEETAEVKERR		0,00235382	0,000178056	1	1	1	unk	2	1416,74413	3.07588e+07	3,27	High	0,0001758	0,000849
	High	VVEREEQAIK		0,000666994	0,000178056	2	3	1	unk; unk	1	1200,65828	22448739	3,22	High	9,709E-05	0,0001953
	High	IGEETAEVK		0,00609327	0,000178056	1	1	2	unk	0	975,49932	5.32523e+08	3,04	High	0,0002179	0,002547
	High	VGITDDAANR		0,00149829	0,000178056	1	1	2	unk	0	1031,51161	228770403	3,15	High	0,0001758	0,0005014
	High	LDGLNAAQVK		0,00180447	0,000178056	2	3	2	unk; unk	0	1028,57348	207754157	2,82	High	0,0001758	0,0006223
	High	KEVETSPFVEK		0,0104423	0,000527344	1	1	2	unk	1	1292,67326	194560400	3,90	High	0,0004549	0,008401
	High	WLQETALK		0,014553	0,000817511	2	3	2	unk; unk	0	988,54621	32550942	2,14	High	0,0004549	0,007196
	High	KILEINPR		0,0401722	0,0012276	2	4	1	unk; unk	1	982,60439	61052047	2,54	High	0,0006671	0,02306
	High	XXELNPR		0,114551	0,00545345	2	5	6	unk; unk	0	854,50943		2,15	High	0,003049	0,07931
High	unk	{Pfam: Tropomyosin [PF00261.15, score=286.7]} {Human: TPM3, tropomyosin 3 [Source:HGNC Symbol;Acc:12012], e=2e-63}	>gnl|unk|RNA1310_19089_3 {Pfam: Tropomyosin [PF00261.15, score=286.7]} {Human: TPM3, tropomyosin 3 [Source:HGNC Symbol;Acc:12012], e=2e-63}	0,000	217,917	40	30	157	12	1	561	64,7	7,50	3.87263e+08	584,92	30
	Confidence	Sequence	Modifications	Qvality PEP	Qvality q-value	# Protein Groups	# Proteins	# PSMs	Master Protein Accessions	# Missed Cleavages	Theo. MH+ [Da]	Area: F2: Sample	XCorr Sequest HT	Confidence Sequest HT	Percolator q-Value Sequest HT	Percolator PEP Sequest HT
	High	LLETASFATDER		1,87772E-05	0	1	3	4	unk	0	1352,66924	212348634	3,94	High	0	1,42E-05
	High	RLAISEVDLGR		0,000124828	0	1	6	3	unk	1	1228,70081	1.01911e+08	3,72	High	0,0005159	0,0119
	High	IRLLEEDLEQTESR		7,59592E-05	0	3	5	2	unk; unk; unk	1	1730,89192	3.28662e+07	4,50	High	0	1,557E-05
	High	ASNAEAEVQALTR		7,9373E-06	0	2	3	7	unk; unk	0	1359,68628	337603168	4,75	High	0	2,562E-06
	High	SLEVSEQEAAQREESYEETIR		1,98821E-06	0	1	12	9	unk	1	2483,15323	403742256	4,91	High	0	2,25E-07
	High	EAEMNKKEEEMGEFQNK		1,56913E-08	0	2	3	2	unk; unk	2	2070,91068	182962159	7,01	High	0	8,073E-10
	High	KLLETASFATDER		2,95841E-06	0	1	3	6	unk	1	1480,76420	2.19612e+08	5,30	High	0	1,27E-06
	High	LLEEDLEQTESR		1,09081E-05	0	3	5	5	unk; unk; unk	0	1461,70674	912713818	3,80	High	0	2,11E-06
	High	SLEVSEQEAAQR		8,90462E-05	0	1	12	2	unk	0	1346,65465	1.76857e+08	3,58	High	0	3,615E-05
	High	FIAEDADRKYDEAAR		7,85168E-05	0	2	9	5	unk; unk	2	1769,84530	3.26538e+08	3,55	High	9,709E-05	0,0002176
	High	LSSLEEQLKEAK		3,14013E-06	0	1	3	6	unk	1	1374,74749	2.61377e+08	4,35	High	0	1,24E-06
	High	LKQLQINVDEAQDTLAAATTNLDETEKR		2,31778E-11	0	2	3	2	unk; unk	2	3128,60698	30222971	8,07	High	0	4,116E-13
	High	LQSEVDRLEDDLLSEK		2,67861E-06	0	1	9	3	unk	1	1888,94983	5.54151e+07	4,81	High	0	2,859E-05
	High	QLQINVDEAQDTLAAATTNLDETEKR		1,57348E-15	0	2	3	7	unk; unk	1	2887,42795	236458424	10,09	High	0	2,19E-15
	High	ILELEEELRVVGSNMK		4,56935E-07	0	3	24	1	unk; unk; unk	1	1858,99427	3.1943e+07	3,41	High	0	4,072E-08
	High	RQEVTSKLEQASK		4,59971E-07	0	3	5	5	unk; unk; unk	2	1503,81255	368706484	6,48	High	0	1,438E-07
	High	LQSEVDRLEDDLLSEKER		3,6543E-09	0	1	9	10	unk	2	2174,09353	314011762	6,49	High	0	8,379E-09
	High	LAISEVDLGR		0,00108954	0,000178056	1	6	8	unk	0	1072,59970	253343573	2,94	High	0,0002179	0,001425
	High	SLEVSEQEAAQREESYEETIRELTDR		0,00748892	0,000178056	1	7	1	unk	2	3097,45562		3,07	High	0,0002179	0,003247
	High	ILELEEELR		0,00140205	0,000178056	3	24	54	unk; unk; unk	0	1143,62558	8.79017e+08	3,07	High	0,0001758	0,000528
	High	ASNAEAEVQALTRR		0,00107517	0,000178056	2	3	3	unk; unk	1	1515,78739	69503262	3,58	High	9,709E-05	0,0003393
	High	LLEEDLEQTESRR		0,000841196	0,000178056	3	5	1	unk; unk; unk	1	1617,80785	44287905	2,70	High	9,709E-05	0,0002567
	High	LSSLEEQLK		0,00267068	0,000178056	1	3	2	unk	0	1046,57282	4.44036e+08	2,91	High	0,0002179	0,001188
	High	FIAEDADRK		0,00283536	0,000178056	2	10	1	unk; unk	1	1064,53710	1.1254e+08	2,98	High	0,0002179	0,001048
	High	ESAGEKATQLEEK		0,000309282	0,000178056	2	3	1	unk; unk	1	1419,69618	7.40933e+07	3,60	High	9,709E-05	8,026E-05
	High	VDSRLETAESK		0,00977089	0,000178056	1	4	1	unk	1	1234,62737	94481478	2,36	High	0,0002179	0,00442
	High	EESYEETIR		0,00217339	0,000178056	3	21	2	unk; unk; unk	0	1155,51642	168305566	2,68	High	0,0001758	0,0007705
	High	EEEMGEFQNK		0,00436886	0,000178056	2	3	1	unk; unk	0	1240,51504	6.31984e+07	2,68	High	0,0002179	0,00173
	High	MLVMKHER	1xOxidation [M4]	0,0133505	0,000817511	2	3	1	unk; unk	1	1059,54378	9.59913e+06	2,70	High	0,0004549	0,006372
	High	FIAEDADR		0,0415057	0,0012276	2	10	2	unk; unk	0	936,44214	2813954307	1,89	High	0,0006671	0,02406
High	unk	{Pfam: Actin [PF00022.14, score=526.9]} {Human: ACTG1, actin, gamma 1 [Source:HGNC Symbol;Acc:144], e=0.0}	>gnl|unk|RNA1310_211_2 {Pfam: Actin [PF00022.14, score=526.9]} {Human: ACTG1, actin, gamma 1 [Source:HGNC Symbol;Acc:144], e=0.0}	0,000	210,118	7,1680790960452	24	241	3	1	2832	306,8	11,24	2.01081e+08	936,18	24
	Confidence	Sequence	Modifications	Qvality PEP	Qvality q-value	# Protein Groups	# Proteins	# PSMs	Master Protein Accessions	# Missed Cleavages	Theo. MH+ [Da]	Area: F2: Sample	XCorr Sequest HT	Confidence Sequest HT	Percolator q-Value Sequest HT	Percolator PEP Sequest HT
	High	HQGVMVGMGQKDSYVGDEAQSK	2xOxidation [M5; M8]	1,5017E-07	0	2	10	1	unk; unk	1	2383,06528	35699159	5,06	High	0	1,116E-08
	High	VAPEEHPVLLTEAPLNPK		8,01789E-10	0	2	11	72	unk; unk	0	1954,06440	4.91611e+09	6,81	High	0	2,719E-10
	High	QEYDESGPGIVHR		3,4225E-06	0	2	15	4	unk; unk	0	1486,69210	5.86188e+08	4,73	High	0	4,235E-07
	High	DLYANTVLSGGTTMYPGIADR		9,58801E-10	0	2	9	3	unk; unk	0	2215,06996	67291283	6,13	High	0	3,524E-11
	High	DLYANTVLSGGTTMYPGIADR	1xOxidation [M14]	1,77089E-10	0	2	9	1	unk; unk	0	2231,06487	49426266	5,43	High	0	4,396E-12
	High	SYELPDGQVITIGNER		4,26606E-08	0	2	9	8	unk; unk	0	1790,89192	6.15185e+08	4,29	High	0	2,586E-09
	High	HQGVMVGMGQK	1xOxidation [M]	0,000234183	0	2	11	9	unk; unk	0	1187,56597	5.36556e+08	4,09	High	0,0001758	0,0005876
	High	HQGVMVGMGQK		0,000109341	0	2	11	24	unk; unk	0	1171,57106	385785018	4,36	High	0	4,869E-05
	High	GILTLKYPIEHGIVTNWDDMEKIWHHTFYNELR	1xOxidation [M20]	6,60959E-05	0	2	10	1	unk; unk	2	4085,03782	6.5605e+06	4,28	High	0	1,331E-05
	High	IWHHTFYNELR		3,16869E-05	0	2	11	15	unk; unk	0	1515,74916	9.31567e+08	4,40	High	0	5,644E-06
	High	YPIEHGIVTNWDDMEK		1,04139E-05	0	2	10	1	unk; unk	0	1946,89529	10331400	4,14	High	0	1,553E-06
	High	HQGVMVGMGQKDSYVGDEAQSKR	2xOxidation [M5; M8]	3,74326E-10	0	2	10	2	unk; unk	2	2539,16640	45272974	5,48	High	0	1,049E-11
	High	HQGVMVGMGQKDSYVGDEAQSKR	1xOxidation [M8]	7,98444E-09	0	2	10	1	unk; unk	2	2523,17148		7,39	High	0	3,695E-10
	High	KDLYANTVLSGGTTMYPGIADR	1xOxidation [M15]	1,83629E-06	0	2	9	2	unk; unk	1	2359,15984	27850075	5,89	High	0	1,613E-06
	High	KDLYANTVLSGGTTMYPGIADR		3,5439E-08	0	2	9	1	unk; unk	1	2343,16492	33139605	6,27	High	0	2,076E-09
	High	GYTFTTTAER		0,00313275	0,000178056	1	2	2	unk	0	1146,54258	132905180	2,86	High	0,0002179	0,001379
	High	AVFPSIVGRPR		0,000250217	0,000178056	2	11	39	unk; unk	0	1198,70550	5963321846	3,36	High	0,0001758	0,0005163
	High	AGFAGDDAPR		0,00277937	0,000178056	2	13	6	unk; unk	0	976,44828	1.2633e+10	2,83	High	0,0002179	0,001024
	High	DSYVGDEAQSK		0,000797736	0,000178056	2	10	4	unk; unk	0	1198,52224	1.06599e+09	2,82	High	9,709E-05	0,0002997
	High	IKIVAPPERK		0,000803043	0,000178056	2	12	2	unk; unk	2	1150,73065	1.52688e+08	3,26	High	0,0002179	0,004456
	High	DSYVGDEAQSKR		0,000255237	0,000178056	2	10	6	unk; unk	1	1354,62335	3198874620	3,80	High	9,709E-05	7,724E-05
	High	EITALAPSTMK	1xOxidation [M10]	0,00163337	0,000178056	1	4	2	unk	0	1177,61330	329351822	2,74	High	0,0001758	0,0005552
	High	EITALAPSTMK		0,00103322	0,000178056	1	4	6	unk	0	1161,61839	455632767	2,92	High	0,0002179	0,001171
	High	HQGVMVGMGQK	2xOxidation [M5; M8]	0,000445217	0,000178056	2	11	11	unk; unk	0	1203,56089	3.25477e+08	3,98	High	0,0002179	0,002414
	High	MQKEITALAPSTMK		0,0307047	0,00109409	1	4	1	unk	1	1548,81241	1.47041e+07	2,54	High	0,0005571	0,01692
	High	IVAPPERK		0,0407005	0,0012276	2	12	6	unk; unk	1	909,55163	1.21711e+09	2,36	High	0,0008802	0,03439
	High	DLTDYLMK		0,0445927	0,00136069	2	10	5	unk; unk	0	998,48631	7.03267e+07	1,85	High	0,0008284	0,03174
	High	DLTDYLMK	1xOxidation [M7]	0,058931	0,00178601	2	10	2	unk; unk	0	1014,48122	6.35983e+07	1,82	High	0,0008802	0,0362
	High	CDVDIRK	1xCarbamidomethyl [C1]	0,0747123	0,00319594	2	12	1	unk; unk	1	905,45093	12495397	2,63	High	0,001611	0,04782
	High	IKIVAPPER		0,0859094	0,00357105	2	12	1	unk; unk	1	1022,63569	138397155	2,41	High	0,001929	0,05652
	High	EIVRDIKEK		0,0842948	0,00357105	2	10	2	unk; unk	2	1129,65755	112794372	2,82	High	0,001929	0,05549
High	unk	{Pfam: Actin [PF00022.14, score=533.3]} {Human: ACTB, actin, beta [Source:HGNC Symbol;Acc:132], e=0.0}	>gnl|unk|RNA1310_16469.1_1 {Pfam: Actin [PF00022.14, score=533.3]} {Human: ACTB, actin, beta [Source:HGNC Symbol;Acc:132], e=0.0}	0,000	209,254	32,520325203252	23	254	2	1	615	67,9	7,58	1088234681	970,06	23
	Confidence	Sequence	Modifications	Qvality PEP	Qvality q-value	# Protein Groups	# Proteins	# PSMs	Master Protein Accessions	# Missed Cleavages	Theo. MH+ [Da]	Area: F2: Sample	XCorr Sequest HT	Confidence Sequest HT	Percolator q-Value Sequest HT	Percolator PEP Sequest HT
	High	HQGVMVGMGQKDSYVGDEAQSK	2xOxidation [M5; M8]	1,5017E-07	0	2	10	1	unk; unk	1	2383,06528	35699159	5,06	High	0	1,116E-08
	High	VAPEEHPVLLTEAPLNPK		8,01789E-10	0	2	11	72	unk; unk	0	1954,06440	4.91611e+09	6,81	High	0	2,719E-10
	High	QEYDESGPGIVHR		3,4225E-06	0	2	15	4	unk; unk	0	1486,69210	5.86188e+08	4,73	High	0	4,235E-07
	High	DLYANTVLSGGTTMYPGIADR		9,58801E-10	0	2	9	3	unk; unk	0	2215,06996	67291283	6,13	High	0	3,524E-11
	High	DLYANTVLSGGTTMYPGIADR	1xOxidation [M14]	1,77089E-10	0	2	9	1	unk; unk	0	2231,06487	49426266	5,43	High	0	4,396E-12
	High	SYELPDGQVITIGNER		4,26606E-08	0	2	9	8	unk; unk	0	1790,89192	6.15185e+08	4,29	High	0	2,586E-09
	High	HQGVMVGMGQK	1xOxidation [M]	0,000234183	0	2	11	9	unk; unk	0	1187,56597	5.36556e+08	4,09	High	0,0001758	0,0005876
	High	HQGVMVGMGQK		0,000109341	0	2	11	24	unk; unk	0	1171,57106	385785018	4,36	High	0	4,869E-05
	High	GILTLKYPIEHGIVTNWDDMEKIWHHTFYNELR	1xOxidation [M20]	6,60959E-05	0	2	10	1	unk; unk	2	4085,03782	6.5605e+06	4,28	High	0	1,331E-05
	High	IWHHTFYNELR		3,16869E-05	0	2	11	15	unk; unk	0	1515,74916	9.31567e+08	4,40	High	0	5,644E-06
	High	YPIEHGIVTNWDDMEK		1,04139E-05	0	2	10	1	unk; unk	0	1946,89529	10331400	4,14	High	0	1,553E-06
	High	HQGVMVGMGQKDSYVGDEAQSKR	2xOxidation [M5; M8]	3,74326E-10	0	2	10	2	unk; unk	2	2539,16640	45272974	5,48	High	0	1,049E-11
	High	HQGVMVGMGQKDSYVGDEAQSKR	1xOxidation [M8]	7,98444E-09	0	2	10	1	unk; unk	2	2523,17148		7,39	High	0	3,695E-10
	High	KDLYANTVLSGGTTMYPGIADR	1xOxidation [M15]	1,83629E-06	0	2	9	2	unk; unk	1	2359,15984	27850075	5,89	High	0	1,613E-06
	High	KDLYANTVLSGGTTMYPGIADR		3,5439E-08	0	2	9	1	unk; unk	1	2343,16492	33139605	6,27	High	0	2,076E-09
	High	GYSFTTTAER		0,00265299	0,000178056	1	6	5	unk	0	1132,52693	1234541276	2,80	High	0,0002179	0,002078
	High	AVFPSIVGRPR		0,000250217	0,000178056	2	11	39	unk; unk	0	1198,70550	5963321846	3,36	High	0,0001758	0,0005163
	High	AGFAGDDAPR		0,00277937	0,000178056	2	13	6	unk; unk	0	976,44828	1.2633e+10	2,83	High	0,0002179	0,001024
	High	DSYVGDEAQSK		0,000797736	0,000178056	2	10	4	unk; unk	0	1198,52224	1.06599e+09	2,82	High	9,709E-05	0,0002997
	High	IKIVAPPERK		0,000803043	0,000178056	2	12	2	unk; unk	2	1150,73065	1.52688e+08	3,26	High	0,0002179	0,004456
	High	DSYVGDEAQSKR		0,000255237	0,000178056	2	10	6	unk; unk	1	1354,62335	3198874620	3,80	High	9,709E-05	7,724E-05
	High	EITSLAPSTMK	1xOxidation [M10]	0,000436456	0,000178056	1	7	4	unk	0	1193,60822	758536865	2,80	High	0,0001758	0,0005242
	High	EITSLAPSTMK		0,000756525	0,000178056	1	7	15	unk	0	1177,61330	941928086	3,06	High	9,709E-05	0,0002428
	High	HQGVMVGMGQK	2xOxidation [M5; M8]	0,000445217	0,000178056	2	11	11	unk; unk	0	1203,56089	3.25477e+08	3,98	High	0,0002179	0,002414
	High	IVAPPERK		0,0407005	0,0012276	2	12	6	unk; unk	1	909,55163	1.21711e+09	2,36	High	0,0008802	0,03439
	High	DLTDYLMK		0,0445927	0,00136069	2	10	5	unk; unk	0	998,48631	7.03267e+07	1,85	High	0,0008284	0,03174
	High	DLTDYLMK	1xOxidation [M7]	0,058931	0,00178601	2	10	2	unk; unk	0	1014,48122	6.35983e+07	1,82	High	0,0008802	0,0362
	High	CDVDIRK	1xCarbamidomethyl [C1]	0,0747123	0,00319594	2	12	1	unk; unk	1	905,45093	12495397	2,63	High	0,001611	0,04782
	High	IKIVAPPER		0,0859094	0,00357105	2	12	1	unk; unk	1	1022,63569	138397155	2,41	High	0,001929	0,05652
	High	EIVRDIKEK		0,0842948	0,00357105	2	10	2	unk; unk	2	1129,65755	112794372	2,82	High	0,001929	0,05549
High	unk	{Pfam: Lipoprotein amino terminal region [PF01347.17, score=94.9]} {Human: APOB, apolipoprotein B (including Ag(x) antigen) [Source:HGNC Symbol;Acc:603], e=8e-04}	>gnl|unk|RNA1310_4567_2 {Pfam: Lipoprotein amino terminal region [PF01347.17, score=94.9]} {Human: APOB, apolipoprotein B (including Ag(x) antigen) [Source:HGNC Symbol;Acc:603], e=8e-04}	0,000	206,375	25,068870523416	23	148	9	1	1089	122,5	7,88	2.89988e+08	486,43	23
	Confidence	Sequence	Modifications	Qvality PEP	Qvality q-value	# Protein Groups	# Proteins	# PSMs	Master Protein Accessions	# Missed Cleavages	Theo. MH+ [Da]	Area: F2: Sample	XCorr Sequest HT	Confidence Sequest HT	Percolator q-Value Sequest HT	Percolator PEP Sequest HT
	High	NIEKPDLWYQMER		5,33429E-06	0	1	1	5	unk	0	1721,83157	108774227	3,93	High	0	4,891E-06
	High	NIEKPDLWYQMER	1xOxidation [M11]	1,15017E-05	0	1	1	2	unk	0	1737,82648	4.43532e+07	3,37	High	0	7,564E-06
	High	KVEYHESDSQVFR		5,29907E-06	0	2	2	1	unk; unk	1	1623,77616	268077659	5,03	High	0	7,029E-07
	High	TVHFAVPYSDSTQGSEK		2,95119E-07	0	1	1	26	unk	0	1852,87118	407755859	4,85	High	9,709E-05	0,0001876
	High	TVHFAVPYSDSTQGSEKVFTVQK		1,59784E-06	0	1	1	1	unk	1	2555,27764		4,55	High	0	1,756E-07
	High	LVYPEEGQNVDREAMK	1xOxidation [M15]	1,99654E-07	0	2	2	2	unk; unk	1	1893,90110	3.37861e+08	3,72	High	0	1,555E-08
	High	LVYPEEGQNVDREAMK		3,41415E-07	0	2	2	4	unk; unk	1	1877,90619	435010247	4,25	High	0	2,906E-08
	High	LVYPEEGQNVDR		3,99538E-05	0	2	2	4	unk; unk	0	1418,69103	990205316	2,83	High	0	7,384E-06
	High	TLKKPFGVLIRPR		3,98571E-06	0	1	1	5	unk	1	1524,97368	2.91533e+08	3,93	High	0	5,083E-07
	High	KVEYHESDSQVFRVDK		1,34645E-11	0	2	2	2	unk; unk	2	1965,96648	230879548	8,88	High	0	2,184E-13
	High	EQDLNEIVEELK		9,08332E-05	0	2	2	1	unk; unk	0	1458,73223	12046207	3,38	High	0	1,926E-05
	High	LHLNKEQDLNEIVEELK		3,68758E-08	0	2	2	2	unk; unk	1	2064,09716	3.94898e+07	5,87	High	0	4,06E-09
	High	TDGAVDSETGAER		5,73745E-06	0	1	1	2	unk	0	1307,57098	7.95698e+07	4,01	High	0	7,758E-07
	High	LLSSETPQDAAPIDVSSLTEQPEGIR		5,1875E-12	0	2	2	12	unk; unk	0	2753,38396	1.39801e+08	6,24	High	0	1,215E-11
	High	NVIDVSNMAQYLIDMGSDQMTPTIR		9,13771E-08	0	1	1	1	unk	0	2812,33141		5,42	High	0	6,281E-09
	High	LTFTTLDTIIR		9,08332E-05	0	2	2	5	unk; unk	0	1293,74128	298926722	3,44	High	0	1,927E-05
	High	YQYDAQVATGIEEVSNAFSTMR	1xOxidation [M21]	7,99004E-06	0	1	1	1	unk	0	2496,13474		4,31	High	0	1,141E-06
	High	FENDAFSTISESLFTSGR		1,61801E-09	0	2	2	3	unk; unk	0	2007,92943	55762863	5,60	High	0	5,741E-11
	High	AIDFNNCLNPIDGTR	1xCarbamidomethyl [C7]	6,39428E-05	0	2	2	1	unk; unk	0	1719,81189		3,39	High	0	1,274E-05
	High	KPFGVLIRPR		0,000319695	0,000178056	1	1	5	unk	0	1182,74697	7.02738e+07	3,86	High	9,709E-05	0,0001066
	High	SLPGIWNGLR		0,00261795	0,000178056	2	2	18	unk; unk	0	1112,62110	706905832	2,47	High	0,0002179	0,001875
	High	TLLPMEQFR		0,00246592	0,000178056	1	1	32	unk	0	1134,59759	1.70675e+08	2,64	High	0,0002179	0,002429
	High	VVQLFDQLLK		0,00058419	0,000178056	2	2	3	unk; unk	0	1202,71434	82550205	2,86	High	9,709E-05	0,000168
	High	IDSNEVDMK	1xOxidation [M8]	0,00422592	0,000178056	2	2	1	unk; unk	0	1066,47212	33699453	2,31	High	0,0002179	0,001669
	High	IDSNEVDMK		0,00311199	0,000178056	2	2	2	unk; unk	0	1050,47720	178692459	3,17	High	0,0002179	0,00128
	High	TLLPMEQFR	1xOxidation [M5]	0,010867	0,000527344	1	1	6	unk	0	1150,59251	168018187	2,24	High	0,0003567	0,005004
	High	KIVVSFK		0,108335	0,00517892	2	2	1	unk; unk	1	820,52910	27174048	2,23	High	0,002788	0,07443
High	unk	{Pfam: Myosin head (motor domain) [PF00063.16, score=924.6]} {Human: MYH11, myosin, heavy chain 11, smooth muscle [Source:HGNC Symbol;Acc:7569], e=0.0}	>gnl|unk|RNA1310_266.1_2 {Pfam: Myosin head (motor domain) [PF00063.16, score=924.6]} {Human: MYH11, myosin, heavy chain 11, smooth muscle [Source:HGNC Symbol;Acc:7569], e=0.0}	0,000	206,178	15	36	59	36	1	2668	308,9	7,90	2.22751e+08	224,50	36
	Confidence	Sequence	Modifications	Qvality PEP	Qvality q-value	# Protein Groups	# Proteins	# PSMs	Master Protein Accessions	# Missed Cleavages	Theo. MH+ [Da]	Area: F2: Sample	XCorr Sequest HT	Confidence Sequest HT	Percolator q-Value Sequest HT	Percolator PEP Sequest HT
	High	QQMLDDLTASER		0,000140633	0	1	2	1	unk	0	1406,65802	23491127	3,37	High	0	3,192E-05
	High	VGEDSEQLAELDEQR		1,82417E-06	0	1	2	1	unk	0	1717,78751	3.01263e+07	4,84	High	0	2,042E-07
	High	RLEAQLEASQVDLQNER		2,89313E-07	0	1	2	2	unk	1	1999,02031	39144415	6,94	High	0	2,39E-08
	High	KVGEDSEQLAELDEQR		1,92679E-08	0	1	1	2	unk	1	1845,88248	5.48636e+07	5,62	High	0	1,025E-09
	High	VHQLEEDLEEESAEKEDVRDR		4,52811E-08	0	1	2	2	unk	2	2555,18559	61989372	5,11	High	0	2,771E-09
	High	LRDLESNLANSSDQSQK		6,04967E-06	0	1	2	1	unk	1	1904,93082	88849749	6,57	High	0	8,253E-07
	High	LEETQALNDKLEK		1,13227E-06	0	1	2	2	unk	1	1530,80098	1.83867e+08	4,93	High	0	1,535E-07
	High	LNDQLLEEQEQR		6,6375E-06	0	1	2	1	unk	0	1514,74453	30449804	4,40	High	0	9,156E-07
	High	IQELSEDLDAEK		1,65567E-05	0	1	2	3	unk	0	1389,67438	79079572	3,38	High	0	2,648E-06
	High	LNDQLLEEQEQREQTEK		1,05196E-09	0	1	2	2	unk	1	2130,03093	9.29004e+07	6,38	High	0	3,491E-11
	High	EMEASLEEENR		0,00010578	0	1	2	2	unk	0	1336,56854	71017462	3,02	High	0	2,287E-05
	High	IASLEEQLEVESK		3,03784E-06	0	1	2	2	unk	0	1474,76353	5.67068e+07	4,03	High	0	3,691E-07
	High	LQELQTHLDEVEDELTVSEDNR		2,44139E-06	0	1	2	1	unk	0	2612,23221	8.59076e+06	3,47	High	0	2,856E-07
	High	LQELQTHLDEVEDELTVSEDNRLR		1,4079E-09	0	1	2	2	unk	1	2881,41738	15424858	5,11	High	0	4,896E-11
	High	QRQQLESEVADLSNEVK		0,00010578	0	1	2	1	unk	1	1972,99342		5,52	High	0	2,294E-05
	High	QQLESEVADLSNEVK		3,50582E-07	0	1	2	2	unk	0	1688,83373	3.6698e+07	4,50	High	0	5,178E-08
	High	LTELSSVLTEEEER		1,44672E-06	0	1	2	2	unk	0	1634,81194	54062330	4,00	High	0	1,563E-07
	High	QLAAVQQLSQELKR		1,76905E-05	0	1	2	1	unk	1	1611,91768	1.13544e+07	3,97	High	0	2,875E-06
	High	EVESLQAQLEEAESR		8,13054E-07	0	1	2	2	unk	0	1717,82390	23866844	4,45	High	0	1,062E-07
	High	TVEELQEQMESLRR		0,00581598	0,000178056	1	2	1	unk	1	1747,86432	16351295	2,45	High	0,0002179	0,002424
	High	TLLSERDELLEVAR		0,000954161	0,000178056	1	2	2	unk	1	1643,89628	33668626	2,76	High	9,709E-05	0,0002961
	High	LQLEDEYTK		0,00353116	0,000178056	1	1	2	unk	0	1138,56265	77831442	2,21	High	0,0002179	0,001359
	High	QDELQEATQR		0,000315489	0,000178056	1	1	1	unk	0	1217,57567	7.0825e+07	3,55	High	9,709E-05	8,187E-05
	High	LADLEQENSR		0,0010196	0,000178056	1	2	2	unk	0	1174,56986	222456662	3,11	High	9,709E-05	0,0003461
	High	LAQLQAEKDR		0,00057269	0,000178056	1	2	2	unk	1	1171,64296	1.60257e+08	3,77	High	9,709E-05	0,0002716
	High	ANETQISELK		0,000645251	0,000178056	1	2	2	unk	0	1132,58444	104409459	3,50	High	9,709E-05	0,0002029
	High	ELHEREEAAEDARR		0,00185306	0,000178056	1	2	2	unk	2	1710,81540	83395847	5,25	High	0,0001758	0,0006425
	High	LEVNSQAMREQHTK	1xOxidation [M8]	0,00311199	0,000178056	1	2	2	unk	1	1686,82279	19843463	3,81	High	0,0002179	0,00117
	High	RTLLSERDELLEVAR		0,0116907	0,000693402	1	2	1	unk	2	1799,99739		3,80	High	0,0004183	0,005446
	High	DYDDLVEAK		0,0155506	0,000817511	1	2	2	unk	0	1067,48915	79860135	2,15	High	0,0004549	0,007627
	High	DMESLSDR		0,0158629	0,000817511	1	2	1	unk	0	952,40404	58142964	2,31	High	0,0004549	0,00777
	High	DQLAEAEDAREK		0,0175202	0,000817511	1	1	1	unk	1	1374,64956	4.7305e+07	3,15	High	0,0004549	0,008723
	High	TSYMQLSEEQHQLK		0,0212258	0,000817511	1	1	1	unk	0	1721,81631		2,22	High	0,0004549	0,01097
	High	SQSELSEYK		0,0184732	0,000817511	1	1	1	unk	0	1070,50005	66561506	2,18	High	0,0004549	0,009307
	High	AQVAALEGR		0,0260455	0,00109409	1	2	2	unk	0	914,50541	261929100	2,79	High	0,0005571	0,01637
	High	IDEEVAAR		0,0247071	0,00109409	1	2	2	unk	0	902,45779	126813184	2,64	High	0,0005571	0,01312
High	unk	{Pfam: Tropomyosin [PF00261.15, score=244.8]} {Human: TPM4, tropomyosin 4 [Source:HGNC Symbol;Acc:12013], e=5e-35}	>gnl|unk|RNA1310_12324.1_2 {Pfam: Tropomyosin [PF00261.15, score=244.8]} {Human: TPM4, tropomyosin 4 [Source:HGNC Symbol;Acc:12013], e=5e-35}	0,000	183,508	23	22	63	4	1	720	82,3	7,02	1.44102e+08	266,14	22
	Confidence	Sequence	Modifications	Qvality PEP	Qvality q-value	# Protein Groups	# Proteins	# PSMs	Master Protein Accessions	# Missed Cleavages	Theo. MH+ [Da]	Area: F2: Sample	XCorr Sequest HT	Confidence Sequest HT	Percolator q-Value Sequest HT	Percolator PEP Sequest HT
	High	LQEATQKLEEASK		3,18201E-06	0	3	14	5	unk; unk; unk	1	1474,77476	1486573310	4,71	High	0	1,288E-06
	High	ASDAEAEVQALTRR		0,000168169	0	2	9	5	unk; unk	1	1516,77141	82951026	4,17	High	0	3,928E-05
	High	RASDAEAEVQALTR		3,33301E-06	0	2	9	2	unk; unk	1	1516,77141	7.48676e+07	5,13	High	0	4,123E-07
	High	IRLIEEDLEQTEGR		5,14794E-07	0	3	14	3	unk; unk; unk	1	1700,88135	62756055	4,68	High	0	4,669E-08
	High	ASDAEAEVQALTR		9,68212E-06	0	2	9	5	unk; unk	0	1360,67030	444386047	4,46	High	0	4,379E-06
	High	LEKENAVDAADQLETK		1,23108E-07	0	2	8	5	unk; unk	1	1773,88650	729643548	5,79	High	0	3,394E-08
	High	LQEATQKLEEASKAADESER		1,01098E-09	0	3	14	1	unk; unk; unk	2	2233,09426	53329092	6,31	High	0	3,326E-11
	High	LIEEDLEQTEGR		1,38454E-05	0	3	14	7	unk; unk; unk	0	1431,69618	1078653143	3,97	High	0	7,027E-06
	High	ENAVDAADQLETK		1,54956E-05	0	2	8	4	unk; unk	0	1403,66488	559015334	4,09	High	0	2,839E-06
	High	DLSDELHSVANSLK		3,87203E-07	0	2	10	2	unk; unk	0	1527,76493	2.43005e+07	5,75	High	0	3,351E-08
	High	FQQLQQDLDTAQESLTTTNTNLEGTEKR		6,14133E-16	0	2	9	3	unk; unk	1	3209,55567	1.59772e+08	9,89	High	0	1,956367E-18
	High	FQQLQQDLDTAQESLTTTNTNLEGTEK		1,92209E-09	0	2	9	1	unk; unk	0	3053,45456	3.22548e+07	6,95	High	0	7,007E-11
	High	EATDAAKEAEKR		4,12992E-05	0	2	8	3	unk; unk	2	1318,65973	2.52887e+07	4,02	High	0	7,701E-06
	High	LIEEDLEQTEGRLQEATQKLEEASK		1,94296E-10	0	3	14	1	unk; unk; unk	2	2887,45310	86499216	7,83	High	0	4,877E-12
	High	LLLTEAQLDR		0,000528914	0,000178056	2	11	4	unk; unk	0	1171,66811	1.61051e+08	3,24	High	9,709E-05	0,0002759
	High	RASDAEAEVQALTRR		0,00932666	0,000178056	2	9	1	unk; unk	2	1672,87252	18394132	3,88	High	0,0002179	0,004197
	High	LLLTEAQLDRAEQR		0,00714819	0,000178056	2	11	1	unk; unk	1	1655,90751	1.88259e+07	2,97	High	0,0002179	0,00308
	High	LSSLDQMVK		0,00400689	0,000178056	2	9	2	unk; unk	0	1020,53941	9.53092e+07	2,53	High	0,0002179	0,001569
	High	EESYETQIK		0,00210237	0,000178056	1	9	1	unk	0	1126,52626	92706925	2,46	High	0,0001758	0,0007425
	High	SASREESYETQIK		0,000299208	0,000178056	1	5	4	unk	1	1527,72854	3.23305e+08	4,31	High	9,709E-05	0,0001859
	High	RLAEAEDRAEK		0,00390167	0,000178056	1	6	1	unk	2	1287,66515	1.62947e+07	4,83	High	0,0002179	0,001522
	High	LAEAEDRAEKAER		0,0747123	0,00319594	1	6	1	unk	2	1487,74486	14983067	2,34	High	0,001611	0,04788
	High	LSSLDQMVK	1xOxidation [M7]	0,0956167	0,00370357	2	9	1	unk; unk	0	1036,53432	8.08366e+07	2,50	High	0,002034	0,06427
High	unk	{Pfam: Immunoglobulin I-set domain [PF07679.11, score=889.9]} {Human: TTN, titin [Source:HGNC Symbol;Acc:12403], e=0.0}	>gnl|unk|RNA1310_35.1_3 {Pfam: Immunoglobulin I-set domain [PF07679.11, score=889.9]} {Human: TTN, titin [Source:HGNC Symbol;Acc:12403], e=0.0}	0,000	169,419	8	36	45	29	1	4920	538,0	5,97	1.10072e+08	155,77	36
	Confidence	Sequence	Modifications	Qvality PEP	Qvality q-value	# Protein Groups	# Proteins	# PSMs	Master Protein Accessions	# Missed Cleavages	Theo. MH+ [Da]	Area: F2: Sample	XCorr Sequest HT	Confidence Sequest HT	Percolator q-Value Sequest HT	Percolator PEP Sequest HT
	High	SLPDQTAPLGESLK		3,12699E-05	0	1	3	2	unk	0	1455,76895	1.7963e+07	2,70	High	0	5,548E-06
	High	DAAPVGPSAQVEDKEEATK		7,18155E-09	0	1	3	1	unk	1	1941,93999	130354115	6,29	High	0	3,261E-10
	High	VSAVNAAGPGEPSK		2,50693E-06	0	1	3	1	unk	0	1283,65901	43166234	4,52	High	0	2,963E-07
	High	GKPKEDESLAEALAR		2,18139E-06	0	1	4	1	unk	1	1613,84933	5.58901e+07	4,69	High	0	2,504E-07
	High	KPEYEAMGLETDKPVR		3,52912E-07	0	1	3	1	unk	0	1862,93167	22158222	6,06	High	0	3,019E-08
	High	NEAGLGEPSEASHAVETK		3,5439E-08	0	1	4	1	unk	0	1825,85626	8.21282e+07	5,68	High	0	2,09E-09
	High	VESETPVVEESLTK		4,13718E-07	0	1	3	3	unk	0	1546,78466	80403598	4,14	High	0	3,317E-07
	High	VTPVLAAPSDRPAIK		2,25485E-06	0	2	4	1	unk; unk	0	1534,89515	6.19929e+07	3,35	High	0	2,618E-07
	High	VFAENEAGLSEPSGASR		1,15218E-07	0	1	3	1	unk	0	1720,81367	44837404	4,56	High	0	8,208E-09
	High	ASATPVQGTSYTVK		3,69012E-05	0	1	3	1	unk	0	1409,72708	76949735	3,51	High	0	6,754E-06
	High	VRAENEAGPGEPTRPSR		1,79264E-05	0	1	3	1	unk	1	1822,91545	3.09032e+07	3,99	High	0	2,921E-06
	High	AEKAPAEEPVSK		8,78744E-05	0	1	3	1	unk	1	1255,65286	62082676	5,39	High	0	1,855E-05
	High	KEAAPAEEPVSK		0,000172683	0	1	3	1	unk	1	1255,65286	62082676	5,62	High	0	4,061E-05
	High	IAPVSAAKDDKR		3,45362E-05	0	2	4	2	unk; unk	2	1270,71138	1.55519e+07	3,91	High	0	1,283E-05
	High	KPASAVEEPASK		1,02768E-05	0	1	3	4	unk	0	1213,64229	5.2648e+07	4,67	High	0	6,628E-06
	High	ATFVPLNEGEEAQFR		4,23053E-06	0	1	3	2	unk	0	1707,83368	2.13785e+07	2,81	High	0,0006671	0,02374
	High	MTDDINEIQSQLDAR		2,04656E-05	0	2	4	1	unk; unk	0	1748,81195	4.94608e+06	3,16	High	0	3,398E-06
	High	VAAETLQGISEPLETSGAPTK		6,20773E-09	0	1	3	1	unk	0	2099,08665	14312737	5,32	High	0	2,755E-10
	High	AGEPLQLEIPVDGAPKPTVAWTK		0,000422236	0,000178056	1	3	1	unk	0	2417,30749	9.30047e+06	4,31	High	9,709E-05	0,0001144
	High	IGGLTEGNKYR		0,000350757	0,000178056	1	3	1	unk	1	1207,64296	26978913	3,17	High	9,709E-05	9,268E-05
	High	VVAENLHGR		0,00161182	0,000178056	1	3	1	unk	0	994,54285	7.09384e+07	3,21	High	0,0001758	0,0005461
	High	QKPETVSTVEGR		0,00087534	0,000178056	2	4	2	unk; unk	0	1330,69612	114994235	3,36	High	9,709E-05	0,0002692
	High	VQAPLTAPK		0,00529867	0,000178056	1	2	1	unk	0	924,55129	50224948	2,94	High	0,0002179	0,002173
	High	IKPAEPTDEGK		0,00164426	0,000178056	2	4	1	unk; unk	0	1184,61574	1.41578e+07	2,32	High	0,0001758	0,0005578
	High	ITGYHVEKR		0,0017225	0,000178056	1	3	1	unk	1	1102,60037	22936606	3,17	High	0,0001758	0,0005872
	High	AENEAGPGEPTRPSR		0,0119259	0,000693402	1	3	1	unk	0	1567,74592	3.38882e+07	3,37	High	0,0004183	0,005581
	High	FLKPQIDR		0,0226755	0,000974516	1	3	1	unk	0	1016,58874	2.9825e+07	2,10	High	0,0005159	0,01188
	High	FKETTSVDR		0,0285615	0,00109409	1	3	1	unk	1	1082,54766	30513148	3,05	High	0,0005571	0,01545
	High	GGVEIRPSAR		0,0514477	0,00150905	1	3	1	unk	0	1041,57997	6.96992e+07	2,49	High	0,0007731	0,03089
	High	HSGKDVSASDRVR		0,0517823	0,00150905	1	3	1	unk	2	1413,71931	8.52909e+06	3,06	High	0,0007731	0,03118
	High	AAPTWTAAK		0,0527988	0,0016498	1	3	1	unk	0	916,48869	117732537	2,04	High	0,0008284	0,03196
	High	IAPVSAAK		0,0628509	0,00221556	2	4	1	unk; unk	0	756,46142	8.15045e+07	1,94	High	0,00105	0,03907
	High	VLAEFATK		0,0751899	0,00319594	1	3	1	unk	0	878,49819	68583407	1,64	High	0,001611	0,04847
	High	VVSLPER		0,093245	0,00370357	2	4	1	unk; unk	0	799,46723	3.11261e+07	2,22	High	0,001981	0,06207
	High	VAEVPGR		0,137683	0,00642556	1	4	1	unk	0	727,40971	53149879	2,51	High	0,003555	0,09828
	High	GLEEGKPYEFR		0,161014	0,00792402	1	3	1	unk	0	1324,65319	1.23274e+07	2,54	High	0,004315	0,1185
High	unk	{Pfam: Thioredoxin [PF00085.15, score=217.1]} {Human: P4HB, prolyl 4-hydroxylase, beta polypeptide [Source:HGNC Symbol;Acc:8548], e=0.0}	>gnl|unk|RNA1310_2450.1_1 {Pfam: Thioredoxin [PF00085.15, score=217.1]} {Human: P4HB, prolyl 4-hydroxylase, beta polypeptide [Source:HGNC Symbol;Acc:8548], e=0.0}	0,000	162,755	18	28	148	28	1	1347	150,2	7,90	8.50173e+08	556,07	28
	Confidence	Sequence	Modifications	Qvality PEP	Qvality q-value	# Protein Groups	# Proteins	# PSMs	Master Protein Accessions	# Missed Cleavages	Theo. MH+ [Da]	Area: F2: Sample	XCorr Sequest HT	Confidence Sequest HT	Percolator q-Value Sequest HT	Percolator PEP Sequest HT
	High	MDSTANEVEDVK	1xOxidation [M1]	2,2306E-05	0	1	3	1	unk	0	1353,58385	2.21314e+07	3,42	High	0	3,747E-06
	High	MDSTANEVEDVK		1,05528E-05	0	1	3	2	unk	0	1337,58894	343713524	3,98	High	0	4,933E-06
	High	MDSTANEVEDVKVQSFPTIK		5,41102E-11	0	1	3	18	unk	1	2238,09584	3.67316e+08	7,24	High	0	4,751E-12
	High	MDSTANEVEDVKVQSFPTIK	1xOxidation [M1]	2,06231E-10	0	1	3	3	unk	1	2254,09075	121458794	6,70	High	0	5,255E-12
	High	LGEEYKNHENIVIAK		6,90659E-06	0	1	3	2	unk	1	1756,92282	115466022	5,47	High	0	7,075E-06
	High	LKPHLMSQEVPADWDKEPVK		5,29907E-06	0	1	2	2	unk	1	2347,21148	68734500	4,86	High	0	7,064E-07
	High	LKPHLMSQEVPADWDKEPVK	1xOxidation [M6]	6,33677E-06	0	1	2	2	unk	1	2363,20639	78004699	5,30	High	0	8,702E-07
	High	FFKEQTPIEYSGGR		2,26983E-06	0	1	2	8	unk	1	1658,81730	186228396	4,49	High	0	2,623E-07
	High	FINDKEITVIGFFKDTTSDSAK		8,05148E-11	0	1	2	2	unk	2	2476,26060	20205890	7,07	High	0	1,758E-12
	High	FFPANSDEIIDYEGDR		2,55725E-06	0	1	3	7	unk	0	1887,83955	24108666	4,04	High	0	7,235E-07
	High	FFPANSDEIIDYEGDRTLEGFKK		4,24826E-07	0	1	3	5	unk	2	2691,29369	511194544	6,00	High	0	7,62E-08
	High	QLAPIWDKLGEEYKNHENIVIAK		0,000145367	0	1	2	2	unk	2	2708,44063	8.29457e+07	5,71	High	0	3,317E-05
	High	FINDKEITVIGFFK		8,00925E-05	0	1	2	3	unk	1	1670,91522	7.04516e+07	4,09	High	0	1,659E-05
	High	TADTIISWLEK		0,000115291	0	1	2	5	unk	0	1276,67834	196323048	3,87	High	0	2,54E-05
	High	IPYTGPFTADEVAK		1,19097E-07	0	1	1	45	unk	0	1508,76314	5.94949e+08	4,78	High	0	8,504E-09
	High	TADTIISWLEKK		0,000761557	0,000178056	1	2	2	unk	1	1404,77331	9.48867e+07	4,60	High	9,709E-05	0,0002278
	High	YGVQGYPTIK		0,000808385	0,000178056	1	2	5	unk	0	1125,59389	400020489	3,24	High	0,0001758	0,0004673
	High	FIALDEDMVK		0,000649542	0,000178056	1	2	2	unk	0	1180,59184	176435404	2,66	High	9,709E-05	0,0001898
	High	VDQDTVMLFK		0,000554025	0,000178056	1	2	3	unk	0	1195,60274	2.71508e+07	2,95	High	9,709E-05	0,0001758
	High	LDSVDAAQK		0,00536966	0,000178056	1	2	2	unk	0	946,48400	4.58263e+08	3,02	High	0,0004183	0,005175
	High	LAKVDATVEGK		0,00254925	0,000178056	1	2	1	unk	1	1130,64156	3.96656e+07	3,38	High	0,0001758	0,0009277
	High	NFDSALQANK		0,00104009	0,000178056	1	2	2	unk	0	1107,54291	345086450	2,99	High	9,709E-05	0,0003267
	High	SYEDAAFSK		0,0105119	0,000527344	1	2	1	unk	0	1017,45237	147784817	2,18	High	0,0003567	0,004837
	High	VQSFPTIK		0,0113088	0,000693402	1	3	5	unk	0	919,52474	249827576	2,53	High	0,0004183	0,005455
	High	QLAPIWDK		0,0183513	0,000817511	1	2	1	unk	0	970,53564	5.1677e+07	2,41	High	0,0004549	0,009236
	High	EQTPIEYSGGR		0,0361793	0,0012276	1	2	3	unk	0	1236,58551	566061449	2,74	High	0,0006103	0,0218
	High	KLGPPTQR		0,0585522	0,00178601	1	2	4	unk	1	896,53123	1.63422e+08	2,61	High	0,001561	0,04702
	High	HLLVFLK		0,0737656	0,00319594	1	1	2	unk	0	869,56074	8.1842e+07	2,83	High	0,001611	0,04742
	High	ALAPEYAK		0,0944239	0,00370357	1	2	2	unk	0	862,46689	869742151	1,72	High	0,001981	0,06306
	High	NFNEVAR		0,119609	0,00566848	1	2	3	unk	0	849,42134	1085827031	2,06	High	0,003811	0,1031
	High	LGPPTQR		0,124869	0,00566848	1	2	3	unk	0	768,43626	4.80094e+08	2,15	High	0,004315	0,1183
High	unk	{Pfam: Hsp20/alpha crystallin family [PF00011.16, score=95.9]} {Human: HSPB6, heat shock protein, alpha-crystallin-related, B6 [Source:HGNC Symbol;Acc:26511], e=0.001}	>gnl|unk|RNA1310_27451.1_3 {Pfam: Hsp20/alpha crystallin family [PF00011.16, score=95.9]} {Human: HSPB6, heat shock protein, alpha-crystallin-related, B6 [Source:HGNC Symbol;Acc:26511], e=0.001}	0,000	162,686	40	21	67	2	1	429	49,1	8,50	243844898	237,01	21
	Confidence	Sequence	Modifications	Qvality PEP	Qvality q-value	# Protein Groups	# Proteins	# PSMs	Master Protein Accessions	# Missed Cleavages	Theo. MH+ [Da]	Area: F2: Sample	XCorr Sequest HT	Confidence Sequest HT	Percolator q-Value Sequest HT	Percolator PEP Sequest HT
	High	DIPVENKMEVTEK	1xOxidation [M8]	1,39375E-05	0	2	2	4	unk; unk	1	1547,76215	3.89109e+08	3,94	High	0	2,168E-06
	High	DIPVENKMEVTEK		4,6416E-06	0	2	2	3	unk; unk	1	1531,76724	7.18622e+07	4,50	High	0	6,067E-07
	High	ADEVAVKVEDR		7,95638E-05	0	2	6	1	unk; unk	1	1230,63246	105170662	4,43	High	0	1,647E-05
	High	LSDFRADEVAVKVEDR		1,03632E-07	0	2	6	2	unk; unk	2	1848,94502	90785644	6,08	High	0	7,236E-09
	High	SLLRGPGITSVHEQLVKDEK		9,87644E-06	0	2	4	1	unk; unk	2	2206,21901	2.47724e+07	4,04	High	0	1,452E-06
	High	GPGITSVHEQLVK		2,32103E-05	0	2	4	1	unk; unk	0	1364,75324	4.22111e+07	4,11	High	0	3,941E-06
	High	GPGITSVHEQLVKDEK		2,2345E-07	0	2	4	7	unk; unk	1	1736,91774	733068238	5,24	High	0	1,327E-07
	High	TVALPEDVDADKVETR		1,90608E-07	0	1	4	5	unk	1	1757,89158	392419690	4,84	High	0	2,348E-08
	High	RQEGEDMSEVRK		0,000104388	0	2	5	5	unk; unk	2	1463,69072	189996123	5,47	High	0	2,259E-05
	High	MQSIFEDFNDLFSDALFHPFYELER		1,79013E-11	0	2	7	1	unk; unk	0	3110,42405		6,84	High	0	3,062E-13
	High	KTVALPEDVDADKVETR		8,85542E-10	0	1	4	1	unk	2	1885,98655	95270106	6,75	High	0	2,857E-11
	High	FQVTVPVRDFHPEEVTVR		5,18215E-07	0	2	5	5	unk; unk	1	2155,12946	228669148	4,79	High	0	2,058E-06
	High	DFHPEEVTVR		0,00217339	0,000178056	2	5	3	unk; unk	0	1228,59568	1.84389e+08	3,74	High	0,0001758	0,0007706
	High	EFTLPQGVDR		0,00107517	0,000178056	2	4	6	unk; unk	0	1161,58986	416727824	2,75	High	0,006015	0,1401
	High	DEREGQLVHR		0,00769085	0,000178056	2	5	1	unk; unk	1	1238,62362	34328654	3,66	High	0,0002179	0,003362
	High	AEHRDEREGQLVHR		0,00121157	0,000178056	2	5	5	unk; unk	2	1731,86335	9.86329e+07	4,09	High	0,0001758	0,0004879
	High	RQEGEDMSEVRK	1xOxidation [M7]	0,0071959	0,000178056	2	5	1	unk; unk	2	1479,68563	18877002	3,86	High	0,0002179	0,00309
	High	LSDFRADEVAVK		0,0104423	0,000527344	2	6	2	unk; unk	1	1349,70596	119016015	3,24	High	0,0008802	0,03652
	High	RQEGEDMSEVR		0,0204004	0,000817511	2	5	1	unk; unk	1	1335,59575	4.36841e+07	3,34	High	0,0004549	0,01046
	High	EGFLVVR		0,0742375	0,00319594	2	5	6	unk; unk	0	819,47231	9253266	2,04	High	0,001929	0,05915
	High	QVGDRVVVR		0,0909279	0,00357105	2	5	1	unk; unk	1	1027,60070	6.22666e+07	2,52	High	0,001929	0,0605
	High	YFSTAVK		0,128753	0,00619871	2	6	2	unk; unk	0	815,42978	6.40427e+08	1,67	High	0,003358	0,09064
	High	SFEYPNR		0,137683	0,00642556	2	7	3	unk; unk	0	912,42101	861079426	1,93	High	0,003811	0,1047
High	unk	{Pfam: Myosin tail [PF01576.14, score=753.9]} {Human: MYH7, myosin, heavy chain 7, cardiac muscle, beta [Source:HGNC Symbol;Acc:7577], e=1e-114}	>gnl|unk|RNA1310_2234_3 {Pfam: Myosin tail [PF01576.14, score=753.9]} {Human: MYH7, myosin, heavy chain 7, cardiac muscle, beta [Source:HGNC Symbol;Acc:7577], e=1e-114}	0,000	159,200	21	27	47	19	1	1385	157,2	8,91	136995562	181,69	27
	Confidence	Sequence	Modifications	Qvality PEP	Qvality q-value	# Protein Groups	# Proteins	# PSMs	Master Protein Accessions	# Missed Cleavages	Theo. MH+ [Da]	Area: F2: Sample	XCorr Sequest HT	Confidence Sequest HT	Percolator q-Value Sequest HT	Percolator PEP Sequest HT
	High	YEEESEATGNLR		5,24199E-05	0	1	5	1	unk	0	1397,61793	48891944	3,25	High	0	1,015E-05
	High	ELEAANSQLESVEQTVK		1,25272E-08	0	1	2	2	unk	0	1874,93418	2.62253e+07	5,11	High	0	1,747E-09
	High	QAESSVNQLTIR		4,10265E-05	0	1	6	1	unk	0	1345,70702	4.29871e+07	3,67	High	0	7,651E-06
	High	LQTENVELQR		0,000162691	0	1	4	2	unk	0	1229,64844	166102452	3,26	High	0	3,778E-05
	High	YQQTTQALASLK		4,18499E-05	0	3	7	1	unk; unk; unk	0	1351,72161		3,35	High	0	7,809E-06
	High	ENAQLTSQLKDANSSNR		7,54577E-05	0	1	6	1	unk	1	1875,91551	4.26996e+07	3,55	High	0	1,549E-05
	High	ITELEDISERER		0,000148285	0	3	7	3	unk; unk; unk	1	1489,74928	1.15926e+08	4,13	High	9,709E-05	0,0001607
	High	RLEAELSGAQSEAEEAQSAR		8,62996E-07	0	1	5	1	unk	1	2132,02143	82720220	7,59	High	0	8,541E-08
	High	VRDLEAELDQEQR		1,30442E-05	0	3	6	4	unk; unk; unk	1	1600,79254	341307696	4,96	High	9,709E-05	8,576E-05
	High	KAQQQIEEAEHR		1,74577E-05	0	3	6	4	unk; unk; unk	1	1466,73463	6.08975e+08	5,42	High	0	8,799E-06
	High	IKELEDLLEIER		4,56131E-05	0	1	3	1	unk	1	1499,83155	1.23178e+07	3,47	High	0	8,614E-06
	High	AQQQIEEAEHR		0,000106483	0	3	6	3	unk; unk; unk	0	1338,63967	2.09009e+08	3,90	High	9,709E-05	9,906E-05
	High	RAHEAAQTAVSAAEK		1,9799E-05	0	1	5	1	unk	1	1539,78739	1.74181e+07	4,93	High	0	3,259E-06
	High	DIQSDLDALQAANQELASR		1,05196E-09	0	1	6	1	unk	0	2058,00980	1.52907e+07	5,49	High	0	3,473E-11
	High	TEASGSSSFAGR		0,000116828	0	1	3	1	unk	0	1156,52291	110005394	3,74	High	0	2,585E-05
	High	VEELTSENSSLSSANHELQSELAR		1,44822E-11	0	1	6	1	unk	0	2630,25401	1.56109e+07	7,13	High	0	2,394E-13
	High	LEEAEAFATR		0,000603872	0,000178056	3	8	4	unk; unk; unk	0	1136,55823	543658984	3,09	High	9,709E-05	0,0001737
	High	SQNDELTSQLR		0,000384839	0,000178056	1	4	2	unk	0	1290,62843	7.85681e+07	3,69	High	9,709E-05	0,0001029
	High	ITELEDISER		0,000463271	0,000178056	3	7	3	unk; unk; unk	0	1204,60557	1.80107e+08	3,35	High	9,709E-05	0,0001734
	High	DLEAELDQEQR		0,000457173	0,000178056	3	6	1	unk; unk; unk	0	1345,62301	3.12155e+07	2,74	High	9,709E-05	0,000126
	High	AAHDYESQAATLSK		0,000260359	0,000178056	1	4	3	unk	0	1491,70741	134878840	4,65	High	9,709E-05	6,545E-05
	High	SAEAELRETSSR		0,00832982	0,000178056	1	5	1	unk	1	1335,64990	42725261	2,90	High	0,0002179	0,003684
	High	AHEAAQTAVSAAEK		0,000297233	0,000178056	1	5	1	unk	0	1383,68628	5.69574e+07	4,68	High	9,709E-05	7,636E-05
	High	EAELENVRK		0,00593324	0,000178056	1	5	1	unk	1	1087,57421	34094568	2,81	High	0,0002179	0,002485
	High	IKELEDLLEIERDGR		0,0157581	0,000817511	1	3	1	unk	2	1827,98107	5.5738e+06	2,33	High	0,0004549	0,007739
	High	EAVTQAEEERR		0,0252009	0,00109409	1	4	1	unk	1	1317,63933	1.25478e+07	2,54	High	0,0005571	0,01338
	High	TTLEAMER		0,0578014	0,00178601	1	5	1	unk	0	950,46116	63920348	2,84	High	0,0008802	0,03542
High	unk	{Pfam: Lipocalin / cytosolic fatty-acid binding protein family [PF00061.18, score=79.3]} {Human: PMP2, peripheral myelin protein 2 [Source:HGNC Symbol;Acc:9117], e=6e-36}	>gnl|unk|RNA1310_28923_1 {Pfam: Lipocalin / cytosolic fatty-acid binding protein family [PF00061.18, score=79.3]} {Human: PMP2, peripheral myelin protein 2 [Source:HGNC Symbol;Acc:9117], e=6e-36}	0,000	158,887	25	15	364	15	1	411	46,4	9,22	6.26517e+09	1122,71	15
	Confidence	Sequence	Modifications	Qvality PEP	Qvality q-value	# Protein Groups	# Proteins	# PSMs	Master Protein Accessions	# Missed Cleavages	Theo. MH+ [Da]	Area: F2: Sample	XCorr Sequest HT	Confidence Sequest HT	Percolator q-Value Sequest HT	Percolator PEP Sequest HT
	High	LEGNKLIQEQK		5,3119E-05	0	1	2	4	unk	1	1299,72669	1469092552	4,85	High	0	3,239E-05
	High	GDPNSTIIRELGSDGK		7,06218E-05	0	1	2	1	unk	1	1658,83440	303517974	2,34	High	0	1,433E-05
	High	TAGSTAKPVQEISEAGGRWTIK		7,69211E-08	0	1	2	4	unk	1	2287,20408	4.66246e+07	8,33	High	0	3,425E-08
	High	LEGNKLIQEQKGDPNSTIIR		2,82238E-09	0	1	2	3	unk	2	2253,21973	7.40675e+07	6,76	High	0	1,097E-10
	High	STVRLEGNKLIQEQK		5,49076E-05	0	1	2	2	unk	2	1742,97592	178614056	5,29	High	0	1,069E-05
	High	TAGSTAKPVQEISEAGGR		1,11931E-08	0	1	2	58	unk	0	1758,89807	7457813376	5,81	High	0	3,977E-08
	High	LVDSENFDEYMK		6,59368E-06	0	1	2	78	unk	0	1489,65154	1476770894	3,65	High	0	9,065E-07
	High	LVDSENFDEYMK	1xOxidation [M11]	1,74577E-05	0	1	2	4	unk	0	1505,64645	5.07831e+08	3,19	High	0	1,201E-05
	High	LIQEQKGDPNSTIIR		5,11395E-07	0	1	2	4	unk	1	1711,93372	5.65955e+08	4,78	High	0	5,082E-08
	High	SAEISFALGEEFEETTADGRK		6,31687E-10	0	1	2	10	unk	1	2287,07246	5.16823e+08	7,29	High	0	4,376E-11
	High	SAEISFALGEEFEETTADGR		2,00839E-10	0	1	2	6	unk	0	2158,97750	141573706	6,50	High	0	6,54E-11
	High	ELGSDGKSFVMTLEAK		4,52024E-06	0	1	2	2	unk	1	1711,85711	4.28098e+07	3,20	High	0,0002179	0,003684
	High	SFVMTLEAK	1xOxidation [M4]	0,00878495	0,000178056	1	2	6	unk	0	1041,52851	318386052	2,44	High	0,0002179	0,003903
	High	ALGVGLVMR		0,00408766	0,000178056	1	2	76	unk	0	915,54443	681223698	3,02	High	0,0003567	0,004674
	High	SFVMTLEAK		0,00428253	0,000178056	1	2	67	unk	0	1025,53359	4.85529e+08	2,42	High	0,0002179	0,001785
	High	ALGVGLVMR	1xOxidation [M8]	0,00977089	0,000178056	1	2	30	unk	0	931,53935	1172141820	2,46	High	0,0004549	0,006976
	High	STVRLEGNK		0,00479537	0,000178056	1	2	2	unk	1	1003,55308	60517347	2,80	High	0,0002179	0,001928
	High	GDPNSTIIR		0,0309072	0,00109409	1	2	7	unk	0	972,51088	9860913480	2,12	High	0,00105	0,04069
High	unk	{Pfam: ATP synthase alpha/beta family, nucleotide-binding domain [PF00006.20, score=242.3]} {Human: ATP5A1, ATP synthase, H+ transporting, mitochondrial F1 complex, alpha subunit 1, cardiac muscle [Source:HGNC Symbol;Acc:823], e=0.0}	>gnl|unk|RNA1310_10282.1_3 {Pfam: ATP synthase alpha/beta family, nucleotide-binding domain [PF00006.20, score=242.3]} {Human: ATP5A1, ATP synthase, H+ transporting, mitochondrial F1 complex, alpha subunit 1, cardiac muscle [Source:HGNC Symbol;Acc:823], e=0.0}	0,000	150,017	31	23	139	23	1	784	86,2	8,90	8.31813e+08	472,26	23
	Confidence	Sequence	Modifications	Qvality PEP	Qvality q-value	# Protein Groups	# Proteins	# PSMs	Master Protein Accessions	# Missed Cleavages	Theo. MH+ [Da]	Area: F2: Sample	XCorr Sequest HT	Confidence Sequest HT	Percolator q-Value Sequest HT	Percolator PEP Sequest HT
	High	VVDALGNPIDGK		2,81256E-05	0	1	1	7	unk	0	1197,64738	8.41751e+08	3,55	High	0	1,832E-05
	High	TAIAIDTIINQKR		2,61492E-05	0	1	1	2	unk	1	1456,84820	3.51884e+07	4,08	High	0	4,503E-06
	High	VVDALGNPIDGKGAINSSR		6,67691E-09	0	1	1	1	unk	1	1882,99811	85285928	5,41	High	0	3,001E-10
	High	ILGQTAQANLEETGR		2,91236E-07	0	1	2	12	unk	0	1600,82892	829348892	4,92	High	0	3,944E-08
	High	ITAFEQAFLQHVR		1,02768E-05	0	1	1	4	unk	0	1559,83289	146891004	3,69	High	0	2,719E-06
	High	TGAIVDVPVGEELLGR		4,33352E-07	0	1	2	31	unk	0	1624,89046	301332098	4,89	High	0	8,953E-08
	High	RTGAIVDVPVGEELLGR		0,000186967	0	1	2	2	unk	1	1780,99157	1.77753e+07	4,16	High	0	4,464E-05
	High	NIQAEEMVEFSSGLK		8,92055E-07	0	1	2	2	unk	0	1681,81016	1.55841e+07	3,95	High	0	8,881E-08
	High	EVAAFAQFGSDLDAATQSLLSR		3,694E-10	0	1	1	2	unk	0	2297,14082		6,88	High	0	1,034E-11
	High	TAIAIDTIINQK		9,51436E-05	0	1	1	1	unk	0	1300,74709		3,26	High	0	2,029E-05
	High	GMALNLEPDNVGVVVFGNDK		1,80771E-07	0	1	2	2	unk	0	2088,04302		3,37	High	0	1,388E-08
	High	TSVKEPMQTGIK	1xOxidation [M7]	3,52293E-05	0	1	1	4	unk	1	1334,69843	208835790	3,99	High	0	6,365E-06
	High	TSVKEPMQTGIK		2,79399E-05	0	1	1	4	unk	1	1318,70351	2.94371e+08	4,38	High	0	4,861E-06
	High	EAYPGDVFYLHSR		4,79789E-06	0	1	2	3	unk	0	1553,73832	5.0037e+07	3,38	High	0	6,306E-07
	High	AEAPEVSAILEER		1,67775E-05	0	1	2	28	unk	0	1413,72200	8.24338e+08	3,74	High	0	2,7E-06
	High	VLSIGDGIAR		0,0017225	0,000178056	1	2	12	unk	0	1000,57857	546336660	2,82	High	0,0001758	0,000591
	High	VGLKAPGIIPR		0,000317585	0,000178056	1	1	4	unk	1	1120,72009	165750868	4,16	High	9,709E-05	8,235E-05
	High	AVDSLVPIGR		0,00281657	0,000178056	1	1	5	unk	0	1026,59422	349511146	2,78	High	0,0002179	0,001044
	High	GHLDKMEPNR		0,00202021	0,000178056	1	1	1	unk	1	1196,58407	38199233	3,58	High	0,0001758	0,0007068
	High	ANHKDLLQK		0,016616	0,000817511	1	1	2	unk	1	1066,60037	1.60199e+08	3,26	High	0,0004549	0,008229
	High	STVAQLVK		0,0361793	0,0012276	1	1	1	unk	0	845,50909	9.37536e+07	1,90	High	0,0006103	0,02045
	High	GHLDKMEPNR	1xOxidation [M6]	0,0466719	0,00136069	1	1	1	unk	1	1212,57898	9.79198e+06	1,72	High	0,000715	0,02761
	High	ELIIGDR		0,112444	0,00517892	1	2	6	unk	0	815,46214	495029400	2,05	High	0,003811	0,1048
	High	LDLAQYR		0,112444	0,00517892	1	1	2	unk	0	878,47304	93854111	2,01	High	0,002788	0,07767
	High	APGLLPR		0,124105	0,00566848	1	2	6	unk	0	723,45119	601756182	2,23	High	0,005464	0,131
High	unk	{Pfam: Ribosomal protein S12/S23 [PF00164.20, score=137.9]} {Human: RPS23, ribosomal protein S23 [Source:HGNC Symbol;Acc:10410], e=3e-82}	>gnl|unk|RNA1310_17173.1_2 {Pfam: Ribosomal protein S12/S23 [PF00164.20, score=137.9]} {Human: RPS23, ribosomal protein S23 [Source:HGNC Symbol;Acc:10410], e=3e-82}	0,000	147,593	29,5	20	63	1	1	600	66,3	7,23	3.53834e+07	219,89	20
	Confidence	Sequence	Modifications	Qvality PEP	Qvality q-value	# Protein Groups	# Proteins	# PSMs	Master Protein Accessions	# Missed Cleavages	Theo. MH+ [Da]	Area: F2: Sample	XCorr Sequest HT	Confidence Sequest HT	Percolator q-Value Sequest HT	Percolator PEP Sequest HT
	High	DIPVENKMEVTEK	1xOxidation [M8]	1,39375E-05	0	2	2	4	unk; unk	1	1547,76215	3.89109e+08	3,94	High	0	2,168E-06
	High	DIPVENKMEVTEK		4,6416E-06	0	2	2	3	unk; unk	1	1531,76724	7.18622e+07	4,50	High	0	6,067E-07
	High	ADEVAVKVEDR		7,95638E-05	0	2	6	1	unk; unk	1	1230,63246	105170662	4,43	High	0	1,647E-05
	High	LSDFRADEVAVKVEDR		1,03632E-07	0	2	6	2	unk; unk	2	1848,94502	90785644	6,08	High	0	7,236E-09
	High	SLLRGPGITSVHEQLVKDEK		9,87644E-06	0	2	4	1	unk; unk	2	2206,21901	2.47724e+07	4,04	High	0	1,452E-06
	High	GPGITSVHEQLVK		2,32103E-05	0	2	4	1	unk; unk	0	1364,75324	4.22111e+07	4,11	High	0	3,941E-06
	High	GPGITSVHEQLVKDEK		2,2345E-07	0	2	4	7	unk; unk	1	1736,91774	733068238	5,24	High	0	1,327E-07
	High	RQEGEDMSEVRK		0,000104388	0	2	5	5	unk; unk	2	1463,69072	189996123	5,47	High	0	2,259E-05
	High	TVALPEDVDADKVETLMTK		2,0811E-09	0	1	1	2	unk	1	2075,05766	3.53834e+07	5,45	High	0	7,689E-11
	High	MQSIFEDFNDLFSDALFHPFYELER		1,79013E-11	0	2	7	1	unk; unk	0	3110,42405		6,84	High	0	3,062E-13
	High	FQVTVPVRDFHPEEVTVR		5,18215E-07	0	2	5	5	unk; unk	1	2155,12946	228669148	4,79	High	0	2,058E-06
	High	DFHPEEVTVR		0,00217339	0,000178056	2	5	3	unk; unk	0	1228,59568	1.84389e+08	3,74	High	0,0001758	0,0007706
	High	EFTLPQGVDR		0,00107517	0,000178056	2	4	6	unk; unk	0	1161,58986	416727824	2,75	High	0,006015	0,1401
	High	DEREGQLVHR		0,00769085	0,000178056	2	5	1	unk; unk	1	1238,62362	34328654	3,66	High	0,0002179	0,003362
	High	AEHRDEREGQLVHR		0,00121157	0,000178056	2	5	5	unk; unk	2	1731,86335	9.86329e+07	4,09	High	0,0001758	0,0004879
	High	RQEGEDMSEVRK	1xOxidation [M7]	0,0071959	0,000178056	2	5	1	unk; unk	2	1479,68563	18877002	3,86	High	0,0002179	0,00309
	High	LSDFRADEVAVK		0,0104423	0,000527344	2	6	2	unk; unk	1	1349,70596	119016015	3,24	High	0,0008802	0,03652
	High	RQEGEDMSEVR		0,0204004	0,000817511	2	5	1	unk; unk	1	1335,59575	4.36841e+07	3,34	High	0,0004549	0,01046
	High	EGFLVVR		0,0742375	0,00319594	2	5	6	unk; unk	0	819,47231	9253266	2,04	High	0,001929	0,05915
	High	QVGDRVVVR		0,0909279	0,00357105	2	5	1	unk; unk	1	1027,60070	6.22666e+07	2,52	High	0,001929	0,0605
	High	YFSTAVK		0,128753	0,00619871	2	6	2	unk; unk	0	815,42978	6.40427e+08	1,67	High	0,003358	0,09064
	High	SFEYPNR		0,137683	0,00642556	2	7	3	unk; unk	0	912,42101	861079426	1,93	High	0,003811	0,1047
High	unk	{Pfam: Elongation factor Tu GTP binding domain [PF00009.22, score=185.8]} {Human: EEF1A1, eukaryotic translation elongation factor 1 alpha 1 [Source:HGNC Symbol;Acc:3189], e=0.0}	>gnl|unk|RNA1310_13899.1_1 {Pfam: Elongation factor Tu GTP binding domain [PF00009.22, score=185.8]} {Human: EEF1A1, eukaryotic translation elongation factor 1 alpha 1 [Source:HGNC Symbol;Acc:3189], e=0.0}	0,000	141,579	25	21	136	21	1	678	75,8	9,14	1.38027e+09	472,71	21
	Confidence	Sequence	Modifications	Qvality PEP	Qvality q-value	# Protein Groups	# Proteins	# PSMs	Master Protein Accessions	# Missed Cleavages	Theo. MH+ [Da]	Area: F2: Sample	XCorr Sequest HT	Confidence Sequest HT	Percolator q-Value Sequest HT	Percolator PEP Sequest HT
	High	DMKQTVAVGVIK	1xOxidation [M2]	5,60095E-05	0	1	3	2	unk	1	1304,72425	72637110	3,87	High	0	1,097E-05
	High	TIEKYEKEAQELGK		1,76475E-06	0	1	3	2	unk	2	1665,86939	1.06014e+08	5,15	High	0	1,967E-07
	High	QTVAVGVIKEVNKK		3,23795E-07	0	1	3	2	unk	2	1512,91080	1.57673e+08	4,98	High	0	2,733E-08
	High	MDSTEPPYSEAR		3,61752E-05	0	1	2	2	unk	0	1382,58927	2.67891e+08	3,39	High	0	1,265E-05
	High	LPGKKEETTTEGK		2,36761E-05	0	1	2	4	unk	2	1417,75330	3.51914e+07	2,87	High	0	4,034E-06
	High	VETGILKPGMVVTFAPQILSTEVK		1,15902E-10	0	1	2	9	unk	0	2557,43097	1412838008	7,38	High	0	2,146E-11
	High	VETGILKPGMVVTFAPQILSTEVK	1xOxidation [M10]	3,32254E-10	0	1	2	4	unk	0	2573,42589	544902168	6,65	High	0	9,093E-12
	High	TLIEALDAIIPPERPTDKPLRLPLQDVYK		3,36922E-07	0	1	2	10	unk	1	3314,87224	799077874	7,71	High	0	4,045E-08
	High	TLIEALDAIIPPERPTDKPLR		6,2121E-06	0	1	2	5	unk	0	2358,33912	82557831	4,80	High	0	6,405E-06
	High	EHALLAYTLGVK		0,000129888	0	1	3	2	unk	0	1314,74161	25130514	4,02	High	0	2,915E-05
	High	QTVAVGVIK		0,00562567	0,000178056	1	3	4	unk	0	914,56694	962941966	3,06	High	0,0002179	0,002336
	High	LPLQDVYK		0,00938887	0,000178056	1	4	4	unk	0	975,55096	216863714	2,48	High	0,0004549	0,008287
	High	IGGIGTVPVGR		0,000293322	0,000178056	1	3	69	unk	0	1025,61020	1.76502e+09	3,20	High	0,0004549	0,007852
	High	YEKEAQELGK		0,00122776	0,000178056	1	3	2	unk	1	1194,60009	5.99784e+07	3,29	High	0,0001758	0,0004677
	High	STSTGHLIYK		0,000472571	0,000178056	1	3	2	unk	0	1106,58405	218187646	3,43	High	9,709E-05	0,0003137
	High	SGKELEDSPK		0,00855437	0,000178056	1	2	2	unk	1	1089,54224	1.49685e+07	2,96	High	0,0006103	0,0204
	High	RSGKELEDSPK		0,000276349	0,000178056	1	2	1	unk	2	1245,64336	6733813	4,11	High	9,709E-05	7,034E-05
	High	KEVSAYIK		0,0194775	0,000817511	1	2	1	unk	1	937,53531	34110606	3,34	High	0,0004549	0,009902
	High	SGDAAMIK		0,0220843	0,000974516	1	3	2	unk	0	792,39202	191705989	3,04	High	0,0006103	0,01938
	High	SGDAAMIK	1xOxidation [M6]	0,0297116	0,00109409	1	3	1	unk	0	808,38693	46417763	2,68	High	0,0005571	0,01628
	High	EVSAYIKK		0,0341064	0,00109409	1	2	3	unk	1	937,53531	2.0308e+08	2,63	High	0,0006103	0,02117
	High	KEVSAYIKK		0,0345568	0,0012276	1	2	1	unk	2	1065,63027	3.17591e+07	3,95	High	0,0006103	0,01933
	High	EVSAYIK		0,119609	0,00566848	1	2	2	unk	0	809,44035	757760801	1,96	High	0,0031	0,08327
High	unk	{Pfam: ATP synthase alpha/beta family, nucleotide-binding domain [PF00006.20, score=209.4]} {Human: ATP5B, ATP synthase, H+ transporting, mitochondrial F1 complex, beta polypeptide [Source:HGNC Symbol;Acc:830], e=0.0}	>gnl|unk|RNA1310_12874.1_3 {Pfam: ATP synthase alpha/beta family, nucleotide-binding domain [PF00006.20, score=209.4]} {Human: ATP5B, ATP synthase, H+ transporting, mitochondrial F1 complex, beta polypeptide [Source:HGNC Symbol;Acc:830], e=0.0}	0,000	133,593	36	18	97	3	1	704	77,0	7,65	1.12299e+08	385,94	18
	Confidence	Sequence	Modifications	Qvality PEP	Qvality q-value	# Protein Groups	# Proteins	# PSMs	Master Protein Accessions	# Missed Cleavages	Theo. MH+ [Da]	Area: F2: Sample	XCorr Sequest HT	Confidence Sequest HT	Percolator q-Value Sequest HT	Percolator PEP Sequest HT
	High	IMNVIGEPIDERGPIDSK		1,08815E-06	0	2	4	3	unk; unk	1	1983,02155	8.51281e+07	5,18	High	0	1,061E-06
	High	ILDPNIVGQEHYAVAR		1,06155E-08	0	2	4	23	unk; unk	0	1794,94971	500177904	5,80	High	0	1,758E-09
	High	TIAMDGTEGLVR		4,04866E-05	0	2	3	4	unk; unk	0	1262,64091	202121742	3,04	High	0	7,491E-06
	High	TIAMDGTEGLVR	1xOxidation [M4]	0,000138782	0	2	3	2	unk; unk	0	1278,63583	142272117	3,07	High	0	3,142E-05
	High	ASIHAEAPEFVEMSTDQEILETGIK		7,15159E-08	0	1	2	2	unk	0	2745,32875	185637768	5,25	High	0	4,727E-09
	High	FTQAGSEVSALLGR		2,65443E-07	0	2	4	3	unk; unk	0	1435,75397	40118651	4,42	High	0	2,175E-08
	High	TVLIMELINNVAR		2,68513E-05	0	2	4	1	unk; unk	0	1485,84576	59113532	3,93	High	0	4,656E-06
	High	SLQDIIAILGMDELSEEDRLTVSR		1,78702E-09	0	2	5	2	unk; unk	1	2703,38694		5,85	High	0	6,475E-11
	High	GIAELGIYPAVDPLDSTSR		1,96204E-06	0	2	4	11	unk; unk	0	1974,01785	108680810	5,12	High	0	2,902E-06
	High	VALTGLTVAEYFR		4,6416E-06	0	2	4	1	unk; unk	0	1439,78929	5.17493e+06	4,50	High	0	6,067E-07
	High	LVLEVAQHLGESTVR		4,50921E-07	0	1	2	7	unk	0	1650,91735	1.30993e+08	4,61	High	0	2,65E-06
	High	FLSQPFQMAEVFTGHEGK		1,6436E-08	0	2	5	2	unk; unk	0	2052,98477	116013120	5,22	High	0	8,539E-10
	High	FLSQPFQMAEVFTGHEGK	1xOxidation [M8]	2,02811E-06	0	2	5	1	unk; unk	0	2068,97969	27696098	4,00	High	0	2,311E-07
	High	IGLFGGAGVGK		0,00107517	0,000178056	2	4	4	unk; unk	0	975,56219	8.02011e+07	3,00	High	9,709E-05	0,0003718
	High	IMNVIGEPIDERGPIDSK	1xOxidation [M2]	0,00145903	0,000178056	2	4	1	unk; unk	1	1999,01647	1.61277e+07	4,65	High	0,0001758	0,0004872
	High	IPVGPETLGR		0,00301022	0,000178056	2	2	2	unk; unk	0	1038,59422	235031776	2,03	High	0,0002179	0,001127
	High	VVDLLAPYAR		0,000576498	0,000178056	2	4	23	unk; unk	0	1116,64117	128879041	3,25	High	9,709E-05	0,0002315
	High	AHGGYSVFAGVGER		0,00758922	0,000178056	2	4	1	unk; unk	0	1406,68114	1.42029e+07	3,65	High	0,0002179	0,003291
	High	VSLVYGQMNEPPGAR		0,000662588	0,000178056	2	4	1	unk; unk	0	1617,80535	9.47251e+06	3,45	High	9,709E-05	0,0001936
	High	LVPLKETISGFKK		0,0127445	0,000693402	1	2	1	unk	2	1459,88828	20264706	3,24	High	0,0004183	0,00605
	High	IMNVIGEPIDER	1xOxidation [M2]	0,0460685	0,00136069	2	4	1	unk; unk	0	1401,70424	3.84467e+07	2,65	High	0,000715	0,02727
	High	IMNVIGEPIDER		0,0705407	0,00264139	2	4	1	unk; unk	0	1385,70933	114755525	2,93	High	0,001392	0,04483
High	unk	{Pfam: linker histone H1 and H5 family [PF00538.14, score=87.5]} {Human: HIST1H1B, histone cluster 1, H1b [Source:HGNC Symbol;Acc:4719], e=2e-07}	>gnl|unk|RNA1310_31688_3 {Pfam: linker histone H1 and H5 family [PF00538.14, score=87.5]} {Human: HIST1H1B, histone cluster 1, H1b [Source:HGNC Symbol;Acc:4719], e=2e-07}	0,000	131,914	26	14	56	14	1	381	40,9	10,89	2.04343e+09	207,57	14
	Confidence	Sequence	Modifications	Qvality PEP	Qvality q-value	# Protein Groups	# Proteins	# PSMs	Master Protein Accessions	# Missed Cleavages	Theo. MH+ [Da]	Area: F2: Sample	XCorr Sequest HT	Confidence Sequest HT	Percolator q-Value Sequest HT	Percolator PEP Sequest HT
	High	EAPKPVAAAPAPAAPK		2,74382E-07	0	1	2	6	unk	0	1485,84239	3281696015	4,79	High	0	2,252E-08
	High	KYIAANYKVDINK		0,000183289	0	1	2	1	unk	2	1539,85295	2.72928e+07	2,48	High	0	4,366E-05
	High	APSAHPPTLQMVK		3,161E-06	0	1	2	6	unk	0	1376,73548	417775168	4,14	High	0	2,772E-06
	High	VGNKGHGASGSFK		3,05803E-06	0	1	2	6	unk	1	1245,63346	64375104	5,44	High	0	3,716E-07
	High	ASKPKSPKKPK		0,000182079	0	1	2	2	unk	2	1195,75212	6.08308e+07	3,13	High	0	4,301E-05
	High	LASMKDDAEKPKPK	1xOxidation [M4]	1,49543E-06	0	1	2	4	unk	1	1573,82542	176960884	4,41	High	0	1,617E-07
	High	LASMKDDAEKPKPK		5,79979E-07	0	1	2	8	unk	1	1557,83050	1.11504e+09	5,13	High	0	5,401E-08
	High	AAKEAPKPVAAAPAPAAPK		1,30351E-08	0	1	2	1	unk	1	1756,01158	5.78356e+07	6,64	High	0	6,512E-10
	High	YIAANYKVDINK		0,00129471	0,000178056	1	2	2	unk	1	1411,75799		2,72	High	9,709E-05	0,0004233
	High	SASDKGVLVR		0,000776857	0,000178056	1	2	6	unk	1	1031,58438	1.73355e+09	3,58	High	9,709E-05	0,0002488
	High	KGTSLATIK		0,00276095	0,000178056	1	2	2	unk	1	918,56186	2.32436e+08	3,97	High	0,0004183	0,005163
	High	KGTSLATIKK		0,00141139	0,000178056	1	2	5	unk	2	1046,65682	3.30991e+08	4,69	High	0,0002179	0,003487
	High	APSAHPPTLQMVK	1xOxidation [M11]	0,000387397	0,000178056	1	2	1	unk	0	1392,73040		3,03	High	9,709E-05	0,0001039
	High	GTSLATIKK		0,0179904	0,000817511	1	2	3	unk	1	918,56186	8.9133e+07	2,80	High	0,0004549	0,009021
	High	YIAANYK		0,0771295	0,00319594	1	2	2	unk	0	842,44068	165556328	1,98	High	0,001667	0,05
	High	GTSLATIK		0,148947	0,00705782	1	2	1	unk	0	790,46689	97258399	2,32	High	0,003859	0,1076
High	unk	{Pfam: TCP-1/cpn60 chaperonin family [PF00118.19, score=255.7]} {Human: HSPD1, heat shock 60kDa protein 1 (chaperonin) [Source:HGNC Symbol;Acc:5261], e=0.0}	>gnl|unk|RNA1310_7721.1_1 {Pfam: TCP-1/cpn60 chaperonin family [PF00118.19, score=255.7]} {Human: HSPD1, heat shock 60kDa protein 1 (chaperonin) [Source:HGNC Symbol;Acc:5261], e=0.0}	0,000	128,433	18	16	40	16	1	890	98,2	9,07	5.47742e+08	167,38	16
	Confidence	Sequence	Modifications	Qvality PEP	Qvality q-value	# Protein Groups	# Proteins	# PSMs	Master Protein Accessions	# Missed Cleavages	Theo. MH+ [Da]	Area: F2: Sample	XCorr Sequest HT	Confidence Sequest HT	Percolator q-Value Sequest HT	Percolator PEP Sequest HT
	High	LEDIQASDFGR		0,000117605	0	1	1	1	unk	0	1250,60116	17875502	3,59	High	0	2,605E-05
	High	VGEAIVTKDDTLLMK		7,86568E-07	0	1	1	4	unk	1	1632,88768	1.47336e+08	4,80	High	0	7,699E-08
	High	VGEAIVTKDDTLLMK	1xOxidation [M14]	3,80513E-06	0	1	1	3	unk	1	1648,88260	72738721	4,69	High	0	6,561E-07
	High	VNQIKDEIEDTSSDYEK		1,76475E-06	0	1	1	1	unk	1	2012,92949	2.47314e+07	4,39	High	0	1,967E-07
	High	VNQIKDEIEDTSSDYEKEK		2,73519E-11	0	1	1	4	unk	2	2270,06704	193402191	7,69	High	0	5,001E-13
	High	VGGSSEVEVSEK		1,04831E-05	0	1	1	2	unk	0	1206,58484	163549397	4,01	High	0	6,405E-06
	High	TLKDELETIEGMKFDR		4,02901E-07	0	1	1	1	unk	2	1924,96845	1.54744e+07	5,27	High	0	3,535E-08
	High	VGKDGSITVKDGK		7,49596E-05	0	1	1	2	unk	2	1303,72161	5.44747e+07	4,26	High	0	1,538E-05
	High	TALVDAAGVASLLTTAEAVVTEIPKPEK		8,0375E-09	0	1	2	1	unk	0	2794,54482		6,80	High	0	3,704E-10
	High	VGGSSEVEVSEKR		1,98821E-06	0	1	1	4	unk	1	1362,68595	7.75136e+08	4,93	High	0	2,259E-07
	High	AAVEEGIVPGGGVALLR		0,000405783	0,000178056	1	1	7	unk	0	1607,91153	1.04572e+08	4,42	High	9,709E-05	0,0001094
	High	GYISPYFMNTSK		0,000463271	0,000178056	1	1	1	unk	0	1407,66131	6118880	3,09	High	9,709E-05	0,0001276
	High	VGKDGSITVK		0,000916935	0,000178056	1	1	3	unk	1	1003,57824	1.98599e+08	3,81	High	0,0002179	0,001469
	High	YTDALNATR		0,0047006	0,000178056	1	1	2	unk	0	1024,50580	525805820	3,00	High	0,0002179	0,002712
	High	DRYTDALNATR		0,000808385	0,000178056	1	1	1	unk	1	1295,63385	74571252	4,22	High	9,709E-05	0,0002448
	High	LSNGVAVIR		0,00642639	0,000178056	1	1	2	unk	0	928,55744	3.42284e+08	3,14	High	0,0002179	0,002963
	High	VGEAIVTK		0,0531419	0,0016498	1	1	1	unk	0	816,48254	9.45107e+07	2,94	High	0,0008284	0,03204
High	unk	{Pfam: Lipoprotein amino terminal region [PF01347.17, score=198.3]} {Human: APOB, apolipoprotein B (including Ag(x) antigen) [Source:HGNC Symbol;Acc:603], e=4e-19}	>gnl|unk|RNA1310_66_1 {Pfam: Lipoprotein amino terminal region [PF01347.17, score=198.3]} {Human: APOB, apolipoprotein B (including Ag(x) antigen) [Source:HGNC Symbol;Acc:603], e=4e-19}	0,000	127,344	8	36	56	36	1	4222	473,0	9,32	143974827	155,62	36
	Confidence	Sequence	Modifications	Qvality PEP	Qvality q-value	# Protein Groups	# Proteins	# PSMs	Master Protein Accessions	# Missed Cleavages	Theo. MH+ [Da]	Area: F2: Sample	XCorr Sequest HT	Confidence Sequest HT	Percolator q-Value Sequest HT	Percolator PEP Sequest HT
	High	ALTPQQASVQSER		3,78919E-05	0	1	2	2	unk	0	1414,72848	160469512	3,05	High	0	6,977E-06
	High	MEIDPERDIVK		2,26034E-05	0	1	1	2	unk	1	1344,68278	66591244	3,67	High	0	3,812E-06
	High	SFEDETTQSKRPITK		7,21673E-07	0	1	1	2	unk	1	1766,89192	81703251	4,42	High	0	6,941E-08
	High	HGAETSSQYFAK		1,9799E-05	0	1	1	2	unk	0	1325,61206	65071934	4,48	High	0	3,278E-06
	High	VGDLDDASSLSPR		1,53933E-05	0	1	1	1	unk	0	1331,64375	25493233	3,84	High	0	2,44E-06
	High	SDSSIPVANIDR		0,000168169	0	1	1	2	unk	0	1273,63827	46492930	2,98	High	0	3,924E-05
	High	LTLKNEESGLISALHEVSKR		2,97081E-07	0	1	1	2	unk	2	2224,22957	74877190	5,16	High	0	2,469E-08
	High	LTLKNEESGLISALHEVSK		1,80456E-05	0	1	1	1	unk	1	2068,12846	5.25863e+06	3,92	High	0	2,929E-06
	High	GLLSQLQVSTEQR		1,45989E-05	0	1	1	3	unk	0	1458,79108	4.27219e+07	4,39	High	0	2,288E-06
	High	LIEQTYSLIAK		7,20391E-05	0	1	2	2	unk	0	1278,73038	29522214	3,19	High	0	1,463E-05
	High	GSGIDAYFVR		0,00473198	0,000178056	1	1	2	unk	0	1084,54218	2.14698e+07	2,36	High	0,0002179	0,001904
	High	AVKPENNFEWK		0,000611929	0,000178056	1	1	1	unk	0	1361,68483	55331882	2,92	High	9,709E-05	0,0001771
	High	IAAFQALAR		0,00323867	0,000178056	1	2	2	unk	0	960,56253	48159514	2,73	High	0,0002179	0,001223
	High	VGDLDDASSLSPRDPPAK		0,000332656	0,000178056	1	1	1	unk	1	1839,90830		4,22	High	9,709E-05	8,718E-05
	High	IMSPILLSAK		0,00110409	0,000178056	1	2	2	unk	0	1072,64348	1.73935e+07	2,63	High	9,709E-05	0,0003517
	High	GQAHEFEER		0,00691433	0,000178056	1	1	1	unk	0	1102,49121	1.51273e+07	2,49	High	0,0002179	0,002949
	High	QYSATISHK		0,0071008	0,000178056	1	1	1	unk	0	1034,52653	1.43045e+07	2,24	High	0,0002179	0,003049
	High	SFEDETTQSK		0,00175716	0,000178056	1	1	2	unk	0	1171,51134	108157380	2,64	High	0,0001758	0,0006041
	High	SMNYEHDFR		0,00249892	0,000178056	1	1	1	unk	0	1198,49458	3.70856e+07	2,58	High	0,0001758	0,0009073
	High	VLSSIHSLR		0,0013384	0,000178056	1	1	2	unk	0	1011,59455	71166784	3,24	High	0,0001758	0,0004382
	High	AEVQQLTEGR		0,00128614	0,000178056	1	1	1	unk	0	1130,58003	80570571	3,22	High	9,709E-05	0,0004194
	High	YQNWQDAR		0,010867	0,000527344	1	1	1	unk	0	1080,48573	50245066	2,46	High	0,0003567	0,004994
	High	SAIPTVGTK		0,0171755	0,000817511	1	1	1	unk	0	873,50401	157156307	2,42	High	0,0004549	0,008534
	High	LKQVGPER		0,0155506	0,000817511	1	1	2	unk	1	926,54179	3.10389e+07	3,05	High	0,0004549	0,00759
	High	NYGSWEVK		0,0151436	0,000817511	1	1	1	unk	0	982,46287	28148069	2,17	High	0,0004549	0,007379
	High	FFQHTAGK		0,020672	0,000817511	1	2	3	unk	0	935,47338	7.4901e+07	2,33	High	0,0006103	0,01984
	High	EKTYDVENR		0,0158629	0,000817511	1	1	1	unk	1	1153,54839	24711634	2,43	High	0,0004549	0,007794
	High	QLLDRTEADR		0,022378	0,000974516	1	2	1	unk	1	1216,62804	26327952	3,08	High	0,0005159	0,01168
	High	NFMHNLHSK	1xOxidation [M3]	0,0307047	0,00109409	1	1	1	unk	0	1143,53639	8.21406e+06	1,81	High	0,0005571	0,0169
	High	SPFDFDAR		0,0234366	0,00109409	1	1	2	unk	0	954,43157	2.43953e+07	2,39	High	0,0005571	0,01226
	High	QESHYVTNLR		0,0305035	0,00109409	1	2	2	unk	0	1246,61747	6.14201e+07	2,65	High	0,0005571	0,01671
	High	MLSEQIAK		0,0366564	0,0012276	1	1	1	unk	0	919,49173	4.7088e+07	1,85	High	0,0006103	0,02073
	High	LKDKIDLK		0,0511152	0,00136069	1	1	2	unk	2	972,60881	6.31921e+07	3,06	High	0,000715	0,03068
	High	SYAIQVK		0,115976	0,00566848	1	1	1	unk	0	808,45633	3.89367e+07	1,97	High	0,003049	0,08059
	High	SGLTRPEEGVVNADVIVK		0,127187	0,00579112	1	1	1	unk	0	1883,02327	8.89269e+06	2,43	High	0,003304	0,08995
	High	YLDYSTR		0,141066	0,00668118	1	1	1	unk	0	917,43632	114298662	2,16	High	0,00371	0,1014
High	unk	{Pfam: ATP synthase alpha/beta family, nucleotide-binding domain [PF00006.20, score=209.3]} {Human: ATP5B, ATP synthase, H+ transporting, mitochondrial F1 complex, beta polypeptide [Source:HGNC Symbol;Acc:830], e=0.0}	>gnl|unk|RNA1310_11602.1_3 {Pfam: ATP synthase alpha/beta family, nucleotide-binding domain [PF00006.20, score=209.3]} {Human: ATP5B, ATP synthase, H+ transporting, mitochondrial F1 complex, beta polypeptide [Source:HGNC Symbol;Acc:830], e=0.0}	0,000	126,688	31	17	100	2	1	740	80,7	8,43	1.47013e+08	398,93	17
	Confidence	Sequence	Modifications	Qvality PEP	Qvality q-value	# Protein Groups	# Proteins	# PSMs	Master Protein Accessions	# Missed Cleavages	Theo. MH+ [Da]	Area: F2: Sample	XCorr Sequest HT	Confidence Sequest HT	Percolator q-Value Sequest HT	Percolator PEP Sequest HT
	High	IMNVIGEPIDERGPIDSK		1,08815E-06	0	2	4	3	unk; unk	1	1983,02155	8.51281e+07	5,18	High	0	1,061E-06
	High	ILDPNIVGQEHYAVAR		1,06155E-08	0	2	4	23	unk; unk	0	1794,94971	500177904	5,80	High	0	1,758E-09
	High	TIAMDGTEGLVR		4,04866E-05	0	2	3	4	unk; unk	0	1262,64091	202121742	3,04	High	0	7,491E-06
	High	TIAMDGTEGLVR	1xOxidation [M4]	0,000138782	0	2	3	2	unk; unk	0	1278,63583	142272117	3,07	High	0	3,142E-05
	High	FTQAGSEVSALLGR		2,65443E-07	0	2	4	3	unk; unk	0	1435,75397	40118651	4,42	High	0	2,175E-08
	High	TVLIMELINNVAR		2,68513E-05	0	2	4	1	unk; unk	0	1485,84576	59113532	3,93	High	0	4,656E-06
	High	SLQDIIAILGMDELSEEDRLTVSR		1,78702E-09	0	2	5	2	unk; unk	1	2703,38694		5,85	High	0	6,475E-11
	High	GIAELGIYPAVDPLDSTSR		1,96204E-06	0	2	4	11	unk; unk	0	1974,01785	108680810	5,12	High	0	2,902E-06
	High	VALTGLTVAEYFR		4,6416E-06	0	2	4	1	unk; unk	0	1439,78929	5.17493e+06	4,50	High	0	6,067E-07
	High	LVLEVAQHLGENTVR		1,90608E-07	0	1	1	11	unk	0	1677,92824	247047582	5,15	High	0	2,319E-08
	High	FLSQPFQMAEVFTGHEGK		1,6436E-08	0	2	5	2	unk; unk	0	2052,98477	116013120	5,22	High	0	8,539E-10
	High	FLSQPFQMAEVFTGHEGK	1xOxidation [M8]	2,02811E-06	0	2	5	1	unk; unk	0	2068,97969	27696098	4,00	High	0	2,311E-07
	High	IGLFGGAGVGK		0,00107517	0,000178056	2	4	4	unk; unk	0	975,56219	8.02011e+07	3,00	High	9,709E-05	0,0003718
	High	IMNVIGEPIDERGPIDSK	1xOxidation [M2]	0,00145903	0,000178056	2	4	1	unk; unk	1	1999,01647	1.61277e+07	4,65	High	0,0001758	0,0004872
	High	IPVGPETLGR		0,00301022	0,000178056	2	2	2	unk; unk	0	1038,59422	235031776	2,03	High	0,0002179	0,001127
	High	VVDLLAPYAR		0,000576498	0,000178056	2	4	23	unk; unk	0	1116,64117	128879041	3,25	High	9,709E-05	0,0002315
	High	LVPLKDTISGFKK		0,00951452	0,000178056	1	3	2	unk	2	1445,87263	4.69784e+07	2,67	High	0,0002179	0,004282
	High	AHGGYSVFAGVGER		0,00758922	0,000178056	2	4	1	unk; unk	0	1406,68114	1.42029e+07	3,65	High	0,0002179	0,003291
	High	VSLVYGQMNEPPGAR		0,000662588	0,000178056	2	4	1	unk; unk	0	1617,80535	9.47251e+06	3,45	High	9,709E-05	0,0001936
	High	IMNVIGEPIDER	1xOxidation [M2]	0,0460685	0,00136069	2	4	1	unk; unk	0	1401,70424	3.84467e+07	2,65	High	0,000715	0,02727
	High	IMNVIGEPIDER		0,0705407	0,00264139	2	4	1	unk; unk	0	1385,70933	114755525	2,93	High	0,001392	0,04483
High	unk	{Pfam: Cyclophilin type peptidyl-prolyl cis-trans isomerase/CLD [PF00160.16, score=156.8]} {Human: PPIF, peptidylprolyl isomerase F [Source:HGNC Symbol;Acc:9259], e=5e-62}	>gnl|unk|RNA1310_23138_2 {Pfam: Cyclophilin type peptidyl-prolyl cis-trans isomerase/CLD [PF00160.16, score=156.8]} {Human: PPIF, peptidylprolyl isomerase F [Source:HGNC Symbol;Acc:9259], e=5e-62}	0,000	126,015	13	10	52	4	1	492	55,3	8,68	3.22386e+08	201,73	10
	Confidence	Sequence	Modifications	Qvality PEP	Qvality q-value	# Protein Groups	# Proteins	# PSMs	Master Protein Accessions	# Missed Cleavages	Theo. MH+ [Da]	Area: F2: Sample	XCorr Sequest HT	Confidence Sequest HT	Percolator q-Value Sequest HT	Percolator PEP Sequest HT
	High	HVVFGEVISGDDVVKK		6,72601E-06	0	1	7	4	unk	1	1727,93266	1.88216e+08	5,42	High	0	1,129E-06
	High	GNGTGGESIYGEK		4,07557E-05	0	4	12	2	unk; unk; unk; unk	0	1268,57534	141281726	3,51	High	0	7,565E-06
	High	HVVFGEVISGDDVVK		1,85171E-08	0	1	7	10	unk	0	1599,83770	1.89905e+08	5,47	High	0	5,188E-09
	High	GNGTGGESIYGEKFEDEK		2,19435E-09	0	2	8	4	unk; unk	1	1916,85084	475717982	6,20	High	0	8,169E-11
	High	GNGTGGESIYGEKFEDEKFAR		9,42236E-09	0	2	8	2	unk; unk	2	2291,05748	6.82413e+07	5,97	High	0	2,5E-09
	High	KMEALGSQSGKPSK		2,21975E-07	0	1	7	6	unk	1	1447,75734	491677223	5,47	High	0	1,756E-08
	High	KMEALGSQSGKPSK	1xOxidation [M2]	9,06159E-06	0	1	7	5	unk	1	1463,75225	61139831	4,73	High	0	1,318E-06
	High	MEALGSQSGKPSK	1xOxidation [M1]	2,39335E-06	0	1	7	3	unk	0	1335,65729	4.06492e+07	4,12	High	0	4,301E-07
	High	MEALGSQSGKPSK		6,88976E-07	0	1	7	4	unk	0	1319,66238	285575907	4,59	High	0	6,592E-08
	High	SGKPLHYK		0,00990163	0,000178056	4	6	5	unk; unk; unk; unk	0	929,52033	9.54492e+07	2,66	High	0,0006671	0,02427
	High	FEDEKFAR		0,0134394	0,000817511	2	8	2	unk; unk	1	1041,49999	122321546	2,69	High	0,0004549	0,006428
	High	LYDDLVPK		0,030105	0,00109409	2	4	5	unk; unk	0	962,51932	443779473	2,12	High	0,0006103	0,01922
High	unk	{Pfam: Spectrin repeat [PF00435.16, score=735.9]} {Human: SPTAN1, spectrin, alpha, non-erythrocytic 1 (alpha-fodrin) [Source:HGNC Symbol;Acc:11273], e=0.0}	>gnl|unk|RNA1310_231.1_1 {Pfam: Spectrin repeat [PF00435.16, score=735.9]} {Human: SPTAN1, spectrin, alpha, non-erythrocytic 1 (alpha-fodrin) [Source:HGNC Symbol;Acc:11273], e=0.0}	0,000	125,165	8	22	34	17	1	2794	310,3	9,94	1.46545e+08	128,96	22
	Confidence	Sequence	Modifications	Qvality PEP	Qvality q-value	# Protein Groups	# Proteins	# PSMs	Master Protein Accessions	# Missed Cleavages	Theo. MH+ [Da]	Area: F2: Sample	XCorr Sequest HT	Confidence Sequest HT	Percolator q-Value Sequest HT	Percolator PEP Sequest HT
	High	FAQDPTGQLDPEAVQER		5,3083E-08	0	1	1	2	unk	0	1900,90355	52030616	4,92	High	0	3,338E-09
	High	RLEGDIHAHEPAIR		0,000194546	0	1	1	2	unk	1	1613,85066	6.74294e+07	4,94	High	9,709E-05	0,0001019
	High	KQAENWEELKELAAER		1,93959E-08	0	1	1	1	unk	2	1943,98213	29066385	5,63	High	0	1,032E-09
	High	LQSVGDDSYKDSAK		3,92367E-07	0	1	2	2	unk	1	1512,71764	1.54848e+08	4,78	High	0	3,407E-08
	High	LIAEGKVEDPAEIENR		1,69599E-06	0	1	1	3	unk	1	1782,92322	160756872	5,14	High	0	4,488E-05
	High	DSGAVDDLFNKQEILR		7,84649E-08	0	1	1	2	unk	1	1819,91847	24865116	5,70	High	0	5,255E-09
	High	AEDKSEKLNEANR		6,74223E-05	0	1	1	1	unk	2	1503,73977		3,51	High	0	1,362E-05
	High	QEAFDAGLQAFEK		7,28244E-06	0	2	2	2	unk; unk	0	1453,69578	2.52952e+07	4,25	High	0	4,397E-06
	High	QAENWEELKELAAER		1,19389E-06	0	1	1	3	unk	1	1815,88717	41402192	4,21	High	0	1,696E-07
	High	IADLDRFAQDPTGQLDPEAVQER		4,49821E-08	0	1	1	1	unk	1	2584,26378	19710230	5,82	High	0	2,753E-09
	High	NSEHYDSDGIENK		0,000170411	0	2	2	1	unk; unk	0	1507,62956	56625685	3,23	High	0	3,985E-05
	High	TDVVESWIKDKESIVR		2,6323E-05	0	2	2	1	unk; unk	2	1904,01237	1.32257e+07	4,12	High	0	4,536E-06
	High	NLDDEEAWIR		0,000289462	0,000178056	1	1	1	unk	0	1260,58551	2.65302e+07	2,92	High	9,709E-05	7,404E-05
	High	EGIQSISALR		0,0019542	0,000178056	2	2	1	unk; unk	0	1073,59495	13917058	2,53	High	0,0001758	0,0006834
	High	ILVQSGELGR		0,00158003	0,000178056	1	1	2	unk	0	1071,61568	1.24031e+08	2,85	High	0,0001758	0,0007141
	High	DLLGVQNLMK		0,00625762	0,000178056	1	1	1	unk	0	1130,62381	1.50948e+06	2,21	High	0,0002179	0,002627
	High	LEGDIHAHEPAIR		0,000448177	0,000178056	1	1	1	unk	0	1457,74955	48611878	3,51	High	9,709E-05	0,000123
	High	TMVAQADSLR		0,00118769	0,000178056	2	2	1	unk; unk	0	1091,55137	94955076	3,10	High	9,709E-05	0,0003834
	High	KIHDFFR		0,0317303	0,00109409	1	2	4	unk	1	962,52066	9.62764e+06	2,74	High	0,0005571	0,0175
	High	HQAFVAELAANADR		0,0347841	0,0012276	1	2	1	unk	0	1512,75537		3,79	High	0,0006103	0,01955
	High	NLQDFIR		0,0709931	0,00278306	1	2	2	unk	0	905,48394	39304427	1,91	High	0,001449	0,04525
	High	NSEHYDSDGIENKKQEVLAR		0,120348	0,00566848	1	1	1	unk	2	2332,11639	2.01808e+07	2,62	High	0,0031	0,08431
High	unk	{Pfam: Myosin tail [PF01576.14, score=676.4]} {Human: MYH3, myosin, heavy chain 3, skeletal muscle, embryonic [Source:HGNC Symbol;Acc:7573], e=4e-83}	>gnl|unk|RNA1310_1907_2 {Pfam: Myosin tail [PF01576.14, score=676.4]} {Human: MYH3, myosin, heavy chain 3, skeletal muscle, embryonic [Source:HGNC Symbol;Acc:7573], e=4e-83}	0,000	122,066	21	28	35	27	1	1458	165,7	8,50	1.35882e+08	123,52	28
	Confidence	Sequence	Modifications	Qvality PEP	Qvality q-value	# Protein Groups	# Proteins	# PSMs	Master Protein Accessions	# Missed Cleavages	Theo. MH+ [Da]	Area: F2: Sample	XCorr Sequest HT	Confidence Sequest HT	Percolator q-Value Sequest HT	Percolator PEP Sequest HT
	High	ANEVSQGALSASEK		1,08361E-05	0	1	3	1	unk	0	1390,68086	43576469	3,65	High	0	1,619E-06
	High	IEEADNIASQAQEAVR		1,07121E-07	0	1	2	1	unk	0	1743,85078	2.82699e+07	5,55	High	0	7,567E-09
	High	AAHDAESQVSGLSK		9,6182E-06	0	1	3	4	unk	0	1399,68120	152420646	5,01	High	0	1,41E-06
	High	SSLQAQLEEMKK		0,000132495	0	1	3	1	unk	1	1391,71989	6988059	3,04	High	0	2,977E-05
	High	QVEESEEASAAAISK		1,05014E-07	0	1	3	1	unk	0	1548,73877	93626640	4,78	High	0	7,349E-09
	High	TVEELQAALNDSDAK		6,32132E-07	0	1	3	1	unk	0	1603,78097	2.69139e+07	4,36	High	0	5,962E-08
	High	IKELEDLLQFER		8,94235E-06	0	1	3	1	unk	1	1532,83188	7.30095e+06	3,77	High	0	1,301E-06
	High	ALQGDTDALQAANAELASQVK		1,45633E-06	0	1	3	1	unk	0	2114,07240	1.44696e+07	4,34	High	0	1,569E-07
	High	KAQQVAEEAEHR		3,99538E-05	0	1	4	1	unk	1	1395,69752	63351052	5,07	High	0	7,412E-06
	High	LEGYDAQLSR		0,000782025	0,000178056	1	3	1	unk	0	1151,56913	94576173	3,10	High	9,709E-05	0,0002359
	High	VTELEDVAER		0,000348442	0,000178056	1	3	1	unk	0	1160,57936	9.42508e+07	3,30	High	9,709E-05	9,211E-05
	High	VRELEAELEAEQR		0,00686849	0,000178056	1	3	1	unk	1	1571,80237	99014480	2,29	High	0,0002179	0,002929
	High	LEESESLASR		0,00126079	0,000178056	1	3	1	unk	0	1120,54806	49009154	2,98	High	9,709E-05	0,000409
	High	KKAESELQDVSVR		0,00350775	0,000178056	1	3	1	unk	2	1488,80165	6.74021e+07	3,86	High	0,0002179	0,001345
	High	VEEFEEVKR		0,00105399	0,000178056	1	3	1	unk	1	1164,58953	57837294	3,28	High	9,709E-05	0,000332
	High	LQAENSQLQR		0,000712706	0,000178056	1	2	2	unk	0	1186,61747	124945880	2,84	High	9,709E-05	0,0002118
	High	MESSTTTLSR		0,000941587	0,000178056	1	2	1	unk	0	1112,52521	39232746	3,13	High	9,709E-05	0,0002909
	High	SELEDAQSGR		0,0026885	0,000178056	1	3	1	unk	0	1091,49636	44566177	2,86	High	0,0002179	0,0009896
	High	QAATADALAR		0,00235382	0,000178056	1	3	2	unk	0	987,52178	130280933	3,27	High	0,0001758	0,0008461
	High	DNAQLAGSLK		0,00673276	0,000178056	1	3	1	unk	0	1016,53710	5.56584e+07	2,58	High	0,0002179	0,002861
	High	AQNDELAGQLR		0,000615999	0,000178056	1	3	1	unk	0	1214,61239	50445831	3,21	High	9,709E-05	0,0001776
	High	KAQQVAEEAEHRAEVAER		0,000439357	0,000178056	1	4	1	unk	2	2051,02645	2.12654e+07	4,87	High	9,709E-05	0,0001201
	High	LAEKESELESLRR		0,000389972	0,000178056	1	3	2	unk	2	1559,83876		3,64	High	9,709E-05	0,0001046
	High	VEEFEEVKRK		0,0104423	0,000527344	1	3	1	unk	2	1292,68449	4.74772e+07	2,82	High	0,0003567	0,004782
	High	EANSANRDLTR		0,0201324	0,000817511	3	5	1	unk; unk; unk	1	1246,61345	2.37127e+07	2,85	High	0,0004549	0,01027
	High	LRSDLETR		0,0274552	0,00109409	1	3	2	unk	1	989,53743	8.42762e+07	3,15	High	0,0005571	0,0148
	High	TTEITMSSGGGSR		0,0309072	0,00109409	1	2	1	unk	0	1283,58961	65382777	2,87	High	0,0005571	0,01708
	High	VRELEAELEAEQRR		0,107664	0,00507801	1	3	1	unk	2	1727,90349	12612391	3,93	High	0,002788	0,07397
High	unk	{Pfam: EF-hand domain [PF13405.1, score=37.1]} {Human: MYL6B, myosin, light chain 6B, alkali, smooth muscle and non-muscle [Source:HGNC Symbol;Acc:29823], e=2e-28}	>gnl|unk|RNA1310_24076_2 {Pfam: EF-hand domain [PF13405.1, score=37.1]} {Human: MYL6B, myosin, light chain 6B, alkali, smooth muscle and non-muscle [Source:HGNC Symbol;Acc:29823], e=2e-28}	0,000	119,089	18	11	65	4	1	477	55,2	7,44	2.25822e+08	256,19	11
	Confidence	Sequence	Modifications	Qvality PEP	Qvality q-value	# Protein Groups	# Proteins	# PSMs	Master Protein Accessions	# Missed Cleavages	Theo. MH+ [Da]	Area: F2: Sample	XCorr Sequest HT	Confidence Sequest HT	Percolator q-Value Sequest HT	Percolator PEP Sequest HT
	High	FTDTHEDLDGNVKYEDFIKK		1,48452E-09	0	1	3	8	unk	2	2414,15105	336841827	8,08	High	0	5,19E-11
	High	TFDREGQGYISAAELR		2,33078E-06	0	2	6	14	unk; unk	1	1812,88750	271077054	5,57	High	0	2,716E-07
	High	FTDTHEDLDGNVK		3,28915E-06	0	1	3	2	unk	0	1490,67578	219464624	5,22	High	0	4,056E-07
	High	EGQGYISAAELR		3,12699E-05	0	2	6	5	unk; unk	0	1293,64336	468074645	3,66	High	0	8,712E-06
	High	FTDTHEDLDGNVKYEDFIK		4,34861E-11	0	1	3	5	unk	1	2286,05608	121159875	8,44	High	0	8,568E-13
	High	LDDSDVDVIMK		6,47955E-05	0	2	6	3	unk; unk	0	1249,59804	3.95677e+08	3,89	High	0	1,303E-05
	High	LDDSDVDVIMK	1xOxidation [M10]	5,60095E-05	0	2	6	3	unk; unk	0	1265,59296	134663850	3,99	High	0	1,099E-05
	High	HVLTSYGERLDDSDVDVIMK		2,03305E-05	0	2	6	3	unk; unk	1	2292,11764	46739681	4,85	High	0	3,383E-06
	High	AKEEGTFADFMEAFK		1,5017E-07	0	2	5	8	unk; unk	1	1720,78870	181442405	5,31	High	0	3,681E-08
	High	AKEEGTFADFMEAFK	1xOxidation [M11]	0,000245294	0,000178056	2	5	1	unk; unk	1	1736,78361	2.81175e+07	3,53	High	9,709E-05	6,118E-05
	High	GYKFEEFLPIYQEVMK		0,00123593	0,000178056	1	3	1	unk	1	2021,00886	27131660	2,91	High	9,709E-05	0,0003995
	High	GYKFEEFLPIYQEVMK	1xOxidation [M15]	0,000240469	0,000178056	1	3	2	unk	1	2037,00378	1.33381e+07	3,54	High	9,709E-05	7,913E-05
	High	HVLTSYGER		0,00526353	0,000178056	2	6	9	unk; unk	0	1061,53743	1331697414	2,60	High	0,0004549	0,009677
	High	YEDFIKK		0,15075	0,00717456	2	6	1	unk; unk	1	942,49311	79668224	1,99	High	0,003908	0,1092
High	unk	{Pfam: Tubulin/FtsZ family, GTPase domain [PF00091.20, score=202.3]} {Human: TUBB2C, tubulin, beta 2C [Source:HGNC Symbol;Acc:20771], e=1e-117}	>gnl|unk|RNA1310_60417_1 {Pfam: Tubulin/FtsZ family, GTPase domain [PF00091.20, score=202.3]} {Human: TUBB2C, tubulin, beta 2C [Source:HGNC Symbol;Acc:20771], e=1e-117}	0,000	118,792	58	9	100	4	1	212	22,9	5,10	6.01707e+08	429,10	9
	Confidence	Sequence	Modifications	Qvality PEP	Qvality q-value	# Protein Groups	# Proteins	# PSMs	Master Protein Accessions	# Missed Cleavages	Theo. MH+ [Da]	Area: F2: Sample	XCorr Sequest HT	Confidence Sequest HT	Percolator q-Value Sequest HT	Percolator PEP Sequest HT
	High	INVYYNEATGGKYVPR		4,08984E-09	0	1	6	1	unk	1	1843,93372	44266710	5,29	High	0	1,691E-10
	High	IMNTFSVVPSPK		2,59766E-05	0	3	10	14	unk; unk; unk	0	1319,70278	1.26607e+08	3,49	High	0	7,258E-06
	High	IMNTFSVVPSPK	1xOxidation [M2]	0,000122372	0	3	10	2	unk; unk; unk	0	1335,69770	33915825	2,47	High	0	2,714E-05
	High	INVYYNEATGGK		2,49645E-05	0	1	6	7	unk	0	1328,64811	847192816	3,41	High	0	1,858E-05
	High	FWEVISDEHGIDPTGTYHGDSDLQLER		5,11923E-12	0	3	16	6	unk; unk; unk	0	3116,42320	362821906	7,50	High	0	7,116E-14
	High	SGPFGQIFRPDNFVFGQSGAGNNWAK		1,32549E-12	0	1	7	10	unk	0	2798,34337	633460387	8,65	High	0	1,479E-14
	High	GHYTEGAELVDSVLDVVRK		1,47728E-11	0	3	8	14	unk; unk; unk	1	2087,07676	343572890	7,60	High	0	2,444E-13
	High	GHYTEGAELVDSVLDVVR		6,70489E-10	0	3	8	7	unk; unk; unk	0	1958,98180	281570172	6,40	High	0	2,059E-11
	High	AVLVDLEPGTMDSVR		6,7542E-07	0	1	7	34	unk	0	1601,82033	3.24468e+08	4,57	High	0	6,406E-08
	High	AVLVDLEPGTMDSVR	1xOxidation [M11]	2,11033E-06	0	1	7	5	unk	0	1617,81525	285598970	3,71	High	0	8,792E-07
	High	IREEYPDR		0,0986601	0,00411635	4	22	5	unk; unk; unk; unk	1	1077,53235	1545354307	2,70	High	0,0031	0,08322
High	unk	{Pfam: S-adenosyl-L-homocysteine hydrolase [PF05221.12, score=470.5]} {Human: AHCY, adenosylhomocysteinase [Source:HGNC Symbol;Acc:343], e=0.0}	>gnl|unk|RNA1310_14138.1_3 {Pfam: S-adenosyl-L-homocysteine hydrolase [PF05221.12, score=470.5]} {Human: AHCY, adenosylhomocysteinase [Source:HGNC Symbol;Acc:343], e=0.0}	0,000	116,531	22,354694485842	18	109	18	1	671	74,2	8,32	3.87652e+08	383,73	18
	Confidence	Sequence	Modifications	Qvality PEP	Qvality q-value	# Protein Groups	# Proteins	# PSMs	Master Protein Accessions	# Missed Cleavages	Theo. MH+ [Da]	Area: F2: Sample	XCorr Sequest HT	Confidence Sequest HT	Percolator q-Value Sequest HT	Percolator PEP Sequest HT
	High	KLDEEVAAAHLEHLGVR		1,77957E-08	0	1	3	4	unk	1	1887,00829	108061902	6,60	High	0	2,245E-07
	High	LTQLTSEQAAYLGVER		1,99654E-07	0	1	3	7	unk	0	1778,92830	211717955	4,84	High	0	5,294E-08
	High	KAIDIAENEMPGLMALR		7,98444E-09	0	1	5	2	unk	1	1871,97177	2.16685e+07	4,89	High	0	3,677E-10
	High	LKTPAINVNDSVTK		5,09261E-06	0	1	4	10	unk	1	1499,84278	302108068	4,46	High	0	1,549E-06
	High	GLSEETTTGVHNLYK		4,743E-08	0	1	4	15	unk	0	1648,81769	538580762	5,22	High	0	2,915E-09
	High	TPAINVNDSVTK		5,63817E-05	0	1	4	2	unk	0	1258,66376	322266887	4,54	High	0	1,104E-05
	High	VADISLADWGR		5,82802E-05	0	1	4	42	unk	0	1202,61641	287638012	3,84	High	0	3,202E-05
	High	AIDIAENEMPGLMALR		2,34054E-07	0	1	5	2	unk	0	1743,87680	17276731	4,27	High	0	1,871E-08
	High	NGPFKPEHYR		0,000188209	0	1	3	2	unk	0	1244,61708	2.08252e+08	3,65	High	0	4,476E-05
	High	YGAQQPLKGAR		0,000129888	0	1	5	3	unk	1	1188,64838	129967903	3,67	High	0	2,923E-05
	High	TGVPVYAWK		0,00445694	0,000178056	1	5	2	unk	0	1020,55129	8.29837e+07	2,71	High	0,0002179	0,00388
	High	FPQYLPGIK		0,00265299	0,000178056	1	5	9	unk	0	1062,59824	86012865	2,66	High	0,0002179	0,001368
	High	KYGAQQPLKGAR		0,000389972	0,000178056	1	5	1	unk	2	1316,74334	2.04968e+07	4,97	High	9,709E-05	0,0001043
	High	KKYGAQQPLK		0,000250217	0,000178056	1	5	1	unk	2	1160,67862	3.75658e+07	4,01	High	9,709E-05	6,227E-05
	High	RDTIKPQVDR		0,00983604	0,000178056	1	3	1	unk	1	1227,68041	5.82831e+07	3,36	High	0,0002179	0,004479
	High	ESLVDGIKR		0,0136189	0,000817511	1	4	1	unk	1	1016,57348	71440172	3,05	High	0,0004549	0,006507
	High	DTIKPQVDR		0,0231292	0,00109409	1	3	2	unk	0	1071,57930	82071406	2,09	High	0,0005571	0,01233
	High	AIDIAENEMPGLMALR	2xOxidation [M9; M13]	0,0463692	0,00136069	1	5	1	unk	0	1775,86663	4.26709e+06	2,56	High	0,000715	0,0273
	High	YGAQQPLK		0,0678832	0,00249724	1	5	1	unk	0	904,48869	1.10445e+08	2,02	High	0,001278	0,04272
	High	KAIDIAENEMPGLMALR	2xOxidation [M10; M14]	0,141923	0,0068093	1	5	1	unk	1	1903,96160	1.13292e+07	3,63	High	0,00371	0,102
High	unk	{Pfam: Tropomyosin [PF00261.15, score=196.1]} {Human: TPM4, tropomyosin 4 [Source:HGNC Symbol;Acc:12013], e=5e-38}	>gnl|unk|RNA1310_43902_3 {Pfam: Tropomyosin [PF00261.15, score=196.1]} {Human: TPM4, tropomyosin 4 [Source:HGNC Symbol;Acc:12013], e=5e-38}	0,000	116,469	54	17	42	1	1	284	33,2	5,07	65636886	209,88	17
	Confidence	Sequence	Modifications	Qvality PEP	Qvality q-value	# Protein Groups	# Proteins	# PSMs	Master Protein Accessions	# Missed Cleavages	Theo. MH+ [Da]	Area: F2: Sample	XCorr Sequest HT	Confidence Sequest HT	Percolator q-Value Sequest HT	Percolator PEP Sequest HT
	High	VEIEAAEHEQR		2,81256E-05	0	1	1	1	unk	0	1310,63352	65636886	4,06	High	0	4,904E-06
	High	IRLLEEDLEQTESR		7,59592E-05	0	3	5	2	unk; unk; unk	1	1730,89192	3.28662e+07	4,50	High	0	1,557E-05
	High	ASNAEAEVQALTR		7,9373E-06	0	2	3	7	unk; unk	0	1359,68628	337603168	4,75	High	0	2,562E-06
	High	EAEMNKKEEEMGEFQNK		1,56913E-08	0	2	3	2	unk; unk	2	2070,91068	182962159	7,01	High	0	8,073E-10
	High	LLEEDLEQTESR		1,09081E-05	0	3	5	5	unk; unk; unk	0	1461,70674	912713818	3,80	High	0	2,11E-06
	High	LKQLQINVDEAQDTLAAATTNLDETEKR		2,31778E-11	0	2	3	2	unk; unk	2	3128,60698	30222971	8,07	High	0	4,116E-13
	High	QLQINVDEAQDTLAAATTNLDETEKR		1,57348E-15	0	2	3	7	unk; unk	1	2887,42795	236458424	10,09	High	0	2,19E-15
	High	RQEVTSKLEQASK		4,59971E-07	0	3	5	5	unk; unk; unk	2	1503,81255	368706484	6,48	High	0	1,438E-07
	High	ASNAEAEVQALTRR		0,00107517	0,000178056	2	3	3	unk; unk	1	1515,78739	69503262	3,58	High	9,709E-05	0,0003393
	High	LLEEDLEQTESRR		0,000841196	0,000178056	3	5	1	unk; unk; unk	1	1617,80785	44287905	2,70	High	9,709E-05	0,0002567
	High	AKELQEELQR		0,00167734	0,000178056	2	5	1	unk; unk	1	1243,66409	74737972	3,52	High	0,0001758	0,0005721
	High	ESAGEKATQLEEK		0,000309282	0,000178056	2	3	1	unk; unk	1	1419,69618	7.40933e+07	3,60	High	9,709E-05	8,026E-05
	High	EEEMGEFQNK		0,00436886	0,000178056	2	3	1	unk; unk	0	1240,51504	6.31984e+07	2,68	High	0,0002179	0,00173
	High	KFEEVSRK		0,0110857	0,000527344	2	3	1	unk; unk	2	1022,56292	8.14579e+06	2,51	High	0,0003567	0,005123
	High	MLVMKHER	1xOxidation [M4]	0,0133505	0,000817511	2	3	1	unk; unk	1	1059,54378	9.59913e+06	2,70	High	0,0004549	0,006372
	High	MTESELER		0,0169495	0,000817511	2	6	1	unk; unk	0	994,45099		2,19	High	0,0004549	0,00842
	High	QKELEKVEEK		0,163917	0,00805257	2	5	1	unk; unk	2	1259,68416	83021934	2,65	High	0,004419	0,1208
High	unk	{Pfam: Tropomyosin [PF00261.15, score=165.7]} {Human: TPM1, tropomyosin 1 (alpha) [Source:HGNC Symbol;Acc:12010], e=1e-31}	>gnl|unk|RNA1310_14167.2_3 {Pfam: Tropomyosin [PF00261.15, score=165.7]} {Human: TPM1, tropomyosin 1 (alpha) [Source:HGNC Symbol;Acc:12010], e=1e-31}	0,000	113,383	53	15	40	5	1	233	26,7	5,48	1.73856e+08	155,21	15
	Confidence	Sequence	Modifications	Qvality PEP	Qvality q-value	# Protein Groups	# Proteins	# PSMs	Master Protein Accessions	# Missed Cleavages	Theo. MH+ [Da]	Area: F2: Sample	XCorr Sequest HT	Confidence Sequest HT	Percolator q-Value Sequest HT	Percolator PEP Sequest HT
	High	LQEATQKLEEASK		3,18201E-06	0	3	14	5	unk; unk; unk	1	1474,77476	1486573310	4,71	High	0	1,288E-06
	High	NDLDSVQDELSTK		2,04159E-06	0	1	5	2	unk	0	1463,68601	4.08013e+07	4,22	High	0	2,322E-07
	High	TQAEAEVQALTR		4,35465E-05	0	1	5	3	unk	0	1316,68047	236014550	3,87	High	0	1,396E-05
	High	GAELENEKNLR		0,000127333	0	1	4	3	unk	1	1272,65425	244752437	3,69	High	0	2,848E-05
	High	IRLIEEDLEQTEGR		5,14794E-07	0	3	14	3	unk; unk; unk	1	1700,88135	62756055	4,68	High	0	4,669E-08
	High	LQEATQKLEEASKAADESER		1,01098E-09	0	3	14	1	unk; unk; unk	2	2233,09426	53329092	6,31	High	0	3,326E-11
	High	LIEEDLEQTEGR		1,38454E-05	0	3	14	7	unk; unk; unk	0	1431,69618	1078653143	3,97	High	0	7,027E-06
	High	DLSDELHSVANSLK		3,87203E-07	0	2	10	2	unk; unk	0	1527,76493	2.43005e+07	5,75	High	0	3,351E-08
	High	EATDAAKEAEKR		4,12992E-05	0	2	8	3	unk; unk	2	1318,65973	2.52887e+07	4,02	High	0	7,701E-06
	High	LIEEDLEQTEGRLQEATQKLEEASK		1,94296E-10	0	3	14	1	unk; unk; unk	2	2887,45310	86499216	7,83	High	0	4,877E-12
	High	MQALKNDLDSVQDELSTK		8,72371E-08	0	1	4	1	unk	1	2035,00121	3.29148e+07	5,61	High	0	5,963E-09
	High	LLLTEAQLDR		0,000528914	0,000178056	2	11	4	unk; unk	0	1171,66811	1.61051e+08	3,24	High	9,709E-05	0,0002759
	High	LLLTEAQLDRAEQR		0,00714819	0,000178056	2	11	1	unk; unk	1	1655,90751	1.88259e+07	2,97	High	0,0002179	0,00308
	High	TQAEAEVQALTRR		0,00479537	0,000178056	1	5	1	unk	1	1472,78158	1.99113e+07	3,23	High	0,0002179	0,001941
	High	LSSLDQMVK		0,00400689	0,000178056	2	9	2	unk; unk	0	1020,53941	9.53092e+07	2,53	High	0,0002179	0,001569
	High	LSSLDQMVK	1xOxidation [M7]	0,0956167	0,00370357	2	9	1	unk; unk	0	1036,53432	8.08366e+07	2,50	High	0,002034	0,06427
High	unk	{Pfam: p25-alpha [PF05517.7, score=93.2]} {Human: TPPP3, tubulin polymerization-promoting protein family member 3 [Source:HGNC Symbol;Acc:24162], e=2e-21}	>gnl|unk|RNA1310_31700.1_2 {Pfam: p25-alpha [PF05517.7, score=93.2]} {Human: TPPP3, tubulin polymerization-promoting protein family member 3 [Source:HGNC Symbol;Acc:24162], e=2e-21}	0,000	110,827	15	8	18	8	1	380	42,3	9,36	392396993	98,33	8
	Confidence	Sequence	Modifications	Qvality PEP	Qvality q-value	# Protein Groups	# Proteins	# PSMs	Master Protein Accessions	# Missed Cleavages	Theo. MH+ [Da]	Area: F2: Sample	XCorr Sequest HT	Confidence Sequest HT	Percolator q-Value Sequest HT	Percolator PEP Sequest HT
	High	MTSNDMDISISSYK		2,07748E-07	0	1	3	1	unk	0	1591,69783	1.44369e+07	4,26	High	0	1,63E-08
	High	LIADNKPSAHGATAASK		2,07748E-07	0	1	2	3	unk	0	1651,87621	1.28301e+08	5,01	High	0	1,625E-08
	High	KLIADNKPSAHGATAASKDDATSR		1,91272E-11	0	1	2	3	unk	2	2425,24299	185451255	9,00	High	0	4,77E-13
	High	VSDAAKAEADVKK		0,000186967	0	1	3	1	unk	2	1331,71652	5.59734e+07	4,17	High	0	4,44E-05
	High	KLIADNKPSAHGATAASK		1,71861E-06	0	1	2	1	unk	1	1779,97117	32307138	5,84	High	0	1,901E-07
	High	LIADNKPSAHGATAASKDDATSR		6,70016E-13	0	1	2	6	unk	1	2297,14803	398822935	8,05	High	0	6,685E-15
	High	VSDAAKAEADVK		0,000217729	0	1	3	1	unk	1	1203,62156	15789572	3,23	High	0	5,322E-05
	High	AAEGYVGGYK		0,00200683	0,000178056	1	3	2	unk	0	1014,48909	592916789	2,74	High	0,0001758	0,0007058
High	unk	{Pfam: Myosin head (motor domain) [PF00063.16, score=232.6]} {Human: MYH7, myosin, heavy chain 7, cardiac muscle, beta [Source:HGNC Symbol;Acc:7577], e=1e-139}	>gnl|unk|RNA1310_17317_3 {Pfam: Myosin head (motor domain) [PF00063.16, score=232.6]} {Human: MYH7, myosin, heavy chain 7, cardiac muscle, beta [Source:HGNC Symbol;Acc:7577], e=1e-139}	0,000	109,120	16	14	39	7	1	596	67,2	10,80	223145849	142,10	14
	Confidence	Sequence	Modifications	Qvality PEP	Qvality q-value	# Protein Groups	# Proteins	# PSMs	Master Protein Accessions	# Missed Cleavages	Theo. MH+ [Da]	Area: F2: Sample	XCorr Sequest HT	Confidence Sequest HT	Percolator q-Value Sequest HT	Percolator PEP Sequest HT
	High	AHEETIKQTQEALAAEEEKVK		6,27517E-10	0	3	4	3	unk; unk; unk	2	2382,21471	78307881	7,99	High	0	2,217E-11
	High	LLDEEDAANELEGVKKK		8,95793E-08	0	3	4	2	unk; unk; unk	2	1900,98621	56008099	5,47	High	0	3,856E-05
	High	LLDEEDAANELEGVKK		1,50799E-08	0	3	4	9	unk; unk; unk	1	1772,89125	3.76698e+08	5,22	High	0	7,734E-10
	High	MTQETVDDLER	1xOxidation [M1]	8,84583E-05	0	3	4	1	unk; unk; unk	0	1352,59984	1.5393e+08	3,78	High	0	1,857E-05
	High	MTQETVDDLER		9,32718E-05	0	3	4	3	unk; unk; unk	0	1336,60492	288869758	3,61	High	0	1,986E-05
	High	QTQEALAAEEEKVK		4,08274E-07	0	3	4	1	unk; unk; unk	1	1573,80679	170569985	5,36	High	0	3,569E-08
	High	KMEGETNELKK		0,000127333	0	1	1	3	unk	2	1306,66713	1.11884e+08	4,72	High	0	4,264E-05
	High	NIEDLEKNLQKAEQEK		1,33618E-06	0	1	1	1	unk	2	1928,99236	22909135	4,16	High	0	1,421E-07
	High	LLDEEDAANELEGVK		1,3778E-07	0	3	4	4	unk; unk; unk	0	1644,79629	253398808	4,80	High	0	2,672E-08
	High	MEGETNELKK		0,000430712	0,000178056	1	1	3	unk	1	1178,57216	76923244	3,51	High	9,709E-05	0,0001179
	High	SLQDDMARQDESIAK	1xOxidation [M6]	0,022977	0,000974516	1	1	1	unk	1	1722,79630	51718555	2,25	High	0,0005159	0,01199
	High	SLQDDMAR		0,0239053	0,00109409	1	1	1	unk	0	935,42511	200300547	2,30	High	0,0005571	0,01259
	High	NIEDLEKNLQK		0,0347841	0,0012276	1	1	1	unk	1	1343,71652	1.0445e+07	2,62	High	0,0006103	0,0195
	High	NIEDLEK		0,0670187	0,00249724	1	1	2	unk	0	860,43599	3.57253e+08	2,11	High	0,001278	0,04213
	High	KMEGETNELKK	1xOxidation [M2]	0,0950186	0,00370357	1	1	1	unk	2	1322,66204	11877551	2,10	High	0,001981	0,06357
	High	DMEEQIK		0,142784	0,0068093	4	5	3	unk; unk; unk; unk	0	892,40806	210712422	1,66	High	0,003811	0,1026
High	unk	{Pfam: Core histone H2A/H2B/H3/H4 [PF00125.19, score=54.2]} {Human: HIST1H4K, histone cluster 1, H4k [Source:HGNC Symbol;Acc:4784], e=1e-48}	>gnl|unk|RNA1310_36467_1 {Pfam: Core histone H2A/H2B/H3/H4 [PF00125.19, score=54.2]} {Human: HIST1H4K, histone cluster 1, H4k [Source:HGNC Symbol;Acc:4784], e=1e-48}	0,000	108,716	17	11	317	11	1	337	37,9	10,18	2.14892e+09	1032,63	11
	Confidence	Sequence	Modifications	Qvality PEP	Qvality q-value	# Protein Groups	# Proteins	# PSMs	Master Protein Accessions	# Missed Cleavages	Theo. MH+ [Da]	Area: F2: Sample	XCorr Sequest HT	Confidence Sequest HT	Percolator q-Value Sequest HT	Percolator PEP Sequest HT
	High	DNIQGITKPAIR		6,95249E-06	0	1	7	150	unk	0	1325,75357	3948118416	4,45	High	0	9,671E-07
	High	DAVTYTEHAKR		0,000162691	0	1	7	4	unk	1	1290,64369	289623936	3,65	High	0	3,796E-05
	High	AVLKVFLENVIRDAVTYTEHAK		1,07646E-05	0	1	7	2	unk	2	2516,38713	5.35712e+07	6,20	High	0	1,612E-06
	High	KTVTAMDVVYALKR		4,22022E-07	0	1	7	3	unk	2	1594,89852	13390654	5,89	High	0	3,721E-08
	High	VFLENVIRDAVTYTEHAK		7,15159E-08	0	1	7	4	unk	1	2105,10258	51305830	5,44	High	0	4,731E-09
	High	TVTAMDVVYALKR	1xOxidation [M5]	9,94207E-06	0	1	7	18	unk	1	1482,79848	551200960	4,08	High	0	1,463E-06
	High	TVTAMDVVYALKR		3,83042E-06	0	1	7	11	unk	1	1466,80356	547793886	4,60	High	0	4,846E-07
	High	TVTAMDVVYALK	1xOxidation [M5]	6,26848E-05	0	1	7	4	unk	0	1326,69737	6.72818e+07	3,60	High	0	1,244E-05
	High	TVTAMDVVYALK		0,000138782	0	1	7	2	unk	0	1310,70245	4.30322e+07	3,32	High	0	3,155E-05
	High	ISGLIYEETR		0,000243675	0,000178056	1	7	41	unk	0	1180,62083	1.08204e+09	3,69	High	9,709E-05	0,0001364
	High	VFLENVIR		0,00821976	0,000178056	1	7	58	unk	0	989,57784	504293930	2,66	High	0,0002179	0,00396
	High	DAVTYTEHAK		0,00463846	0,000178056	1	7	6	unk	0	1134,54258	1.41661e+09	2,93	High	0,0002179	0,003958
	High	DNIQGITKPAIRR		0,00057269	0,000178056	1	7	14	unk	1	1481,85469	8.35523e+08	4,15	High	9,709E-05	0,0001635
High	unk	{Pfam: Elongation factor Tu GTP binding domain [PF00009.22, score=200.2]} {Human: EEF2, eukaryotic translation elongation factor 2 [Source:HGNC Symbol;Acc:3214], e=0.0}	>gnl|unk|RNA1310_2711_3 {Pfam: Elongation factor Tu GTP binding domain [PF00009.22, score=200.2]} {Human: EEF2, eukaryotic translation elongation factor 2 [Source:HGNC Symbol;Acc:3214], e=0.0}	0,000	108,271	12	15	37	15	1	1303	147,5	8,35	5.98782e+08	138,01	15
	Confidence	Sequence	Modifications	Qvality PEP	Qvality q-value	# Protein Groups	# Proteins	# PSMs	Master Protein Accessions	# Missed Cleavages	Theo. MH+ [Da]	Area: F2: Sample	XCorr Sequest HT	Confidence Sequest HT	Percolator q-Value Sequest HT	Percolator PEP Sequest HT
	High	ARPLDEDLSKDIDDGKIAPR		7,0353E-12	0	1	1	3	unk	2	2224,15680	3.5287e+08	7,78	High	0	3,822E-11
	High	ETVTNESNQTVLSK		1,86078E-06	0	1	2	2	unk	0	1549,77041	662827265	4,30	High	0	2,091E-07
	High	ARPLDEDLSKDIDDGK		6,19695E-07	0	1	1	1	unk	1	1786,88175	5.26312e+07	6,02	High	0	5,826E-08
	High	GVVYSEEQVTGTPMFIVK		6,56595E-05	0	1	1	1	unk	0	1984,00959	1.75087e+07	4,15	High	0	1,32E-05
	High	MELLYEGPHDDEAAIGIK		2,59586E-08	0	1	3	1	unk	0	2000,96337		4,72	High	0	1,447E-09
	High	ILADTYNWDVTEAR		1,21785E-06	0	1	1	2	unk	0	1666,80713	3.01672e+07	4,09	High	0	1,327E-07
	High	AHLPVNESFGFTSDLR		5,07124E-05	0	1	3	3	unk	0	1789,88677	135780874	5,04	High	0	1,022E-05
	High	NMSVIAHVDHGK	1xOxidation [M2]	2,94603E-05	0	1	5	3	unk	0	1323,64740	1.17816e+08	4,14	High	0	2,22E-05
	High	NMSVIAHVDHGK		0,000186967	0	1	5	1	unk	0	1307,65248	118616761	4,12	High	0	4,437E-05
	High	STLTDSLLSK		0,00116428	0,000178056	1	4	3	unk	0	1064,58338	161418124	2,90	High	0,0001758	0,0005356
	High	ARPLDEDLSK		0,00279791	0,000178056	1	1	3	unk	0	1143,60043	277994402	3,94	High	0,0002179	0,002884
	High	DIDDGKIAPR		0,00187784	0,000178056	1	2	2	unk	1	1099,57421	1.40184e+08	2,94	High	0,0001758	0,0006515
	High	TGDPVVSYR		0,0050913	0,000178056	1	3	2	unk	0	993,49999	4.28943e+08	3,03	High	0,0002179	0,00224
	High	TLQEVSKR		0,0213666	0,000817511	1	2	4	unk	1	960,54727	7.95421e+07	2,74	High	0,0004549	0,011
	High	AGIIASAR		0,0585522	0,00178601	1	4	3	unk	0	758,45191	704575718	2,50	High	0,00806	0,1697
	High	GLQEGIPPLDR		0,0632563	0,00221556	1	3	3	unk	0	1194,64771	6.17706e+07	3,00	High	0,00105	0,03959
High	unk	{Pfam: Major Vault Protein repeat [PF01505.13, score=216.4]} {Human: MVP, major vault protein [Source:HGNC Symbol;Acc:7531], e=0.0}	>gnl|unk|RNA1310_2563.2_3 {Pfam: Major Vault Protein repeat [PF01505.13, score=216.4]} {Human: MVP, major vault protein [Source:HGNC Symbol;Acc:7531], e=0.0}	0,000	101,781	22,567703109328	20	39	13	1	997	112,0	7,20	2.35261e+08	120,91	20
	Confidence	Sequence	Modifications	Qvality PEP	Qvality q-value	# Protein Groups	# Proteins	# PSMs	Master Protein Accessions	# Missed Cleavages	Theo. MH+ [Da]	Area: F2: Sample	XCorr Sequest HT	Confidence Sequest HT	Percolator q-Value Sequest HT	Percolator PEP Sequest HT
	High	LRSEALGIESTAELER		1,84077E-05	0	1	3	1	unk	1	1773,93412	11545712	3,88	High	0	3,013E-06
	High	ELLELQAHSAAVESTGQAK		8,0375E-09	0	1	3	3	unk	0	1982,01891	84806934	6,05	High	0	4,194E-10
	High	SEALGIESTAELER		7,78113E-06	0	1	3	1	unk	0	1504,74894	5.76291e+06	4,28	High	0	1,099E-06
	High	FVDAIGTDTLR		0,000169286	0	1	5	2	unk	0	1207,63173	8.57275e+07	3,09	High	9,709E-05	8,971E-05
	High	ALEEFKETADKVR		1,05528E-05	0	1	3	2	unk	2	1535,80640	5.03377e+07	4,18	High	0	1,572E-06
	High	QKELSEIEVEK		7,10911E-05	0	1	5	2	unk	1	1331,70529	158729986	3,95	High	9,709E-05	7,866E-05
	High	AMANAGPEMQVK		0,000129031	0	1	5	1	unk	0	1246,59185	7.87856e+07	3,89	High	0	2,881E-05
	High	TAIPLDVNEGIYVR		2,61492E-05	0	2	4	1	unk; unk	0	1559,84278	1.06881e+07	3,40	High	0	4,534E-06
	High	MAQDPFPLYPGEILK		0,00207462	0,000178056	1	2	1	unk	0	1718,88221	24109805	3,22	High	0,0001758	0,000729
	High	MPQNNLVITSVDIQNVEPVEQR		0,0030303	0,000178056	2	4	1	unk; unk	0	2523,28716	11675191	3,27	High	0,0002179	0,001136
	High	VVYDEFGQVK		0,000761557	0,000178056	1	2	2	unk	0	1183,59937	32434702	2,57	High	9,709E-05	0,0003063
	High	LAHADQEIR		0,0086689	0,000178056	2	4	4	unk; unk	0	1052,54833	2.88058e+08	2,97	High	0,0002179	0,004514
	High	EQNDLDVTR		0,00920347	0,000178056	1	5	3	unk	0	1089,51709	273876637	2,50	High	0,0002179	0,004127
	High	QKISDEAEAEK		0,000276349	0,000178056	1	3	1	unk	1	1247,61139	1.7453e+07	2,99	High	9,709E-05	6,999E-05
	High	QEAERLEQEAR		0,000960511	0,000178056	2	4	3	unk; unk	1	1358,66588	1.8002e+08	4,00	High	0,0001758	0,0004633
	High	IEGQAAVEQAR		0,000332656	0,000178056	2	4	3	unk; unk	0	1171,60658	578261738	3,74	High	9,709E-05	8,732E-05
	High	EAELAYQR		0,0190947	0,000817511	2	4	2	unk; unk	0	979,48434	528326573	2,79	High	0,0004549	0,009708
	High	IVPPNSALR		0,0289399	0,00109409	1	2	1	unk	0	966,57309	243180890	1,72	High	0,0005571	0,01572
	High	VGVSPLR		0,10901	0,00517892	2	4	2	unk; unk	0	727,44610	2.55059e+08	2,75	High	0,002788	0,07475
	High	VVLGPEK		0,127968	0,00606392	1	2	3	unk	0	741,45052	188724868	2,02	High	0,004265	0,1161
High	unk	{Pfam: Hsp70 protein [PF00012.15, score=891.1]} {Human: HSPA9, heat shock 70kDa protein 9 (mortalin) [Source:HGNC Symbol;Acc:5244], e=0.0}	>gnl|unk|RNA1310_6572_2 {Pfam: Hsp70 protein [PF00012.15, score=891.1]} {Human: HSPA9, heat shock 70kDa protein 9 (mortalin) [Source:HGNC Symbol;Acc:5244], e=0.0}	0,000	99,562	18	16	27	15	1	949	103,7	6,51	2.93235e+08	107,20	16
	Confidence	Sequence	Modifications	Qvality PEP	Qvality q-value	# Protein Groups	# Proteins	# PSMs	Master Protein Accessions	# Missed Cleavages	Theo. MH+ [Da]	Area: F2: Sample	XCorr Sequest HT	Confidence Sequest HT	Percolator q-Value Sequest HT	Percolator PEP Sequest HT
	High	TTPSVVAFTSSGER		1,89019E-05	0	1	1	3	unk	0	1438,71725	1.19166e+08	3,35	High	9,709E-05	7,392E-05
	High	QAVTNSQNTLSATK		1,10266E-06	0	1	1	1	unk	0	1462,74961	70619200	4,48	High	0	1,134E-07
	High	VQSTVQDMFGR		0,000133375	0	1	1	1	unk	0	1267,60995	14800306	2,99	High	0	2,995E-05
	High	TATNELQQASLK		2,77554E-05	0	1	1	1	unk	0	1303,68522	219864808	4,00	High	0	4,842E-06
	High	SQLPQEEYNKLK		0,000124004	0	1	1	2	unk	1	1476,76928	6.59587e+07	3,26	High	0	2,77E-05
	High	LANKDQETSASIK		6,17109E-06	0	1	1	3	unk	1	1404,73290	223362111	4,94	High	0	8,412E-07
	High	NAEQYAAADKERR		3,66576E-05	0	1	1	2	unk	2	1521,74044	8.07002e+07	4,43	High	0	6,665E-06
	High	NAEQYAAADKER		1,3754E-05	0	1	1	2	unk	1	1365,63933	184380421	4,52	High	0	2,137E-06
	High	SKFESLVDDLIKR		1,10266E-06	0	1	1	1	unk	2	1549,85843	30841266	5,42	High	0	1,134E-07
	High	EQQIVIQSSGGLSKDEIENMVR		4,12418E-11	0	1	1	2	unk	1	2460,23988	43327863	6,96	High	0	8,04E-13
	High	QAVTNSQNTLSATKR		2,63691E-07	0	1	1	3	unk	1	1618,85072	2.28903e+08	5,64	High	0	7,149E-08
	High	RFEDAEVQKDIK		0,00625762	0,000178056	1	1	1	unk	2	1477,76453	48250232	3,93	High	0,0002179	0,002639
	High	VLENAEGAR		0,010795	0,000527344	1	1	2	unk	0	958,49523	427439118	2,52	High	0,0003567	0,004984
	High	NAVITVPAYFNDSQR		0,0179904	0,000817511	1	1	1	unk	0	1694,84966	1.63242e+07	2,66	High	0,0004549	0,009052
	High	LVGAPAKR		0,0709931	0,00278306	1	1	1	unk	1	811,51485	57012390	2,30	High	0,001449	0,04514
	High	NTTIPTK		0,158156	0,00780458	2	5	1	unk; unk	0	774,43559	3.76105e+08	2,15	High	0,004216	0,116
High	unk	{Pfam: 14-3-3 protein [PF00244.15, score=572.5]} {Human: YWHAZ, tyrosine 3-monooxygenase/tryptophan 5-monooxygenase activation protein, zeta polypeptide [Source:HGNC Symbol;Acc:12855], e=1e-106}	>gnl|unk|RNA1310_2772_1 {Pfam: 14-3-3 protein [PF00244.15, score=572.5]} {Human: YWHAZ, tyrosine 3-monooxygenase/tryptophan 5-monooxygenase activation protein, zeta polypeptide [Source:HGNC Symbol;Acc:12855], e=1e-106}	0,000	95,866	11	17	85	10	1	1294	147,7	9,35	3.32043e+08	223,37	17
	Confidence	Sequence	Modifications	Qvality PEP	Qvality q-value	# Protein Groups	# Proteins	# PSMs	Master Protein Accessions	# Missed Cleavages	Theo. MH+ [Da]	Area: F2: Sample	XCorr Sequest HT	Confidence Sequest HT	Percolator q-Value Sequest HT	Percolator PEP Sequest HT
	High	LAEQAERYDDMATAMK		3,49967E-05	0	1	4	2	unk	1	1842,83606	70753331	4,30	High	0	5,195E-05
	High	YLAEVATGDERK		1,20475E-05	0	2	4	3	unk; unk	1	1351,68522	232537609	3,66	High	0	3,536E-06
	High	SATDHAETELATTHPIR		3,73676E-08	0	1	3	4	unk	0	1849,90388	1.695e+08	6,37	High	0	2,218E-09
	High	KAFDNAIADLDDLAEESYKDSTLIMQLLR	1xOxidation [M25]	1,66959E-07	0	1	3	1	unk	2	3314,64606		7,48	High	0	1,269E-08
	High	KNVVDSSEGAYK		1,00081E-05	0	1	3	3	unk	1	1296,64302	2.54381e+08	4,78	High	0	2,149E-05
	High	AVTEKGQELGNEER		2,9002E-06	0	1	4	3	unk	1	1559,76599	427370498	4,90	High	0	3,511E-07
	High	NVVDSSEGAYK		0,000303198	0,000178056	1	3	2	unk	0	1168,54806	314377428	2,80	High	9,709E-05	0,0003133
	High	LAEQAERYDDMATAMK	2xOxidation [M11; M15]	0,00983604	0,000178056	1	4	1	unk	1	1874,82589	51979434	2,87	High	0,0002179	0,004473
	High	LAEQAERYDDMATAMK	1xOxidation [M15]	0,00189036	0,000178056	1	4	1	unk	1	1858,83097	48886316	3,06	High	0,0001758	0,0006535
	High	QKIESELQR		0,0071959	0,000178056	1	6	2	unk	1	1130,61641	171898799	3,19	High	0,0002179	0,003104
	High	VISSIESKTEGSER		0,000528914	0,000178056	1	4	1	unk	1	1521,77549	38364733	3,93	High	9,709E-05	0,0001494
	High	YDDMATAMK		0,00372415	0,000178056	1	4	2	unk	0	1045,43289	196991671	2,54	High	0,0002179	0,001743
	High	EDLVHIAK		0,00673276	0,000178056	1	4	2	unk	0	924,51491	1.94806e+08	2,88	High	0,0002179	0,002877
	High	YLAEVATGDER		0,000485262	0,000178056	2	4	2	unk; unk	0	1223,59026	368212237	3,22	High	9,709E-05	0,0001885
	High	GQELGNEER		0,0155506	0,000817511	3	9	2	unk; unk; unk	0	1031,47523	61179980	2,61	High	0,0005159	0,01122
	High	NLLSVAYK		0,0196067	0,000817511	6	25	49	unk; unk; unk; unk; unk; unk	0	907,52474	404851176	2,38	High	0,0005159	0,0113
	High	VISSIESK		0,0454726	0,00136069	3	9	3	unk; unk; unk	0	862,48802	1588221902	2,21	High	0,000715	0,02667
	High	MKGDYYR		0,132746	0,00629495	2	6	1	unk; unk	1	932,42946	2.92495e+07	2,28	High	0,003503	0,09403
	High	MKGDYFR		0,155342	0,00742214	2	10	1	unk; unk	1	916,43455	7.93423e+07	1,74	High	0,004114	0,1134
High	unk	{Pfam: Core histone H2A/H2B/H3/H4 [PF00125.19, score=86.1]} {Human: HIST2H2AB, histone cluster 2, H2ab [Source:HGNC Symbol;Acc:20508], e=2e-47}	>gnl|unk|RNA1310_15531.2_2 {Pfam: Core histone H2A/H2B/H3/H4 [PF00125.19, score=86.1]} {Human: HIST2H2AB, histone cluster 2, H2ab [Source:HGNC Symbol;Acc:20508], e=2e-47}	0,000	94,212	13	8	203	1	1	591	65,9	9,55	1.05784e+08	605,30	8
	Confidence	Sequence	Modifications	Qvality PEP	Qvality q-value	# Protein Groups	# Proteins	# PSMs	Master Protein Accessions	# Missed Cleavages	Theo. MH+ [Da]	Area: F2: Sample	XCorr Sequest HT	Confidence Sequest HT	Percolator q-Value Sequest HT	Percolator PEP Sequest HT
	High	HLQLAIRNDEELNK		4,97146E-05	0	2	14	7	unk; unk	1	1692,90276	329540880	4,97	High	9,709E-05	0,0001992
	High	LLSGVTIAQGGVLPNIQAVLLPK		2,58321E-10	0	2	13	4	unk; unk	0	2301,39043	552402006	6,35	High	0	3,254E-09
	High	NDEELNKLLSGVTIAQGGVLPNIQAVLLPK		7,33843E-11	0	2	13	3	unk; unk	1	3143,76744	717494342	8,63	High	0	1,573E-12
	High	VGAGAPVYLAAVLEYLAAEVLELAGNAARDNKK		9,03314E-10	0	2	14	1	unk; unk	2	3356,82127		8,82	High	0	2,915E-11
	High	VGAGAPVYLAAVLEYLAAEVLELAGNAAR		3,28452E-12	0	2	14	3	unk; unk	0	2871,56147	786651364	9,52	High	0	4,253E-14
	High	HLQLAIRNDEELNKLLSGVTIAQGGVLPNIQAVLLPK		2,39752E-08	0	1	10	1	unk	2	3975,27534	1.05784e+08	8,88	High	0	1,321E-09
	High	AGLQFPVGR		0,00281657	0,000178056	4	23	174	unk; unk; unk; unk	0	944,53123	2975618864	3,23	High	0,0002179	0,00175
	High	HLQLAIR		0,0771295	0,00319594	3	22	20	unk; unk; unk	0	850,52575	1509020976	2,79	High	0,001611	0,04988
High	unk	{Pfam: Phosphoenolpyruvate carboxykinase [PF00821.13, score=874.2]} {Human: PCK2, phosphoenolpyruvate carboxykinase 2 (mitochondrial) [Source:HGNC Symbol;Acc:8725], e=0.0}	>gnl|unk|RNA1310_5932.1_1 {Pfam: Phosphoenolpyruvate carboxykinase [PF00821.13, score=874.2]} {Human: PCK2, phosphoenolpyruvate carboxykinase 2 (mitochondrial) [Source:HGNC Symbol;Acc:8725], e=0.0}	0,000	93,406	14	12	45	12	1	991	113,0	8,09	2.55864e+08	177,94	12
	Confidence	Sequence	Modifications	Qvality PEP	Qvality q-value	# Protein Groups	# Proteins	# PSMs	Master Protein Accessions	# Missed Cleavages	Theo. MH+ [Da]	Area: F2: Sample	XCorr Sequest HT	Confidence Sequest HT	Percolator q-Value Sequest HT	Percolator PEP Sequest HT
	High	RVDGEDIAEPTAVGLVPK		2,99786E-06	0	1	3	10	unk	1	1865,99672	247790938	5,42	High	9,709E-05	0,0003175
	High	YLEEQVGDDIPPVLR		3,19534E-07	0	1	3	9	unk	0	1742,89594	139380526	4,42	High	0	5,271E-08
	High	LKESAFEVHEIVVPHIGHVPVAK		3,01566E-09	0	1	3	3	unk	1	2535,40820	43666214	6,08	High	0	1,19E-10
	High	IGSKENYPSSHPNSR		6,91862E-08	0	1	3	5	unk	1	1672,80377	1.49613e+08	5,77	High	0	7,212E-08
	High	ENYPSSHPNSR		0,000213446	0	1	3	5	unk	0	1287,57125	78323240	3,33	High	0,0002179	0,002253
	High	EGSINTDGLNINWK		1,48919E-05	0	1	3	3	unk	0	1560,76526	8.34387e+07	4,15	High	0	2,346E-06
	High	WEDPAGVPISGIIFGGR		0,000355435	0,000178056	1	3	1	unk	0	1770,91735	13869988	3,76	High	9,709E-05	9,434E-05
	High	FLWPGFGENIR		0,000364978	0,000178056	1	3	2	unk	0	1335,68443	92636939	2,70	High	9,709E-05	9,689E-05
	High	RYLEEQVGDDIPPVLR		0,000392563	0,000178056	1	3	2	unk	1	1898,99705	1.01825e+07	4,10	High	9,709E-05	0,0001056
	High	ELFSIPPDYWK		0,000276349	0,000178056	1	3	2	unk	0	1394,69908	6.99221e+07	3,28	High	9,709E-05	7,022E-05
	High	HGVFLGAQVK		0,000285653	0,000178056	1	3	1	unk	0	1055,59964	54216758	4,44	High	9,709E-05	7,277E-05
	High	SEATAAAEFK		0,00122776	0,000178056	1	3	2	unk	0	1024,49457	370188169	2,93	High	9,709E-05	0,0003987
High	unk	{Pfam: 14-3-3 protein [PF00244.15, score=368.0]} {Human: YWHAZ, tyrosine 3-monooxygenase/tryptophan 5-monooxygenase activation protein, zeta polypeptide [Source:HGNC Symbol;Acc:12855], e=1e-110}	>gnl|unk|RNA1310_18296_2 {Pfam: 14-3-3 protein [PF00244.15, score=368.0]} {Human: YWHAZ, tyrosine 3-monooxygenase/tryptophan 5-monooxygenase activation protein, zeta polypeptide [Source:HGNC Symbol;Acc:12855], e=1e-110}	0,000	91,688	22	15	78	8	1	577	66,3	8,07	1.43662e+08	198,85	15
	Confidence	Sequence	Modifications	Qvality PEP	Qvality q-value	# Protein Groups	# Proteins	# PSMs	Master Protein Accessions	# Missed Cleavages	Theo. MH+ [Da]	Area: F2: Sample	XCorr Sequest HT	Confidence Sequest HT	Percolator q-Value Sequest HT	Percolator PEP Sequest HT
	High	YLAEVATGDERK		1,20475E-05	0	2	4	3	unk; unk	1	1351,68522	232537609	3,66	High	0	3,536E-06
	High	KDVIDQSEGAYK		1,52917E-05	0	1	1	2	unk	1	1352,66924	195782897	4,99	High	0	2,424E-06
	High	AATEHAESELPTTHPIR		2,10519E-07	0	1	1	2	unk	0	1859,92462	120029795	6,05	High	0	5,77E-07
	High	YLAEVATGDERKDVIDQSEGAYK		6,51824E-08	0	1	1	2	unk	2	2557,24165	94332936	5,04	High	0	4,221E-09
	High	SVTEKGQELGNEER		4,53918E-07	0	2	5	3	unk; unk	1	1575,76090	393105302	5,38	High	0	4,061E-08
	High	KAFDNAIADLDEIGEDSYKDSTLIMQLLR		0,00153862	0,000178056	1	1	1	unk	2	3284,63550		4,50	High	0,0001758	0,0005163
	High	QKIEAELQK		0,00311199	0,000178056	1	1	2	unk	1	1086,61535	1.10776e+08	3,81	High	0,0002179	0,00252
	High	YDDMAAAMK	1xOxidation [M8]	0,00651247	0,000178056	1	1	1	unk	0	1031,41724	48724223	1,94	High	0,0002179	0,002765
	High	YDDMAAAMK		0,00285428	0,000178056	1	1	2	unk	0	1015,42233	1.15174e+08	2,73	High	0,0002179	0,001055
	High	YLAEVATGDER		0,000485262	0,000178056	2	4	2	unk; unk	0	1223,59026	368212237	3,22	High	9,709E-05	0,0001885
	High	GQELGNEER		0,0155506	0,000817511	3	9	2	unk; unk; unk	0	1031,47523	61179980	2,61	High	0,0005159	0,01122
	High	NLLSVAYK		0,0196067	0,000817511	6	25	49	unk; unk; unk; unk; unk; unk	0	907,52474	404851176	2,38	High	0,0005159	0,0113
	High	AFDNAIADLDEIGEDSYKDSTLIMQLLR	1xOxidation [M24]	0,0309072	0,00109409	1	1	1	unk	1	3172,53545		2,55	High	0,0005571	0,01707
	High	KAFDNAIADLDEIGEDSYKDSTLIMQLLR	1xOxidation [M25]	0,029131	0,00109409	1	1	1	unk	2	3300,63041	12262844	4,47	High	0,0005571	0,01584
	High	LAEQAERYDDMAAAMK	2xOxidation [M11; M15]	0,0336618	0,00109409	1	1	1	unk	1	1844,81532	28784368	2,19	High	0,0005571	0,01879
	High	VISSIESK		0,0454726	0,00136069	3	9	3	unk; unk; unk	0	862,48802	1588221902	2,21	High	0,000715	0,02667
	High	MKGDYYR		0,132746	0,00629495	2	6	1	unk; unk	1	932,42946	2.92495e+07	2,28	High	0,003503	0,09403
High	unk	{Pfam: Tubulin/FtsZ family, GTPase domain [PF00091.20, score=240.5]} {Human: TUBB2C, tubulin, beta 2C [Source:HGNC Symbol;Acc:20771], e=1e-167}	>gnl|unk|RNA1310_41573_3 {Pfam: Tubulin/FtsZ family, GTPase domain [PF00091.20, score=240.5]} {Human: TUBB2C, tubulin, beta 2C [Source:HGNC Symbol;Acc:20771], e=1e-167}	0,000	91,647	39	8	53	1	1	298	33,0	5,02	70130804	240,40	8
	Confidence	Sequence	Modifications	Qvality PEP	Qvality q-value	# Protein Groups	# Proteins	# PSMs	Master Protein Accessions	# Missed Cleavages	Theo. MH+ [Da]	Area: F2: Sample	XCorr Sequest HT	Confidence Sequest HT	Percolator q-Value Sequest HT	Percolator PEP Sequest HT
	High	IMNTFSVVPSPK		2,59766E-05	0	3	10	14	unk; unk; unk	0	1319,70278	1.26607e+08	3,49	High	0	7,258E-06
	High	IMNTFSVVPSPK	1xOxidation [M2]	0,000122372	0	3	10	2	unk; unk; unk	0	1335,69770	33915825	2,47	High	0	2,714E-05
	High	INVYYNEASGGK		4,02194E-05	0	2	4	2	unk; unk	0	1314,63246	359798724	3,44	High	0	1,393E-05
	High	FWEVISDEHGIDPTGTYHGDSDLQLER		5,11923E-12	0	3	16	6	unk; unk; unk	0	3116,42320	362821906	7,50	High	0	7,116E-14
	High	AGPFGQLFRPDNFVFGQSGAGNNWAK		2,28331E-09	0	2	3	1	unk; unk	0	2782,34846	27315921	6,71	High	0	8,563E-11
	High	GHYTEGAELVDSVLDVVRK		1,47728E-11	0	3	8	14	unk; unk; unk	1	2087,07676	343572890	7,60	High	0	2,444E-13
	High	GHYTEGAELVDSVLDVVR		6,70489E-10	0	3	8	7	unk; unk; unk	0	1958,98180	281570172	6,40	High	0	2,059E-11
	High	AILIDLEPGTMDSVR		0,00605286	0,000178056	1	1	2	unk	0	1629,85163	70130804	3,58	High	0,0002179	0,00253
	High	IREEYPDR		0,0986601	0,00411635	4	22	5	unk; unk; unk; unk	1	1077,53235	1545354307	2,70	High	0,0031	0,08322
High	unk	{Pfam: Hsp90 protein [PF00183.13, score=479.5]} {Human: HSP90AB1, heat shock protein 90kDa alpha (cytosolic), class B member 1 [Source:HGNC Symbol;Acc:5258], e=0.0}	>gnl|unk|RNA1310_6914.1_3 {Pfam: Hsp90 protein [PF00183.13, score=479.5]} {Human: HSP90AB1, heat shock protein 90kDa alpha (cytosolic), class B member 1 [Source:HGNC Symbol;Acc:5258], e=0.0}	0,000	90,001	15	15	34	13	1	929	106,1	8,95	3.77322e+08	120,58	15
	Confidence	Sequence	Modifications	Qvality PEP	Qvality q-value	# Protein Groups	# Proteins	# PSMs	Master Protein Accessions	# Missed Cleavages	Theo. MH+ [Da]	Area: F2: Sample	XCorr Sequest HT	Confidence Sequest HT	Percolator q-Value Sequest HT	Percolator PEP Sequest HT
	High	YQSLTDSSVLDSGR		3,32489E-07	0	1	1	3	unk	0	1527,72854	9.1517e+07	4,09	High	0	2,817E-08
	High	ELISNASDALDKIR		8,68731E-07	0	3	4	12	unk; unk; unk	1	1544,82786	1.14148e+08	5,36	High	0	8,624E-08
	High	NQDDITQEEYGEFYK		1,73728E-07	0	1	1	3	unk	0	1878,80283	126581211	4,98	High	0	1,322E-08
	High	ADLVNNLGTIAR		3,12699E-05	0	1	1	4	unk	0	1256,69573	166116561	3,82	High	0	6,133E-06
	High	YIDEEELNKTKPIWTR		3,83042E-06	0	1	2	2	unk	1	2035,04948	8.90175e+06	3,34	High	0	4,844E-07
	High	ELISNASDALDK		8,84583E-05	0	3	4	2	unk; unk; unk	0	1275,64269	44050930	3,39	High	0	1,865E-05
	High	LGIHEDSTNRK		0,000140633	0	1	1	2	unk	1	1269,65459	30745243	3,45	High	0	3,187E-05
	High	SLTNDWEEHLAVK		1,36632E-05	0	1	1	1	unk	0	1541,75945	5978207	3,52	High	0	2,128E-06
	High	GVVDSEDLPLNISR		1,76475E-06	0	1	1	1	unk	0	1513,78566	54773121	4,31	High	0	1,97E-07
	High	IIPNKSDNSLTIIDSGIGMTK		4,59971E-07	0	1	1	2	unk	1	2217,17951	4.49073e+07	3,93	High	0	4,096E-08
	High	HSQFIGYPIK		0,000518504	0,000178056	1	2	1	unk	0	1189,63642	6.80196e+07	3,48	High	9,709E-05	0,0001459
	High	LGIHEDSTNR		0,00330394	0,000178056	1	1	3	unk	0	1141,55963	4.27033e+08	2,91	High	0,0002179	0,003478
	High	YIDEEELNK		0,00330394	0,000178056	1	2	3	unk	0	1152,54191	538816194	2,35	High	0,0002179	0,001783
	High	EKYIDEEELNK		0,0732965	0,00306964	1	2	1	unk	1	1409,67947	4.62196e+07	2,61	High	0,001561	0,04679
	High	TKPIWTR		0,0751899	0,00319594	1	3	1	unk	0	901,52541	150785215	2,17	High	0,001611	0,04844
High	unk	{Pfam: Calreticulin family [PF00262.13, score=415.4]} {Human: CALR, calreticulin [Source:HGNC Symbol;Acc:1455], e=1e-135}	>gnl|unk|RNA1310_7869_3 {Pfam: Calreticulin family [PF00262.13, score=415.4]} {Human: CALR, calreticulin [Source:HGNC Symbol;Acc:1455], e=1e-135}	0,000	88,346	17,440543601359	18	42	6	1	883	102,3	8,06	2.09064e+08	143,06	18
	Confidence	Sequence	Modifications	Qvality PEP	Qvality q-value	# Protein Groups	# Proteins	# PSMs	Master Protein Accessions	# Missed Cleavages	Theo. MH+ [Da]	Area: F2: Sample	XCorr Sequest HT	Confidence Sequest HT	Percolator q-Value Sequest HT	Percolator PEP Sequest HT
	High	GKWIHPEIDNPDYSPDPELYK		5,0045E-05	0	3	3	1	unk; unk; unk	1	2513,19833		4,05	High	0	9,612E-06
	High	EKIDDPNDKKPEDWDKPK		2,71433E-06	0	3	6	1	unk; unk; unk	2	2197,07715	7.49136e+07	5,98	High	0	3,232E-07
	High	IDDPNDKKPEDWDKPK		2,02316E-07	0	3	6	3	unk; unk; unk	1	1939,93960	188713741	4,64	High	0	1,579E-08
	High	GNDQGKWEWTAGK		5,98448E-05	0	1	2	1	unk	1	1476,68662	52339562	3,58	High	0	1,186E-05
	High	SGSIFDNVFVGDDPAEAK		1,19889E-07	0	2	2	10	unk; unk	0	1867,87085	1.35153e+08	5,00	High	0	8,599E-09
	High	YTDIGAIGFDLWQVK		1,14737E-06	0	3	3	2	unk; unk; unk	0	1725,88465	145209996	4,43	High	0	1,191E-07
	High	WIHPEIDNPDYSPDPELYK		7,07474E-07	0	3	3	2	unk; unk; unk	0	2328,08190	8.70219e+07	4,70	High	0	6,764E-08
	High	FNSPFSNAGK		0,000869555	0,000178056	1	2	1	unk	0	1068,51088	4.41443e+07	2,76	High	9,709E-05	0,0002671
	High	KPDDWDEREK		0,00289249	0,000178056	3	7	1	unk; unk; unk	1	1317,60697	2.40045e+07	4,44	High	0,0002179	0,001073
	High	FYNDAEKDK		0,00339301	0,000178056	1	2	3	unk	1	1129,51603	1.069e+08	3,18	High	0,0002179	0,001969
	High	VLGSDVDQK		0,00558836	0,000178056	1	2	3	unk	0	960,49965	416978100	2,69	High	0,0002179	0,002304
	High	QIDNPAYKGK		0,00179253	0,000178056	3	5	1	unk; unk; unk	1	1133,59495	3.85849e+07	2,94	High	0,0001758	0,0006164
	High	AFADETFKK		0,00642639	0,000178056	3	4	4	unk; unk; unk	1	1056,53604	984642975	2,81	High	0,0002179	0,003788
	High	QIDNPAYK		0,0189687	0,000817511	4	7	4	unk; unk; unk; unk	0	948,47852	827634129	2,67	High	0,0005571	0,01339
	High	AFADETFK		0,0234366	0,00109409	3	4	1	unk; unk; unk	0	928,44107	6.64811e+07	2,10	High	0,0005571	0,01226
	High	NFHGDTPYK		0,0691998	0,00249724	1	2	1	unk	0	1078,49523	103315000	2,09	High	0,001278	0,0437
	High	WEWTAGK		0,0776217	0,00333177	1	2	1	unk	0	877,42028	2.29592e+07	1,96	High	0,001667	0,05013
	High	WVESTYK		0,130337	0,00629495	2	5	2	unk; unk	0	912,44616	229600179	2,11	High	0,00346	0,09244
High	unk	{Pfam: EF-hand domain pair [PF13499.1, score=48.8]} {Human: MYL12A, myosin, light chain 12A, regulatory, non-sarcomeric [Source:HGNC Symbol;Acc:16701], e=6e-59}	>gnl|unk|RNA1310_16012.1_1 {Pfam: EF-hand domain pair [PF13499.1, score=48.8]} {Human: MYL12A, myosin, light chain 12A, regulatory, non-sarcomeric [Source:HGNC Symbol;Acc:16701], e=6e-59}	0,000	87,448	13,44	8	24	4	1	625	71,2	8,79	3.59598e+08	95,96	8
	Confidence	Sequence	Modifications	Qvality PEP	Qvality q-value	# Protein Groups	# Proteins	# PSMs	Master Protein Accessions	# Missed Cleavages	Theo. MH+ [Da]	Area: F2: Sample	XCorr Sequest HT	Confidence Sequest HT	Percolator q-Value Sequest HT	Percolator PEP Sequest HT
	High	NMGDNFTDDEIRQTWK		1,02696E-08	0	2	4	3	unk; unk	1	1969,87087	9.28401e+07	5,43	High	0	2,876E-09
	High	NMGDNFTDDEIRQTWK	1xOxidation [M2]	3,96629E-08	0	2	4	1	unk; unk	1	1985,86578	2.6669e+07	5,07	High	0	2,38E-09
	High	NMGDNFTDDEIR		2,10151E-05	0	2	4	3	unk; unk	0	1426,59033	175431332	3,75	High	0	7,764E-06
	High	NMGDNFTDDEIR	1xOxidation [M2]	4,26898E-05	0	2	4	2	unk; unk	0	1442,58525	82484921	3,65	High	0	7,959E-06
	High	EAPITAGKLDYNK		2,85006E-05	0	1	2	2	unk	1	1419,74782	66658434	3,66	High	0	5,001E-06
	High	ATSNVFAAFPQQQVQEFK		2,36597E-08	0	2	6	2	unk; unk	0	2040,01852	5.1315e+07	6,08	High	0	1,306E-09
	High	MFDDANTGSLDEEYFR	1xOxidation [M1]	2,95633E-09	0	1	2	1	unk	0	1925,78580	3.12107e+07	5,74	High	0	1,16E-10
	High	MFDDANTGSLDEEYFR		5,58351E-09	0	1	2	3	unk	0	1909,79088	6.38225e+07	5,27	High	0	2,428E-10
	High	LTGSDSEDALR		0,00142079	0,000178056	1	2	2	unk	0	1163,55387	9.23037e+08	2,94	High	0,0001758	0,0004691
	High	EAFTMIDQNR	1xOxidation [M5]	0,00236951	0,000178056	3	8	1	unk; unk; unk	0	1240,56266	28734840	2,69	High	0,0001758	0,0008557
	High	EAFTMIDQNR		0,000751526	0,000178056	3	8	3	unk; unk; unk	0	1224,56775	62090203	2,86	High	9,709E-05	0,0002248
	High	EAPITAGK		0,0504563	0,00136069	1	2	1	unk	0	786,43559	8.90974e+07	2,04	High	0,000715	0,03025
High	unk	{Pfam: Alkaline phosphatase [PF00245.15, score=387.2]} {Human: ALPL, alkaline phosphatase, liver/bone/kidney [Source:HGNC Symbol;Acc:438], e=1e-112}	>gnl|unk|RNA1310_11398.3_3 {Pfam: Alkaline phosphatase [PF00245.15, score=387.2]} {Human: ALPL, alkaline phosphatase, liver/bone/kidney [Source:HGNC Symbol;Acc:438], e=1e-112}	0,000	84,624	26	15	31	15	1	652	71,9	6,92	278032245	109,15	15
	Confidence	Sequence	Modifications	Qvality PEP	Qvality q-value	# Protein Groups	# Proteins	# PSMs	Master Protein Accessions	# Missed Cleavages	Theo. MH+ [Da]	Area: F2: Sample	XCorr Sequest HT	Confidence Sequest HT	Percolator q-Value Sequest HT	Percolator PEP Sequest HT
	High	QWQDDTDRNTDDSSPDSPEQR		5,87713E-07	0	1	5	1	unk	1	2492,01926	8.45378e+07	4,99	High	0	5,469E-08
	High	SEGYREPSLADMTR		8,90462E-05	0	1	5	1	unk	1	1611,74315	35668747	3,39	High	0	1,885E-05
	High	SSDGSLQYEVAPDNIEK		4,53918E-07	0	1	3	3	unk	0	1851,86068	1.67297e+08	5,22	High	0	4,036E-08
	High	ATGVLTTDRLTGATPAPAYASSVSR		1,06155E-08	0	1	5	1	unk	1	2463,28379	36170177	6,32	High	0	5,125E-10
	High	HSESHSAEDVALFAR		1,16469E-08	0	1	3	3	unk	0	1655,77722	196749036	6,02	High	0	7,136E-08
	High	RPVYVETADELR		2,2306E-05	0	1	5	5	unk	0	1447,75397	147245068	4,09	High	0	4,976E-06
	High	LTGATPAPAYASSVSR		6,96925E-05	0	1	5	2	unk	0	1548,80165	1.46827e+08	3,96	High	0	1,518E-05
	High	ADQADSVLGLLSTEK		1,43117E-05	0	1	5	2	unk	0	1546,79589	26432374	4,16	High	0	2,241E-06
	High	NSNGFALMVEGAR		0,000966903	0,000178056	1	5	1	unk	0	1365,65796	1.01046e+07	3,66	High	9,709E-05	0,0003016
	High	SDGINLVER		0,00365057	0,000178056	1	5	4	unk	0	1002,52145	313573390	3,00	High	0,0002179	0,001663
	High	NLRADQADSVLGLLSTEK		0,000311337	0,000178056	1	5	1	unk	1	1930,02399		4,47	High	9,709E-05	8,042E-05
	High	ATGVLTTDR		0,00705372	0,000178056	1	5	2	unk	0	933,49999	214937361	3,07	High	0,0002179	0,003038
	High	LYPQPNYETK		0,00274266	0,000178056	1	3	2	unk	0	1252,62083	305585984	1,97	High	0,0002179	0,001007
	High	KALEVLRK		0,011847	0,000693402	1	5	2	unk	2	956,62513	74924667	3,35	High	0,0004183	0,005551
	High	MRYHSTNIR	1xOxidation [M1]	0,0920797	0,00357105	1	5	1	unk	1	1193,58440	8.58523e+06	1,90	High	0,001929	0,06156
High	unk	{Pfam: ATP:guanido phosphotransferase, C-terminal catalytic domain [PF00217.14, score=357.6]} {Human: CKB, creatine kinase, brain [Source:HGNC Symbol;Acc:1991], e=3e-90}	>gnl|unk|RNA1310_20616_3 {Pfam: ATP:guanido phosphotransferase, C-terminal catalytic domain [PF00217.14, score=357.6]} {Human: CKB, creatine kinase, brain [Source:HGNC Symbol;Acc:1991], e=3e-90}	0,000	84,384	25	12	52	5	1	534	60,0	8,63	2.15547e+08	187,12	12
	Confidence	Sequence	Modifications	Qvality PEP	Qvality q-value	# Protein Groups	# Proteins	# PSMs	Master Protein Accessions	# Missed Cleavages	Theo. MH+ [Da]	Area: F2: Sample	XCorr Sequest HT	Confidence Sequest HT	Percolator q-Value Sequest HT	Percolator PEP Sequest HT
	High	MGLTEFDAVSK		0,000112277	0	1	5	7	unk	0	1197,58200	230050355	3,41	High	9,709E-05	7,615E-05
	High	MGLTEFDAVSK	1xOxidation [M1]	0,000138782	0	1	5	3	unk	0	1213,57692	120885010	3,68	High	0	3,149E-05
	High	LAAGGQEALQR		8,6718E-05	0	1	3	2	unk	0	1113,60110	3.30087e+08	3,77	High	0	5,175E-05
	High	LVNAVNEIEKR		1,65567E-05	0	1	1	2	unk	1	1284,72703	86502324	4,47	High	0	2,66E-06
	High	GSAGEHSEAVGGLYDISNKER		1,62479E-10	0	3	13	5	unk; unk; unk	1	2176,02651	308782089	8,28	High	0	3,968E-12
	High	GSAGEHSEAVGGLYDISNK		8,07686E-07	0	3	13	3	unk; unk; unk	0	1890,88281	231431595	5,65	High	0	7,901E-08
	High	EVQQQLIDDHFLFK		2,5236E-06	0	4	7	3	unk; unk; unk; unk	0	1759,90136	4.15545e+07	3,68	High	0	2,982E-07
	High	QLEELVSGTLK		0,000170411	0	2	4	2	unk; unk	0	1216,67834	31587112	2,96	High	9,709E-05	8,461E-05
	High	GTYYPLTGMTK		0,00175716	0,000178056	2	5	2	unk; unk	0	1231,60274	18142550	2,22	High	0,0001758	0,0006041
	High	MNHGIAELIR		0,00492471	0,000178056	1	2	1	unk	0	1153,61464	2.3161e+07	3,08	High	0,0002179	0,00199
	High	LVNAVNEIEK		0,000979816	0,000178056	1	1	1	unk	0	1128,62591		2,42	High	9,709E-05	0,000305
	High	VADRFQLQVR		0,00173398	0,000178056	3	10	20	unk; unk; unk	1	1231,69058	112212129	3,94	High	0,0002179	0,001261
	High	EVQQQLIDDHFLFKEGDR		0,00160115	0,000178056	4	6	1	unk; unk; unk; unk	1	2217,09347	7.15271e+06	2,94	High	0,0001758	0,0005409
High	unk	{Pfam: Thymosin beta-4 family [PF01290.15, score=79.1]}	>gnl|unk|RNA1310_18870_1 {Pfam: Thymosin beta-4 family [PF01290.15, score=79.1]}	0,000	83,959	13	9	32	9	1	566	65,3	8,37	4.19595e+08	122,99	9
	Confidence	Sequence	Modifications	Qvality PEP	Qvality q-value	# Protein Groups	# Proteins	# PSMs	Master Protein Accessions	# Missed Cleavages	Theo. MH+ [Da]	Area: F2: Sample	XCorr Sequest HT	Confidence Sequest HT	Percolator q-Value Sequest HT	Percolator PEP Sequest HT
	High	NSLPDAEAIAEEK		7,42859E-06	0	1	1	4	unk	0	1386,67471	3.31388e+08	3,89	High	0	1,068E-05
	High	VQLPSPDDIAQER		2,2306E-05	0	1	1	8	unk	0	1467,74380	141957160	3,29	High	0	9,357E-06
	High	NSLPDAEAIAEEKK		3,14013E-06	0	1	1	3	unk	1	1514,76968	1.05482e+08	4,49	High	0	3,839E-07
	High	QEIEQDHQLHHVK		8,65104E-06	0	1	1	2	unk	0	1640,81394	6.46884e+07	5,19	High	0	1,243E-06
	High	DQMHHVEVTEK		5,90573E-05	0	1	1	1	unk	0	1352,62633	51582475	4,71	High	0	1,164E-05
	High	THLPDKEQVESERK		2,87403E-07	0	1	1	5	unk	2	1695,86604	288321046	5,55	High	0	1,001E-06
	High	QEIEQDHQLHHVKVEEK		4,85002E-07	0	1	1	3	unk	1	2126,06251	196844644	5,51	High	0	4,366E-08
	High	AEIEGQHSLK		0,00054312	0,000178056	1	1	4	unk	0	1111,57421	6.39075e+08	3,29	High	9,709E-05	0,0001533
	High	THLPDKEQVESER		0,000675895	0,000178056	1	1	2	unk	1	1567,77107	98208018	3,32	High	9,709E-05	0,0001991
High	unk	{Pfam: Tubulin/FtsZ family, GTPase domain [PF00091.20, score=167.9]} {Human: TUBB2C, tubulin, beta 2C [Source:HGNC Symbol;Acc:20771], e=1e-104}	>gnl|unk|RNA1310_46005.1_2 {Pfam: Tubulin/FtsZ family, GTPase domain [PF00091.20, score=167.9]} {Human: TUBB2C, tubulin, beta 2C [Source:HGNC Symbol;Acc:20771], e=1e-104}	0,000	83,786	36	6	35	1	1	272	29,5	7,68	56567059	194,29	6
	Confidence	Sequence	Modifications	Qvality PEP	Qvality q-value	# Protein Groups	# Proteins	# PSMs	Master Protein Accessions	# Missed Cleavages	Theo. MH+ [Da]	Area: F2: Sample	XCorr Sequest HT	Confidence Sequest HT	Percolator q-Value Sequest HT	Percolator PEP Sequest HT
	High	INVYYNEASGGK		4,02194E-05	0	2	4	2	unk; unk	0	1314,63246	359798724	3,44	High	0	1,393E-05
	High	FWEVISDEHGIDPTGTYHGDSDLQLER		5,11923E-12	0	3	16	6	unk; unk; unk	0	3116,42320	362821906	7,50	High	0	7,116E-14
	High	AVLIDLEPGTMDSVR		9,78733E-07	0	1	3	5	unk	0	1615,83598	56567059	3,99	High	0	9,899E-08
	High	AGPFGQLFRPDNFVFGQSGAGNNWAK		2,28331E-09	0	2	3	1	unk; unk	0	2782,34846	27315921	6,71	High	0	8,563E-11
	High	GHYTEGAELVDSVLDVVRK		1,47728E-11	0	3	8	14	unk; unk; unk	1	2087,07676	343572890	7,60	High	0	2,444E-13
	High	GHYTEGAELVDSVLDVVR		6,70489E-10	0	3	8	7	unk; unk; unk	0	1958,98180	281570172	6,40	High	0	2,059E-11
High	unk	{Pfam: EF-hand domain [PF13405.1, score=26.1]}	>gnl|unk|RNA1310_41187_2 {Pfam: EF-hand domain [PF13405.1, score=26.1]}	0,000	82,901	36	10	68	10	1	301	34,5	7,65	5.13687e+08	257,58	10
	Confidence	Sequence	Modifications	Qvality PEP	Qvality q-value	# Protein Groups	# Proteins	# PSMs	Master Protein Accessions	# Missed Cleavages	Theo. MH+ [Da]	Area: F2: Sample	XCorr Sequest HT	Confidence Sequest HT	Percolator q-Value Sequest HT	Percolator PEP Sequest HT
	High	IMEINATTDKDLLPTR	1xOxidation [M2]	3,89776E-07	0	1	1	2	unk	1	1846,95789	143420294	5,47	High	0	3,386E-08
	High	IMEINATTDKDLLPTR		2,1422E-08	0	1	1	12	unk	1	1830,96297	2.09209e+08	5,99	High	0	4,118E-08
	High	TSFPDMGDSEFENMHK		7,69721E-05	0	1	1	3	unk	0	1871,75747	8.28085e+07	3,60	High	0	4,35E-05
	High	LDEDRDGSISPDEMASALR		9,63497E-08	0	1	1	11	unk	1	2076,95024	2.80304e+08	5,33	High	0	6,693E-09
	High	LDEDRDGSISPDEMASALR	1xOxidation [M14]	1,45989E-05	0	1	1	1	unk	1	2092,94515		5,02	High	0	2,298E-06
	High	LNPAEHNLTPEEVNILAVISKR		6,90174E-09	0	1	1	4	unk	1	2457,34600	114161041	5,68	High	0	3,097E-10
	High	LNPAEHNLTPEEVNILAVISK		2,66368E-11	0	1	1	5	unk	0	2301,24489	542663728	7,44	High	0	4,845E-13
	High	SLGQNDFVSFMK	1xOxidation [M11]	0,000165956	0	1	1	2	unk	0	1388,65148	4.14725e+07	2,94	High	0	3,866E-05
	High	SLGQNDFVSFMK		3,45362E-05	0	1	1	10	unk	0	1372,65656	53546610	3,54	High	0	6,247E-06
	High	DVQAELQKK		0,0167264	0,000817511	1	1	1	unk	1	1058,58405	44082612	2,62	High	0,0004549	0,008293
	High	GLEMIGFAK		0,0141719	0,000817511	1	1	12	unk	0	965,51246	2.45351e+07	2,21	High	0,0005571	0,01536
	High	GLEMIGFAK	1xOxidation [M4]	0,0451774	0,00136069	1	1	1	unk	0	981,50738	8.21936e+07	2,07	High	0,000715	0,02661
	High	LATMGGSR		0,0608608	0,00193026	1	1	1	unk	0	792,40325	227040998	2,56	High	0,0009379	0,03783
	High	DVQAELQK		0,0881071	0,00357105	1	1	3	unk	0	930,48909	718093169	2,27	High	0,008105	0,1707
High	unk	{Pfam: lactate/malate dehydrogenase, alpha/beta C-terminal domain [PF02866.13, score=158.0]} {Human: MDH2, malate dehydrogenase 2, NAD (mitochondrial) [Source:HGNC Symbol;Acc:6971], e=1e-132}	>gnl|unk|RNA1310_17223_3 {Pfam: lactate/malate dehydrogenase, alpha/beta C-terminal domain [PF02866.13, score=158.0]} {Human: MDH2, malate dehydrogenase 2, NAD (mitochondrial) [Source:HGNC Symbol;Acc:6971], e=1e-132}	0,000	80,936	26	11	29	11	1	599	64,7	8,24	6.60266e+08	109,11	11
	Confidence	Sequence	Modifications	Qvality PEP	Qvality q-value	# Protein Groups	# Proteins	# PSMs	Master Protein Accessions	# Missed Cleavages	Theo. MH+ [Da]	Area: F2: Sample	XCorr Sequest HT	Confidence Sequest HT	Percolator q-Value Sequest HT	Percolator PEP Sequest HT
	High	AGAGSATLSMAFAAEK		4,31544E-06	0	1	1	1	unk	0	1482,72570	13810484	4,32	High	0	5,571E-07
	High	AGAGSATLSMAFAAEK	1xOxidation [M10]	2,22517E-06	0	1	1	2	unk	0	1498,72062	25887085	4,01	High	0	2,581E-07
	High	LLQAAMPELQQNIAK		7,66002E-07	0	1	3	4	unk	0	1667,91490	9.82068e+07	4,59	High	0	7,422E-08
	High	LLQAAMPELQQNIAK	1xOxidation [M6]	2,47394E-06	0	1	3	2	unk	0	1683,90982	2.64224e+07	4,04	High	0	2,898E-07
	High	IQNAGTEVVNAK		6,2271E-05	0	1	1	2	unk	0	1243,66409	9.81403e+08	3,43	High	0	2,132E-05
	High	GVAADLSHISTK		7,95638E-05	0	1	1	4	unk	0	1198,64263	1.28119e+08	3,80	High	0	2,496E-05
	High	VAVLGASGGIGQPLSLLLK		1,92209E-09	0	1	1	1	unk	0	1793,08950	127967502	5,27	High	0	7,033E-11
	High	VSVPVIGGHSGVTIIPVISQAVPSVSFK		1,15983E-07	0	1	1	2	unk	0	2774,58148	166172166	4,93	High	0	3,997E-08
	High	DGVEENLGLGNLIEFEAK		5,86279E-08	0	1	3	2	unk	0	1946,97056	67902622	5,43	High	0	3,744E-09
	High	VVVIPAGVPR		0,00256625	0,000178056	1	1	2	unk	0	1006,64078	197899900	2,98	High	0,0001758	0,0009364
	High	FVDSVLQAIDGK		0,00241723	0,000178056	1	1	1	unk	0	1291,68924	5.9638e+06	2,65	High	0,0001758	0,0008717
	High	AQDRETLTTR		0,00492471	0,000178056	1	1	3	unk	1	1190,61239	459808327	4,17	High	0,0002179	0,001998
	High	SNAFVAEAK		0,00248236	0,000178056	1	1	3	unk	0	936,47852	539587534	2,92	High	0,0001758	0,0008981
High	unk	{Pfam: Hsp90 protein [PF00183.13, score=660.5]} {Human: HSP90B1, heat shock protein 90kDa beta (Grp94), member 1 [Source:HGNC Symbol;Acc:12028], e=0.0}	>gnl|unk|RNA1310_4489_2 {Pfam: Hsp90 protein [PF00183.13, score=660.5]} {Human: HSP90B1, heat shock protein 90kDa beta (Grp94), member 1 [Source:HGNC Symbol;Acc:12028], e=0.0}	0,000	80,921	11	16	30	5	1	1096	125,8	7,44	5.75507e+07	99,29	16
	Confidence	Sequence	Modifications	Qvality PEP	Qvality q-value	# Protein Groups	# Proteins	# PSMs	Master Protein Accessions	# Missed Cleavages	Theo. MH+ [Da]	Area: F2: Sample	XCorr Sequest HT	Confidence Sequest HT	Percolator q-Value Sequest HT	Percolator PEP Sequest HT
	High	DGIQIGEETAEVK		0,00019845	0	1	2	1	unk	0	1388,69036		3,15	High	0	4,789E-05
	High	SGYVLEDSAGFAER		1,54956E-05	0	1	1	2	unk	0	1500,69651	23037289	3,66	High	0	7,074E-06
	High	ELISNASDALDKIR		8,68731E-07	0	3	4	12	unk; unk; unk	1	1544,82786	1.14148e+08	5,36	High	0	8,624E-08
	High	LVNENKPIWTR		3,43082E-05	0	2	3	3	unk; unk	0	1369,75866	1.36102e+08	3,62	High	0	1,042E-05
	High	WLQETALKDKIEK		3,12699E-05	0	2	3	2	unk; unk	2	1601,88973	63807971	3,89	High	0	5,567E-06
	High	ELISNASDALDK		8,84583E-05	0	3	4	2	unk; unk; unk	0	1275,64269	44050930	3,39	High	0	1,865E-05
	High	DGIQIGEETAEVKER		1,67367E-06	0	1	2	1	unk	1	1673,83407	3.07653e+07	4,15	High	0	1,84E-07
	High	GIVDSDDLPLNVSR		1,59117E-05	0	2	3	2	unk; unk	0	1499,77001	74704285	3,93	High	0	2,54E-06
	High	WLQETALKDK		0,00248236	0,000178056	2	3	1	unk; unk	1	1231,66811	4.42117e+07	2,56	High	0,0001758	0,0009028
	High	VVEREEQAIK		0,000666994	0,000178056	2	3	1	unk; unk	1	1200,65828	22448739	3,22	High	9,709E-05	0,0001953
	High	AQDPSQVHFSSQK		0,0021447	0,000178056	1	2	1	unk	0	1458,69718	4.77693e+07	3,12	High	0,0001758	0,0007566
	High	LDGLNAAQVK		0,00180447	0,000178056	2	3	2	unk; unk	0	1028,57348	207754157	2,82	High	0,0001758	0,0006223
	High	SGTSEFLTK		0,00377403	0,000178056	1	2	1	unk	0	969,48875	9.41176e+07	2,76	High	0,0002179	0,001469
	High	WLQETALK		0,014553	0,000817511	2	3	2	unk; unk	0	988,54621	32550942	2,14	High	0,0004549	0,007196
	High	KILEINPR		0,0401722	0,0012276	2	4	1	unk; unk	1	982,60439	61052047	2,54	High	0,0006671	0,02306
	High	XXELNPR		0,114551	0,00545345	2	5	6	unk; unk	0	854,50943		2,15	High	0,003049	0,07931
High	unk	{Pfam: EF-hand domain pair [PF13499.1, score=52.2]} {Human: MYL9, myosin, light chain 9, regulatory [Source:HGNC Symbol;Acc:15754], e=2e-63}	>gnl|unk|RNA1310_29955_3 {Pfam: EF-hand domain pair [PF13499.1, score=52.2]} {Human: MYL9, myosin, light chain 9, regulatory [Source:HGNC Symbol;Acc:15754], e=2e-63}	0,000	80,663	24	8	23	2	1	399	45,8	8,79	5.56047e+07	90,37	8
	Confidence	Sequence	Modifications	Qvality PEP	Qvality q-value	# Protein Groups	# Proteins	# PSMs	Master Protein Accessions	# Missed Cleavages	Theo. MH+ [Da]	Area: F2: Sample	XCorr Sequest HT	Confidence Sequest HT	Percolator q-Value Sequest HT	Percolator PEP Sequest HT
	High	NMGDNFTDDEIRQTWK		1,02696E-08	0	2	4	3	unk; unk	1	1969,87087	9.28401e+07	5,43	High	0	2,876E-09
	High	NMGDNFTDDEIRQTWK	1xOxidation [M2]	3,96629E-08	0	2	4	1	unk; unk	1	1985,86578	2.6669e+07	5,07	High	0	2,38E-09
	High	QPTDKELQEMLK		0,000106483	0	2	6	1	unk; unk	1	1459,74611	8.4985e+06	2,75	High	0	2,319E-05
	High	NMGDNFTDDEIR		2,10151E-05	0	2	4	3	unk; unk	0	1426,59033	175431332	3,75	High	0	7,764E-06
	High	NMGDNFTDDEIR	1xOxidation [M2]	4,26898E-05	0	2	4	2	unk; unk	0	1442,58525	82484921	3,65	High	0	7,959E-06
	High	EAPIQAGKLDYNK		3,21094E-05	0	1	2	2	unk	1	1446,75872	79966946	3,31	High	0	5,728E-06
	High	LTGSDPEDALR		0,000193262	0	2	6	3	unk; unk	0	1173,57461	755267365	3,40	High	9,709E-05	0,000167
	High	ATSNVFAAFPQQQVQEFK		2,36597E-08	0	2	6	2	unk; unk	0	2040,01852	5.1315e+07	6,08	High	0	1,306E-09
	High	MFDDANSGFLDEEYFR		1,82735E-08	0	1	2	2	unk	0	1955,81162	3.12425e+07	4,83	High	0	6,862E-09
	High	EAFTMIDQNR	1xOxidation [M5]	0,00236951	0,000178056	3	8	1	unk; unk; unk	0	1240,56266	28734840	2,69	High	0,0001758	0,0008557
	High	EAFTMIDQNR		0,000751526	0,000178056	3	8	3	unk; unk; unk	0	1224,56775	62090203	2,86	High	9,709E-05	0,0002248
High	unk	{Pfam: E1-E2 ATPase [PF00122.15, score=190.4]} {Human: ATP1A1, ATPase, Na+/K+ transporting, alpha 1 polypeptide [Source:HGNC Symbol;Acc:799], e=0.0}	>gnl|unk|RNA1310_2092.1_1 {Pfam: E1-E2 ATPase [PF00122.15, score=190.4]} {Human: ATP1A1, ATPase, Na+/K+ transporting, alpha 1 polypeptide [Source:HGNC Symbol;Acc:799], e=0.0}	0,000	80,491	12	14	29	11	1	1418	157,2	7,09	2.02362e+08	104,34	14
	Confidence	Sequence	Modifications	Qvality PEP	Qvality q-value	# Protein Groups	# Proteins	# PSMs	Master Protein Accessions	# Missed Cleavages	Theo. MH+ [Da]	Area: F2: Sample	XCorr Sequest HT	Confidence Sequest HT	Percolator q-Value Sequest HT	Percolator PEP Sequest HT
	High	LETNPTSGLTVEDAAQR		8,81847E-09	0	1	2	4	unk	0	1801,89265	220325712	4,69	High	0	1,149E-08
	High	QGAIVAVTGDGVNDSPALK		5,13538E-08	0	2	5	2	unk; unk	0	1811,94977	2.39507e+07	5,04	High	0	3,218E-09
	High	ILEADTSEEQNTAEYNK		2,36597E-08	0	1	2	2	unk	0	1954,88762	52753702	4,95	High	0	1,305E-09
	High	TPEYTNENPLETK		1,17817E-06	0	1	2	3	unk	0	1535,72239	109187686	4,70	High	0	1,23E-07
	High	AGEESKPVLKR		0,000163772	0	1	3	4	unk	1	1213,68991	70997939	3,73	High	0	3,824E-05
	High	LNVPSEELVIGDIVEVK		1,15218E-07	0	1	2	1	unk	0	1853,02662	2.54789e+07	3,51	High	0	8,225E-09
	High	ADIGVAMGIAGSDVSK		2,3001E-06	0	2	5	1	unk; unk	0	1490,75192	1.59248e+07	3,81	High	0	2,674E-07
	High	IDIQELYSR		0,00108233	0,000178056	1	2	2	unk	0	1136,59461		2,82	High	0,0001758	0,0007365
	High	TVEDIAKDR		0,00148838	0,000178056	1	3	4	unk	1	1046,54766	1.5884e+08	3,64	High	0,0001758	0,0004967
	High	DPQHDNLVNER		0,000979816	0,000178056	2	5	1	unk; unk	0	1336,62402	2.75399e+07	3,09	High	9,709E-05	0,0003067
	High	LGDRIPADIR		0,00878495	0,000178056	1	2	1	unk	1	1125,63748	87538556	2,83	High	0,0002179	0,003897
	High	GVGIISPTNK		0,00605286	0,000178056	1	3	2	unk	0	985,56767	2.27921e+08	3,06	High	0,0002179	0,002538
	High	IMESFKK		0,115976	0,00566848	1	2	1	unk	1	882,47535		1,70	High	0,003049	0,08054
	High	YQVSIHK		0,160056	0,00792402	1	3	1	unk	0	874,47813	4.03269e+07	1,75	High	0,004265	0,1173
High	unk	{Pfam: Myosin tail [PF01576.14, score=125.3]} {Human: MYH7B, myosin, heavy chain 7B, cardiac muscle, beta [Source:HGNC Symbol;Acc:15906], e=1e-24}	>gnl|unk|RNA1310_111306_3 {Pfam: Myosin tail [PF01576.14, score=125.3]} {Human: MYH7B, myosin, heavy chain 7B, cardiac muscle, beta [Source:HGNC Symbol;Acc:15906], e=1e-24}	0,000	79,596	60	14	27	0	1	116	13,3	9,20		99,65	14
	Confidence	Sequence	Modifications	Qvality PEP	Qvality q-value	# Protein Groups	# Proteins	# PSMs	Master Protein Accessions	# Missed Cleavages	Theo. MH+ [Da]	Area: F2: Sample	XCorr Sequest HT	Confidence Sequest HT	Percolator q-Value Sequest HT	Percolator PEP Sequest HT
	High	KVQHDLEESEERAEVAEQSLTK		4,06991E-11	0	2	3	3	unk; unk	2	2555,25836	5.54191e+07	9,00	High	0	7,958E-13
	High	VQHDLEESEERAEVAEQSLTK		5,53702E-07	0	2	3	3	unk; unk	1	2427,16340	7.73572e+07	5,80	High	0	5,097E-08
	High	LKELSFASEEER		1,94094E-05	0	4	5	4	unk; unk; unk; unk	1	1437,72200	189173936	3,88	High	0	3,205E-06
	High	KVQHDLEESEER		1,59117E-05	0	2	3	1	unk; unk	1	1498,71323	5.5617e+07	4,61	High	0	2,539E-06
	High	QAEEAEEIAAINLAK		2,78041E-07	0	2	2	1	unk; unk	0	1599,82244	226961037	4,55	High	0	2,294E-08
	High	ELSFASEEER		0,000332656	0,000178056	4	5	4	unk; unk; unk; unk	0	1196,54297	256777398	3,09	High	9,709E-05	8,72E-05
	High	VQHDLEESEER		0,000960511	0,000178056	2	3	1	unk; unk	0	1370,61826	41316487	3,73	High	9,709E-05	0,0002989
	High	ELSFASEEERKNQAK		0,000528914	0,000178056	3	4	1	unk; unk; unk	2	1765,87152	120669452	3,28	High	9,709E-05	0,0001495
	High	AEVAEQSLTK		0,00256625	0,000178056	2	3	1	unk; unk	0	1075,56298	158493947	2,80	High	0,0001758	0,0009364
	High	ELSFASEEERK		0,000515079	0,000178056	4	5	1	unk; unk; unk; unk	1	1324,63794	30042446	2,87	High	9,709E-05	0,0001453
	High	LKELSFASEEERK		0,00238531	0,000178056	4	5	1	unk; unk; unk; unk	2	1565,81696	35625552	3,05	High	0,0001758	0,0008602
	High	SRTSVSVTR		0,016289	0,000817511	2	2	1	unk; unk	1	992,54833	1.52732e+07	2,88	High	0,0004549	0,008051
	High	IQEIVEK		0,13602	0,00629495	4	8	6	unk; unk; unk; unk	0	858,49311	1354739946	2,46	High	0,007598	0,1637
	High	TSVSVTR		0,157213	0,00780458	2	2	2	unk; unk	0	749,41519	1.89312e+08	2,30	High	0,0083	0,1747
High	unk	{Pfam: Core histone H2A/H2B/H3/H4 [PF00125.19, score=87.2]} {Human: HIST2H2AB, histone cluster 2, H2ab [Source:HGNC Symbol;Acc:20508], e=2e-47}	>gnl|unk|RNA1310_15531.1_3 {Pfam: Core histone H2A/H2B/H3/H4 [PF00125.19, score=87.2]} {Human: HIST2H2AB, histone cluster 2, H2ab [Source:HGNC Symbol;Acc:20508], e=2e-47}	0,000	78,698	12	6	194	1	1	636	71,6	9,82	253609058	565,94	6
	Confidence	Sequence	Modifications	Qvality PEP	Qvality q-value	# Protein Groups	# Proteins	# PSMs	Master Protein Accessions	# Missed Cleavages	Theo. MH+ [Da]	Area: F2: Sample	XCorr Sequest HT	Confidence Sequest HT	Percolator q-Value Sequest HT	Percolator PEP Sequest HT
	High	LLSGVTIAQGGVLPNIQAVLLPK		2,58321E-10	0	2	13	4	unk; unk	0	2301,39043	552402006	6,35	High	0	3,254E-09
	High	NDEELNKLLSGVTIAQGGVLPNIQAVLLPK		7,33843E-11	0	2	13	3	unk; unk	1	3143,76744	717494342	8,63	High	0	1,573E-12
	High	VGAGAPVYLAAVLEYLAAEVLELAGNAARDNKK		9,03314E-10	0	2	14	1	unk; unk	2	3356,82127		8,82	High	0	2,915E-11
	High	VGAGAPVYLAAVLEYLAAEVLELAGNAAR		3,28452E-12	0	2	14	3	unk; unk	0	2871,56147	786651364	9,52	High	0	4,253E-14
	High	AGLQFPVGR		0,00281657	0,000178056	4	23	174	unk; unk; unk; unk	0	944,53123	2975618864	3,23	High	0,0002179	0,00175
	High	HXQIAVR		0,130337	0,00629495	1	6	18	unk	0	836,51010	253609058	2,66	High	0,00371	0,1017
High	unk	{Pfam: Mitochondrial ATPase inhibitor, IATP [PF04568.7, score=104.1]} {Human: ATPIF1, ATPase inhibitory factor 1 [Source:HGNC Symbol;Acc:871], e=8e-11}	>gnl|unk|RNA1310_37504_3 {Pfam: Mitochondrial ATPase inhibitor, IATP [PF04568.7, score=104.1]} {Human: ATPIF1, ATPase inhibitory factor 1 [Source:HGNC Symbol;Acc:871], e=8e-11}	0,000	78,242	20	9	29	9	1	328	37,4	8,66	5.75191e+08	122,47	9
	Confidence	Sequence	Modifications	Qvality PEP	Qvality q-value	# Protein Groups	# Proteins	# PSMs	Master Protein Accessions	# Missed Cleavages	Theo. MH+ [Da]	Area: F2: Sample	XCorr Sequest HT	Confidence Sequest HT	Percolator q-Value Sequest HT	Percolator PEP Sequest HT
	High	LKEHLEDEVDHHENEIVR		1,65335E-11	0	1	1	8	unk	1	2241,08945	332795480	7,87	High	0	2,792E-13
	High	MQDLSQKEQEGK	1xOxidation [M1]	5,82802E-05	0	1	1	2	unk	1	1436,66858	2.7796e+07	3,44	High	0	4,741E-05
	High	MQDLSQKEQEGK		1,18105E-05	0	1	1	3	unk	1	1420,67367	234912288	4,58	High	0	1,795E-06
	High	MEAAREEEYFR		0,00411495	0,000178056	1	1	2	unk	1	1430,63689	130434288	3,30	High	0,0004549	0,007076
	High	EAGGTFGKMEAAR	1xOxidation [M9]	0,000289462	0,000178056	1	1	1	unk	1	1340,62633	32799029	3,51	High	9,709E-05	7,385E-05
	High	RLQNEQLSK		0,00515951	0,000178056	1	1	4	unk	1	1115,61675	4.37232e+08	3,67	High	0,001561	0,04699
	High	MEAAREEEYFRR		0,00714819	0,000178056	1	1	1	unk	2	1586,73800	81989417	4,05	High	0,0002179	0,003082
	High	SRMQDLSQKEQEGK	1xOxidation [M3]	0,000295271	0,000178056	1	1	4	unk	2	1679,80172	8.64888e+06	3,33	High	9,709E-05	7,581E-05
	High	LQNEQLSK		0,0106525	0,000527344	1	1	2	unk	0	959,51564	2.62008e+08	2,93	High	0,0003567	0,004904
	High	HLEAIQR		0,1729	0,00987979	1	1	2	unk	0	866,48428	955544366	2,41	High	0,00801	0,1696
High	unk	{Pfam: Spectrin repeat [PF00435.16, score=525.8]} {Human: SPTBN1, spectrin, beta, non-erythrocytic 1 [Source:HGNC Symbol;Acc:11275], e=0.0}	>gnl|unk|RNA1310_111.1_1 {Pfam: Spectrin repeat [PF00435.16, score=525.8]} {Human: SPTBN1, spectrin, beta, non-erythrocytic 1 [Source:HGNC Symbol;Acc:11275], e=0.0}	0,000	78,021	5	15	19	15	1	3395	382,7	9,91	1.0442e+08	65,85	15
	Confidence	Sequence	Modifications	Qvality PEP	Qvality q-value	# Protein Groups	# Proteins	# PSMs	Master Protein Accessions	# Missed Cleavages	Theo. MH+ [Da]	Area: F2: Sample	XCorr Sequest HT	Confidence Sequest HT	Percolator q-Value Sequest HT	Percolator PEP Sequest HT
	High	LEDSESDQQWLEDAR		6,49104E-07	0	1	2	1	unk	0	1820,79333	1.07206e+07	3,97	High	0	6,121E-08
	High	DENFTIAGNLGK		0,000124828	0	1	1	1	unk	0	1278,63246	31488186	3,11	High	0	2,784E-05
	High	TLEAAVHGVER		0,000124828	0	1	3	2	unk	0	1181,62731	7.57788e+07	3,86	High	0	4,8E-05
	High	VAAANQFVDSLIDQGHR		4,13718E-07	0	1	3	2	unk	0	1840,93003	96096064	4,03	High	0	3,643E-08
	High	VLSAEVDNHRPR		2,98532E-05	0	1	2	2	unk	0	1392,73424	7.33214e+07	3,83	High	0	5,285E-06
	High	SGDVGNSLLSATQLQR		2,60857E-06	0	1	2	1	unk	0	1645,85039	33132915	5,01	High	0	3,089E-07
	High	LKEQHPDKEEVFEK		1,17325E-05	0	1	3	2	unk	2	1755,89119	137361904	4,11	High	0	3,687E-06
	High	SEAEMTDWVTR		0,000270913	0,000178056	1	1	1	unk	0	1324,58379	7.36363e+06	3,00	High	9,709E-05	6,858E-05
	High	DAAVAEGWLLAQEPHLNSR		0,000645251	0,000178056	1	1	1	unk	0	2077,04613		3,69	High	9,709E-05	0,0001876
	High	HATFEHDLK		0,000491735	0,000178056	1	1	1	unk	0	1097,53743	60958051	4,05	High	9,709E-05	0,000137
	High	VNAAAGATPTTAAR		0,000267348	0,000178056	1	1	1	unk	0	1271,67024	37414800	4,18	High	9,709E-05	6,727E-05
	High	ARDEQAANNAMK		0,00379922	0,000178056	1	3	1	unk	1	1318,61682	5.06257e+06	3,44	High	0,0002179	0,00148
	High	MEDTVAQAK		0,0152444	0,000817511	1	2	1	unk	0	992,47172	21026768	2,34	High	0,0004549	0,007453
	High	QLEDMTEHKEK		0,0566925	0,00178601	1	2	1	unk	1	1387,65221	20512913	1,84	High	0,0008802	0,03481
	High	ARDLIDAEHPESER		0,0632563	0,00221556	1	1	1	unk	1	1637,78779	7.98022e+07	3,22	High	0,00105	0,03959
High	unk	{Pfam: Tubulin/FtsZ family, GTPase domain [PF00091.20, score=232.1]} {Human: TUBA3C, tubulin, alpha 3c [Source:HGNC Symbol;Acc:12408], e=0.0}	>gnl|unk|RNA1310_10339.1_3 {Pfam: Tubulin/FtsZ family, GTPase domain [PF00091.20, score=232.1]} {Human: TUBA3C, tubulin, alpha 3c [Source:HGNC Symbol;Acc:12408], e=0.0}	0,000	77,499	19	13	42	5	1	782	87,0	6,76	3.49663e+08	156,31	13
	Confidence	Sequence	Modifications	Qvality PEP	Qvality q-value	# Protein Groups	# Proteins	# PSMs	Master Protein Accessions	# Missed Cleavages	Theo. MH+ [Da]	Area: F2: Sample	XCorr Sequest HT	Confidence Sequest HT	Percolator q-Value Sequest HT	Percolator PEP Sequest HT
	High	NLDIERPTYTNLNR		6,14515E-05	0	2	8	3	unk; unk	0	1718,88202	1.58269e+08	4,12	High	0	1,218E-05
	High	QLFHPEQLITGKEDAANNYAR		1,1922E-12	0	2	7	3	unk; unk	1	2415,20515	1.24525e+08	8,01	High	0	1,305E-14
	High	TIGGGDDSFNTFFSETGAGK		1,13899E-09	0	1	3	2	unk	0	2007,89304	7.8937e+07	5,02	High	0	3,808E-11
	High	LIGQIVSSITASLR		0,000106483	0	2	6	2	unk; unk	0	1457,86860	114634784	3,91	High	0	4,537E-05
	High	IHFPLATYAPVISAEK		0,000109341	0	2	6	3	unk; unk	0	1756,96323	309770772	4,57	High	0	2,39E-05
	High	AVFVDLEPTVIDEVR		3,36922E-07	0	1	6	13	unk	0	1701,90578	581043740	4,55	High	0	2,86E-08
	High	QLFHPEQLITGK		3,16869E-05	0	2	7	3	unk; unk	0	1410,77398	4.22201e+07	3,64	High	0	5,645E-06
	High	EDLAALEK		0,00970616	0,000178056	1	19	2	unk	0	888,46729	168458491	2,58	High	0,0002179	0,004382
	High	EIVDLVLDR		0,00821976	0,000178056	2	8	1	unk; unk	0	1071,60445	1.47414e+07	2,25	High	0,0002179	0,003621
	High	DVNAAIATIK		0,00379922	0,000178056	1	5	3	unk	0	1015,57824	2.99488e+08	2,99	High	0,0002179	0,001516
	High	VGINYQPPTVVPGGDLAK		0,00108233	0,000178056	1	5	3	unk	0	1824,98542	73960799	3,25	High	9,709E-05	0,0003439
	High	LSVDYGKK		0,0299077	0,00109409	2	8	3	unk; unk	1	909,50401	416061312	2,39	High	0,0005571	0,0164
	High	LSVDYGK		0,116694	0,00566848	2	8	1	unk; unk	0	781,40905	154219220	2,11	High	0,003049	0,08101
High	unk	{Pfam: Cyclophilin type peptidyl-prolyl cis-trans isomerase/CLD [PF00160.16, score=155.1]} {Human: PPIG, peptidylprolyl isomerase G (cyclophilin G) [Source:HGNC Symbol;Acc:14650], e=1e-55}	>gnl|unk|RNA1310_21064.1_2 {Pfam: Cyclophilin type peptidyl-prolyl cis-trans isomerase/CLD [PF00160.16, score=155.1]} {Human: PPIG, peptidylprolyl isomerase G (cyclophilin G) [Source:HGNC Symbol;Acc:14650], e=1e-55}	0,000	76,998	12	9	29	0	1	524	59,3	9,07		95,40	9
	Confidence	Sequence	Modifications	Qvality PEP	Qvality q-value	# Protein Groups	# Proteins	# PSMs	Master Protein Accessions	# Missed Cleavages	Theo. MH+ [Da]	Area: F2: Sample	XCorr Sequest HT	Confidence Sequest HT	Percolator q-Value Sequest HT	Percolator PEP Sequest HT
	High	GNGTGGESIYGEK		4,07557E-05	0	4	12	2	unk; unk; unk; unk	0	1268,57534	141281726	3,51	High	0	7,565E-06
	High	AIENSQTDGQDRPKQPVVIR		1,363E-06	0	2	4	3	unk; unk	1	2251,17893	3.40425e+08	4,77	High	0	1,458E-07
	High	GNGTGGESIYGEKFEDEK		2,19435E-09	0	2	8	4	unk; unk	1	1916,85084	475717982	6,20	High	0	8,169E-11
	High	GNGTGGESIYGEKFEDEKFAR		9,42236E-09	0	2	8	2	unk; unk	2	2291,05748	6.82413e+07	5,97	High	0	2,5E-09
	High	AIENSQTDGQDRPK		8,31398E-06	0	2	4	3	unk; unk	0	1558,74559	219398544	3,74	High	0,0004549	0,00654
	High	VLEGMSVVR	1xOxidation [M5]	0,00562567	0,000178056	2	6	1	unk; unk	0	1005,53974	103804840	2,34	High	0,0002179	0,002335
	High	VLEGMSVVR		0,00533405	0,000178056	2	6	2	unk; unk	0	989,54483	4.33067e+07	2,57	High	0,0002179	0,002189
	High	SGKPLHYK		0,00990163	0,000178056	4	6	5	unk; unk; unk; unk	0	929,52033	9.54492e+07	2,66	High	0,0006671	0,02427
	High	FEDEKFAR		0,0134394	0,000817511	2	8	2	unk; unk	1	1041,49999	122321546	2,69	High	0,0004549	0,006428
	High	LYDDLVPK		0,030105	0,00109409	2	4	5	unk; unk	0	962,51932	443779473	2,12	High	0,0006103	0,01922
High	unk	{Pfam: Class II Aldolase and Adducin N-terminal domain [PF00596.16, score=77.1]} {Human: ADD3, adducin 3 (gamma) [Source:HGNC Symbol;Acc:245], e=1e-108}	>gnl|unk|RNA1310_5178.2_3 {Pfam: Class II Aldolase and Adducin N-terminal domain [PF00596.16, score=77.1]} {Human: ADD3, adducin 3 (gamma) [Source:HGNC Symbol;Acc:245], e=1e-108}	0,000	75,651	22,766217870257	14	24	4	1	817	87,3	8,31	4.176e+07	87,64	14
	Confidence	Sequence	Modifications	Qvality PEP	Qvality q-value	# Protein Groups	# Proteins	# PSMs	Master Protein Accessions	# Missed Cleavages	Theo. MH+ [Da]	Area: F2: Sample	XCorr Sequest HT	Confidence Sequest HT	Percolator q-Value Sequest HT	Percolator PEP Sequest HT
	High	FIDSVNPEDPEYQR		1,1127E-05	0	2	3	3	unk; unk	0	1708,78131	91446970	3,35	High	0	1,67E-06
	High	AASDGSVVVGAASK		3,44525E-06	0	2	3	2	unk; unk	0	1218,63246	179075444	4,15	High	0	4,276E-07
	High	QPTAAGAVTSDSETDSSVR		2,45588E-09	0	1	3	1	unk	0	1878,86755		4,83	High	0	9,335E-11
	High	AFEVGNQAAGGVNLK		4,61096E-06	0	2	3	2	unk; unk	0	1474,76487	27231311	3,78	High	0	5,996E-07
	High	SQAGASEAPLPSIPEDR		1,15218E-07	0	1	2	2	unk	0	1724,84497	64797952	5,00	High	0	2,328E-06
	High	SGAPAPAGQVVTPVNDIR		1,61126E-08	0	2	3	2	unk; unk	0	1748,92897	52629480	4,75	High	0	8,351E-10
	High	ISNPNQFAPQGADPK		8,5372E-06	0	2	3	2	unk; unk	0	1583,78125	120920917	3,53	High	0	1,231E-06
	High	LFKDQLTTDEVSR		9,64123E-05	0	2	3	2	unk; unk	1	1551,80131	80898930	3,66	High	0	2,065E-05
	High	HSEVTASSLAK		0,000162691	0	2	3	2	unk; unk	0	1129,58478	83678014	4,33	High	0	3,792E-05
	High	HESDRLAEAQR		0,00221716	0,000178056	1	5	1	unk	1	1311,64000	41628502	3,43	High	0,0001758	0,0007892
	High	TGYAYHEPNVR		0,0111596	0,000693402	2	3	2	unk; unk	0	1306,61747	150627692	3,13	High	0,0004183	0,005153
	High	LAGERPAASSR		0,0111596	0,000693402	1	2	1	unk	0	1114,59635	1.88536e+07	2,78	High	0,0004183	0,005161
	High	RLDSEGYR		0,0204004	0,000817511	2	3	1	unk; unk	1	995,49048	71118326	3,30	High	0,0004549	0,01047
	High	SVVQLATPR		0,0272749	0,00109409	2	3	1	unk; unk	0	970,56801	6.51414e+07	2,41	High	0,0005571	0,01473
High	unk	{Human: SON, SON DNA binding protein [Source:HGNC Symbol;Acc:11183], e=1e-11}	>gnl|unk|RNA1310_12849_1 {Human: SON, SON DNA binding protein [Source:HGNC Symbol;Acc:11183], e=1e-11}	0,000	74,647	31,728045325779	13	21	2	1	706	75,1	5,25	1.0821e+08	78,08	13
	Confidence	Sequence	Modifications	Qvality PEP	Qvality q-value	# Protein Groups	# Proteins	# PSMs	Master Protein Accessions	# Missed Cleavages	Theo. MH+ [Da]	Area: F2: Sample	XCorr Sequest HT	Confidence Sequest HT	Percolator q-Value Sequest HT	Percolator PEP Sequest HT
	High	AFVKPTAAAPPTSK		0,000103699	0	2	2	1	unk; unk	0	1385,77873	83964227	4,12	High	0	2,236E-05
	High	LSSLDKEVEGLQQALADRDSR		1,57681E-06	0	2	2	1	unk; unk	2	2330,19464	1.40522e+07	3,85	High	0	1,721E-07
	High	SEAEASVEAERR		0,000153277	0	2	2	1	unk; unk	1	1333,63425	27533914	3,33	High	0	3,526E-05
	High	AEIDGAKEEAAR		8,11605E-05	0	2	3	2	unk; unk	1	1259,62262	1.03413e+08	4,67	High	0	1,686E-05
	High	AREGISGDKEEAAR		7,39732E-05	0	2	3	1	unk; unk	2	1488,74011	6773836	4,21	High	0	1,511E-05
	High	AQSELNGAKEEAAR		3,63273E-06	0	1	2	1	unk	1	1473,72921	56598598	4,63	High	0	4,532E-07
	High	AQAELNGAKEEAAR		5,46415E-07	0	2	4	5	unk; unk	1	1457,73430	856609790	5,13	High	0	5,006E-08
	High	AQAELSGAKEEAAR		2,18139E-06	0	1	2	2	unk	1	1430,72340	1.59822e+08	4,92	High	0	2,51E-07
	High	NFTTQDALR		0,0067777	0,000178056	2	3	2	unk; unk	0	1065,53235	103878720	2,33	High	0,0002179	0,0029
	High	AIQSELMALR		0,00512529	0,000178056	2	3	1	unk; unk	0	1131,61905	16844409	2,52	High	0,0002179	0,002086
	High	EQLAMAAADR	1xOxidation [M5]	0,00353116	0,000178056	2	2	1	unk; unk	0	1091,51498	45261507	2,40	High	0,0002179	0,001357
	High	LAGVDGDVR		0,010867	0,000527344	2	2	1	unk; unk	0	901,47377	85768260	2,57	High	0,0003567	0,005007
	High	LAGVDGDVRR		0,121838	0,00566848	2	2	1	unk; unk	1	1057,57488	89719182	3,00	High	0,003149	0,08531
	High	EQLAMAAADR		0,154414	0,00729242	2	2	1	unk; unk	0	1075,52007	41163184	2,67	High	0,003954	0,1123
High	unk	{Pfam: Calreticulin family [PF00262.13, score=321.8]} {Human: CALR, calreticulin [Source:HGNC Symbol;Acc:1455], e=1e-103}	>gnl|unk|RNA1310_10824.1_1 {Pfam: Calreticulin family [PF00262.13, score=321.8]} {Human: CALR, calreticulin [Source:HGNC Symbol;Acc:1455], e=1e-103}	0,000	70,859	13	12	23	1	1	766	88,5	7,17	4.29253e+07	81,05	12
	Confidence	Sequence	Modifications	Qvality PEP	Qvality q-value	# Protein Groups	# Proteins	# PSMs	Master Protein Accessions	# Missed Cleavages	Theo. MH+ [Da]	Area: F2: Sample	XCorr Sequest HT	Confidence Sequest HT	Percolator q-Value Sequest HT	Percolator PEP Sequest HT
	High	GKWIHPEIDNPDYSPDPELYK		5,0045E-05	0	3	3	1	unk; unk; unk	1	2513,19833		4,05	High	0	9,612E-06
	High	EKIDDPNDKKPEDWDKPK		2,71433E-06	0	3	6	1	unk; unk; unk	2	2197,07715	7.49136e+07	5,98	High	0	3,232E-07
	High	IDDPNDKKPEDWDKPK		2,02316E-07	0	3	6	3	unk; unk; unk	1	1939,93960	188713741	4,64	High	0	1,579E-08
	High	YTDIGAIGFDLWQVK		1,14737E-06	0	3	3	2	unk; unk; unk	0	1725,88465	145209996	4,43	High	0	1,191E-07
	High	SGSIFDNVFVGDDPAEAR		2,38752E-07	0	1	1	2	unk	0	1895,87700	4.29253e+07	4,78	High	0	4,873E-08
[truncated: 5,280 more rows]

## Sheet: Pull_down_Trypsin_3
Protein FDR Confidence	Accession	Description	FASTA Title Lines	Exp. q-value	Sum PEP Score	Coverage	# Peptides	# PSMs	# Unique Peptides	# Protein Groups	# AAs	MW [kDa]	calc. pI	Area: F1: Sample	Score Sequest HT	# Peptides Sequest HT
High	unk	{Pfam: Myosin tail [PF01576.14, score=1086.5]} {Human: MYH6, myosin, heavy chain 6, cardiac muscle, alpha [Source:HGNC Symbol;Acc:7576], e=0.0}	>gnl|unk|RNA1310_412.1_1 {Pfam: Myosin tail [PF01576.14, score=1086.5]} {Human: MYH6, myosin, heavy chain 6, cardiac muscle, alpha [Source:HGNC Symbol;Acc:7576], e=0.0}	0,000	696,232	41	108	437	70	1	2364	270,4	7,81	5.87209e+08	1675,23	108
	Confidence	Sequence	Modifications	Qvality PEP	Qvality q-value	# Protein Groups	# Proteins	# PSMs	Master Protein Accessions	# Missed Cleavages	Theo. MH+ [Da]	Area: F1: Sample	XCorr Sequest HT	Confidence Sequest HT	Percolator q-Value Sequest HT	Percolator PEP Sequest HT
	High	SQLEIAQLKQDVDRR		0,00137973	0,000294165	1	4	1	unk	2	1798,97699	1.66275e+07	3,24	High	0,0002519	0,0007003
	High	LLEAQDELESAR		2,46075E-05	0	1	1	9	unk	0	1373,69070	672637362	3,73	High	0	0,0001182
	High	GYSTEIFK		0,145644	0,0081897	2	3	2	unk; unk	0	944,47237	2.72429e+08	1,85	High	0,005909	0,1145
	High	TALSIIQR		0,0305047	0,00121874	2	4	3	unk; unk	0	901,54654	2.69689e+08	2,82	High	0,0008492	0,008182
	High	QKADYESQIKELEDR		7,15258E-06	0	1	2	2	unk	2	1851,90830	24531293	4,92	High	0	1,657E-05
	High	QQVEAELEDVADK		8,36855E-06	0	2	3	1	unk; unk	0	1473,70674	13625342	3,94	High	0	1,861E-05
	High	KANMYAAELEELR		3,34563E-05	0	1	4	3	unk	1	1537,76790	63201972	4,58	High	0	5,144E-05
	High	KANMYAAELEELR	1xOxidation [M4]	6,55877E-07	0	1	4	2	unk	1	1553,76282	4.08744e+07	3,67	High	0	0,0002958
	High	LLDEEDAANELEGVKK		1,21996E-09	0	3	4	7	unk; unk; unk	1	1772,89125	393690689	5,61	High	0	2,75E-08
	High	QLEEAEAQVSQLTR		2,2875E-06	0	1	1	11	unk	0	1601,81294	3.87136e+08	4,75	High	0	2,635E-05
	High	SQLEIAQLK		0,0131067	0,00105495	1	4	7	unk	0	1029,59389	432640688	2,42	High	0,001279	0,02026
	High	ELEEQNVTLLQQK		3,43824E-05	0	2	4	8	unk; unk	0	1571,82753	6.27616e+08	4,40	High	0	5,745E-05
	High	SSVSVVQSSSNLTASSASASAAR		0,0140321	0,00105495	1	2	1	unk	0	2154,06329	41475058	3,81	High	0,0007915	0,003421
	High	MVYSEFK		0,0493	0,00193108	1	2	1	unk	0	903,42807	41902112	1,89	High	0,001138	0,01611
	High	QKLEQNLDEMEDQLER	1xOxidation [M10]	0,000149182	0	1	1	1	unk	1	2033,94442	50195028	4,73	High	0	0,000153
	High	VQELEAELDQEQR		4,65251E-06	0	1	2	6	unk	0	1586,76566	424346704	4,14	High	0	1,207E-05
	High	QKLEQNLDEMEDQLER		2,74475E-05	0	1	1	2	unk	1	2017,94951	51804645	4,73	High	0	4,456E-05
	High	STVLASQLEK		0,00738916	0,00105495	1	1	5	unk	0	1075,59937	462808148	3,17	High	0,0007915	0,002318
	High	VGELSASNASLTATK		3,61405E-06	0	1	4	3	unk	0	1448,75911	460270854	4,54	High	0	1,365E-05
	High	KLEADINAMQADLDEQHNEVR	1xOxidation [M9]	5,70296E-12	0	1	4	2	unk	1	2455,15179	65288067	7,89	High	0	5,249E-10
	High	KLEADINAMQADLDEQHNEVR		2,0386E-13	0	1	4	4	unk	1	2439,15688	1.03731e+08	9,27	High	0	4,507E-11
	High	TEAADRVGELSASNASLTATKR		7,5898E-05	0	1	4	1	unk	2	2248,15278	27718144	5,67	High	0	9,39E-05
	High	ELSFASEEER		0,000788652	0,000294165	4	5	5	unk; unk; unk; unk	0	1196,54297	390113775	3,17	High	0,0001413	0,0004894
	High	VQELEAELDQEQRR		2,70753E-05	0	1	2	2	unk	1	1742,86677	8.00992e+07	4,20	High	0	4,405E-05
	High	EIEDSALQHEQMVQQLR		3,45046E-10	0	1	1	4	unk	0	2053,99713	2.19975e+08	6,08	High	0	1,086E-08
	High	EIEDSALQHEQMVQQLR	1xOxidation [M12]	1,64837E-06	0	1	1	4	unk	0	2069,99204	114110673	5,24	High	0	5,625E-06
	High	LKELSFASEEER		7,48689E-05	0	4	5	5	unk; unk; unk; unk	1	1437,72200	177947907	3,91	High	0	9,393E-05
	High	QQDAVNELAEQVDQLQK		4,39345E-08	0	1	1	6	unk	0	1955,96687	7.46653e+07	5,42	High	0	1,283E-06
	High	VISYFAQVTALQK		2,08889E-05	0	1	1	4	unk	0	1467,82059	84922872	3,73	High	0	0,0001088
	High	KQQDAVNELAEQVDQLQK		7,6058E-06	0	1	1	2	unk	1	2084,06184	2.78992e+07	5,86	High	0	1,733E-05
	High	DAELNSLHNKVEDEQGIIAQLQR		1,41385E-11	0	2	2	3	unk; unk	1	2620,33253	6.66537e+07	7,45	High	0	1,028E-09
	High	VAFLLGVNAK		0,00113212	0,000294165	2	5	3	unk; unk	0	1031,62479	5.5614e+07	2,72	High	0,0002519	0,0007238
	High	EELQAALEEAEAALEQEEAK		3,63122E-05	0	2	5	2	unk; unk	0	2201,04558	1.43878e+07	5,19	High	0	5,476E-05
	High	SLADEIHDLTEQLGEGGR		7,36136E-10	0	1	4	7	unk	0	1939,93557	8.39162e+07	6,39	High	0	5,185E-07
	High	NDIFLQLQAEQDTLSDAEEKIENLIK		9,72463E-06	0	1	2	1	unk	1	3017,53135		5,00	High	0	2,082E-05
	High	KLEQDINELEVALDNANR		6,82883E-10	0	1	4	16	unk	1	2084,06184	1.19653e+08	6,46	High	0	9,114E-05
	High	LEQDINELEVALDNANR		1,86389E-06	0	1	4	1	unk	0	1955,96687	9.87382e+06	4,50	High	0	6,138E-06
	High	KGTLEEQIVQANPVLEAYGNAK		6,42582E-07	0	1	2	1	unk	1	2372,24561	1.94224e+07	5,89	High	0	2,802E-06
	High	ILSLFQAQIR		0,000816016	0,000294165	1	1	1	unk	0	1188,70992	13888583	2,80	High	0,0001413	0,0005002
	High	DLLQAILKPK		0,00122033	0,000294165	2	4	17	unk; unk	0	1138,71942	117264404	3,57	High	0,0002519	0,0006495
	High	QQVEAELEDVADKLEEQGGATVAQQELNK		9,64675E-12	0	1	1	7	unk	1	3169,54952	7.36772e+07	8,51	High	0	7,754E-10
	High	VVSGNILEAIQLDK		3,89588E-06	0	1	2	1	unk	0	1498,84753	1.82907e+07	4,24	High	0	1,058E-05
	High	NLNADLEQLREQLEEEQEAK		1,90245E-06	0	1	1	24	unk	1	2399,16849	51359371	5,06	High	0	6,25E-06
	High	NDIFLQLQAEQDTLSDAEEK		1,82878E-10	0	1	2	3	unk	0	2307,09868	2.96945e+07	5,92	High	0	6,801E-09
	High	NLNADLEQLR		0,000967745	0,000294165	1	1	3	unk	0	1185,62223	111695754	3,19	High	0,0002519	0,0006266
	High	TLESQLSDLQGR		4,19093E-05	0	1	1	4	unk	0	1346,69103	383248592	3,96	High	0	7,097E-05
	High	IQELEEELESER		9,46269E-06	0	1	1	8	unk	0	1503,71731	361517085	3,87	High	0	4,625E-05
	High	ANMYAAELEELR	1xOxidation [M3]	0,000372319	0	1	4	1	unk	0	1425,66786		2,51	High	0	0,0002935
	High	LQAELEDATVDLER		8,16004E-07	0	2	7	18	unk; unk	0	1601,80171	6.40498e+08	4,62	High	0	2,366E-05
	High	LLDEEDAANELEGVK		3,34363E-08	0	3	4	8	unk; unk; unk	0	1644,79629	492417754	4,86	High	0	4,518E-06
	High	VEDEQGIIAQLQR		1,26308E-06	0	3	3	5	unk; unk; unk	0	1498,78600	1.20218e+08	4,63	High	0	4,603E-06
	High	LEQNLDEMEDQLER		2,49978E-06	0	1	1	1	unk	0	1761,79597	2.64222e+07	4,68	High	0	7,618E-06
	High	QAEEAEEIAAINLAK		0,0056243	0,000499136	2	2	3	unk; unk	0	1599,82244	1.15658e+08	2,98	High	0,0007915	0,003775
	High	DIEDLEQSLQK		0,000347757	0	1	2	6	unk	0	1317,65325	265014268	3,51	High	0	0,0003875
	High	KKQQDAVNELAEQVDQLQK		6,95569E-09	0	1	1	4	unk	2	2212,15680	9.21073e+07	7,03	High	0	8,155E-07
	High	EHLVATLFPPPDEGEAK		0,00337169	0,000499136	1	3	2	unk	0	1849,93305	111407243	4,04	High	0,0005481	0,001209
	High	LDASEGNALKGGKR		9,92584E-06	0	1	4	2	unk	2	1415,76012	6.1936e+07	4,78	High	0	2,109E-05
	High	VGNDYVTK		0,0179373	0,00105495	2	5	2	unk; unk	0	895,45197	298825730	3,14	High	0,0007915	0,004376
	High	MEGEVDELKK		0,0018374	0,000294165	1	2	3	unk	1	1177,57692	88852832	3,48	High	0,0002519	0,0008993
	High	MEGEVDELKK	1xOxidation [M1]	0,0598706	0,00209116	1	2	1	unk	1	1193,57183	1.80941e+07	2,52	High	0,001279	0,02181
	High	IAEKEEEFESTRK		1,28922E-06	0	3	8	16	unk; unk; unk	2	1595,79114	1.6446e+08	5,10	High	0	4,694E-06
	High	QKADYESQIK		0,000987752	0,000294165	1	3	6	unk	1	1209,61099	1.81379e+08	3,39	High	0,0001413	0,0005661
	High	SPNFGKPKPPKPGK		7,6058E-06	0	2	6	4	unk; unk	0	1478,84781	8.6613e+07	3,80	High	0	2,816E-05
	High	QLEMQVR	1xOxidation [M4]	0,0812039	0,00419158	1	4	1	unk	0	919,46658	1.69511e+08	1,80	High	0,002392	0,03575
	High	ADMAEQSLTK		0,000385243	0	1	1	2	unk	0	1093,51940	102319149	3,27	High	0	0,0003003
	High	ADMAEQSLTK	1xOxidation [M3]	0,00436951	0,000499136	1	1	2	unk	0	1109,51432	4.62468e+07	2,22	High	0,0005481	0,001421
	High	SKYESGGGGGGEEAEEIKR		5,83303E-13	0	1	1	5	unk	2	1939,89919	1.8307e+08	9,48	High	0	9,791E-11
	High	EQLEEEQEAK		0,00253179	0,000499136	3	3	3	unk; unk; unk	0	1232,56410	1.93155e+08	3,02	High	0,000481	0,001014
	High	AMESMAASVEAETK		1,03408E-05	0	1	4	2	unk	0	1454,65016	4.25257e+07	3,84	High	0	6,505E-05
	High	AMESMAASVEAETK	1xOxidation [M]	1,15343E-05	0	1	4	2	unk	0	1470,64507	4.1317e+07	3,61	High	0	8,753E-05
	High	AMESMAASVEAETK	2xOxidation [M2; M5]	2,78828E-06	0	1	4	1	unk	0	1486,63999	2.77168e+07	3,88	High	0	8,283E-06
	High	VKVGNDYVTK		0,00102902	0,000294165	2	5	2	unk; unk	1	1122,61535	4.72177e+07	3,21	High	0,0005481	0,001441
	High	QTQESLAAEEEK		1,49502E-05	0	1	1	1	unk	0	1362,63833	490703239	4,19	High	0	2,847E-05
	High	AQSEAQQWR		0,0044904	0,000499136	2	2	3	unk; unk	0	1103,52285	328680513	3,16	High	0,0007915	0,001932
	High	SKYESGGGGGGEEAEEIK		2,09759E-07	0	1	1	2	unk	1	1783,79808	123240266	6,43	High	0	4,361E-06
	High	LYDNHLGK		0,00657995	0,000499136	2	6	2	unk; unk	0	959,49451	83445081	2,47	High	0,0007915	0,003455
	High	YESGGGGGGEEAEEIKR		1,79652E-08	0	1	1	1	unk	1	1724,77220	49058277	5,21	High	0	2,003E-07
	High	LKAQLEEAR		0,00514692	0,000499136	4	9	4	unk; unk; unk; unk	1	1057,60003	1.31382e+08	3,34	High	0,0009065	0,009756
	High	DAELNSLHNK		0,000844329	0,000294165	2	2	3	unk; unk	0	1140,56438	8.62932e+07	3,33	High	0,0001413	0,0005111
	High	KMEGEVDELKK		0,000757023	0	1	2	1	unk	2	1305,67188	68653924	3,96	High	0	0,0004773
	High	TDGEPAPTDSK		0,0111271	0,00105495	1	1	1	unk	0	1117,50077	14029603	3,00	High	0,0007915	0,002775
	High	KAQHDLEESEER		6,72636E-06	0	1	1	13	unk	1	1470,68193	1.78694e+08	4,73	High	0	7,371E-05
	High	KIKELQAR		0,0479917	0,00193108	3	3	4	unk; unk; unk	2	985,61529	8.25347e+07	2,98	High	0,001138	0,01637
	High	SKLSSDVR		0,040547	0,00137479	2	2	2	unk; unk	1	891,48942	2.6352e+07	2,35	High	0,0009065	0,01211
	High	KYQQQLR		0,104016	0,00566799	3	7	1	unk; unk; unk	1	963,53704	162937701	2,36	High	0,003378	0,05414
	High	GGGMQTISATHK	1xOxidation [M4]	0,0157574	0,00105495	1	3	1	unk	0	1203,57865	2.79857e+06	1,45	High	0,0007915	0,003816
	High	NVHEIDKAR		0,00984111	0,00105495	1	4	3	unk	1	1081,57488	2.14754e+07	2,81	High	0,0007915	0,002514
	High	EEQAEADGTAEAEK		1,25189E-05	0	1	1	1	unk	0	1477,62889	2.64646e+07	3,41	High	0	2,507E-05
	High	VNQTLDTK		0,0337735	0,00137479	2	6	1	unk; unk	0	918,48909	16756447	2,51	High	0,0009065	0,009337
	High	AQHDLEESEER		0,000616905	0	1	1	5	unk	0	1342,58696	1.56943e+08	3,79	High	0	0,0004148
	High	NLEDESR		0,0850204	0,00435396	3	3	1	unk; unk; unk	0	862,39010	28775187	2,02	High	0,002538	0,03847
	High	AEQEHALQAEK		0,00012838	0	1	4	6	unk	0	1253,61206	488612192	5,21	High	0	0,000138
	High	RQLEMQVR		0,0118317	0,00105495	1	4	1	unk	1	1059,57277	4.47805e+07	3,26	High	0,0007915	0,00293
	High	ELAMSAER		0,0483155	0,00193108	1	4	2	unk	0	906,43494	216847912	2,32	High	0,001138	0,01556
	High	EMQSQVEDEQR		0,000121558	0	1	4	3	unk	0	1378,59033	1.92833e+08	3,39	High	0	0,0001324
	High	EMQSQVEDEQR	1xOxidation [M2]	0,000248907	0	1	4	2	unk	0	1394,58525	32807535	3,00	High	0	0,0002208
	High	ELAMSAER	1xOxidation [M4]	0,0223086	0,00105495	1	4	2	unk	0	922,42986	48962109	2,10	High	0,0007915	0,005536
	High	TLQEEMAR	1xOxidation [M6]	0,072116	0,00315669	2	3	1	unk; unk	0	993,46697	50154128	2,10	High	0,001801	0,02937
	High	AQLEEAR		0,129262	0,007078	4	9	1	unk; unk; unk; unk	0	816,42101	66146577	2,17	High	0,004267	0,07785
	High	TLQEEMAR		0,141165	0,00772846	2	3	2	unk; unk	0	977,47206	2.57975e+08	2,25	High	0,004611	0,09004
	High	ASLESSER		0,0333185	0,00121874	1	4	1	unk	0	878,42140	2.43614e+07	2,34	High	0,0008492	0,009162
	High	AQQEGGDLGR		0,00363443	0,000499136	2	2	3	unk; unk	0	1030,49121	1.06977e+08	2,67	High	0,0005481	0,00154
	High	VGELSASNASLTATKR		2,14543E-08	0	1	4	3	unk	1	1604,86022	3.32643e+08	5,74	High	0	2,287E-07
	High	MTQETVDDLER		0,00010041	0	3	4	3	unk; unk; unk	0	1336,60492	364112279	3,67	High	0	0,0002114
	High	MTQETVDDLER	1xOxidation [M1]	0,0001806	0	3	4	2	unk; unk; unk	0	1352,59984	1.54135e+08	3,61	High	0	0,0002488
	High	QQLSQQLEEARR		5,17861E-05	0	1	1	2	unk	1	1485,77683	137108896	4,05	High	0	7,084E-05
	High	AEMEDLHAQLDHVSK		1,58222E-06	0	1	1	3	unk	0	1722,81156	161174998	4,56	High	0	1,009E-05
	High	AEMEDLHAQLDHVSK	1xOxidation [M3]	5,07364E-05	0	1	1	1	unk	0	1738,80647	7.16856e+07	4,08	High	0	7,007E-05
	High	MADELRAEQEHALQAEK		0,132568	0,007078	1	4	1	unk	1	1968,94436	1.92708e+07	2,70	High	0,004267	0,08135
	High	MADELRAEQEHALQAEK	1xOxidation [M1]	4,97079E-05	0	1	4	2	unk	1	1984,93928	4.39089e+07	5,29	High	0	6,897E-05
	High	QQLSQQLEEAR		0,000240556	0	1	1	3	unk	0	1329,67572	304663008	4,05	High	0	0,0002152
	High	VKPMLNIAR		0,00964172	0,00105495	1	2	1	unk	0	1041,62375	34547847	2,97	High	0,0007915	0,002466
	High	TLAEWQQK		0,064424	0,00244884	3	7	4	unk; unk; unk	0	1003,52072	736501756	2,36	High	0,001943	0,03203
	High	DMEEQIK		0,0530784	0,00209116	4	5	3	unk; unk; unk; unk	0	892,40806	2.78565e+08	2,12	High	0,001279	0,01797
	High	LDASEGNALK		0,00078329	0,000294165	1	4	3	unk	0	1017,52111	598285912	3,31	High	0,0001413	0,0004875
	High	AKQQLSQQLEEARR		4,94732E-06	0	1	1	4	unk	2	1684,90891	151843862	5,27	High	0	1,262E-05
	High	QIGDLQSQK		0,00286252	0,000499136	3	3	4	unk; unk; unk	0	1016,53710	1119702292	3,29	High	0,000481	0,001093
	High	ADYESQIK		0,0266276	0,00121874	1	3	2	unk	0	953,45745	364065243	2,27	High	0,0009065	0,009881
	High	LAEKEEEFESTR		4,21964E-05	0	3	8	12	unk; unk; unk	1	1467,69618	314755627	3,97	High	0	6,607E-05
	High	YESGGGGGGEEAEEIK		2,73743E-07	0	1	1	1	unk	0	1568,67109	4.49901e+07	4,51	High	0	1,494E-06
	High	AKQQLSQQLEEAR		5,11909E-06	0	1	1	3	unk	1	1528,80779	202668761	4,37	High	0,0002519	0,0006372
	High	IQEIVEK		0,125233	0,00694136	4	8	4	unk; unk; unk; unk	0	858,49311	933997643	2,42	High	0,004267	0,07481
High	unk	{Pfam: Myosin tail [PF01576.14, score=753.4]} {Human: MYH3, myosin, heavy chain 3, skeletal muscle, embryonic [Source:HGNC Symbol;Acc:7573], e=1e-111}	>gnl|unk|RNA1310_5147.2_2 {Pfam: Myosin tail [PF01576.14, score=753.4]} {Human: MYH3, myosin, heavy chain 3, skeletal muscle, embryonic [Source:HGNC Symbol;Acc:7573], e=1e-111}	0,000	290,326	49,232245681382	55	141	4	1	1042	117,9	5,94	1.08993e+08	532,67	55
	Confidence	Sequence	Modifications	Qvality PEP	Qvality q-value	# Protein Groups	# Proteins	# PSMs	Master Protein Accessions	# Missed Cleavages	Theo. MH+ [Da]	Area: F1: Sample	XCorr Sequest HT	Confidence Sequest HT	Percolator q-Value Sequest HT	Percolator PEP Sequest HT
	High	ITELEDISER		0,000255796	0	3	7	5	unk; unk; unk	0	1204,60557	259098054	3,46	High	0	0,0003344
	High	LNADLASLK		0,00199411	0,000294165	2	2	2	unk; unk	0	944,54112	145199436	3,12	High	0,0005481	0,001197
	High	LGDLQAQMQSLSNDKR		3,7473E-07	0	2	2	3	unk; unk	1	1803,90177	9.16981e+07	5,83	High	0	1,883E-06
	High	VHELETYLEEER		2,99946E-05	0	2	2	3	unk; unk	0	1546,73838	4.78746e+07	3,81	High	0	6,336E-05
	High	DLEAELDQEQR		0,000220131	0	3	6	2	unk; unk; unk	0	1345,62301	8.82882e+07	3,63	High	0	0,0004379
	High	LEEAEAFATR		0,00122033	0,000294165	3	8	4	unk; unk; unk	0	1136,55823	574976493	3,11	High	0,0002519	0,0006495
	High	QAESTVNQLTIR		9,70407E-05	0	2	2	2	unk; unk	0	1359,72267	1.684e+08	3,93	High	0	0,0001906
	High	IEEYEEIR		0,00690183	0,000985143	3	7	4	unk; unk; unk	0	1080,52078	77722756	2,70	High	0,0007915	0,001929
	High	EAELESLR		0,0711678	0,00315669	2	2	1	unk; unk	0	946,48400	7.60678e+07	2,35	High	0,001801	0,02885
	High	VHELETYLEEERR		8,95977E-06	0	2	2	2	unk; unk	1	1702,83949	76586277	3,99	High	0	1,955E-05
	High	YQQTTQALASLK		0,000250612	0	3	7	2	unk; unk; unk	0	1351,72161	2.72219e+08	3,42	High	0	0,0002217
	High	RLEAEAAAAQAEIDDAHNGR		6,87561E-10	0	2	2	3	unk; unk	1	2108,01153	2.04125e+08	8,34	High	0	1,257E-07
	High	QLEVEIR		0,154979	0,00916903	3	7	2	unk; unk; unk	0	886,49926	251536824	2,39	High	0,005437	0,1056
	High	LEAEAAAAQAEIDDAHNGR		1,27967E-09	0	2	2	3	unk; unk	0	1951,91042	1.72776e+08	6,49	High	0	1,13E-07
	High	VRDLEAELDQEQR		4,77132E-05	0	3	6	5	unk; unk; unk	1	1600,79254	220392290	4,82	High	0,0001413	0,0005209
	High	DLENANSQLESLEQTVK		1,45387E-08	0	2	6	3	unk; unk	0	1917,93999	7.65671e+07	6,02	High	0	2,205E-06
	High	ELQGDIDALQAANQELASR		1,02156E-09	0	2	2	5	unk; unk	0	2042,01489	6.79975e+07	5,82	High	0	2,416E-08
	High	IKELEDLLEMER		0,000322606	0	1	6	2	unk	1	1517,78797	19189551	2,82	High	0	0,0002656
	High	IKELEDLLEMER	1xOxidation [M10]	4,0503E-05	0	1	6	1	unk	1	1533,78289	3.66367e+06	3,09	High	0	5,923E-05
	High	TIEELHVTITEIESK		2,74475E-05	0	2	2	1	unk; unk	0	1741,92182	3.13121e+07	3,93	High	0	4,456E-05
	High	KYEALAADLEGQIDNLGR		0,000412451	0	2	2	2	unk; unk	1	1976,00834		3,23	High	0,0007915	0,005924
	High	SNLLIEIDNLASQVDQAMK		9,39262E-09	0	2	4	2	unk; unk	0	2102,07980		6,40	High	0	1,244E-07
	High	MNMELQDLLDK		7,28523E-05	0	3	6	1	unk; unk; unk	0	1349,64395	4501451	3,24	High	0	9,12E-05
	High	YTVTITELTGELENANK		7,90259E-08	0	2	4	4	unk; unk	0	1895,95966	3.33668e+07	4,89	High	0	5,982E-07
	High	LDEAGGMSSQAQEMLR		2,59194E-07	0	1	5	2	unk	0	1722,77854	68069796	4,91	High	0	1,434E-06
	High	QIEESEEISAIAMTK		1,36441E-07	0	2	2	3	unk; unk	0	1678,82039	6.28665e+07	4,66	High	0	8,941E-07
	High	QIEESEEISAIAMTK	1xOxidation [M13]	1,13779E-05	0	2	2	1	unk; unk	0	1694,81531	18322923	3,12	High	0	2,331E-05
	High	KDLENANSQLESLEQTVK		0,000247214	0	2	6	1	unk; unk	1	2046,03495	1.77632e+07	4,91	High	0	0,0002196
	High	DAEEALRELEQK		1,73728E-05	0	2	2	3	unk; unk	1	1430,71216	34611237	5,03	High	0	3,185E-05
	High	LGDLQAQMQSLSNDK		6,66659E-05	0	2	2	2	unk; unk	0	1647,80066	1.88682e+07	3,80	High	0	8,529E-05
	High	SQNDELTAQSR		0,000751876	0	2	4	3	unk; unk	0	1248,58148	1.43876e+08	3,40	High	0	0,0004741
	High	MNAGLAK		0,0796179	0,00384698	2	2	1	unk; unk	0	704,37597	4.83294e+07	2,03	High	0,002168	0,03472
	High	SQFQAER		0,11902	0,00694136	2	2	2	unk; unk	0	865,41626	112066188	2,04	High	0,004142	0,06785
	High	AQQQIEEAEHR		0,000157554	0	3	6	4	unk; unk; unk	0	1338,63967	256911359	3,92	High	0	0,0001667
	High	AAEAEAAEATGR		7,43595E-05	0	2	2	3	unk; unk	0	1146,53856	6.39719e+08	4,00	High	0	9,254E-05
	High	RAAAQGELDEAR		0,050984	0,00193108	2	2	1	unk; unk	1	1286,64475	18528454	3,35	High	0,001217	0,0169
	High	AAAQGELDEAR		0,000928938	0,000294165	2	2	2	unk; unk	0	1130,54364	631035904	3,46	High	0,0002519	0,0006653
	High	EAVSQTEEERR		0,000150203	0	2	2	3	unk; unk	1	1333,63425	3.84907e+07	3,37	High	0	0,0001538
	High	GLKEAAERK		0,0760298	0,00349771	2	2	1	unk; unk	2	1001,57382	5.11652e+06	2,40	High	0,001943	0,03189
	High	LEQENYK		0,0363873	0,00137479	2	2	2	unk; unk	0	923,44689	59108478	2,00	High	0,0009065	0,01035
	High	RLNDSEAMR		0,00376054	0,000499136	2	2	2	unk; unk	1	1091,52622	4.00219e+07	3,42	High	0,0005481	0,001517
	High	KAQQQIEEAEHR		1,76116E-05	0	3	6	7	unk; unk; unk	1	1466,73463	431473812	5,52	High	0	7,904E-05
	High	EAVSQTEEER		0,00180018	0,000294165	2	2	1	unk; unk	0	1177,53314	20621885	2,94	High	0,0002519	0,0008245
	High	DLQSAEDKR		0,0363873	0,00137479	2	2	3	unk; unk	1	1061,52218	1.1839e+08	2,54	High	0,0009065	0,01032
	High	LQTENVDLQR		0,000401344	0	2	4	3	unk; unk	0	1215,63279	347380752	3,02	High	0,0001413	0,0005372
	High	KQLEVEIR		0,0188141	0,00105495	3	7	2	unk; unk; unk	1	1014,59422	71287226	3,18	High	0,001427	0,02339
	High	DSLASSLR		0,0483155	0,00193108	2	2	2	unk; unk	0	848,44722	290937352	2,50	High	0,001138	0,0157
	High	VRDLEAELDQEQRK		8,08773E-06	0	2	2	1	unk; unk	2	1728,88750	46581206	5,51	High	0	1,817E-05
	High	NMNDYANQLDAANER	1xOxidation [M2]	2,62213E-06	0	1	6	1	unk	0	1754,73985	44707940	4,47	High	0	7,918E-06
	High	NMNDYANQLDAANER		6,55877E-07	0	1	6	2	unk	0	1738,74494	9.41426e+07	5,01	High	0	2,842E-06
	High	SSLQSQVDDLKK		2,34593E-05	0	2	2	4	unk; unk	1	1347,71143	274895903	4,17	High	0	3,974E-05
	High	AKQAESTVNQLTIR		0,0218573	0,00105495	2	2	1	unk; unk	1	1558,85474	27761138	3,42	High	0,0007915	0,005413
	High	EAELESLRK		0,00723945	0,00105495	2	2	3	unk; unk	1	1074,57896	130132596	2,86	High	0,0007915	0,004838
	High	ENSQLSSQLK		0,00072172	0	1	1	2	unk	0	1133,57969	164766872	3,12	High	0,0001413	0,0005651
	High	VAHEYETQAATLSK		3,0263E-06	0	2	4	4	unk; unk	0	1547,77001	186830057	5,16	High	0	2,502E-05
	High	LEEYEEIRR		0,00141789	0,000294165	2	2	2	unk; unk	1	1236,62189	135393352	3,20	High	0,0002519	0,0007135
	High	YESAETQLTR		0,000711939	0	2	4	2	unk; unk	0	1197,57461	62537368	3,16	High	0	0,0004577
	High	YEEESEAAGNLR		1,95106E-05	0	2	2	3	unk; unk	0	1367,60736	262990345	3,59	High	0	0,0001194
High	unk	{Pfam: Myosin tail [PF01576.14, score=691.9]} {Human: MYH3, myosin, heavy chain 3, skeletal muscle, embryonic [Source:HGNC Symbol;Acc:7573], e=1e-100}	>gnl|unk|RNA1310_5147.1_3 {Pfam: Myosin tail [PF01576.14, score=691.9]} {Human: MYH3, myosin, heavy chain 3, skeletal muscle, embryonic [Source:HGNC Symbol;Acc:7573], e=1e-100}	0,000	264,724	45,10556621881	52	133	1	1	1042	117,7	8,41	6.7299e+07	499,15	52
	Confidence	Sequence	Modifications	Qvality PEP	Qvality q-value	# Protein Groups	# Proteins	# PSMs	Master Protein Accessions	# Missed Cleavages	Theo. MH+ [Da]	Area: F1: Sample	XCorr Sequest HT	Confidence Sequest HT	Percolator q-Value Sequest HT	Percolator PEP Sequest HT
	High	ITELEDISER		0,000255796	0	3	7	5	unk; unk; unk	0	1204,60557	259098054	3,46	High	0	0,0003344
	High	LNADLASLK		0,00199411	0,000294165	2	2	2	unk; unk	0	944,54112	145199436	3,12	High	0,0005481	0,001197
	High	LGDLQAQMQSLSNDKR		3,7473E-07	0	2	2	3	unk; unk	1	1803,90177	9.16981e+07	5,83	High	0	1,883E-06
	High	VHELETYLEEER		2,99946E-05	0	2	2	3	unk; unk	0	1546,73838	4.78746e+07	3,81	High	0	6,336E-05
	High	DLEAELDQEQR		0,000220131	0	3	6	2	unk; unk; unk	0	1345,62301	8.82882e+07	3,63	High	0	0,0004379
	High	LEEAEAFATR		0,00122033	0,000294165	3	8	4	unk; unk; unk	0	1136,55823	574976493	3,11	High	0,0002519	0,0006495
	High	QAESTVNQLTIR		9,70407E-05	0	2	2	2	unk; unk	0	1359,72267	1.684e+08	3,93	High	0	0,0001906
	High	IEEYEEIR		0,00690183	0,000985143	3	7	4	unk; unk; unk	0	1080,52078	77722756	2,70	High	0,0007915	0,001929
	High	EAELESLR		0,0711678	0,00315669	2	2	1	unk; unk	0	946,48400	7.60678e+07	2,35	High	0,001801	0,02885
	High	VHELETYLEEERR		8,95977E-06	0	2	2	2	unk; unk	1	1702,83949	76586277	3,99	High	0	1,955E-05
	High	YQQTTQALASLK		0,000250612	0	3	7	2	unk; unk; unk	0	1351,72161	2.72219e+08	3,42	High	0	0,0002217
	High	RLEAEAAAAQAEIDDAHNGR		6,87561E-10	0	2	2	3	unk; unk	1	2108,01153	2.04125e+08	8,34	High	0	1,257E-07
	High	QLEVEIR		0,154979	0,00916903	3	7	2	unk; unk; unk	0	886,49926	251536824	2,39	High	0,005437	0,1056
	High	LEAEAAAAQAEIDDAHNGR		1,27967E-09	0	2	2	3	unk; unk	0	1951,91042	1.72776e+08	6,49	High	0	1,13E-07
	High	VRDLEAELDQEQR		4,77132E-05	0	3	6	5	unk; unk; unk	1	1600,79254	220392290	4,82	High	0,0001413	0,0005209
	High	DLENANSQLESLEQTVK		1,45387E-08	0	2	6	3	unk; unk	0	1917,93999	7.65671e+07	6,02	High	0	2,205E-06
	High	ELQGDIDALQAANQELASR		1,02156E-09	0	2	2	5	unk; unk	0	2042,01489	6.79975e+07	5,82	High	0	2,416E-08
	High	TIEELHVTITEIESK		2,74475E-05	0	2	2	1	unk; unk	0	1741,92182	3.13121e+07	3,93	High	0	4,456E-05
	High	KYEALAADLEGQIDNLGR		0,000412451	0	2	2	2	unk; unk	1	1976,00834		3,23	High	0,0007915	0,005924
	High	SNLLIEIDNLASQVDQAMK		9,39262E-09	0	2	4	2	unk; unk	0	2102,07980		6,40	High	0	1,244E-07
	High	MNMELQDLLDK		7,28523E-05	0	3	6	1	unk; unk; unk	0	1349,64395	4501451	3,24	High	0	9,12E-05
	High	YTVTITELTGELENANK		7,90259E-08	0	2	4	4	unk; unk	0	1895,95966	3.33668e+07	4,89	High	0	5,982E-07
	High	QIEESEEISAIAMTK		1,36441E-07	0	2	2	3	unk; unk	0	1678,82039	6.28665e+07	4,66	High	0	8,941E-07
	High	QIEESEEISAIAMTK	1xOxidation [M13]	1,13779E-05	0	2	2	1	unk; unk	0	1694,81531	18322923	3,12	High	0	2,331E-05
	High	KDLENANSQLESLEQTVK		0,000247214	0	2	6	1	unk; unk	1	2046,03495	1.77632e+07	4,91	High	0	0,0002196
	High	DAEEALRELEQK		1,73728E-05	0	2	2	3	unk; unk	1	1430,71216	34611237	5,03	High	0	3,185E-05
	High	LGDLQAQMQSLSNDK		6,66659E-05	0	2	2	2	unk; unk	0	1647,80066	1.88682e+07	3,80	High	0	8,529E-05
	High	SQNDELTAQSR		0,000751876	0	2	4	3	unk; unk	0	1248,58148	1.43876e+08	3,40	High	0	0,0004741
	High	MNAGLAK		0,0796179	0,00384698	2	2	1	unk; unk	0	704,37597	4.83294e+07	2,03	High	0,002168	0,03472
	High	SQFQAER		0,11902	0,00694136	2	2	2	unk; unk	0	865,41626	112066188	2,04	High	0,004142	0,06785
	High	AQQQIEEAEHR		0,000157554	0	3	6	4	unk; unk; unk	0	1338,63967	256911359	3,92	High	0	0,0001667
	High	AAEAEAAEATGR		7,43595E-05	0	2	2	3	unk; unk	0	1146,53856	6.39719e+08	4,00	High	0	9,254E-05
	High	RAAAQGELDEAR		0,050984	0,00193108	2	2	1	unk; unk	1	1286,64475	18528454	3,35	High	0,001217	0,0169
	High	AAAQGELDEAR		0,000928938	0,000294165	2	2	2	unk; unk	0	1130,54364	631035904	3,46	High	0,0002519	0,0006653
	High	EAVSQTEEERR		0,000150203	0	2	2	3	unk; unk	1	1333,63425	3.84907e+07	3,37	High	0	0,0001538
	High	GLKEAAERK		0,0760298	0,00349771	2	2	1	unk; unk	2	1001,57382	5.11652e+06	2,40	High	0,001943	0,03189
	High	LEQENYK		0,0363873	0,00137479	2	2	2	unk; unk	0	923,44689	59108478	2,00	High	0,0009065	0,01035
	High	RLNDSEAMR		0,00376054	0,000499136	2	2	2	unk; unk	1	1091,52622	4.00219e+07	3,42	High	0,0005481	0,001517
	High	KAQQQIEEAEHR		1,76116E-05	0	3	6	7	unk; unk; unk	1	1466,73463	431473812	5,52	High	0	7,904E-05
	High	EAVSQTEEER		0,00180018	0,000294165	2	2	1	unk; unk	0	1177,53314	20621885	2,94	High	0,0002519	0,0008245
	High	DLQSAEDKR		0,0363873	0,00137479	2	2	3	unk; unk	1	1061,52218	1.1839e+08	2,54	High	0,0009065	0,01032
	High	LQTENVDLQR		0,000401344	0	2	4	3	unk; unk	0	1215,63279	347380752	3,02	High	0,0001413	0,0005372
	High	KQLEVEIR		0,0188141	0,00105495	3	7	2	unk; unk; unk	1	1014,59422	71287226	3,18	High	0,001427	0,02339
	High	DSLASSLR		0,0483155	0,00193108	2	2	2	unk; unk	0	848,44722	290937352	2,50	High	0,001138	0,0157
	High	VRDLEAELDQEQRK		8,08773E-06	0	2	2	1	unk; unk	2	1728,88750	46581206	5,51	High	0	1,817E-05
	High	SSLQSQVDDLKK		2,34593E-05	0	2	2	4	unk; unk	1	1347,71143	274895903	4,17	High	0	3,974E-05
	High	AKQAESTVNQLTIR		0,0218573	0,00105495	2	2	1	unk; unk	1	1558,85474	27761138	3,42	High	0,0007915	0,005413
	High	ENGQLSSQLK		0,00164744	0,000294165	1	1	2	unk	0	1103,56913	6.7299e+07	2,45	High	0,0002519	0,0007824
	High	EAELESLRK		0,00723945	0,00105495	2	2	3	unk; unk	1	1074,57896	130132596	2,86	High	0,0007915	0,004838
	High	VAHEYETQAATLSK		3,0263E-06	0	2	4	4	unk; unk	0	1547,77001	186830057	5,16	High	0	2,502E-05
	High	LEEYEEIRR		0,00141789	0,000294165	2	2	2	unk; unk	1	1236,62189	135393352	3,20	High	0,0002519	0,0007135
	High	YESAETQLTR		0,000711939	0	2	4	2	unk; unk	0	1197,57461	62537368	3,16	High	0	0,0004577
	High	YEEESEAAGNLR		1,95106E-05	0	2	2	3	unk; unk	0	1367,60736	262990345	3,59	High	0	0,0001194
High	unk	{Pfam: Myosin tail [PF01576.14, score=398.3]} {Human: MYH2, myosin, heavy chain 2, skeletal muscle, adult [Source:HGNC Symbol;Acc:7572], e=5e-99}	>gnl|unk|RNA1310_25178_2 {Pfam: Myosin tail [PF01576.14, score=398.3]} {Human: MYH2, myosin, heavy chain 2, skeletal muscle, adult [Source:HGNC Symbol;Acc:7572], e=5e-99}	0,000	237,425	62	35	116	18	1	461	52,9	5,49	379074874	469,32	35
	Confidence	Sequence	Modifications	Qvality PEP	Qvality q-value	# Protein Groups	# Proteins	# PSMs	Master Protein Accessions	# Missed Cleavages	Theo. MH+ [Da]	Area: F1: Sample	XCorr Sequest HT	Confidence Sequest HT	Percolator q-Value Sequest HT	Percolator PEP Sequest HT
	High	EMEDNVLQHEQMVQQLR		9,89929E-08	0	2	3	2	unk; unk	0	2126,99575	68655854	4,90	High	0	1,666E-06
	High	EMEDNVLQHEQMVQQLR	1xOxidation [M]	6,87979E-07	0	2	3	2	unk; unk	0	2142,99066	2.56575e+07	4,38	High	0	2,953E-06
	High	LEEAEAQLGQLSK		8,19891E-06	0	1	1	1	unk	0	1415,73765	2.02887e+07	4,64	High	0	1,83E-05
	High	AELEDLHSQLEHVSK		1,67103E-06	0	1	1	6	unk	0	1734,86570	235652292	5,48	High	0	5,674E-06
	High	KKQQDAVNELSEQVDQLQK		5,85225E-08	0	2	2	2	unk; unk	2	2228,15171	8.50207e+07	5,00	High	0	4,79E-07
	High	QQVEAELEDVADK		8,36855E-06	0	2	3	1	unk; unk	0	1473,70674	13625342	3,94	High	0	1,861E-05
	High	TLDGQLSDLQAR		6,66659E-05	0	1	1	6	unk	0	1316,68047	421304063	3,86	High	0	8,549E-05
	High	NLNADLDQLR		0,000534551	0	2	2	4	unk; unk	0	1171,60658	97785161	2,88	High	0,0005481	0,001214
	High	QQLTQQLEEAR		9,50737E-05	0	1	1	3	unk	0	1343,69137	235652180	4,16	High	0	0,0001103
	High	KLEEAEAQLGQLSK		7,51824E-07	0	1	1	5	unk	1	1543,83261	2.07491e+08	6,26	High	0	9,332E-06
	High	QQDAVNELSEQVDQLQK		1,86776E-07	0	2	3	4	unk; unk	0	1971,96179	6.32511e+07	5,31	High	0	1,125E-06
	High	DAELSSLHNKVEDEQGIIAQLQR		1,24778E-10	0	1	1	3	unk	1	2593,32163	7.16896e+07	7,20	High	0	1,326E-08
	High	QQVEAELEDVADKLEEQGGATVVQQELNK		3,09986E-11	0	1	2	2	unk	1	3197,58082	83222791	8,99	High	0	1,838E-09
	High	NLNADLDQLREQLEEEQEAK		3,00571E-06	0	2	2	12	unk; unk	1	2385,15284	56053813	5,13	High	0	1,24E-05
	High	KQQDAVNELSEQVDQLQK		3,91439E-05	0	2	3	1	unk; unk	1	2100,05675	19779670	4,75	High	0	5,774E-05
	High	IQELEEELETER		4,81405E-06	0	1	1	8	unk	0	1517,73296	398019422	3,92	High	0	3,211E-05
	High	VEDEQGIIAQLQR		1,26308E-06	0	3	3	5	unk; unk; unk	0	1498,78600	1.20218e+08	4,63	High	0	4,603E-06
	High	EQLEEEQEAK		0,00253179	0,000499136	3	3	3	unk; unk; unk	0	1232,56410	1.93155e+08	3,02	High	0,000481	0,001014
	High	DAELSSLHNK		0,00274773	0,000499136	1	1	2	unk	0	1113,55348	80801791	3,33	High	0,000481	0,001068
	High	AQSEAQQWR		0,0044904	0,000499136	2	2	3	unk; unk	0	1103,52285	328680513	3,16	High	0,0007915	0,001932
	High	KIKELQAR		0,0479917	0,00193108	3	3	4	unk; unk; unk	2	985,61529	8.25347e+07	2,98	High	0,001138	0,01637
	High	SKLSSDVR		0,040547	0,00137479	2	2	2	unk; unk	1	891,48942	2.6352e+07	2,35	High	0,0009065	0,01211
	High	NLEDESR		0,0850204	0,00435396	3	3	1	unk; unk; unk	0	862,39010	28775187	2,02	High	0,002538	0,03847
	High	AAQEGGELGR		0,00168149	0,000294165	1	1	4	unk	0	987,48540	317901137	2,88	High	0,0002519	0,0007906
	High	AKQQLTQQLEEAR		3,68883E-06	0	1	1	2	unk	1	1542,82344	116011796	4,69	High	0	1,015E-05
	High	QQLTQQLEEARR		1,16928E-05	0	1	1	3	unk	1	1499,79248	185927710	4,46	High	0	2,385E-05
	High	MTQETVEDLER	1xOxidation [M1]	0,000214203	0	1	1	2	unk	0	1366,61549	199380066	3,76	High	0	0,0002822
	High	MTQETVEDLER		4,36614E-05	0	1	1	3	unk	0	1350,62057	296180765	3,72	High	0	9,549E-05
	High	YESGGGGGGEEVEELK		1,33675E-07	0	1	1	1	unk	0	1596,70239	67867290	4,71	High	0	8,781E-07
	High	DMEEQIK		0,0530784	0,00209116	4	5	3	unk; unk; unk; unk	0	892,40806	2.78565e+08	2,12	High	0,001279	0,01797
	High	QIGDLQSQK		0,00286252	0,000499136	3	3	4	unk; unk; unk	0	1016,53710	1119702292	3,29	High	0,000481	0,001093
	High	QTQEALAAEEEK		1,16133E-05	0	3	4	3	unk; unk; unk	0	1346,64341	411461045	4,21	High	0	5,743E-05
	High	LLEAQDEMESAK		5,43207E-05	0	2	6	4	unk; unk	0	1363,64097	488277398	3,40	High	0	7,36E-05
	High	LLEAQDEMESAK	1xOxidation [M8]	9,06376E-05	0	2	6	2	unk; unk	0	1379,63589	1.06935e+08	3,28	High	0	0,0001068
	High	SKYESGGGGGGEEVEELKR		1,70707E-13	0	1	1	6	unk	2	1967,93049	266493100	9,11	High	0	3,944E-11
	High	YESGGGGGGEEVEELKR		1,38603E-08	0	1	1	1	unk	1	1752,80350	54930050	5,99	High	0	1,65E-07
	High	SKYESGGGGGGEEVEELK		1,08179E-07	0	1	1	2	unk	1	1811,82938	92224188	6,69	High	0	7,528E-07
	High	AKQQLTQQLEEARR		4,8369E-05	0	1	1	2	unk	2	1698,92456	80219919	5,06	High	0	6,741E-05
High	unk	{Pfam: Myosin tail [PF01576.14, score=1087.6]} {Human: MYH6, myosin, heavy chain 6, cardiac muscle, alpha [Source:HGNC Symbol;Acc:7576], e=0.0}	>gnl|unk|RNA1310_1388_1 {Pfam: Myosin tail [PF01576.14, score=1087.6]} {Human: MYH6, myosin, heavy chain 6, cardiac muscle, alpha [Source:HGNC Symbol;Acc:7576], e=0.0}	0,000	210,727	22	40	134	6	1	1624	186,1	5,94	1.08279e+08	474,44	40
	Confidence	Sequence	Modifications	Qvality PEP	Qvality q-value	# Protein Groups	# Proteins	# PSMs	Master Protein Accessions	# Missed Cleavages	Theo. MH+ [Da]	Area: F1: Sample	XCorr Sequest HT	Confidence Sequest HT	Percolator q-Value Sequest HT	Percolator PEP Sequest HT
	High	EMEDNVLQHEQMVQQLR		9,89929E-08	0	2	3	2	unk; unk	0	2126,99575	68655854	4,90	High	0	1,666E-06
	High	EMEDNVLQHEQMVQQLR	1xOxidation [M]	6,87979E-07	0	2	3	2	unk; unk	0	2142,99066	2.56575e+07	4,38	High	0	2,953E-06
	High	TSILASQLEK		0,0333185	0,00121874	1	1	2	unk	0	1089,61502	82875748	2,90	High	0,0008492	0,009196
	High	GYSTEIFK		0,145644	0,0081897	2	3	2	unk; unk	0	944,47237	2.72429e+08	1,85	High	0,005909	0,1145
	High	TALSIIQR		0,0305047	0,00121874	2	4	3	unk; unk	0	901,54654	2.69689e+08	2,82	High	0,0008492	0,008182
	High	KKQQDAVNELSEQVDQLQK		5,85225E-08	0	2	2	2	unk; unk	2	2228,15171	8.50207e+07	5,00	High	0	4,79E-07
	High	LLDEEDAANELEGVKK		1,21996E-09	0	3	4	7	unk; unk; unk	1	1772,89125	393690689	5,61	High	0	2,75E-08
	High	ELEEQNVTLLQQK		3,43824E-05	0	2	4	8	unk; unk	0	1571,82753	6.27616e+08	4,40	High	0	5,745E-05
	High	NLNADLDQLR		0,000534551	0	2	2	4	unk; unk	0	1171,60658	97785161	2,88	High	0,0005481	0,001214
	High	ELSFASEEER		0,000788652	0,000294165	4	5	5	unk; unk; unk; unk	0	1196,54297	390113775	3,17	High	0,0001413	0,0004894
	High	LKELSFASEEER		7,48689E-05	0	4	5	5	unk; unk; unk; unk	1	1437,72200	177947907	3,91	High	0	9,393E-05
	High	IIALFQAQIR		0,00547288	0,000499136	2	3	1	unk; unk	0	1172,71500	7.07035e+06	2,09	High	0,000631	0,00164
	High	QQDAVNELSEQVDQLQK		1,86776E-07	0	2	3	4	unk; unk	0	1971,96179	6.32511e+07	5,31	High	0	1,125E-06
	High	QVEEAEEIAAINLAK		1,41178E-07	0	2	3	6	unk; unk	0	1627,85374	187062833	5,50	High	0	8,327E-06
	High	DAELNSLHNKVEDEQGIIAQLQR		1,41385E-11	0	2	2	3	unk; unk	1	2620,33253	6.66537e+07	7,45	High	0	1,028E-09
	High	EELQAALEEAEAALEQEEAK		3,63122E-05	0	2	5	2	unk; unk	0	2201,04558	1.43878e+07	5,19	High	0	5,476E-05
	High	NLNADLDQLREQLEEEQEAK		3,00571E-06	0	2	2	12	unk; unk	1	2385,15284	56053813	5,13	High	0	1,24E-05
	High	NDIFLQLQAEQDTLADAEEK		4,92086E-10	0	1	2	4	unk	0	2291,10376	3.50006e+07	6,04	High	0	4,786E-08
	High	KQQDAVNELSEQVDQLQK		3,91439E-05	0	2	3	1	unk; unk	1	2100,05675	19779670	4,75	High	0	5,774E-05
	High	LLDEEDAANELEGVK		3,34363E-08	0	3	4	8	unk; unk; unk	0	1644,79629	492417754	4,86	High	0	4,518E-06
	High	VEDEQGIIAQLQR		1,26308E-06	0	3	3	5	unk; unk; unk	0	1498,78600	1.20218e+08	4,63	High	0	4,603E-06
	High	SPNFGKPKPPKPGK		7,6058E-06	0	2	6	4	unk; unk	0	1478,84781	8.6613e+07	3,80	High	0	2,816E-05
	High	EQLEEEQEAK		0,00253179	0,000499136	3	3	3	unk; unk; unk	0	1232,56410	1.93155e+08	3,02	High	0,000481	0,001014
	High	VKPMLNVAR	1xOxidation [M4]	0,00614597	0,000499136	1	2	1	unk	0	1043,60301	30758487	2,69	High	0,000631	0,001772
	High	LYDNHLGK		0,00657995	0,000499136	2	6	2	unk; unk	0	959,49451	83445081	2,47	High	0,0007915	0,003455
	High	LKAQLEEAR		0,00514692	0,000499136	4	9	4	unk; unk; unk; unk	1	1057,60003	1.31382e+08	3,34	High	0,0009065	0,009756
	High	DAELNSLHNK		0,000844329	0,000294165	2	2	3	unk; unk	0	1140,56438	8.62932e+07	3,33	High	0,0001413	0,0005111
	High	GGGMQTISATHR	1xOxidation [M4]	0,00138917	0,000294165	1	3	1	unk	0	1231,58479	1.34372e+07	3,79	High	0,0002519	0,0007026
	High	KIKELQAR		0,0479917	0,00193108	3	3	4	unk; unk; unk	2	985,61529	8.25347e+07	2,98	High	0,001138	0,01637
	High	KGGGMQTISATHR	1xOxidation [M5]	0,000338392	0	1	3	1	unk	1	1359,67976	7.98118e+06	4,02	High	0	0,000274
	High	NLEDESR		0,0850204	0,00435396	3	3	1	unk; unk; unk	0	862,39010	28775187	2,02	High	0,002538	0,03847
	High	TLQEEMAR	1xOxidation [M6]	0,072116	0,00315669	2	3	1	unk; unk	0	993,46697	50154128	2,10	High	0,001801	0,02937
	High	AQLEEAR		0,129262	0,007078	4	9	1	unk; unk; unk; unk	0	816,42101	66146577	2,17	High	0,004267	0,07785
	High	TLQEEMAR		0,141165	0,00772846	2	3	2	unk; unk	0	977,47206	2.57975e+08	2,25	High	0,004611	0,09004
	High	AQQEGGDLGR		0,00363443	0,000499136	2	2	3	unk; unk	0	1030,49121	1.06977e+08	2,67	High	0,0005481	0,00154
	High	MTQETVDDLER		0,00010041	0	3	4	3	unk; unk; unk	0	1336,60492	364112279	3,67	High	0	0,0002114
	High	MTQETVDDLER	1xOxidation [M1]	0,0001806	0	3	4	2	unk; unk; unk	0	1352,59984	1.54135e+08	3,61	High	0	0,0002488
	High	NLHSTSPNFIR		0,00192725	0,000294165	1	3	2	unk	0	1285,66476	144177029	4,33	High	0,0002519	0,0008604
	High	TLAEWQQK		0,064424	0,00244884	3	7	4	unk; unk; unk	0	1003,52072	736501756	2,36	High	0,001943	0,03203
	High	DMEEQIK		0,0530784	0,00209116	4	5	3	unk; unk; unk; unk	0	892,40806	2.78565e+08	2,12	High	0,001279	0,01797
	High	QIGDLQSQK		0,00286252	0,000499136	3	3	4	unk; unk; unk	0	1016,53710	1119702292	3,29	High	0,000481	0,001093
	High	QTQEALAAEEEK		1,16133E-05	0	3	4	3	unk; unk; unk	0	1346,64341	411461045	4,21	High	0	5,743E-05
	High	IQEIVEK		0,125233	0,00694136	4	8	4	unk; unk; unk; unk	0	858,49311	933997643	2,42	High	0,004267	0,07481
High	unk	{Pfam: Hsp90 protein [PF00183.13, score=658.1]} {Human: HSP90B1, heat shock protein 90kDa beta (Grp94), member 1 [Source:HGNC Symbol;Acc:12028], e=0.0}	>gnl|unk|RNA1310_2681_1 {Pfam: Hsp90 protein [PF00183.13, score=658.1]} {Human: HSP90B1, heat shock protein 90kDa beta (Grp94), member 1 [Source:HGNC Symbol;Acc:12028], e=0.0}	0,000	204,269	28	38	100	22	1	1309	150,7	7,97	5.01392e+08	367,94	38
	Confidence	Sequence	Modifications	Qvality PEP	Qvality q-value	# Protein Groups	# Proteins	# PSMs	Master Protein Accessions	# Missed Cleavages	Theo. MH+ [Da]	Area: F1: Sample	XCorr Sequest HT	Confidence Sequest HT	Percolator q-Value Sequest HT	Percolator PEP Sequest HT
	High	SGYALEDSSGFAER		1,20988E-05	0	1	2	7	unk	0	1488,66013	4.54124e+08	3,95	High	0	0,0001012
	High	RSVNIPESETVEEDDLDGAAASPPSTDETAK		1,76741E-10	0	1	2	1	unk	1	3230,48189	7.94155e+07	8,01	High	0	6,629E-09
	High	WLQETALK		0,0290881	0,00121874	2	3	2	unk; unk	0	988,54621	1.41046e+08	2,57	High	0,0008492	0,00832
	High	FTFQAEVDR		0,00120379	0,000294165	1	1	2	unk	0	1112,53710	6.86092e+07	2,49	High	0,0002519	0,0006441
	High	EEQAIKLDGLNAAQVK		4,91366E-06	0	3	3	1	unk; unk; unk	1	1726,93339	60467586	3,71	High	0	1,254E-05
	High	LVNENKPIWTR		2,04655E-05	0	2	3	4	unk; unk	0	1369,75866	196266755	3,91	High	0	3,59E-05
	High	SGTSEFFNK		0,00282374	0,000499136	1	1	3	unk	0	1016,46835	156538849	2,85	High	0,000631	0,001752
	High	WLQETALKDK		0,00157063	0,000294165	2	3	1	unk; unk	1	1231,66811	107223360	2,88	High	0,0002519	0,0007608
	High	WLQETALKDKIEK		2,34593E-05	0	2	3	1	unk; unk	2	1601,88973	2.83688e+07	4,26	High	0	3,965E-05
	High	ELISNASDALDK		5,97682E-05	0	4	4	10	unk; unk; unk; unk	0	1275,64269	113398191	3,58	High	0	7,901E-05
	High	TADFDAWSNFGK		2,6346E-05	0	1	1	1	unk	0	1358,60116	6.7054e+07	3,42	High	0	4,314E-05
	High	THFVAEGEVTFK		0,153071	0,00866455	1	1	1	unk	0	1364,68449	11905970	2,19	High	0,005225	0,1033
	High	SADSPDDKTANQLATILYEAATLR		2,12642E-07	0	1	2	2	unk	1	2564,28385	27409718	4,87	High	0	1,242E-06
	High	GYEVLYLLEPIDQYAIQSLPEFEGK		0,00239733	0,000499136	2	3	1	unk; unk	0	2914,47607		4,29	High	0,000481	0,0009827
	High	RGYEVLYLLEPIDQYAIQSLPEFEGK		5,9697E-11	0	2	3	1	unk; unk	1	3070,57718		7,69	High	0	2,968E-09
	High	DEGLDWLEPSSLR		2,07468E-05	0	1	1	1	unk	0	1516,72781	1.47604e+07	3,67	High	0	3,624E-05
	High	ELISNASDAIDKIR		1,23161E-07	0	4	4	6	unk; unk; unk; unk	1	1544,82786	3.30513e+07	4,87	High	0	8,268E-07
	High	QENIYFISGQSR		1,70207E-05	0	1	1	4	unk	0	1441,70702	1.41937e+08	4,10	High	0	7,783E-05
	High	SGTSEFFNKFNEAK		2,30794E-07	0	1	1	3	unk	1	1605,75436	5.88929e+07	4,84	High	0	1,314E-06
	High	EVLSATDDLSIR		0,000242204	0	1	1	1	unk	0	1318,68489	72244992	3,05	High	0	0,0002164
	High	SVNIPESETVEEDDLDGAAASPPSTDETAK		3,3416E-11	0	1	2	3	unk	0	3074,38078	65322795	5,78	High	0	1,941E-09
	High	GIVDSDDLPLNVSR		3,94944E-06	0	2	3	6	unk; unk	0	1499,77001	1.6681e+08	4,32	High	0	1,611E-05
	High	KPAEITDSEYNQFFK		7,63741E-08	0	1	1	5	unk	0	1816,87521	105936519	6,33	High	0	5,832E-07
	High	LIINSLYK		0,00919206	0,00105495	3	3	4	unk; unk; unk	0	963,58734	7.8454e+07	2,34	High	0,0007915	0,002378
	High	TETVEEAAEK		0,00200776	0,000294165	1	1	3	unk	0	1106,52117	296074109	3,28	High	0,0002519	0,0008815
	High	VVEREEQAIK		0,00258413	0,000499136	3	3	2	unk; unk; unk	1	1200,65828	93358412	3,11	High	0,0007915	0,002089
	High	ASEDPLAK		0,0161932	0,00105495	2	3	4	unk; unk	0	830,42542	444032064	2,57	High	0,0007915	0,005407
	High	TETVEEAAEKSEEKK		6,6174E-08	0	1	1	4	unk	2	1707,82831	8.89434e+07	5,30	High	0	4,118E-05
	High	IGEETAEVK		0,00467803	0,000499136	1	1	3	unk	0	975,49932	741670206	3,03	High	0,0005481	0,001479
	High	KDEDATVEEEKEK		4,93698E-05	0	1	1	2	unk	2	1549,72279	2.43621e+07	4,51	High	0,000481	0,00106
	High	KDEDATVEEEK		0,000211298	0	2	3	1	unk; unk	1	1292,58523	8.3859e+06	4,26	High	0	0,0001969
	High	VTEPTGSDKVGSK		5,69794E-05	0	1	1	4	unk	1	1304,66924	9.96614e+07	3,82	High	0	7,603E-05
	High	KILEINPR		0,0614896	0,00244884	2	4	1	unk; unk	1	982,60439	5.62948e+07	2,66	High	0,001427	0,02271
	High	LDGLNAAQVK		0,00360972	0,000499136	3	3	3	unk; unk; unk	0	1028,57348	445438378	2,94	High	0,0007915	0,001981
	High	TETVEEAAEKSEEK		3,89588E-06	0	1	1	1	unk	1	1579,73335	4.16e+07	4,16	High	0	1,056E-05
	High	VGITDDAANR		0,00157063	0,000294165	1	1	2	unk	0	1031,51161	3.08382e+08	3,23	High	0,0002519	0,0007585
	High	AGDPSQVHFASQK		5,40643E-06	0	1	2	2	unk	0	1371,66515	65234964	4,63	High	0	0,0001078
	High	KEVETSPFVEK		1,21817E-05	0	1	1	5	unk	1	1292,67326	220702616	5,17	High	0	0,0001038
High	unk	{TRANSSPLICED} {Pfam: Hsp70 protein [PF00012.15, score=893.3]} {Human: HSPA5, heat shock 70kDa protein 5 (glucose-regulated protein, 78kDa) [Source:HGNC Symbol;Acc:5238], e=0.0}	>gnl|unk|RNA1310_4158_1 {TRANSSPLICED} {Pfam: Hsp70 protein [PF00012.15, score=893.3]} {Human: HSPA5, heat shock 70kDa protein 5 (glucose-regulated protein, 78kDa) [Source:HGNC Symbol;Acc:5238], e=0.0}	0,000	195,757	32	36	162	18	1	1125	125,7	8,32	4.48998e+08	552,76	36
	Confidence	Sequence	Modifications	Qvality PEP	Qvality q-value	# Protein Groups	# Proteins	# PSMs	Master Protein Accessions	# Missed Cleavages	Theo. MH+ [Da]	Area: F1: Sample	XCorr Sequest HT	Confidence Sequest HT	Percolator q-Value Sequest HT	Percolator PEP Sequest HT
	High	LLPYTVVNK		0,0103225	0,00105495	1	1	5	unk	0	1046,62446	3.61565e+08	2,00	High	0,0007915	0,004409
	High	NELESYAYSMK		0,000101098	0	2	4	3	unk; unk	0	1334,59329	206639837	3,38	High	0	0,0001288
	High	NELESYAYSMK	1xOxidation [M10]	0,000741686	0	2	4	2	unk; unk	0	1350,58821	1.00011e+08	3,16	High	0,0002519	0,0006466
	High	KELEAVVQPIVSK		2,07468E-05	0	2	3	2	unk; unk	1	1439,84681	67322659	5,68	High	0	3,636E-05
	High	IINEPTAAAIAYGLDK		2,93082E-07	0	3	7	4	unk; unk; unk	0	1659,89521	4.86329e+07	4,20	High	0	1,57E-06
	High	TFAPEEISAMVLGK		8,25507E-06	0	1	1	3	unk	0	1492,77159	4.95028e+07	3,43	High	0	1,844E-05
	High	TFAPEEISAMVLGK	1xOxidation [M10]	1,60064E-05	0	1	1	3	unk	0	1508,76651	1.36037e+07	3,38	High	0	4,738E-05
	High	ARFEELNMDLFR		0,00263755	0,000499136	1	3	3	unk	1	1540,75767	1.35461e+07	3,69	High	0,0005481	0,001107
	High	NQLTTNPENTIFDVK		7,46709E-07	0	1	1	4	unk	0	1733,87045	85861661	4,47	High	0	3,135E-06
	High	VLEDADLKKEDIAEIVLVGGSTR		6,77244E-06	0	1	3	1	unk	2	2470,33991	41913531	4,56	High	0	1,588E-05
	High	AIQAAIDWLEK		0,000287266	0	2	3	10	unk; unk	0	1257,68376	1.02908e+08	3,43	High	0	0,0002449
	High	VEIESLYDGEDFSETLTR		2,76763E-09	0	1	2	2	unk	0	2102,97644	2.64765e+07	5,71	High	0	9,889E-08
	High	FEELNMDLFR		0,00027574	0	1	3	1	unk	0	1313,61945	13524513	3,10	High	0	0,000238
	High	ITPSYVAFTSEGER		1,91548E-06	0	1	1	10	unk	0	1556,75911	415244137	3,57	High	0	3,559E-05
	High	VMEYFIK		0,0635722	0,00244884	1	2	2	unk	0	929,48010	49132446	1,87	High	0,002538	0,03912
	High	DAGVIAGLNVMR		0,000324815	0	1	1	5	unk	0	1215,65142	82876201	3,61	High	0	0,0002668
	High	ELEAVVQPIVSK		0,000109727	0	2	3	9	unk; unk	0	1311,75184	416080283	3,45	High	0	0,0002333
	High	VTHAVVTVPAYFNDAQR		4,45648E-05	0	1	2	2	unk	0	1887,97117	59928578	4,72	High	0	6,92E-05
	High	FDLTGIPNAPR		0,000173353	0	2	4	14	unk; unk	0	1200,63715	2.87109e+08	3,54	High	0	0,0003959
	High	IINEPTAAAIAYGLDKK		2,06788E-10	0	3	7	19	unk; unk; unk	1	1787,99018	3.41909e+08	6,03	High	0	2,391E-07
	High	SQVFSTAADNQPTVTIQVYEGERPMTK		1,49722E-09	0	2	4	2	unk; unk	0	2997,46223	47901159	6,08	High	0	3,196E-08
	High	NQQADTEALKEQK		1,93778E-05	0	2	3	4	unk; unk	1	1502,74453	3.05284e+08	4,69	High	0	4,345E-05
	High	DADTFADQDKK		0,000350139	0	2	3	6	unk; unk	1	1253,56444	212172184	3,88	High	0	0,0003729
	High	NQQADTEALK		0,0154382	0,00105495	2	4	2	unk; unk	0	1117,54839	8.61441e+07	2,98	High	0,0007915	0,004551
	High	VLEDADLKK		0,00445987	0,000499136	1	3	1	unk	1	1030,57790	2.04241e+07	2,27	High	0,0005481	0,00144
	High	LGGKVSADEK		0,0376402	0,00137479	2	3	1	unk; unk	1	1003,54185	6.8956e+06	1,62	High	0,0009065	0,01085
	High	IVINKDQNR		0,00170459	0,000294165	2	4	6	unk; unk	1	1099,62183	3.74557e+08	3,23	High	0,0005481	0,00128
	High	NQQADTEALKEQKK		2,60429E-06	0	2	3	5	unk; unk	2	1630,83949	1.4084e+08	5,32	High	0	7,883E-06
	High	NTVIPTKK		0,0457827	0,00176182	2	3	6	unk; unk	1	900,55129	4.31893e+08	2,61	High	0,001138	0,01468
	High	VLEDADLK		0,0121591	0,00105495	1	3	2	unk	0	902,48294	186935737	2,50	High	0,0008492	0,007263
	High	MKEIAESYLGKK		0,0994125	0,00516717	1	1	1	unk	2	1396,75046	3.06434e+07	1,89	High	0,003031	0,05014
	High	LSPDEIEK		0,018308	0,00105495	2	3	4	unk; unk	0	930,47785	1.01835e+09	2,38	High	0,0007915	0,005577
	High	MIKDADTFADQDKK		2,0188E-05	0	2	3	1	unk; unk	2	1625,78395	6.87825e+07	3,89	High	0	3,562E-05
	High	LYQQQGGPGGQQPPPPGGEK		1,31237E-08	0	1	1	3	unk	0	2019,98828	1.52615e+08	4,38	High	0	1,587E-07
	High	NYADDVVQK		0,00614597	0,000499136	1	1	4	unk	0	1051,50546	570185822	2,60	High	0,000631	0,001772
	High	NSKPAIQVQVGSETK		3,22474E-07	0	1	1	2	unk	0	1585,85441	48740972	4,50	High	0	7,033E-05
	High	EFFSGKEPNR		0,00410929	0,000499136	1	2	4	unk	1	1210,58511	151659768	3,29	High	0,0005481	0,00141
	High	VEIIANDQGNR		0,000329279	0	2	8	4	unk; unk	0	1228,62804	724073434	3,24	High	0,0001413	0,0005069
High	unk	{Pfam: Spectrin repeat [PF00435.16, score=735.9]} {Human: SPTAN1, spectrin, alpha, non-erythrocytic 1 (alpha-fodrin) [Source:HGNC Symbol;Acc:11273], e=0.0}	>gnl|unk|RNA1310_231.1_2 {Pfam: Spectrin repeat [PF00435.16, score=735.9]} {Human: SPTAN1, spectrin, alpha, non-erythrocytic 1 (alpha-fodrin) [Source:HGNC Symbol;Acc:11273], e=0.0}	0,000	184,168	16,284896206156	41	60	41	1	2794	319,7	9,35	1.17222e+08	209,53	41
	Confidence	Sequence	Modifications	Qvality PEP	Qvality q-value	# Protein Groups	# Proteins	# PSMs	Master Protein Accessions	# Missed Cleavages	Theo. MH+ [Da]	Area: F1: Sample	XCorr Sequest HT	Confidence Sequest HT	Percolator q-Value Sequest HT	Percolator PEP Sequest HT
	High	KIDAPLSDSQAHLIEQNTVASR		7,2315E-08	0	1	1	1	unk	1	2393,24193	1.62347e+07	5,58	High	0	5,603E-07
	High	LVEAADQLSDKYTDHADDLR		0,000190736	0	1	1	1	unk	1	2275,08369	1.33311e+07	3,62	High	0	0,0001825
	High	IIEEEQEEVFDKVEEQQKR		1,83749E-09	0	1	1	2	unk	2	2405,18307	4.76852e+07	6,04	High	0	3,73E-08
	High	IQAISDDSYTDYNSLQSK		1,2452E-09	0	1	1	1	unk	0	2047,94547	2.93515e+07	4,69	High	0	2,797E-08
	High	DQLSDKWEALK		0,000395904	0	1	1	1	unk	1	1332,67941	1.39656e+07	2,78	High	0	0,000306
	High	HQALITELDNHEPR		1,22323E-07	0	1	1	2	unk	0	1672,84016	88375678	5,60	High	0	8,229E-07
	High	DLNALDER		0,0376402	0,00137479	1	1	1	unk	0	945,46360	114376760	2,25	High	0,0009065	0,01089
	High	WEHLLEK		0,0425098	0,00137479	1	1	2	unk	0	954,50434		2,75	High	0,0009065	0,0129
	High	LEQANDQLQFTR		8,23768E-05	0	1	1	1	unk	0	1462,72848	42841094	4,08	High	0	9,963E-05
	High	ILETVDDIQGR		9,06376E-05	0	1	1	2	unk	0	1258,66376	63524657	3,18	High	0	0,000107
	High	EVDDLIETK		0,00276654	0,000499136	1	1	2	unk	0	1061,53610	8.05043e+07	2,56	High	0,000481	0,001071
	High	DIEDEEDWIR		0,00158138	0,000294165	1	1	3	unk	0	1319,57500	50337779	2,81	High	0,0005481	0,001464
	High	AVADQLTLLGQTEAVEK		4,99155E-07	0	1	1	2	unk	0	1785,95927	43651224	5,34	High	0	2,323E-06
	High	SVVAADSLANDVAGAEALLER		5,35202E-11	0	1	1	2	unk	0	2071,06659	7.464e+06	6,69	High	0	2,744E-09
	High	EANDLSQWIVETETK		8,50121E-07	0	1	1	2	unk	0	1762,84938	33689355	4,11	High	0	3,442E-06
	High	EADNVLNWIK		0,00728901	0,00105495	1	1	1	unk	0	1201,62116	9.73339e+06	2,36	High	0,0007915	0,002006
	High	DAMETENWINEK		5,00484E-05	0	1	1	1	unk	0	1479,64203	2.7559e+07	3,42	High	0	6,93E-05
	High	FGEELLANEHANADNIGER		5,08427E-06	0	1	1	1	unk	0	2098,97884	49485689	5,64	High	0	1,288E-05
	High	DLIGVQSLMK	1xOxidation [M9]	0,00719023	0,00105495	1	1	1	unk	0	1119,60782		1,85	High	0,0007915	0,001982
	High	DLDETAEWINEK		8,40812E-05	0	1	1	1	unk	0	1462,66963	1.7656e+07	3,50	High	0	0,0001009
	High	QKQIEEQYER		0,000638314	0	1	1	1	unk	1	1350,66482	18078162	3,03	High	0	0,000426
	High	IFEHKNEVDAR		0,000181837	0	1	1	1	unk	1	1357,68589	4.06856e+07	3,53	High	0	0,0001769
	High	VSLKDSEER		0,0279257	0,00121874	1	2	1	unk	1	1062,54258	21158458	2,56	High	0,0008492	0,007257
	High	QIEEQYER		0,0131067	0,00105495	1	1	2	unk	0	1094,51128	6.11257e+07	2,81	High	0,0007915	0,00321
	High	HYAVDDISKR		0,00216419	0,000294165	1	1	1	unk	1	1203,61166	2.98405e+07	3,68	High	0,0003718	0,0009216
	High	HDQTEAINNR		0,0023012	0,000294165	1	2	3	unk	0	1197,56069	3.42332e+07	3,43	High	0,0003718	0,0009572
	High	AEVIANDKR		0,0189428	0,00105495	1	1	2	unk	1	1015,55308	1.22448e+07	2,56	High	0,0008492	0,007337
	High	LIREEHPEEQR		0,0439682	0,00137479	1	1	1	unk	1	1435,72882	1.58078e+07	2,99	High	0,0009065	0,01356
	High	LVEAADQLSDK		6,39906E-05	0	1	1	1	unk	0	1188,61066		3,37	High	0	8,268E-05
	High	ITTQVENLSQR		3,12486E-05	0	1	1	2	unk	0	1288,68555	148912237	3,64	High	0	4,911E-05
	High	NRWDQLR		0,064424	0,00244884	1	2	1	unk	1	987,51189	35552071	2,74	High	0,001427	0,02452
	High	YAAMQEPLQK		0,000941698	0,000294165	1	1	1	unk	0	1178,58742	4.86051e+07	2,63	High	0,0001413	0,000549
	High	HYAVDDISK		0,016641	0,00105495	1	1	1	unk	0	1047,51055	5.01831e+07	3,24	High	0,0007915	0,004043
	High	TKLEASEELQR		0,00500835	0,000499136	1	3	2	unk	1	1303,68522	3.30762e+07	3,87	High	0,0007915	0,003329
	High	LDDAYNLHR		0,00110919	0,000294165	1	1	2	unk	0	1116,54325	8.48668e+07	3,14	High	0,0002519	0,0006099
	High	KADEFEDSGHFDADK		7,84882E-08	0	1	1	1	unk	1	1710,72418	41566939	6,51	High	0	5,937E-07
	High	LEASEELQR		0,00339477	0,000499136	1	4	1	unk	0	1074,54258		2,12	High	0,0005481	0,001213
	High	NEAYENTLQQGR		4,77132E-05	0	1	2	2	unk	0	1422,66080	68687730	3,54	High	0	6,677E-05
	High	ALLDGDHAAKDEVAER		6,69448E-07	0	1	1	2	unk	1	1709,84530	7.0959e+07	4,57	High	0	3,67E-06
	High	NYQTFDR		0,0464035	0,00193108	1	1	1	unk	0	943,42682	47483556	2,25	High	0,001138	0,01474
	High	KHESLIEDVK		0,0101134	0,00105495	1	1	1	unk	1	1197,64738	48399928	3,08	High	0,0007915	0,00257
High	unk	{Pfam: Hsp70 protein [PF00012.15, score=902.0]} {Human: HSPA8, heat shock 70kDa protein 8 [Source:HGNC Symbol;Acc:5241], e=0.0}	>gnl|unk|RNA1310_4147.2_2 {Pfam: Hsp70 protein [PF00012.15, score=902.0]} {Human: HSPA8, heat shock 70kDa protein 8 [Source:HGNC Symbol;Acc:5241], e=0.0}	0,000	178,605	31	34	150	13	1	1093	121,6	8,60	2.34012e+08	534,01	34
	Confidence	Sequence	Modifications	Qvality PEP	Qvality q-value	# Protein Groups	# Proteins	# PSMs	Master Protein Accessions	# Missed Cleavages	Theo. MH+ [Da]	Area: F1: Sample	XCorr Sequest HT	Confidence Sequest HT	Percolator q-Value Sequest HT	Percolator PEP Sequest HT
	High	TTPSYVAFTDTER		9,99383E-06	0	1	5	6	unk	0	1487,70126	2.95086e+08	3,61	High	0	5,847E-05
	High	MVNHFIQEFK		0,000453799	0	1	4	1	unk	0	1292,64560		3,45	High	0	0,000337
	High	NELESYAYSMK		0,000101098	0	2	4	3	unk; unk	0	1334,59329	206639837	3,38	High	0	0,0001288
	High	NELESYAYSMK	1xOxidation [M10]	0,000741686	0	2	4	2	unk; unk	0	1350,58821	1.00011e+08	3,16	High	0,0002519	0,0006466
	High	KFDDSVVQQDMK		0,0018374	0,000294165	1	3	2	unk	1	1439,68351	79173664	4,40	High	0,0007915	0,001954
	High	KELEAVVQPIVSK		2,07468E-05	0	2	3	2	unk; unk	1	1439,84681	67322659	5,68	High	0	3,636E-05
	High	FDDSVVQQDMK		4,21964E-05	0	1	3	1	unk	0	1311,58854	19920452	3,69	High	0	6,106E-05
	High	TVTDAVVTVPAYFNDSQR		1,11174E-07	0	1	3	7	unk	0	1982,98180	74023533	4,70	High	0	7,665E-07
	High	IINEPTAAAIAYGLDK		2,93082E-07	0	3	7	4	unk; unk; unk	0	1659,89521	4.86329e+07	4,20	High	0	1,57E-06
	High	LLQDFFSGK		0,0027105	0,000499136	2	3	2	unk; unk	0	1054,55677	39489230	2,38	High	0,000481	0,001057
	High	DAGAIAGLNVLR		0,000248907	0	1	4	7	unk	0	1169,66370	2.89473e+07	4,12	High	0	0,0004242
	High	HWPFTVVNDGSRPK		0,0716404	0,00315669	1	1	1	unk	0	1639,83395		2,14	High	0,001801	0,02905
	High	AIQAAIDWLEK		0,000287266	0	2	3	10	unk; unk	0	1257,68376	1.02908e+08	3,43	High	0	0,0002449
	High	ELEAVVQPIVSK		0,000109727	0	2	3	9	unk; unk	0	1311,75184	416080283	3,45	High	0	0,0002333
	High	NQVALNPSNTVFDAK		2,15119E-06	0	1	3	4	unk	0	1617,82311	2.08487e+08	4,37	High	0	6,83E-06
	High	FDLTGIPNAPR		0,000173353	0	2	4	14	unk; unk	0	1200,63715	2.87109e+08	3,54	High	0	0,0003959
	High	IINEPTAAAIAYGLDKK		2,06788E-10	0	3	7	19	unk; unk; unk	1	1787,99018	3.41909e+08	6,03	High	0	2,391E-07
	High	ASINEIVLVGGSTR		1,45475E-05	0	2	3	2	unk; unk	0	1415,78527	36012928	3,46	High	0	2,794E-05
	High	SQVFSTAADNQPTVTIQVYEGERPMTK		1,49722E-09	0	2	4	2	unk; unk	0	2997,46223	47901159	6,08	High	0	3,196E-08
	High	NQQADTEALKEQK		1,93778E-05	0	2	3	4	unk; unk	1	1502,74453	3.05284e+08	4,69	High	0	4,345E-05
	High	DADTFADQDKK		0,000350139	0	2	3	6	unk; unk	1	1253,56444	212172184	3,88	High	0	0,0003729
	High	NQQADTEALK		0,0154382	0,00105495	2	4	2	unk; unk	0	1117,54839	8.61441e+07	2,98	High	0,0007915	0,004551
	High	GTLEPVEK		0,0861413	0,00435396	2	3	3	unk; unk	0	872,47237	454593308	2,36	High	0,002614	0,03937
	High	LGGKVSADEK		0,0376402	0,00137479	2	3	1	unk; unk	1	1003,54185	6.8956e+06	1,62	High	0,0009065	0,01085
	High	IVINKDQNR		0,00170459	0,000294165	2	4	6	unk; unk	1	1099,62183	3.74557e+08	3,23	High	0,0005481	0,00128
	High	NQQADTEALKEQKK		2,60429E-06	0	2	3	5	unk; unk	2	1630,83949	1.4084e+08	5,32	High	0	7,883E-06
	High	NTVIPTKK		0,0457827	0,00176182	2	3	6	unk; unk	1	900,55129	4.31893e+08	2,61	High	0,001138	0,01468
	High	MKETAEAYLGK		0,000223157	0	1	3	2	unk	1	1240,62420	87374006	3,64	High	0,0005481	0,001144
	High	LSPDEIEK		0,018308	0,00105495	2	3	4	unk; unk	0	930,47785	1.01835e+09	2,38	High	0,0007915	0,005577
	High	STAGDTHLGGEDFDNR		3,41281E-08	0	1	5	4	unk	0	1691,72558	198460915	5,33	High	0	3,219E-07
	High	IQVEFKGETK		0,0427976	0,00137479	1	2	1	unk	1	1178,64156	39198328	2,95	High	0,0009065	0,01307
	High	ETAEAYLGK		0,00518215	0,000499136	1	3	1	unk	0	981,48875	3.54045e+07	2,27	High	0,000631	0,001582
	High	MIKDADTFADQDKK		2,0188E-05	0	2	3	1	unk; unk	2	1625,78395	6.87825e+07	3,89	High	0	3,562E-05
	High	VEIIANDQGNR		0,000329279	0	2	8	4	unk; unk	0	1228,62804	724073434	3,24	High	0,0001413	0,0005069
	High	LYQQQGGPGGQQPPPPPGGEK		0,00102902	0,000294165	1	2	2	unk	0	2117,04104	88622388	4,37	High	0,0001413	0,0005821
High	unk	{Pfam: Myosin tail [PF01576.14, score=753.9]} {Human: MYH7, myosin, heavy chain 7, cardiac muscle, beta [Source:HGNC Symbol;Acc:7577], e=1e-114}	>gnl|unk|RNA1310_2234_3 {Pfam: Myosin tail [PF01576.14, score=753.9]} {Human: MYH7, myosin, heavy chain 7, cardiac muscle, beta [Source:HGNC Symbol;Acc:7577], e=1e-114}	0,000	165,461	25	36	81	25	1	1385	157,2	8,91	1.63228e+08	309,03	36
	Confidence	Sequence	Modifications	Qvality PEP	Qvality q-value	# Protein Groups	# Proteins	# PSMs	Master Protein Accessions	# Missed Cleavages	Theo. MH+ [Da]	Area: F1: Sample	XCorr Sequest HT	Confidence Sequest HT	Percolator q-Value Sequest HT	Percolator PEP Sequest HT
	High	ITELEDISER		0,000255796	0	3	7	5	unk; unk; unk	0	1204,60557	259098054	3,46	High	0	0,0003344
	High	LEEAGGVSSQAQELMR		3,50729E-08	0	1	3	2	unk	0	1704,82212	51727248	5,21	High	0	3,274E-07
	High	DLEAELDQEQR		0,000220131	0	3	6	2	unk; unk; unk	0	1345,62301	8.82882e+07	3,63	High	0	0,0004379
	High	LEEAEAFATR		0,00122033	0,000294165	3	8	4	unk; unk; unk	0	1136,55823	574976493	3,11	High	0,0002519	0,0006495
	High	QAESSVNQLTIR		0,000235681	0	1	6	1	unk	0	1345,70702		3,92	High	0	0,0002123
	High	SSLQNQLEDMKK		0,000584134	0	1	5	1	unk	1	1420,71005	17673602	3,56	High	0	0,0004005
	High	IEEYEEIR		0,00690183	0,000985143	3	7	4	unk; unk; unk	0	1080,52078	77722756	2,70	High	0,0007915	0,001929
	High	YQQTTQALASLK		0,000250612	0	3	7	2	unk; unk; unk	0	1351,72161	2.72219e+08	3,42	High	0	0,0002217
	High	QLEVEIR		0,154979	0,00916903	3	7	2	unk; unk; unk	0	886,49926	251536824	2,39	High	0,005437	0,1056
	High	RLEAELSGAQSEAEEAQSAR		1,9064E-07	0	1	5	1	unk	1	2132,02143	9.3185e+07	7,19	High	0	1,143E-06
	High	VRDLEAELDQEQR		4,77132E-05	0	3	6	5	unk; unk; unk	1	1600,79254	220392290	4,82	High	0,0001413	0,0005209
	High	LEAELSGAQSEAEEAQSAR		1,63277E-08	0	1	5	1	unk	0	1975,92032	2.67774e+07	4,75	High	0	1,864E-07
	High	DIQSDLDALQAANQELASR		2,77337E-10	0	1	6	4	unk	0	2058,00980	31501159	6,19	High	0	2,884E-08
	High	MNMELQDLLDK		7,28523E-05	0	3	6	1	unk; unk; unk	0	1349,64395	4501451	3,24	High	0	9,12E-05
	High	ELEAANSQLESVEQTVK		1,05987E-07	0	1	2	2	unk	0	1874,93418	35114634	5,27	High	0	9,103E-07
	High	YEALEAQLMR		0,000608544	0	1	4	2	unk	0	1223,60888	27131018	3,07	High	0,0001413	0,0005027
	High	VEELTSENSSLSSANHELQSELAR		1,28765E-12	0	1	6	2	unk	0	2630,25401	5.58752e+07	7,53	High	0	1,757E-10
	High	EAELENVRK		0,0245398	0,00105495	1	5	1	unk	1	1087,57421	3.88007e+07	2,58	High	0,0007915	0,006196
	High	AQQQIEEAEHR		0,000157554	0	3	6	4	unk; unk; unk	0	1338,63967	256911359	3,92	High	0	0,0001667
	High	SAEAELR		0,107423	0,00582274	1	5	2	unk	0	775,39446	4.90468e+07	2,29	High	0,003449	0,05721
	High	EAVTQAEEER		0,000299274	0	1	4	2	unk	0	1161,53822	86183476	3,34	High	0	0,0004633
	High	AHEAAQTAVSAAEK		5,28576E-05	0	1	5	3	unk	0	1383,68628	1.04694e+08	5,02	High	0	7,221E-05
	High	RLTESEATR		0,0103225	0,00105495	1	5	2	unk	1	1062,55381	4.72308e+07	3,47	High	0,0007915	0,00261
	High	EAVTQAEEERR		7,90711E-05	0	1	4	3	unk	1	1317,63933	44213216	3,35	High	0	9,684E-05
	High	YKSEISR		0,0785768	0,00367277	1	5	1	unk	1	882,46796	1.7541e+07	2,27	High	0,002168	0,03382
	High	KAQQQIEEAEHR		1,76116E-05	0	3	6	7	unk; unk; unk	1	1466,73463	431473812	5,52	High	0	7,904E-05
	High	TTLEAMER		0,015229	0,00105495	1	5	1	unk	0	950,46116	80908553	2,59	High	0,0007915	0,003693
	High	AAAQSELEQVR		0,000212746	0	1	5	2	unk	0	1201,61714	202258168	3,49	High	0	0,0001973
	High	LQTENVELQR		0,000429689	0	1	4	2	unk	0	1229,64844	182732965	3,24	High	0,0001413	0,0004953
	High	KQLEVEIR		0,0188141	0,00105495	3	7	2	unk; unk; unk	1	1014,59422	71287226	3,18	High	0,001427	0,02339
	High	ENAQLTSQLK		0,00222405	0,000294165	1	6	2	unk	0	1131,60043	100045435	3,07	High	0,0003718	0,0009393
	High	SQNDELTSQLR		0,000420982	0	1	4	1	unk	0	1290,62843	96921468	3,50	High	0	0,0003203
	High	EAELENVR		0,09624	0,00482372	1	5	2	unk	0	959,47925	39013890	2,31	High	0,004142	0,07183
	High	YEEESEATGNLR		1,91151E-05	0	1	5	2	unk	0	1397,61793	69477801	3,57	High	0	3,416E-05
	High	AAHDYESQAATLSK		0,00044158	0	1	4	2	unk	0	1491,70741	62135569	5,07	High	0	0,0003307
	High	IEEYEEIRK		0,0100446	0,00105495	1	5	1	unk	1	1208,61574	25159297	2,07	High	0,0007915	0,002548
High	unk	{Pfam: Myosin tail [PF01576.14, score=590.0]} {Human: MYH6, myosin, heavy chain 6, cardiac muscle, alpha [Source:HGNC Symbol;Acc:7576], e=2e-91}	>gnl|unk|RNA1310_10082_1 {Pfam: Myosin tail [PF01576.14, score=590.0]} {Human: MYH6, myosin, heavy chain 6, cardiac muscle, alpha [Source:HGNC Symbol;Acc:7576], e=2e-91}	0,000	156,768	34	31	117	0	1	791	90,0	7,58		422,32	31
	Confidence	Sequence	Modifications	Qvality PEP	Qvality q-value	# Protein Groups	# Proteins	# PSMs	Master Protein Accessions	# Missed Cleavages	Theo. MH+ [Da]	Area: F1: Sample	XCorr Sequest HT	Confidence Sequest HT	Percolator q-Value Sequest HT	Percolator PEP Sequest HT
	High	GYSAEIFK		0,123653	0,00694136	2	6	2	unk; unk	0	914,46181	2.16127e+08	1,91	High	0,004142	0,07248
	High	DLEGELDAEQR		0,0012713	0,000294165	2	3	3	unk; unk	0	1274,58590	1.5335e+08	3,28	High	0,0002519	0,0006653
	High	DLTEQLGEGGR		0,00378628	0,000499136	2	3	5	unk; unk	0	1174,56986	416445599	3,00	High	0,000631	0,001679
	High	IGELSASNASLSATK		2,48792E-07	0	2	3	2	unk; unk	0	1448,75911	97059886	4,31	High	0	4,074E-06
	High	VRDLEGELDAEQR		0,0026556	0,000499136	2	3	4	unk; unk	1	1529,75542	284491090	4,76	High	0,0005481	0,001285
	High	TQLELAQVR		0,012581	0,00105495	2	4	4	unk; unk	0	1057,60003	5.26486e+08	2,66	High	0,0007915	0,003088
	High	ELSFASEEER		0,000788652	0,000294165	4	5	5	unk; unk; unk; unk	0	1196,54297	390113775	3,17	High	0,0001413	0,0004894
	High	LKELSFASEEER		7,48689E-05	0	4	5	5	unk; unk; unk; unk	1	1437,72200	177947907	3,91	High	0	9,393E-05
	High	QVEEAEEIAAINLAK		1,41178E-07	0	2	3	6	unk; unk	0	1627,85374	187062833	5,50	High	0	8,327E-06
	High	EELQAALEEAESALEQEEAK		0,000209861	0	2	4	1	unk; unk	0	2217,04049	1.26605e+07	4,48	High	0	0,0001958
	High	KLEQDINELEVALDSANR		1,87276E-05	0	2	3	6	unk; unk	1	2057,05094	75011206	5,75	High	0	0,0002061
	High	KKLEQDINELEVALDSANR		0,00413742	0,000499136	2	3	2	unk; unk	2	2185,14590	81046595	4,43	High	0,000631	0,001633
	High	KLNMFTTELDELR	1xOxidation [M4]	7,11867E-07	0	2	3	1	unk; unk	1	1625,82033	7.74045e+06	3,58	High	0	3,027E-06
	High	IAEKEEEFESTRK		1,28922E-06	0	3	8	16	unk; unk; unk	2	1595,79114	1.6446e+08	5,10	High	0	4,694E-06
	High	VQHDLEESEER		7,74683E-05	0	2	3	5	unk; unk	0	1370,61826	251964496	4,06	High	0	0,0004527
	High	EIQSQVEDEQR		0,000393211	0	2	3	3	unk; unk	0	1360,63391	558551392	3,36	High	0	0,0003047
	High	QMENALK		0,091358	0,00465478	2	3	1	unk; unk	0	833,41856	82461072	2,14	High	0,002739	0,04348
	High	LKAQLEEAR		0,00514692	0,000499136	4	9	4	unk; unk; unk; unk	1	1057,60003	1.31382e+08	3,34	High	0,0009065	0,009756
	High	LDAAEGGAAK		0,00494047	0,000499136	2	3	2	unk; unk	0	902,45779	66519319	2,94	High	0,000631	0,001701
	High	GDLDEQHNEAR		0,000103896	0	2	3	6	unk; unk	0	1283,56108	106372686	4,17	High	0,0001413	0,0005176
	High	KYQQQLR		0,104016	0,00566799	3	7	1	unk; unk; unk	1	963,53704	162937701	2,36	High	0,003378	0,05414
	High	VEQEHALHAEK		2,25179E-05	0	2	3	9	unk; unk	0	1290,64369	2.17723e+08	5,25	High	0	8,531E-05
	High	TQLESAER		0,103347	0,00566799	2	3	3	unk; unk	0	933,46360	276604640	2,61	High	0,003318	0,05362
	High	KVQHDLEESEER		1,99557E-06	0	2	3	12	unk; unk	1	1498,71323	114072732	5,04	High	0	3,412E-05
	High	AQLEEAR		0,129262	0,007078	4	9	1	unk; unk; unk; unk	0	816,42101	66146577	2,17	High	0,004267	0,07785
	High	KLEADINAMR		0,0012713	0,000294165	2	3	2	unk; unk	1	1160,60922	8.21626e+07	3,57	High	0,0005481	0,001335
	High	AMDSMAATVDAEAK		4,10598E-05	0	2	4	2	unk; unk	0	1410,62394	8.03268e+07	3,99	High	0	5,995E-05
	High	AMDSMAATVDAEAK	1xOxidation [M2]	0,000393211	0	2	4	1	unk; unk	0	1426,61886	57968691	3,49	High	0	0,0003057
	High	IGELSASNASLSATKR		2,5394E-07	0	2	3	1	unk; unk	1	1604,86022	95222878	5,45	High	0	1,414E-06
	High	AEVAEQSLTK		0,00368436	0,000499136	2	3	2	unk; unk	0	1075,56298	2.00699e+08	2,86	High	0,0005481	0,001275
	High	LAEKEEEFESTR		4,21964E-05	0	3	8	12	unk; unk; unk	1	1467,69618	314755627	3,97	High	0	6,607E-05
	High	IQEIVEK		0,125233	0,00694136	4	8	4	unk; unk; unk; unk	0	858,49311	933997643	2,42	High	0,004267	0,07481
High	unk	{Pfam: Actin [PF00022.14, score=534.1]} {Human: ACTB, actin, beta [Source:HGNC Symbol;Acc:132], e=0.0}	>gnl|unk|RNA1310_19151_2 {Pfam: Actin [PF00022.14, score=534.1]} {Human: ACTB, actin, beta [Source:HGNC Symbol;Acc:132], e=0.0}	0,000	147,027	35	19	331	1	1	560	61,6	6,87	780355291	997,14	19
	Confidence	Sequence	Modifications	Qvality PEP	Qvality q-value	# Protein Groups	# Proteins	# PSMs	Master Protein Accessions	# Missed Cleavages	Theo. MH+ [Da]	Area: F1: Sample	XCorr Sequest HT	Confidence Sequest HT	Percolator q-Value Sequest HT	Percolator PEP Sequest HT
	High	IWHHTFYNELR		9,27087E-06	0	2	11	55	unk; unk	0	1515,74916	5.10295e+08	4,51	High	0	2,009E-05
	High	AVFPSIVGRPR		0,000173353	0	2	11	162	unk; unk	0	1198,70550	2158103864	3,49	High	0	0,0001775
	High	GYSFTTTAER		0,00373497	0,000499136	2	6	10	unk; unk	0	1132,52693	1920484465	2,82	High	0,0005481	0,001284
	High	SYELPDGQVITIGNER		1,39264E-07	0	2	9	4	unk; unk	0	1790,89192	9.26003e+08	4,06	High	0	2,541E-06
	High	DLYANTVLSGGTTMYPGIADR		7,89778E-11	0	2	9	2	unk; unk	0	2215,06996	6.69143e+07	5,92	High	0	6,751E-08
	High	DLYANTVLSGGTTMYPGIADR	1xOxidation [M14]	5,0019E-08	0	2	9	4	unk; unk	0	2231,06487	4.41306e+07	5,43	High	0	4,388E-07
	High	TTGIVLDSGDGVSHTVPIYEGYALPHAILR		4,61524E-12	0	2	8	6	unk; unk	0	3151,64224		7,03	High	0	2,75E-09
	High	DLTDYLMK		0,0221571	0,00105495	2	10	4	unk; unk	0	998,48631	408332279	1,92	High	0,008843	0,1613
	High	DLTDYLMK	1xOxidation [M7]	0,0361417	0,00137479	2	10	5	unk; unk	0	1014,48122	1.90882e+08	1,89	High	0,0009065	0,01027
	High	VAPEEHPVLLTEAPLNPK		3,03888E-08	0	2	11	7	unk; unk	0	1954,06440	365140097	5,52	High	0	2,079E-06
	High	DSYVGDEAQSK		0,000855927	0,000294165	2	10	8	unk; unk	0	1198,52224	3714591663	2,85	High	0,0007915	0,0021
	High	DSYVGDEAQSKR		0,000117479	0	2	10	7	unk; unk	1	1354,62335	1074073271	3,76	High	0	0,0001288
	High	IVAPPER		0,126029	0,00694136	2	12	4	unk; unk	0	781,45666	1667948682	2,02	High	0,004213	0,07419
	High	HQGVMVGMGQK	2xOxidation [M5; M8]	0,000600296	0	2	11	5	unk; unk	0	1203,56089	1.12277e+08	3,73	High	0,0007317	0,001909
	High	HQGVMVGMGQK		0,000438577	0	2	11	3	unk; unk	0	1171,57106	1.17732e+08	4,85	High	0	0,0003283
	High	HQGVMVGMGQK	1xOxidation [M]	0,000697516	0	2	11	8	unk; unk	0	1187,56597	1.51692e+08	3,96	High	0,001138	0,01558
	High	IVAPPERK		0,0351755	0,00137479	2	12	8	unk; unk	1	909,55163	1055762205	2,42	High	0,001217	0,01701
	High	CDVDIRK	1xCarbamidomethyl [C1]	0,0337735	0,00137479	2	12	2	unk; unk	1	905,45093	34517029	2,78	High	0,0009065	0,00938
	High	IKIVAPPER		0,0159738	0,00105495	2	12	3	unk; unk	1	1022,63569	149669535	2,91	High	0,0007915	0,003882
	High	EITALAPSTMK	1xOxidation [M10]	0,000948143	0,000294165	1	4	3	unk	0	1177,61330	4.43494e+08	2,67	High	0,0007915	0,003125
	High	EITALAPSTMK		0,000261088	0	1	4	8	unk	0	1161,61839	780355291	3,24	High	0	0,0002286
	High	IKIVAPPERK		0,00150765	0,000294165	2	12	2	unk; unk	2	1150,73065	96498342	3,23	High	0,0005481	0,001342
	High	AGFAGDDAPR		0,00644663	0,000499136	2	13	7	unk; unk	0	976,44828	5406486470	2,83	High	0,000631	0,001835
	High	QEYDESGPGIVHR		1,22906E-06	0	2	15	4	unk; unk	0	1486,69210	485554720	4,58	High	0	1,347E-05
High	unk	{Pfam: Actin [PF00022.14, score=533.3]} {Human: ACTB, actin, beta [Source:HGNC Symbol;Acc:132], e=0.0}	>gnl|unk|RNA1310_16469.1_1 {Pfam: Actin [PF00022.14, score=533.3]} {Human: ACTB, actin, beta [Source:HGNC Symbol;Acc:132], e=0.0}	0,000	146,566	32	19	330	1	1	615	67,9	7,58	1.85039e+09	994,54	19
	Confidence	Sequence	Modifications	Qvality PEP	Qvality q-value	# Protein Groups	# Proteins	# PSMs	Master Protein Accessions	# Missed Cleavages	Theo. MH+ [Da]	Area: F1: Sample	XCorr Sequest HT	Confidence Sequest HT	Percolator q-Value Sequest HT	Percolator PEP Sequest HT
	High	IWHHTFYNELR		9,27087E-06	0	2	11	55	unk; unk	0	1515,74916	5.10295e+08	4,51	High	0	2,009E-05
	High	AVFPSIVGRPR		0,000173353	0	2	11	162	unk; unk	0	1198,70550	2158103864	3,49	High	0	0,0001775
	High	GYSFTTTAER		0,00373497	0,000499136	2	6	10	unk; unk	0	1132,52693	1920484465	2,82	High	0,0005481	0,001284
	High	SYELPDGQVITIGNER		1,39264E-07	0	2	9	4	unk; unk	0	1790,89192	9.26003e+08	4,06	High	0	2,541E-06
	High	DLYANTVLSGGTTMYPGIADR		7,89778E-11	0	2	9	2	unk; unk	0	2215,06996	6.69143e+07	5,92	High	0	6,751E-08
	High	DLYANTVLSGGTTMYPGIADR	1xOxidation [M14]	5,0019E-08	0	2	9	4	unk; unk	0	2231,06487	4.41306e+07	5,43	High	0	4,388E-07
	High	TTGIVLDSGDGVSHTVPIYEGYALPHAILR		4,61524E-12	0	2	8	6	unk; unk	0	3151,64224		7,03	High	0	2,75E-09
	High	DLTDYLMK		0,0221571	0,00105495	2	10	4	unk; unk	0	998,48631	408332279	1,92	High	0,008843	0,1613
	High	DLTDYLMK	1xOxidation [M7]	0,0361417	0,00137479	2	10	5	unk; unk	0	1014,48122	1.90882e+08	1,89	High	0,0009065	0,01027
	High	VAPEEHPVLLTEAPLNPK		3,03888E-08	0	2	11	7	unk; unk	0	1954,06440	365140097	5,52	High	0	2,079E-06
	High	DSYVGDEAQSK		0,000855927	0,000294165	2	10	8	unk; unk	0	1198,52224	3714591663	2,85	High	0,0007915	0,0021
	High	DSYVGDEAQSKR		0,000117479	0	2	10	7	unk; unk	1	1354,62335	1074073271	3,76	High	0	0,0001288
	High	IVAPPER		0,126029	0,00694136	2	12	4	unk; unk	0	781,45666	1667948682	2,02	High	0,004213	0,07419
	High	HQGVMVGMGQK	2xOxidation [M5; M8]	0,000600296	0	2	11	5	unk; unk	0	1203,56089	1.12277e+08	3,73	High	0,0007317	0,001909
	High	HQGVMVGMGQK		0,000438577	0	2	11	3	unk; unk	0	1171,57106	1.17732e+08	4,85	High	0	0,0003283
	High	HQGVMVGMGQK	1xOxidation [M]	0,000697516	0	2	11	8	unk; unk	0	1187,56597	1.51692e+08	3,96	High	0,001138	0,01558
	High	IVAPPERK		0,0351755	0,00137479	2	12	8	unk; unk	1	909,55163	1055762205	2,42	High	0,001217	0,01701
	High	CDVDIRK	1xCarbamidomethyl [C1]	0,0337735	0,00137479	2	12	2	unk; unk	1	905,45093	34517029	2,78	High	0,0009065	0,00938
	High	EITSLAPSTMK		0,000967745	0,000294165	1	7	6	unk	0	1177,61330	1.85039e+09	2,89	High	0,0003718	0,0009272
	High	EITSLAPSTMK	1xOxidation [M10]	0,00122868	0,000294165	1	7	4	unk	0	1193,60822	1.08556e+09	2,82	High	0,000631	0,001628
	High	IKIVAPPER		0,0159738	0,00105495	2	12	3	unk; unk	1	1022,63569	149669535	2,91	High	0,0007915	0,003882
	High	IKIVAPPERK		0,00150765	0,000294165	2	12	2	unk; unk	2	1150,73065	96498342	3,23	High	0,0005481	0,001342
	High	AGFAGDDAPR		0,00644663	0,000499136	2	13	7	unk; unk	0	976,44828	5406486470	2,83	High	0,000631	0,001835
	High	QEYDESGPGIVHR		1,22906E-06	0	2	15	4	unk; unk	0	1486,69210	485554720	4,58	High	0	1,347E-05
High	unk	{Pfam: Immunoglobulin I-set domain [PF07679.11, score=903.8]} {Human: TTN, titin [Source:HGNC Symbol;Acc:12403], e=0.0}	>gnl|unk|RNA1310_45_2 {Pfam: Immunoglobulin I-set domain [PF07679.11, score=903.8]} {Human: TTN, titin [Source:HGNC Symbol;Acc:12403], e=0.0}	0,000	141,139	9	38	54	30	1	4609	504,2	6,04	1.16915e+08	169,42	38
	Confidence	Sequence	Modifications	Qvality PEP	Qvality q-value	# Protein Groups	# Proteins	# PSMs	Master Protein Accessions	# Missed Cleavages	Theo. MH+ [Da]	Area: F1: Sample	XCorr Sequest HT	Confidence Sequest HT	Percolator q-Value Sequest HT	Percolator PEP Sequest HT
	High	SDGGEPVSNYVLEK		0,00207741	0,000294165	2	4	1	unk; unk	0	1493,71183	27186856	2,79	High	0,0002519	0,0009007
	High	VLAEFATK		0,0619008	0,00244884	1	3	1	unk	0	878,49819	1.60149e+08	1,78	High	0,001427	0,02291
	High	VFAENEAGLSEPSGASR		1,24596E-06	0	1	3	1	unk	0	1720,81367		4,55	High	0	4,57E-06
	High	ESAPPQAVEEAVDK		0,000161915	0	1	3	1	unk	0	1469,71183	53827066	2,49	High	0	0,0001622
	High	VNVVDKPAPPEGPLEVTK		0,00360972	0,000499136	1	3	1	unk	0	1889,03785	48968332	3,34	High	0,0005481	0,00126
	High	VESETPVVEESLTK		4,26626E-07	0	1	3	2	unk	0	1546,78466	70847808	4,08	High	0	2,071E-06
	High	LAHIINSGLVENR		0,0112032	0,00105495	1	3	1	unk	0	1435,80159	1.81913e+07	3,71	High	0,0007915	0,002798
	High	SDGGNPVVGYLVEK		0,164827	0,0097872	1	3	1	unk	0	1433,72708		2,18	High	0,005909	0,1159
	High	VAAETLQGISEPLETSGAPTK		3,25357E-08	0	1	3	1	unk	0	2099,08665	29820215	5,84	High	0	3,106E-07
	High	LVDFGLTTR		0,00308557	0,000499136	1	3	2	unk	0	1021,56767	1.15881e+07	2,26	High	0,0005481	0,001145
	High	VTHYVVER		0,0288911	0,00121874	2	4	1	unk; unk	0	1002,53671	3.57759e+07	2,79	High	0,0008492	0,007598
	High	IAPVSAAK		0,0925565	0,00465478	2	4	1	unk; unk	0	756,46142	44248393	1,92	High	0,002739	0,04458
	High	EAAPAEEPVSK		0,000262876	0	1	3	2	unk	0	1127,55789	7.87148e+07	2,74	High	0	0,0002302
	High	VAEVPGR		0,142942	0,00804428	1	4	1	unk	0	727,40971	6.05882e+07	2,45	High	0,004741	0,09186
	High	QKPETVSTVEGR		0,000810469	0,000294165	2	4	1	unk; unk	0	1330,69612	2.28557e+07	2,14	High	0,0001413	0,0004989
	High	GGVEIRPSAR		0,100058	0,00532792	1	3	1	unk	0	1041,57997	4.85809e+07	2,31	High	0,003102	0,05071
	High	KPASAVEEPASK		9,5275E-06	0	1	3	3	unk	0	1213,64229	4.61943e+07	4,64	High	0	5,82E-05
	High	KPEPVKPPKSEPK		0,106048	0,00582274	2	5	1	unk; unk	1	1460,84714		3,95	High	0,003378	0,05587
	High	KEAAPEEPASK		0,0361417	0,00137479	1	2	1	unk	1	1156,58444	1.01039e+07	2,71	High	0,0009065	0,0103
	High	KPEPVKPPK		0,0053987	0,000499136	2	5	5	unk; unk	0	1019,62479	1.86658e+07	3,38	High	0,000631	0,001627
	High	VVAENLHGR		0,000804958	0,000294165	1	3	2	unk	0	994,54285	6.42418e+07	3,16	High	0,0001413	0,0004967
	High	AENEAGPGEPTRPSR		0,00919206	0,00105495	1	3	2	unk	0	1567,74592	2.97038e+07	3,09	High	0,0007915	0,00431
	High	FKETTSVDR		0,0108275	0,00105495	1	3	2	unk	1	1082,54766	4.73919e+07	3,30	High	0,0007915	0,004424
	High	KEAAPAEEPVSK		1,69049E-05	0	1	3	2	unk	1	1255,65286	4.32603e+07	4,45	High	0	3,125E-05
	High	AEKAPAEEPVSK		0,00148723	0,000294165	1	3	1	unk	1	1255,65286	4.32603e+07	4,13	High	0,0002519	0,000733
	High	APAEEPVSK		0,0124955	0,00105495	1	3	2	unk	0	927,47819	36495209	2,66	High	0,0007915	0,003075
	High	AGPGTASEPTAR		0,0373863	0,00137479	1	3	1	unk	0	1114,54873	8.42552e+07	2,89	High	0,0009065	0,01078
	High	IKPAEPTDEGK		0,000961166	0,000294165	2	4	1	unk; unk	0	1184,61574	18581578	2,08	High	0,0001413	0,000556
	High	EISETSEAAVPR		0,000111998	0	1	3	1	unk	0	1288,63794	35517502	3,43	High	0	0,0001245
	High	ASATPVQGTSYTVK		0,000114315	0	1	3	1	unk	0	1409,72708	54514786	3,52	High	0	0,0001266
	High	VVSLPER		0,144739	0,00804428	2	4	1	unk; unk	0	799,46723	5.24557e+07	2,17	High	0,004741	0,09412
	High	EVTANAGEEFK		8,35092E-05	0	1	3	1	unk	0	1194,56371	4.29881e+07	2,97	High	0	0,0001006
	High	NGEPTPETVSLK		0,000303387	0	1	3	2	unk	0	1271,64777	5.80943e+07	2,92	High	0	0,0002548
	High	SDPSEPSGPHQLAEEAVKPR		5,86795E-06	0	1	3	1	unk	0	2131,04144	1.06342e+08	3,27	High	0	1,433E-05
	High	NEAGLGEPSEASHAVETK		5,10539E-08	0	1	4	2	unk	0	1825,85626	6.66489e+07	5,06	High	0	4,332E-07
	High	VQAPLTAPK		0,00558606	0,000499136	1	2	1	unk	0	924,55129	36889378	2,28	High	0,000631	0,001665
	High	VAAVNAAGPSEVSPSSKPVK		1,88836E-09	0	1	3	1	unk	0	1895,02327	3.53251e+07	5,36	High	0	3,796E-08
	High	DAAPVGPSAQVEDKEEATK		4,64006E-08	0	1	3	1	unk	1	1941,93999	81741598	6,08	High	0	4,04E-07
High	unk	{Pfam: Myosin tail [PF01576.14, score=596.5]} {Human: MYH6, myosin, heavy chain 6, cardiac muscle, alpha [Source:HGNC Symbol;Acc:7576], e=4e-99}	>gnl|unk|RNA1310_2987.1_3 {Pfam: Myosin tail [PF01576.14, score=596.5]} {Human: MYH6, myosin, heavy chain 6, cardiac muscle, alpha [Source:HGNC Symbol;Acc:7576], e=4e-99}	0,000	140,542	21,984126984127	29	113	2	1	1260	142,8	9,72	239293794	401,69	29
	Confidence	Sequence	Modifications	Qvality PEP	Qvality q-value	# Protein Groups	# Proteins	# PSMs	Master Protein Accessions	# Missed Cleavages	Theo. MH+ [Da]	Area: F1: Sample	XCorr Sequest HT	Confidence Sequest HT	Percolator q-Value Sequest HT	Percolator PEP Sequest HT
	High	GYSAEIFK		0,123653	0,00694136	2	6	2	unk; unk	0	914,46181	2.16127e+08	1,91	High	0,004142	0,07248
	High	DLEGELDAEQR		0,0012713	0,000294165	2	3	3	unk; unk	0	1274,58590	1.5335e+08	3,28	High	0,0002519	0,0006653
	High	STLLASQLEK		0,0410985	0,00137479	1	6	2	unk	0	1089,61502	82875748	2,77	High	0,0009065	0,01232
	High	DLTEQLGEGGR		0,00378628	0,000499136	2	3	5	unk; unk	0	1174,56986	416445599	3,00	High	0,000631	0,001679
	High	IGELSASNASLSATK		2,48792E-07	0	2	3	2	unk; unk	0	1448,75911	97059886	4,31	High	0	4,074E-06
	High	VRDLEGELDAEQR		0,0026556	0,000499136	2	3	4	unk; unk	1	1529,75542	284491090	4,76	High	0,0005481	0,001285
	High	TQLELAQVR		0,012581	0,00105495	2	4	4	unk; unk	0	1057,60003	5.26486e+08	2,66	High	0,0007915	0,003088
	High	EELQAALEEAESALEQEEAK		0,000209861	0	2	4	1	unk; unk	0	2217,04049	1.26605e+07	4,48	High	0	0,0001958
	High	KLEQDINELEVALDSANR		1,87276E-05	0	2	3	6	unk; unk	1	2057,05094	75011206	5,75	High	0	0,0002061
	High	KKLEQDINELEVALDSANR		0,00413742	0,000499136	2	3	2	unk; unk	2	2185,14590	81046595	4,43	High	0,000631	0,001633
	High	LQAELEDATVDLER		8,16004E-07	0	2	7	18	unk; unk	0	1601,80171	6.40498e+08	4,62	High	0	2,366E-05
	High	KLNMFTTELDELR	1xOxidation [M4]	7,11867E-07	0	2	3	1	unk; unk	1	1625,82033	7.74045e+06	3,58	High	0	3,027E-06
	High	IAEKEEEFESTRK		1,28922E-06	0	3	8	16	unk; unk; unk	2	1595,79114	1.6446e+08	5,10	High	0	4,694E-06
	High	EIQSQVEDEQR		0,000393211	0	2	3	3	unk; unk	0	1360,63391	558551392	3,36	High	0	0,0003047
	High	QMENALK		0,091358	0,00465478	2	3	1	unk; unk	0	833,41856	82461072	2,14	High	0,002739	0,04348
	High	LKAQLEEAR		0,00514692	0,000499136	4	9	4	unk; unk; unk; unk	1	1057,60003	1.31382e+08	3,34	High	0,0009065	0,009756
	High	LDAAEGGAAK		0,00494047	0,000499136	2	3	2	unk; unk	0	902,45779	66519319	2,94	High	0,000631	0,001701
	High	GDLDEQHNEAR		0,000103896	0	2	3	6	unk; unk	0	1283,56108	106372686	4,17	High	0,0001413	0,0005176
	High	KYQQQLR		0,104016	0,00566799	3	7	1	unk; unk; unk	1	963,53704	162937701	2,36	High	0,003378	0,05414
	High	VEQEHALHAEK		2,25179E-05	0	2	3	9	unk; unk	0	1290,64369	2.17723e+08	5,25	High	0	8,531E-05
	High	TQLESAER		0,103347	0,00566799	2	3	3	unk; unk	0	933,46360	276604640	2,61	High	0,003318	0,05362
	High	AQLEEAR		0,129262	0,007078	4	9	1	unk; unk; unk; unk	0	816,42101	66146577	2,17	High	0,004267	0,07785
	High	KLEADINAMR		0,0012713	0,000294165	2	3	2	unk; unk	1	1160,60922	8.21626e+07	3,57	High	0,0005481	0,001335
	High	AMDSMAATVDAEAK		4,10598E-05	0	2	4	2	unk; unk	0	1410,62394	8.03268e+07	3,99	High	0	5,995E-05
	High	AMDSMAATVDAEAK	1xOxidation [M2]	0,000393211	0	2	4	1	unk; unk	0	1426,61886	57968691	3,49	High	0	0,0003057
	High	TLAEWQQK		0,064424	0,00244884	3	7	4	unk; unk; unk	0	1003,52072	736501756	2,36	High	0,001943	0,03203
	High	IGELSASNASLSATKR		2,5394E-07	0	2	3	1	unk; unk	1	1604,86022	95222878	5,45	High	0	1,414E-06
	High	LLEAQDEMESAK		5,43207E-05	0	2	6	4	unk; unk	0	1363,64097	488277398	3,40	High	0	7,36E-05
	High	LLEAQDEMESAK	1xOxidation [M8]	9,06376E-05	0	2	6	2	unk; unk	0	1379,63589	1.06935e+08	3,28	High	0	0,0001068
	High	LAEKEEEFESTR		4,21964E-05	0	3	8	12	unk; unk; unk	1	1467,69618	314755627	3,97	High	0	6,607E-05
	High	YQSAQSDLESTQR		2,59887E-05	0	1	5	3	unk	0	1512,69249	395711840	3,67	High	0	4,274E-05
High	unk	{Pfam: Myosin head (motor domain) [PF00063.16, score=924.6]} {Human: MYH11, myosin, heavy chain 11, smooth muscle [Source:HGNC Symbol;Acc:7569], e=0.0}	>gnl|unk|RNA1310_266.1_2 {Pfam: Myosin head (motor domain) [PF00063.16, score=924.6]} {Human: MYH11, myosin, heavy chain 11, smooth muscle [Source:HGNC Symbol;Acc:7569], e=0.0}	0,000	139,512	13	34	48	34	1	2668	308,9	7,90	1.82721e+08	173,94	34
	Confidence	Sequence	Modifications	Qvality PEP	Qvality q-value	# Protein Groups	# Proteins	# PSMs	Master Protein Accessions	# Missed Cleavages	Theo. MH+ [Da]	Area: F1: Sample	XCorr Sequest HT	Confidence Sequest HT	Percolator q-Value Sequest HT	Percolator PEP Sequest HT
	High	RLEAQLEASQVDLQNER		6,13869E-08	0	1	2	1	unk	1	1999,02031	2.79374e+07	6,64	High	0	4,959E-07
	High	VGEDSEQLAELDEQR		0,000922623	0,000294165	1	2	1	unk	0	1717,78751	32355451	4,21	High	0,0001413	0,0005438
	High	ELEELLANQNDAGK		9,5473E-07	0	1	2	2	unk	0	1543,75984	50881114	4,27	High	0	1,306E-05
	High	QQMLDDLTASER		0,000102487	0	1	2	1	unk	0	1406,65802	2.52084e+07	3,61	High	0	0,0001168
	High	LEAQLEASQVDLQNER		5,16486E-07	0	1	2	1	unk	0	1842,91920	22842174	4,65	High	0	2,383E-06
	High	EQQDLEEELTQQK		2,49458E-05	0	1	2	1	unk	0	1617,76024	22666978	3,33	High	0	4,151E-05
	High	LQLEDEYTK		0,00532553	0,000499136	1	1	1	unk	0	1138,56265	5.81687e+07	2,57	High	0,000631	0,00161
	High	TSYMQLSEEQHQLK		0,000377436	0	1	1	1	unk	0	1721,81631		3,45	High	0	0,0002967
	High	DLEAEVEDERK		0,00306459	0,000499136	1	2	1	unk	1	1332,62776	17518474	2,44	High	0,0005481	0,001139
	High	VHQLEEDLEEESAEKEDVRDR		4,16242E-05	0	1	2	1	unk	2	2555,18559	20336838	4,36	High	0	6,057E-05
	High	LNDQLLEEQEQR		9,39831E-06	0	1	2	2	unk	0	1514,74453	1.05804e+08	4,66	High	0	2,023E-05
	High	IQELSEDLDAEK		2,362E-05	0	1	2	2	unk	0	1389,67438	1.04272e+08	3,73	High	0	3,994E-05
	High	VHQLEEDLEEESAEKEDVR		6,03924E-10	0	1	2	1	unk	1	2284,05754	1.48946e+07	6,72	High	0	1,64E-08
	High	REQQQVIQDLEEQLETSEEQK		1,51872E-06	0	1	1	1	unk	1	2587,24819		4,58	High	0	5,297E-06
	High	QQLESEVADLSNEVK		5,22501E-06	0	1	2	1	unk	0	1688,83373	4.28227e+07	4,34	High	0	1,312E-05
	High	LTELSSVLTEEEER		2,99146E-07	0	1	2	3	unk	0	1634,81194	67082613	4,21	High	0	5,977E-06
	High	QLAAVQQLSQELK		2,54619E-05	0	1	2	1	unk	0	1455,81657	11704043	3,63	High	0	4,22E-05
	High	IASLEEQLEVESK		1,05548E-05	0	1	2	1	unk	0	1474,76353	6.05642e+07	3,84	High	0	2,211E-05
	High	EXXDXER		0,0606749	0,00227838	1	3	4	unk	0	887,48327	8.152e+07	2,22	High	0,001504	0,02544
	High	EVESLQAQLEEAESR		1,76849E-07	0	1	2	2	unk	0	1717,82390	2.5204e+07	4,80	High	0	3,878E-06
	High	LEVNSQAMR	1xOxidation [M8]	0,00490688	0,000499136	1	2	1	unk	0	1063,52007	3.34813e+07	2,47	High	0,0005481	0,001527
	High	LAQLQAEKDR		0,000616905	0	1	2	3	unk	1	1171,64296	54288242	3,58	High	0	0,0004148
	High	LAQLQAEK		0,0460921	0,00176182	1	2	1	unk	0	900,51491	4.48036e+07	2,48	High	0,001067	0,0146
	High	IDEEVAAR		0,0356554	0,00137479	1	2	2	unk	0	902,45779	1.34444e+08	2,62	High	0,001279	0,01848
	High	AKHESIIK		0,0330933	0,00121874	1	5	1	unk	1	925,54654	15546495	3,02	High	0,0008492	0,009098
	High	ANETQISELK		0,000549342	0	1	2	2	unk	0	1132,58444	102593013	3,19	High	0,0002519	0,0008262
	High	EMEASLEEENR		5,85567E-05	0	1	2	1	unk	0	1336,56854	2.99144e+07	3,66	High	0	7,782E-05
	High	LEETQALNDKLEK		4,40524E-06	0	1	2	2	unk	1	1530,80098	292808373	4,55	High	0	1,158E-05
	High	SQSELSEYK		0,0189428	0,00105495	1	1	1	unk	0	1070,50005	52980105	2,54	High	0,0007915	0,004619
	High	DQLAEAEDAR		0,00912956	0,00105495	1	1	1	unk	0	1117,51201	8.68762e+07	3,16	High	0,0007915	0,002362
	High	DMESLSDR		0,0907642	0,00465478	1	2	1	unk	0	952,40404	24670547	1,88	High	0,002739	0,0429
	High	AQVAALEGR		0,0356554	0,00137479	1	2	2	unk	0	914,50541	120911876	2,78	High	0,0009065	0,01012
	High	LADLEQENSR		0,000702291	0	1	2	2	unk	0	1174,56986	102743692	3,23	High	0	0,0004528
	High	QDELQEATQR		0,000214203	0	1	1	1	unk	0	1217,57567	75958016	3,94	High	0	0,0001987
High	unk	{Pfam: Intermediate filament protein [PF00038.16, score=220.8]} {Human: LMNB1, lamin B1 [Source:HGNC Symbol;Acc:6637], e=3e-39}	>gnl|unk|RNA1310_21206.2_1 {Pfam: Intermediate filament protein [PF00038.16, score=220.8]} {Human: LMNB1, lamin B1 [Source:HGNC Symbol;Acc:6637], e=3e-39}	0,000	137,387	50	29	82	24	1	493	56,7	5,31	4.27502e+08	252,65	29
	Confidence	Sequence	Modifications	Qvality PEP	Qvality q-value	# Protein Groups	# Proteins	# PSMs	Master Protein Accessions	# Missed Cleavages	Theo. MH+ [Da]	Area: F1: Sample	XCorr Sequest HT	Confidence Sequest HT	Percolator q-Value Sequest HT	Percolator PEP Sequest HT
	High	LRGDLDTETLNHINAENSAQSLR		4,49366E-09	0	1	3	2	unk	1	2567,28083	69193043	7,74	High	0	7,204E-08
	High	ELSALAYR		0,016985	0,00105495	1	3	4	unk	0	922,49926	3.04414e+08	2,73	High	0,0007915	0,005117
	High	SLPGSLSVQTR		0,000799486	0,000294165	1	2	9	unk	0	1144,63206	401746028	2,87	High	0,0001413	0,0004934
	High	SLYETELAQLR		0,00061271	0	1	2	2	unk	0	1322,69506	1.19591e+08	3,04	High	0,0001413	0,0004894
	High	LRGDLDTETLNHINAENSAQSLREELEFLR		2,43601E-10	0	1	3	1	unk	2	3483,74626	3.93349e+07	7,42	High	0	8,398E-09
	High	LSLELEIAAYR		0,00280454	0,000499136	2	11	4	unk; unk	0	1277,70998	1.88325e+07	1,66	High	0,000481	0,001081
	High	VTTLEDQLNEMEQLLEEANR		5,49213E-07	0	1	2	2	unk	0	2375,13949		5,16	High	0	2,501E-06
	High	SLYETELAQLRK		2,65265E-05	0	1	2	3	unk	1	1450,79002	46329446	3,95	High	0	4,341E-05
	High	EELEFLR		0,0333185	0,00121874	1	3	2	unk	0	935,48327	102286906	2,15	High	0,0009065	0,009924
	High	KLSEELQK		0,0131067	0,00105495	1	2	3	unk	1	974,55169	3.20394e+08	3,22	High	0,00409	0,06567
	High	KLLEGEETR		0,00876337	0,00105495	2	4	1	unk; unk	1	1074,57896	18814280	3,05	High	0,0007915	0,002298
	High	DSVDSAVR		0,0326473	0,00121874	1	1	3	unk	0	848,41084	1.82599e+08	2,46	High	0,0008492	0,008898
	High	LLEGEETR		0,0230813	0,00105495	2	4	1	unk; unk	0	946,48400	66527028	2,10	High	0,0007915	0,005768
	High	TITSTSGGQAGTTSGGSVTSR		1,63178E-11	0	1	2	3	unk	0	1912,92065	134561699	5,94	High	0	3,174E-08
	High	LSEELQK		0,0697675	0,00298766	1	2	1	unk	0	846,45672	115955231	2,43	High	0,00173	0,0277
	High	VHANDRDTIDK		0,00997631	0,00105495	1	2	2	unk	1	1283,63385	26633987	3,11	High	0,0007915	0,002544
	High	ALHDSELK		0,0268093	0,00121874	1	3	3	unk	0	912,47852	211979566	2,99	High	0,0008492	0,00691
	High	FLEAQNRK		0,0725946	0,00315669	1	5	1	unk	1	1005,54760	3.31579e+07	2,22	High	0,001872	0,02981
	High	IKSQIGDAR		0,00610418	0,000499136	1	3	3	unk	1	987,55817	1.1055e+08	2,71	High	0,001279	0,01976
	High	NEMAQALHEIQR		2,25179E-05	0	2	6	5	unk; unk	0	1439,70597	1.01822e+08	5,12	High	0	4,15E-05
	High	NEMAQALHEIQR	1xOxidation [M3]	1,87276E-05	0	2	6	2	unk; unk	0	1455,70089	98085982	4,20	High	0	4,518E-05
	High	NRIPELEAR		0,00759359	0,00105495	2	8	7	unk; unk	1	1097,60618	6.24108e+08	3,83	High	0,0007915	0,002062
	High	KLLEDADQYK		0,00207741	0,000294165	1	2	2	unk	1	1222,63139	92601147	3,98	High	0,0002519	0,0009002
	High	DNMELTHLK		0,0119943	0,00105495	1	3	2	unk	0	1100,54047	138587224	2,88	High	0,001138	0,01559
	High	EYDSKLDVVR		0,00146708	0,000294165	1	3	2	unk	1	1223,62664	69052591	2,70	High	0,0005481	0,001127
	High	LLEDADQYK		0,00818541	0,00105495	1	2	1	unk	0	1094,53643	4.00663e+08	2,60	High	0,0007915	0,002183
	High	FASYIEK		0,147471	0,0081897	1	2	3	unk	0	857,44035	456445752	2,07	High	0,004804	0,09739
	High	SEMESQYSIK		0,00133347	0,000294165	1	3	2	unk	0	1201,54053	283666084	2,89	High	0,0002519	0,0006853
	High	SEMESQYSIK	1xOxidation [M3]	0,0112032	0,00105495	1	3	1	unk	0	1217,53544	53165970	2,49	High	0,0007915	0,002797
	High	FLEAQNR		0,100708	0,00532792	1	5	3	unk	0	877,45264	3.86653e+08	2,23	High	0,003175	0,05146
	High	VASFDDER		0,016985	0,00105495	1	3	4	unk	0	938,42140	4.24314e+08	2,66	High	0,0008492	0,007003
High	unk	{Pfam: Myosin tail [PF01576.14, score=676.4]} {Human: MYH3, myosin, heavy chain 3, skeletal muscle, embryonic [Source:HGNC Symbol;Acc:7573], e=4e-83}	>gnl|unk|RNA1310_1907_2 {Pfam: Myosin tail [PF01576.14, score=676.4]} {Human: MYH3, myosin, heavy chain 3, skeletal muscle, embryonic [Source:HGNC Symbol;Acc:7573], e=4e-83}	0,000	114,676	19	26	44	26	1	1458	165,7	8,50	1.11287e+08	156,22	26
	Confidence	Sequence	Modifications	Qvality PEP	Qvality q-value	# Protein Groups	# Proteins	# PSMs	Master Protein Accessions	# Missed Cleavages	Theo. MH+ [Da]	Area: F1: Sample	XCorr Sequest HT	Confidence Sequest HT	Percolator q-Value Sequest HT	Percolator PEP Sequest HT
	High	IEEADNIASQAQEAVR		4,97818E-09	0	1	2	2	unk	0	1743,85078	8.38737e+07	5,65	High	0	7,788E-08
	High	QSEATVSQLTVR		0,000179371	0	1	3	1	unk	0	1318,69612	68959636	2,83	High	0	0,0001751
	High	VTELEDVAER		0,000338392	0	1	3	2	unk	0	1160,57936	109222284	3,32	High	0	0,000274
	High	LNSELTTLR		0,00216419	0,000294165	1	3	2	unk	0	1046,58405	5.08247e+07	3,28	High	0,0005481	0,001297
	High	ALQGDTDALQAANAELASQVK		2,09324E-06	0	1	3	2	unk	0	2114,07240	37503466	3,19	High	0	6,683E-06
	High	IQELEALLEDER		0,000166397	0	1	3	2	unk	0	1457,74821	7.71594e+06	3,25	High	0	0,0001742
	High	VINEYNFQLESANER		8,38593E-07	0	1	3	1	unk	0	1825,87152	7.63539e+06	3,56	High	0	3,406E-06
	High	TVEELQAALNDSDAK		3,50003E-07	0	1	3	2	unk	0	1603,78097	52656341	4,47	High	0	1,793E-06
	High	SALQSELNELR		0,000844329	0,000294165	1	3	1	unk	0	1259,65901	33714124	2,98	High	0,0001413	0,0005113
	High	SELEDAQSGR		0,00484037	0,000499136	1	3	2	unk	0	1091,49636	71645888	2,72	High	0,0005481	0,001515
	High	LRSDLETR		0,162815	0,0097872	1	3	1	unk	1	989,53743	35224226	2,88	High	0,005909	0,1141
	High	QAATADALAR		0,00627307	0,000499136	1	3	2	unk	0	987,52178	116701899	3,42	High	0,000631	0,0018
	High	AAHDAESQVSGLSK		3,2623E-06	0	1	3	2	unk	0	1399,68120	5.06377e+07	5,33	High	0	9,291E-06
	High	LQAENSQLQR		0,000395904	0	1	2	1	unk	0	1186,61747	104695717	2,82	High	0	0,0003071
	High	RANEVSQGALSASEK		6,35553E-05	0	1	3	1	unk	1	1546,78197	20255919	4,71	High	0	8,245E-05
	High	KAQQVAEEAEHR		2,80154E-05	0	1	4	4	unk	1	1395,69752	1.07937e+08	4,91	High	0	4,526E-05
	High	AQQVAEEAEHR		0,000584134	0	1	4	2	unk	0	1267,60255	5.72332e+07	3,69	High	0	0,0004012
	High	YDEESEEAASLR		3,25551E-05	0	1	3	2	unk	0	1398,60194	6.71775e+07	3,75	High	0	5,039E-05
	High	QVEESEEASAAAISK		8,87501E-08	0	1	3	1	unk	0	1548,73877	59218566	4,65	High	0	6,518E-07
	High	DNAQLAGSLK		0,00894459	0,00105495	1	3	1	unk	0	1016,53710	105103463	2,58	High	0,0007915	0,002325
	High	LEGYDAQLSR		0,000816016	0,000294165	1	3	2	unk	0	1151,56913	98738849	3,12	High	0,0001413	0,0004997
	High	AQNDELAGQLR		0,000568407	0	1	3	1	unk	0	1214,61239	7.04167e+07	3,33	High	0	0,0003928
	High	LEESESLASR		0,00142759	0,000294165	1	3	1	unk	0	1120,54806	5.45368e+07	3,12	High	0,0002519	0,000717
	High	ANEVSQGALSASEK		7,18644E-05	0	1	3	2	unk	0	1390,68086	71238990	3,71	High	0,0002519	0,0006704
	High	EALAQAEEER		0,00125408	0,000294165	1	3	2	unk	0	1145,54331	73422850	3,33	High	0,0002519	0,0007835
	High	VEEFEEVKR		0,000568407	0	1	3	2	unk	1	1164,58953	6.02896e+07	3,14	High	0	0,0003923
High	unk	{Pfam: Thioredoxin [PF00085.15, score=217.1]} {Human: P4HB, prolyl 4-hydroxylase, beta polypeptide [Source:HGNC Symbol;Acc:8548], e=0.0}	>gnl|unk|RNA1310_2450.1_1 {Pfam: Thioredoxin [PF00085.15, score=217.1]} {Human: P4HB, prolyl 4-hydroxylase, beta polypeptide [Source:HGNC Symbol;Acc:8548], e=0.0}	0,000	113,029	18	26	121	26	1	1347	150,2	7,90	5.18837e+08	414,61	26
	Confidence	Sequence	Modifications	Qvality PEP	Qvality q-value	# Protein Groups	# Proteins	# PSMs	Master Protein Accessions	# Missed Cleavages	Theo. MH+ [Da]	Area: F1: Sample	XCorr Sequest HT	Confidence Sequest HT	Percolator q-Value Sequest HT	Percolator PEP Sequest HT
	High	LKPHLMSQEVPADWDKEPVK	1xOxidation [M6]	0,000250612	0	1	2	1	unk	1	2363,20639	2.34363e+07	3,21	High	0	0,0002216
	High	FFKEQTPIEYSGGR		6,91256E-06	0	1	2	3	unk	1	1658,81730	105775561	4,18	High	0	1,618E-05
	High	YGVQGYPTIK		0,00130647	0,000294165	1	2	3	unk	0	1125,59389	537621922	3,22	High	0,0002519	0,0006782
	High	VQSFPTIK		0,0238807	0,00105495	1	3	5	unk	0	919,52474	491926168	2,43	High	0,0008492	0,007545
	High	FFPANSDEIIDYEGDR		4,42355E-08	0	1	3	17	unk	0	1887,83955	137602239	4,36	High	0	3,145E-06
	High	FFPANSDEIIDYEGDRTLEGFKK		1,35513E-07	0	1	3	4	unk	2	2691,29369	3.61467e+07	5,22	High	0	1,851E-06
	High	TADTIISWLEK		2,87909E-05	0	1	2	19	unk	0	1276,67834	7.51621e+07	3,77	High	0	0,000279
	High	YKPEFTDITADNLAQFVQSVLDGK		1,4608E-07	0	1	2	1	unk	0	2699,35629	216232684	6,83	High	0	9,404E-07
	High	FINDKEITVIGFFK		5,85567E-05	0	1	2	2	unk	1	1670,91522	4.20968e+07	4,34	High	0	7,769E-05
	High	QLAPIWDK		0,0102523	0,00105495	1	2	5	unk	0	970,53564	143146681	2,88	High	0,0007915	0,004774
	High	MDSTANEVEDVKVQSFPTIK		2,25978E-10	0	1	3	3	unk	1	2238,09584	83918076	6,76	High	0	4,471E-08
	High	MDSTANEVEDVKVQSFPTIK	1xOxidation [M1]	5,92042E-07	0	1	3	1	unk	1	2254,09075	3.08238e+07	4,41	High	0	2,641E-06
	High	FIALDEDMVK		0,000463185	0	1	2	4	unk	0	1180,59184	2.42131e+08	2,69	High	0,0002519	0,0006183
	High	VDQDTVMLFK		0,000259312	0	1	2	2	unk	0	1195,60274	60586381	2,98	High	0,0001413	0,0005515
	High	IPYTGPFTADEVAK		1,15034E-07	0	1	1	14	unk	0	1508,76314	5.15818e+08	4,41	High	0	6,172E-06
	High	LGPPTQR		0,139407	0,00772846	1	2	5	unk	0	768,43626	3.18179e+08	2,22	High	0,004611	0,08813
	High	LDSVDAAQK		0,00471006	0,000499136	1	2	4	unk	0	946,48400	485192945	2,95	High	0,0007915	0,002319
	High	NHENIVIAK		0,0064028	0,000499136	1	3	1	unk	0	1037,57382	1.05506e+08	3,30	High	0,000631	0,001828
	High	KLGPPTQR		0,0790957	0,00384698	1	2	4	unk	1	896,53123	132723763	2,69	High	0,003378	0,05455
	High	VDATVEGK		0,0614896	0,00244884	1	2	1	unk	0	818,42542	1.08183e+08	2,65	High	0,001427	0,02271
	High	SYEDAAFSK		0,00919206	0,00105495	1	2	2	unk	0	1017,45237	1.97254e+08	2,12	High	0,0007915	0,002377
	High	EQTPIEYSGGR		0,0260897	0,00121874	1	2	3	unk	0	1236,58551	426099691	2,83	High	0,0008492	0,006713
	High	NFDSALQANK		0,00153882	0,000294165	1	2	2	unk	0	1107,54291	180116300	2,88	High	0,000481	0,001028
	High	LGEEYKNHENIVIAK		1,06999E-05	0	1	3	4	unk	1	1756,92282	1.6339e+08	5,52	High	0	2,223E-05
	High	ALAPEYAK		0,0366346	0,00137479	1	2	2	unk	0	862,46689	3.94687e+08	2,13	High	0,0009065	0,01043
	High	MDSTANEVEDVK		4,08657E-06	0	1	3	3	unk	0	1337,58894	259588132	4,17	High	0	2,463E-05
	High	MDSTANEVEDVK	1xOxidation [M1]	2,74475E-05	0	1	3	3	unk	0	1353,58385	121504442	4,14	High	0	4,46E-05
	High	NFNEVAR		0,135949	0,00723188	1	2	3	unk	0	849,42134	503071208	1,96	High	0,004402	0,08492
High	unk	{Pfam: Tropomyosin [PF00261.15, score=318.9]} {Human: TPM3, tropomyosin 3 [Source:HGNC Symbol;Acc:12012], e=2e-59}	>gnl|unk|RNA1310_32150.1_2 {Pfam: Tropomyosin [PF00261.15, score=318.9]} {Human: TPM3, tropomyosin 3 [Source:HGNC Symbol;Acc:12012], e=2e-59}	0,000	109,274	40	21	110	8	1	376	43,4	5,02	3.74626e+08	343,42	21
	Confidence	Sequence	Modifications	Qvality PEP	Qvality q-value	# Protein Groups	# Proteins	# PSMs	Master Protein Accessions	# Missed Cleavages	Theo. MH+ [Da]	Area: F1: Sample	XCorr Sequest HT	Confidence Sequest HT	Percolator q-Value Sequest HT	Percolator PEP Sequest HT
	High	RASDAEAEVQALTR		9,61269E-07	0	2	9	2	unk; unk	1	1516,77141	5.77988e+07	4,28	High	0,000631	0,001793
	High	LEDDLLSEK		0,00272905	0,000499136	1	9	2	unk	0	1061,53610	81628351	2,97	High	0,000481	0,001063
	High	ASDAEAEVQALTRR		0,0430874	0,00137479	2	9	1	unk; unk	1	1516,77141		2,95	High	0,0009065	0,01317
	High	KLAITEVDLER		0,00072172	0	1	7	6	unk	1	1286,73144	157970158	4,26	High	0	0,0004619
	High	VNTLEEQLKEAK		5,03912E-05	0	1	7	2	unk	1	1401,75838	151114213	3,54	High	0	0,0001035
	High	VNTLEEQLK		0,00298211	0,000499136	1	7	5	unk	0	1073,58372	691398900	3,19	High	0,000631	0,001579
	High	LIEEDLEQTEGR		7,15258E-06	0	3	14	8	unk; unk; unk	0	1431,69618	1005756744	3,72	High	0	3,845E-05
	High	LQSEVDRLEDDLLSEK		8,85664E-07	0	1	9	10	unk	1	1888,94983	86558096	5,28	High	0	6,07E-06
	High	FQQLQQDLDTAQESLTTTNTNLEGTEK		0,000987752	0,000294165	2	9	1	unk; unk	0	3053,45456	4.31641e+07	4,13	High	0,0001413	0,0005683
	High	ILELEEELR		0,000580162	0	4	24	37	unk; unk; unk; unk	0	1143,62558	912871666	3,01	High	0,0005481	0,001176
	High	LQSEVDRLEDDLLSEKER		3,38258E-07	0	1	9	3	unk	2	2174,09353	25885921	3,81	High	0	1,747E-06
	High	LAITEVDLER		0,00129758	0,000294165	1	7	3	unk	0	1158,63648	2.7451e+08	2,98	High	0,0002519	0,0008584
	High	ASDAEAEVQALTR		8,42587E-06	0	2	9	7	unk; unk	0	1360,67030	439046243	4,44	High	0	5,36E-05
	High	SLEISEQEAAQREESYEETIR		2,69471E-06	0	2	8	3	unk; unk	1	2497,16888	1.74101e+08	5,34	High	0	1,405E-05
	High	FIAEDADRK		0,00370958	0,000499136	2	10	2	unk; unk	1	1064,53710	8.00318e+07	2,85	High	0,0005481	0,001278
	High	SIADEER		0,122091	0,00694136	1	7	2	unk	0	819,38429	5.67696e+07	1,89	High	0,004546	0,08657
	High	LQSEVDR		0,0884246	0,00465478	3	19	2	unk; unk; unk	0	846,43157	67160920	2,45	High	0,002739	0,04114
	High	EESYEETIR		0,00186263	0,000294165	4	21	3	unk; unk; unk; unk	0	1155,51642	590620231	2,72	High	0,0002519	0,0008421
	High	SLEISEQEAAQR		0,000148167	0	2	11	3	unk; unk	0	1360,67030	542008398	3,54	High	0	0,0001526
	High	LQEATQKLEEASK		1,61496E-06	0	3	14	4	unk; unk; unk	1	1474,77476	254285735	5,31	High	0	5,517E-06
	High	FIAEDADR		0,0476699	0,00193108	2	10	4	unk; unk	0	936,44214	1447946210	2,03	High	0,003318	0,05362
High	unk	{Pfam: Reovirus sigma C capsid protein [PF04582.7, score=34.9]} {Human: CROCC, ciliary rootlet coiled-coil, rootletin [Source:HGNC Symbol;Acc:21299], e=0.0}	>gnl|unk|RNA1310_1417.1_1 {Pfam: Reovirus sigma C capsid protein [PF04582.7, score=34.9]} {Human: CROCC, ciliary rootlet coiled-coil, rootletin [Source:HGNC Symbol;Acc:21299], e=0.0}	0,000	107,488	19	26	43	14	1	1616	184,5	7,50	1.20094e+08	157,11	26
	Confidence	Sequence	Modifications	Qvality PEP	Qvality q-value	# Protein Groups	# Proteins	# PSMs	Master Protein Accessions	# Missed Cleavages	Theo. MH+ [Da]	Area: F1: Sample	XCorr Sequest HT	Confidence Sequest HT	Percolator q-Value Sequest HT	Percolator PEP Sequest HT
	High	GFDGSQPFATTAEGR		3,33671E-07	0	2	3	2	unk; unk	0	1540,70266	4.62316e+07	4,63	High	0	1,729E-06
	High	EADLEEELR		0,00290184	0,000499136	2	2	1	unk; unk	0	1103,52151	48416033	2,83	High	0,0005481	0,001102
	High	EKLEDELQSINR		0,000270151	0	2	2	2	unk; unk	1	1473,75436	24019642	3,63	High	0	0,0002347
	High	AQSLQLTIER		0,00050271	0	1	2	2	unk	0	1158,64771	44193748	3,58	High	0	0,0003611
	High	INALETTLAR		0,000568407	0	2	2	1	unk; unk	0	1101,62625		2,97	High	0	0,0003939
	High	LALGDKDAENQVLHDR		3,91207E-08	0	1	3	1	unk	1	1793,91405	5.01182e+07	6,01	High	0	3,55E-07
	High	DFVQQLVNTER		0,00339477	0,000499136	1	2	1	unk	0	1348,68555	17043910	2,48	High	0,0005481	0,001211
	High	ADKDQLEDALHEAQELIVQLETR		0,00018815	0	2	2	1	unk; unk	1	2664,34751		4,11	High	0	0,0001814
	High	TILDSSLGTVSR		0,00034071	0	1	1	2	unk	0	1248,67941	3.70321e+07	3,23	High	0	0,0002757
	High	LGNTHAELQTVASELDR		3,04069E-05	0	2	2	3	unk; unk	0	1853,93518	29933152	5,18	High	0	4,813E-05
	High	ALAEELLASR		0,00260181	0,000499136	2	2	3	unk; unk	0	1072,59970	5.77512e+07	3,03	High	0,000481	0,001031
	High	HALAQEQQSHEDDLER		5,46608E-08	0	2	2	3	unk; unk	0	1905,86856	80251462	6,34	High	0	4,54E-07
	High	VAEMEEAAQR		0,000252328	0	1	2	2	unk	0	1133,52555	5.80697e+07	3,33	High	0	0,0002233
	High	SLDDVENR		0,0516731	0,00193108	1	3	1	unk	0	947,44286	45126387	2,04	High	0,001217	0,01725
	High	ALAGLENEKK		0,000362293	0	1	2	2	unk	1	1072,59970	81204903	3,19	High	0	0,0002876
	High	QISGLETEKR		0,00399867	0,000499136	1	2	1	unk	1	1160,62698	30162738	3,35	High	0,0005481	0,001345
	High	QKVVETEASR		0,0194664	0,00105495	2	2	1	unk; unk	1	1146,61133	5.83598e+06	2,15	High	0,0007915	0,004768
	High	HREETDTELER		0,000669539	0	1	1	1	unk	1	1414,65571	3.30535e+07	4,18	High	0	0,0004385
	High	IGVLEEQK		0,0358978	0,00137479	2	2	2	unk; unk	0	915,51457	8.20683e+07	2,35	High	0,0009065	0,01016
	High	QQQDKETINSLNGELKK		0,00147712	0,000294165	2	2	1	unk; unk	2	1973,02981	3.20004e+07	4,32	High	0,0002519	0,0007302
	High	KGQLEGENQELIIKK		0,000404093	0	2	2	1	unk; unk	2	1726,96977	25516077	5,03	High	0	0,0003107
	High	GAAGDLSDIR		0,0142248	0,00105495	1	1	2	unk	0	974,49015	123791255	3,15	High	0,0007915	0,003556
	High	GELDSALR		0,122091	0,00694136	1	1	1	unk	0	860,44722	130150564	2,36	High	0,004142	0,07088
	High	QVQALQSHLAEAEQAHSQR		1,546E-08	0	1	1	2	unk	0	2131,06390	1.06342e+08	6,19	High	0	1,796E-07
	High	RLEEENEALQR		0,0884246	0,00465478	1	1	3	unk	1	1386,69718	8.05499e+07	4,40	High	0,002739	0,04131
	High	QIADLESK		0,028308	0,00121874	1	3	1	unk	0	903,47819	6.32116e+07	2,59	High	0,0008492	0,007394
High	unk	{Pfam: ATP synthase alpha/beta family, nucleotide-binding domain [PF00006.20, score=209.3]} {Human: ATP5B, ATP synthase, H+ transporting, mitochondrial F1 complex, beta polypeptide [Source:HGNC Symbol;Acc:830], e=0.0}	>gnl|unk|RNA1310_11602.1_3 {Pfam: ATP synthase alpha/beta family, nucleotide-binding domain [PF00006.20, score=209.3]} {Human: ATP5B, ATP synthase, H+ transporting, mitochondrial F1 complex, beta polypeptide [Source:HGNC Symbol;Acc:830], e=0.0}	0,000	92,015	30	15	55	2	1	740	80,7	8,43	3.98941e+07	197,03	15
	Confidence	Sequence	Modifications	Qvality PEP	Qvality q-value	# Protein Groups	# Proteins	# PSMs	Master Protein Accessions	# Missed Cleavages	Theo. MH+ [Da]	Area: F1: Sample	XCorr Sequest HT	Confidence Sequest HT	Percolator q-Value Sequest HT	Percolator PEP Sequest HT
	High	IMNVIGEPIDER		1,65622E-05	0	2	4	8	unk; unk	0	1385,70933	256705817	3,88	High	0	3,896E-05
	High	IMNVIGEPIDER	1xOxidation [M2]	0,000102487	0	2	4	2	unk; unk	0	1401,70424	101180222	3,31	High	0	0,0001167
	High	LVPLKDTISGFKK		0,000110479	0	1	3	1	unk	2	1445,87263	2.85393e+07	3,02	High	0	0,0001232
	High	ILDPNIVGQEHYAVAR		2,45419E-07	0	2	4	2	unk; unk	0	1794,94971	2.41816e+08	4,63	High	0	1,379E-06
	High	TIAMDGTEGLVR		6,89805E-05	0	2	3	4	unk; unk	0	1262,64091	159161369	3,26	High	0	8,75E-05
	High	TIAMDGTEGLVR	1xOxidation [M4]	0,000910122	0,000294165	2	3	1	unk; unk	0	1278,63583	73339955	3,21	High	0,0001413	0,0005374
	High	IPVGPETLGR		0,00137973	0,000294165	2	2	5	unk; unk	0	1038,59422	4.58481e+08	2,65	High	0,0002519	0,0007015
	High	FLSQPFQMAEVFTGHEGK		6,2657E-08	0	2	5	2	unk; unk	0	2052,98477	8.72099e+07	4,81	High	0	2,669E-06
	High	FLSQPFQMAEVFTGHEGK	1xOxidation [M8]	9,06376E-05	0	2	5	1	unk; unk	0	2068,97969		2,97	High	0	0,0001069
	High	FTQAGSEVSALLGR		2,93082E-07	0	2	4	2	unk; unk	0	1435,75397	29501182	4,21	High	0	2,543E-06
	High	VVDLLAPYAR		0,000994513	0,000294165	2	4	5	unk; unk	0	1116,64117	105384200	3,15	High	0,0002519	0,0006522
	High	TVLIMELINNVAR		0,0116714	0,00105495	2	4	1	unk; unk	0	1485,84576		3,27	High	0,0007915	0,002893
	High	SLQDIIAILGMDELSEEDRLTVSR		8,19394E-09	0	2	5	1	unk; unk	1	2703,38694	1.62301e+07	5,70	High	0	1,119E-07
	High	ILSGELDHLPEVAFFMVGGIEEAVGK		5,15103E-09	0	2	5	1	unk; unk	0	2757,41678		7,39	High	0	7,973E-08
	High	VALTGLTVAEYFR		8,55944E-07	0	2	4	1	unk; unk	0	1439,78929	8.86585e+06	4,45	High	0	3,461E-06
	High	GIAELGIYPAVDPLDSTSR		8,19891E-06	0	2	4	10	unk; unk	0	1974,01785	1.0487e+08	5,20	High	0	1,834E-05
	High	LVLEVAQHLGENTVR		7,62159E-07	0	1	1	3	unk	0	1677,92824	51248809	4,49	High	0	9,873E-06
	High	IGLFGGAGVGK		0,000495896	0	2	4	5	unk; unk	0	975,56219	78851201	3,10	High	0,0005481	0,001304
High	unk	{Pfam: Tubulin/FtsZ family, GTPase domain [PF00091.20, score=232.1]} {Human: TUBA3C, tubulin, alpha 3c [Source:HGNC Symbol;Acc:12408], e=0.0}	>gnl|unk|RNA1310_10339.1_3 {Pfam: Tubulin/FtsZ family, GTPase domain [PF00091.20, score=232.1]} {Human: TUBA3C, tubulin, alpha 3c [Source:HGNC Symbol;Acc:12408], e=0.0}	0,000	91,522	23	17	185	6	1	782	87,0	6,76	5.05247e+08	672,85	17
[truncated: 5,384 more rows]

## Sheet: Pull_down_Control_1
Protein FDR Confidence: Combined	Accession	Description	FASTA Title Lines	Sum PEP Score	Coverage [%]	# Peptides	# Unique Peptides	# Protein Groups	# AAs	MW [kDa]	calc. pI	Abundance: F4: Sample
[truncated: 5,071 more rows]

## Sheet: Pull_down_Control_2
Protein FDR Confidence: Combined	Accession	Description	FASTA Title Lines	Sum PEP Score	Coverage [%]	# Peptides	# Unique Peptides	# Protein Groups	# AAs	MW [kDa]	calc. pI	Abundance: F2: Sample
[truncated: 9,781 more rows]
