# Supplementary material for: A mechanism for temporary bioadhesion
Source: Proc Natl Acad Sci U S A. 2019 Feb 19;116(10):4297–306. doi: 10.1073/pnas.1814230116 (PMC6410801; doi:10.1073/pnas.1814230116)
Supplement: Supplementary File [file pnas.1814230116.sd02.xlsx]

## Sheet: footprints_Trypsin_intact_1
Accession	Description	Score	Coverage	# Proteins	# Unique Peptides	# Peptides	# PSMs	Area	# AAs	MW [kDa]	calc. pI
unk	{Length: 7655} {Type: 5UTR_CDS_3UTR} {Pfam: Lipoprotein amino terminal region [PF01347.17, score=122.9]} {Human: APOB, apolipoprotein B (including Ag(x) antigen) [Source:HGNC Symbol;Acc:603], e=0.002} {UniRef50_UPI0001CBBED9, e=2e-36, PREDICTED: vitellogenin-1-like isoform X1 n=2 Tax=Saccoglossus kowalevskii RepID=UPI0001CBBED9 [Invertebrates:Hemichordata]} {Drosophila: Rfabg, Retinoid- and fatty…	411.022	31.48	12	75	76	110		2551	292.209	9.24658
	A2	Sequence	# PSMs	# Proteins	# Protein Groups	Protein Group Accessions	Modifications	ΔCn	Area	XCorr	Charge	MH+ [Da]	ΔM [ppm]	RT [min]	# Missed Cleavages
	High	LHLNKEQDLNEIVEELK	1	3	1	unk		0	0	6.7871	3	2064.1	-0.112536	40.0527	1
	High	QILTTTSPSLNELSSDSLPAGLSANIDAK	1	3	1	unk		0	0	6.76206	3	2943.52	0.294019	43.5747	0
	High	SIREEPLSANPLYTPScLR	1	3	1	unk	C17(Carbamidomethyl)	0	0	6.76015	3	2203.12	-0.506117	36.5058	1
	High	ASQVSQSEDAIcELSHPSEIEVEGSQAYETIKK	1	3	1	unk	C12(Carbamidomethyl)	0	0	6.29187	3	3649.72	-0.00901054	39.6891	1
	High	LLSSETPQDAAPIDVSSLTEQPEGIR	2	3	1	unk		0	0	5.79569	3	2753.38	0.0356382	40.3713	0
	High	SLDATTSDSEQLLQILPR	4	3	1	unk		0	0	5.68953	2	1987.03	-0.226581	44.7809	0
	High	FENDAFSTISESLFTSGR	2	3	1	unk		0	0	5.61657	2	2007.93	-1.3476	47.3821	0
	High	QDLSDDTGKVDATLFFPLK	3	3	1	unk		0	0	5.56468	3	2110.07	0.272836	44.3218	1
	High	TINTEKGPVTIVISK	2	2	1	unk		0	0	5.31601	2	1599.93	0.392064	31.9657	1
	High	QISSQIQADLIScFR	2	3	1	unk	C13(Carbamidomethyl)	0	0	5.2273	2	1765.89	-0.294052	43.6128	0
	High	KVEYHESDSQVFR	2	3	1	unk		0	0	5.09258	3	1623.78	-0.70991	24.6637	1
	High	KFTNAEESSIcRDQLK	1	3	1	unk	C11(Carbamidomethyl)	0	0	5.07912	3	1925.94	-0.66682	26.0566	2
	High	KVEYHESDSQVFRVDK	1	2	1	unk		0	0	4.94072	3	1965.96	-2.31034	26.1344	2
	High	VGLcQVNRLPEALNYR	1	5	1	unk	C4(Carbamidomethyl)	0	0	4.92552	3	1902	-0.131674	36.7942	1
	High	VcGLcGDYNAEKFQEFK	1	2	1	unk	C2(Carbamidomethyl); C5(Carbamidomethyl)	0	0	4.86776	3	2064.92	0.818004	34.8376	1
	High	ASQVSQSEDAIcELSHPSEIEVEGSQAYETIK	1	3	1	unk	C12(Carbamidomethyl)	0	0	4.8495	3	3521.63	2.34755	40.8007	0
	High	VEYHESDSQVFR	1	3	1	unk		0	0	4.72622	3	1495.68	0.249012	26.5699	0
	High	VNLYEVEVDVSGQEPK	1	4	1	unk		0	0	4.71821	2	1804.9	-0.406571	39.7417	0
	High	APNYHQVVTSPK	2	2	1	unk		0	0	4.68917	2	1340.69	-1.1187	23.7359	0
	High	TVHFAVPYSDSTQGSEK	3	3	1	unk		0	0	4.66042	3	1852.87	0.235267	31.6511	0
	High	EEPLSANPLYTPScLR	2	3	1	unk	C14(Carbamidomethyl)	0	0	4.54646	2	1846.9	-0.334305	37.7397	0
	High	SLPLQSEEWFTDRQLK	1	4	1	unk		0	0	4.51413	3	1977.01	-0.389566	40.3763	1
	High	RRQPLDLVYSR	1	4	1	unk		0	0	4.50649	3	1402.79	-0.997384	29.5428	2
	High	KGcLSLLQVNFIPK	2	3	1	unk	C3(Carbamidomethyl)	0	0	4.45794	2	1616.92	0.0147331	42.5619	1
	High	GcLSLLQVNFIPK	1	3	1	unk	C2(Carbamidomethyl)	0	0	4.41102	2	1488.82	0.343493	46.0362	0
	High	FTNAEESSIcRDQLK	2	3	1	unk	C10(Carbamidomethyl)	0	0	4.30442	3	1797.84	-0.171535	27.5266	1
	High	VLFDEEDPFWSVNIKK	2	4	1	unk		0	0	4.29759	2	1966	0.695124	43.9037	1
	High	VLFDEEDPFWSVNIK	1	4	1	unk		0	0	4.2053	2	1837.9	0.278261	47.7323	0
	High	AIDFNNcLNPIDGTR	1	2	1	unk	C7(Carbamidomethyl)	0	0	4.1246	2	1719.81	-0.944852	37.8071	0
	High	LLVDSELSEQDMKK	1	3	1	unk		0	0	4.0983	3	1634.83	1.08899	31.6159	1
	High	RQPLDLVYSR	2	4	1	unk		0	0	4.06783	2	1246.69	0.149184	32.109	1
	High	STDcAVKLAVAKIDEQR	1	3	1	unk	C4(Carbamidomethyl)	0	0	3.9943	3	1903.99	1.73655	33.3204	2
	High	SKVVQLFDQLLK	2	3	1	unk		0	0	3.79151	2	1417.84	-1.74668	44.7659	1
	High	VIMTSEESETIQQK	1	3	1	unk		0	0	3.71483	2	1622.8	1.72133	27.612	0
	High	VTIVRPYAHESYK	2	4	1	unk		0	0	3.71202	2	1562.83	-0.484116	25.8002	0
	High	GcLSLLQVNFIPKDASR	1	3	1	unk	C2(Carbamidomethyl)	0	0	3.63661	3	1918.02	0.919844	42.6371	1
	High	FTNAEESSIcR	1	3	1	unk	C10(Carbamidomethyl)	0	0	3.60156	2	1313.58	-0.330715	25.0132	0
	High	ANLNVYHISIIFTK	1	3	1	unk		0	0	3.58084	3	1632.91	0.828742	42.3799	0
	High	LLVDSELSEQDMK	1	3	1	unk		0	0	3.56025	2	1506.73	-0.754367	34.6624	0
	High	KPFGVLIRPR	3	4	1	unk		0	0	3.51901	3	1182.75	-0.153013	28.932	0
	High	VcGLcGDYNAEK	1	2	1	unk	C2(Carbamidomethyl); C5(Carbamidomethyl)	0	0	3.50138	2	1385.58	-0.193695	26.5348	0
	High	KFTNAEESSIcR	2	3	1	unk	C11(Carbamidomethyl)	0	0	3.48698	2	1441.68	0.969246	23.6679	1
	High	VNKDVLYQFR	2	3	1	unk		0	0	3.44915	3	1281.7	1.14303	32.3592	1
	High	SLPLQSEEWFTDR	1	4	1	unk		0	0	3.43872	2	1607.77	-0.236589	41.8502	0
	High	TSGEIELPEDLK	2	3	1	unk		0	0	3.43825	2	1330.67	0.207785	35.4174	0
	High	TLKKPFGVLIRPR	1	4	1	unk		0	0	3.28917	3	1524.98	2.01937	29.7898	1
	High	WFLNLPSSFR	1	3	1	unk		0	0	3.2255	2	1266.66	-0.39325	47.6902	0
	High	EQDLNEIVEELK	2	3	1	unk		0	0	3.19438	2	1458.73	-0.80522	42.0358	0
	High	TFDNVIYSIPK	2	2	1	unk		0	0	3.12446	2	1296.69	3.61432	39.0442	0
	High	QGLDKTDFAR	2	3	1	unk		0	0	3.08955	3	1150.58	-0.76319	24.9092	1
	High	KmVEQYVLPISDScR	1	3	1	unk	M2(Oxidation); C14(Carbamidomethyl)	0	0	3.06647	3	1840.89	-3.17022	33.4303	1
	High	SVQHKVTVLVGGPK	1	2	1	unk		0	0	3.05107	3	1448.86	0.436315	25.4422	1
	High	KVDWFLSQK	1	2	1	unk		0	0	2.99741	2	1150.62	-1.94041	35.1055	1
	High	HAEFDmVSPALK	1	3	1	unk	M6(Oxidation)	0	0	2.99565	3	1360.66	-0.146664	29.1149	0
	High	AFILDIcPQIGSHGAVK	1	3	1	unk	C7(Carbamidomethyl)	0	0	2.9863	3	1825.97	1.2261	40.5829	0
	High	NcGLFELYEK	2	3	1	unk	C2(Carbamidomethyl)	0	0	2.97689	2	1272.59	0.381966	39.2869	0
	High	cSLLHSHIR	1	2	1	unk	C1(Carbamidomethyl)	0	0	2.97118	3	1122.58	0.00717235	23.1657	0
	High	LTFTTLDTIIR	1	3	1	unk		0	0	2.90375	2	1293.74	0.509884	44.2864	0
	High	VDATLFFPLK	1	3	1	unk		0	0	2.90335	2	1150.65	0.700087	45.3883	0
	High	DcSDKKEFQVLTHAK	1	2	1	unk	C2(Carbamidomethyl)	0	0	2.89026	3	1805.89	0.523962	26.6515	2
	High	LVYPEEGQNVDR	3	3	1	unk		0	0	2.88991	2	1418.69	-0.518848	27.9462	0
	High	SNPQAVLSSVMETcLNSLDSSVPIFSEEEISK	1	4	1	unk	C14(Carbamidomethyl)	0	0	2.81222	3	3497.66	-2.7252	55.6053	0
	High	LEIIYPEDDSK	1	2	1	unk		0	0	2.79883	2	1321.65	0.0211693	34.0473	0
	High	SIQLPSAPFFWAGVDPLMTAAK	1	2	1	unk		0	0	2.79668	2	2347.22	0.412844	54.4613	0
	High	VVQLFDQLLK	3	3	1	unk		0	0	2.7809	2	1202.71	-0.294703	44.6099	0
	High	EIATIEIK	1	4	1	unk		0	0	2.76735	2	916.534	-0.666542	31.3818	0
	High	VQAVYATQNmLR	1	6	3	unk	M10(Oxidation)	0	0	2.69156	2	1409.72	-0.943748	27.732	0
	High	QPLDLVYSR	1	4	1	unk		0	0	2.60439	2	1090.59	0.324446	34.1451	0
	High	VNGAEIEHTAEPK	1	2	1	unk		0	0	2.54697	2	1394.69	0.165254	23.5279	0
	High	VDWFLSQK	1	2	1	unk		0	0	2.51986	2	1022.53	1.27786	38.617	0
	High	IVIVSSPSPVDmR	1	2	1	unk	M12(Oxidation)	0	0	2.41349	2	1415.76	0.199961	31.2234	0
	High	ITFDFNLR	1	3	1	unk		0	0	2.30199	2	1025.54	0.882165	41.5307	0
	High	LPEALNYR	2	5	1	unk		0	0	2.29377	2	975.525	-0.538322	30.701	0
	High	GPVTIVISK	1	2	1	unk		0	0	2.2286	2	913.573	1.49455	30.9807	0
	High	SLPGIWNGLR	1	2	1	unk		0	0	2.17888	2	1112.62	1.29864	40.7749	0
	High	SYDLPQR	1	3	1	unk		0	0	2.04066	2	878.437	0.708256	25.4019	0
unk	{Length: 19709} {Type: 5UTR_CDS_3UTR} {Pfam: von Willebrand factor type A domain [PF00092.23, score=269.6]} {Human: ZAN, zonadhesin [Source:HGNC Symbol;Acc:12857], e=9e-37} {UniRef50_K1Q8Z0, e=4e-42, IgGFc-binding protein n=4 Tax=Crassostrea gigas RepID=K1Q8Z0_CRAGI [Invertebrates:Mollusca]} {Drosophila: cv-2, crossveinless 2 [Source:FlyBase gene name;Acc:FBgn0000395], e=3e-18} {Celegans: T01D3.6…	312.12	14.17	15	37	81	90		6570	763.139	9.70068
	A2	Sequence	# PSMs	# Proteins	# Protein Groups	Protein Group Accessions	Modifications	ΔCn	Area	XCorr	Charge	MH+ [Da]	ΔM [ppm]	RT [min]	# Missed Cleavages
	High	RFPVEcESTGLVFR	1	1	1	unk	C6(Carbamidomethyl)	0	0	5.20465	3	1696.85	0.679928	36.7467	1
	High	VSENPVScPENPQLVPGALNR	2	1	1	unk	C8(Carbamidomethyl)	0	0	5.17668	2	2277.13	0.591768	34.8735	0
	High	YVVADcDEScVDVGKDcAK	1	3	2	unk	C6(Carbamidomethyl); C10(Carbamidomethyl); C17(Carbamidomethyl)	0	0	5.15091	3	2189.92	0.393304	27.474	1
	High	LKQcEQIVSVVSVVQAQcK	1	2	1	unk	C4(Carbamidomethyl); C18(Carbamidomethyl)	0	0	4.70578	3	2203.16	-0.436665	37.7021	1
	High	GGYYRPVTHSWYVK	1	5	2	unk		0	0	4.68974	3	1712.86	1.61692	30.0503	0
	High	RFAILQYHETNDGR	1	6	2	unk		0	0	4.65611	3	1719.86	0.197226	30.9484	1
	High	SGVPTSAIIITASTSSPR	2	4	2	unk		0	0	4.52513	2	1744.94	-0.917445	36.3777	0
	High	SRPEcNDAYIDLLSPR	1	5	2	unk	C5(Carbamidomethyl)	0	0	4.42782	3	1905.91	0.273719	37.602	0
	High	SVPScTAcTDIGENcSEQKR	1	5	2	unk	C5(Carbamidomethyl); C8(Carbamidomethyl); C15(Carbamidomethyl)	0	0	4.38586	3	2298.97	-0.569126	24.4292	1
	High	GYHDKEVcTGNTLITYR	1	4	2	unk	C8(Carbamidomethyl)	0	0	4.37875	3	2026.97	1.94084	29.0398	1
	High	AGDAYVEYTTHYR	1	2	1	unk		0	0	4.36686	3	1545.69	-1.30228	29.4557	0
	High	KRPATLIYISDGSEVTK	1	4	2	unk		0	0	4.32439	3	1878.03	-0.132691	31.1046	1
	High	cTYVLTKPVSGASK	1	1	1	unk	C1(Carbamidomethyl)	0	0	4.28332	3	1510.79	0.636361	26.4367	0
	High	TRVEPELEPcKEcVPK	1	1	1	unk	C10(Carbamidomethyl); C13(Carbamidomethyl)	0	0	4.21294	3	1970.97	-0.344132	26.7168	2
	High	KTIVVGLKPTIK	1	7	2	unk		0	0	4.12441	3	1296.86	-0.147749	28.3172	1
	High	FTTcTPVKDEcVcR	1	1	1	unk	C4(Carbamidomethyl); C11(Carbamidomethyl); C13(Carbamidomethyl)	0	0	4.10285	3	1772.78	0.14342	25.9359	1
	High	LSAPSSSTVHFR	1	7	2	unk		0	0	4.04522	3	1288.66	-0.195999	27.8076	0
	High	cQDDKVTISYYAVER	1	1	1	unk	C1(Carbamidomethyl)	0	0	3.98579	3	1846.87	1.45548	32.3288	1
	High	RLTYNVFYTVDSER	1	5	2	unk		0	0	3.93594	3	1762.88	0.189211	37.3893	1
	High	FAILQYHETNDGR	2	6	2	unk		0	0	3.9216	3	1563.75	-0.339277	33.0312	0
	High	GGYcHNDDTWVEEIVQK	1	2	1	unk	C4(Carbamidomethyl)	0	0	3.91391	3	2049.9	1.26742	38.3705	0
	High	VDKESGIGYETITTR	2	1	1	unk		0	0	3.8905	2	1668.84	-0.396671	29.1048	1
	High	SSVFYYEPcGDcEVINK	1	1	1	unk	C9(Carbamidomethyl); C12(Carbamidomethyl)	0	0	3.8236	2	2066.88	-1.71219	36.5588	0
	High	cQSYAAAAEIcASK	1	1	1	unk	C1(Carbamidomethyl); C11(Carbamidomethyl)	0	0	3.80325	2	1529.67	-2.83261	28.5837	0
	High	SYVNSIVVSPEDTR	1	3	2	unk		0	0	3.79899	2	1565.78	-0.821844	33.4278	0
	High	ETQNVFcDNLSR	1	3	2	unk	C7(Carbamidomethyl)	0	0	3.78691	2	1482.66	-0.654021	31.7218	0
	High	YVTSFNGYVFELGK	1	2	2	unk		0	0	3.72945	2	1623.8	-1.22489	43.8684	0
	High	YVVADcDEScVDVGK	1	3	2	unk	C6(Carbamidomethyl); C10(Carbamidomethyl)	0	0	3.72779	2	1715.72	-1.37748	28.7428	0
	High	cDPLTGEQLHLK	1	2	1	unk	C1(Carbamidomethyl)	0	0	3.70013	3	1410.71	0.662605	31.8343	0
	High	VSNcVcKPNDSFIR	1	3	1	unk	C4(Carbamidomethyl); C6(Carbamidomethyl)	0	0	3.69066	3	1695.79	-0.171525	27.8428	0
	High	SGLAVTcSSKPIGKPSVScDQK	1	2	1	unk	C7(Carbamidomethyl); C19(Carbamidomethyl)	0	0	3.67429	3	2306.15	-0.403901	25.7026	0
	High	LHDTIPVIIEK	2	4	2	unk		0	0	3.67236	2	1277.75	0.449652	33.6009	0
	High	GFSSEYEIDEGASR	1	4	2	unk		0	0	3.6429	2	1546.67	0.648023	30.9832	0
	High	LIASDYASDEIR	1	3	2	unk		0	0	3.63342	2	1352.67	0.411115	31.6561	0
	High	YADTSIVVGIGR	1	4	2	unk		0	0	3.56837	2	1250.67	0.501206	34.6771	0
	High	NGNTYcSPITTVITSK	1	6	2	unk	C6(Carbamidomethyl)	0	0	3.51963	2	1755.86	0.403801	36.418	0
	High	IKDGKVEcVEDIR	1	3	2	unk	C8(Carbamidomethyl)	0	0	3.51918	3	1560.8	-0.480431	25.1194	2
	High	VITEYVVVSPSDTR	2	4	2	unk		0	0	3.50902	2	1564.82	-0.82382	34.26	0
	High	ESGIGYETITTR	1	1	1	unk		0	0	3.49477	2	1326.65	-0.934647	30.6646	0
	High	cAKPAYQIITIR	1	1	1	unk	C1(Carbamidomethyl)	0	0	3.49447	3	1433.79	-0.607256	33.4151	0
	High	cVDLIATNTcLEK	1	1	1	unk	C1(Carbamidomethyl); C10(Carbamidomethyl)	0	0	3.44694	2	1536.74	2.83512	34.3381	0
	High	RPATLIYISDGSEVTK	1	4	2	unk		0	0	3.44594	3	1749.94	0.729155	33.5709	0
	High	VSVIQYGSSPK	1	4	2	unk		0	0	3.43412	2	1164.63	-0.566329	28.0214	0
	High	FTLIGNSYLAPGTSK	1	1	1	unk		0	0	3.37373	2	1568.83	-0.456992	39.636	0
	High	AINSVLDEEEKcVDRVDR	1	2	1	unk	C12(Carbamidomethyl)	0	0	3.31897	3	2147.04	-1.82227	33.797	2
	High	TIVVGLKPTIK	2	7	2	unk		0	0	3.27421	3	1168.77	0.436007	31.4068	0
	High	LVNcQcVPIVK	1	3	2	unk	C4(Carbamidomethyl); C6(Carbamidomethyl)	0	0	3.24493	2	1329.7	-0.619663	30.4898	0
	High	EFVAVVWcQcPPTK	1	2	1	unk	C8(Carbamidomethyl); C10(Carbamidomethyl)	0	0	3.20897	2	1720.82	0.0778029	39.297	0
	High	VSFDGDAEAIIK	1	1	1	unk		0	0	3.19178	2	1264.64	-0.591749	36.3381	0
	High	AINSVLDEEEK	1	2	1	unk		0	0	3.17288	2	1246.62	-0.149929	29.6419	0
	High	GTNTYVVFYK	1	3	2	unk		0	0	3.15601	2	1191.61	0.672125	34.6399	0
	High	GGVFILGSSSQK	1	4	2	unk		0	0	3.07075	2	1179.64	0.73888	34.5364	0
	High	AINSVLDEEEKcVDR	1	2	1	unk	C12(Carbamidomethyl)	0	0	3.06484	2	1776.84	0.185851	32.2839	1
	High	TKcDPLTGEQLHLK	1	2	1	unk	C3(Carbamidomethyl)	0	0	3.0552	3	1639.84	-1.76285	29.2878	1
	High	DVIYTLNPVNcScK	1	2	1	unk	C11(Carbamidomethyl); C13(Carbamidomethyl)	0	0	3.02224	2	1682.79	-0.836005	35.3646	0
	High	VTISYYAVER	1	1	1	unk		0	0	2.98152	2	1200.63	-0.541019	33.2528	0
	High	TLcSNYcDLcR	1	1	1	unk	C3(Carbamidomethyl); C7(Carbamidomethyl); C10(Carbamidomethyl)	0	0	2.96872	2	1461.59	0.412971	29.4981	0
	High	GYAFYHLDETTIR	2	1	1	unk		0	0	2.95365	3	1585.76	-0.237735	36.1911	0
	High	STITEYIHSGGK	2	2	2	unk		0	0	2.92917	3	1292.65	-1.42065	29.5256	0
	High	NRVDLPDLEK	1	4	2	unk		0	0	2.92513	2	1198.64	0.556334	30.3291	1
	High	INHMDLSGGSSYTAR	1	4	2	unk		0	0	2.92054	3	1608.74	-1.01	27.1791	0
	High	TVNDLIPAIENLK	1	3	2	unk		0	0	2.84383	3	1439.81	-0.785504	43.3756	0
	High	VTTTVHYGYDR	1	1	1	unk		0	0	2.8383	3	1311.63	0.259621	24.2743	0
	High	VFHGLPYR	1	1	1	unk		0	0	2.83484	3	988.536	-0.485072	28.937	0
	High	REDIPIPcSGK	1	3	1	unk	C8(Carbamidomethyl)	0	0	2.8106	3	1271.64	0.611948	27.2368	1
	High	VSILVTDGR	1	4	2	unk		0	0	2.78243	2	959.553	0.74063	30.324	0
	High	EVcTGNTLITYR	1	4	2	unk	C3(Carbamidomethyl)	0	0	2.77843	2	1426.7	0.239294	31.9508	0
	High	NNIVIYNELK	1	2	2	unk		0	0	2.77633	2	1219.67	0.890202	34.7473	0
	High	ALYAASEEFR	1	4	2	unk		0	0	2.76983	2	1156.56	-0.809097	31.631	0
	High	VLSTPDGSVWR	1	3	1	unk		0	0	2.72005	2	1216.63	1.71093	33.2178	0
	High	SVLGDALILTSK	1	3	2	unk		0	0	2.65488	2	1216.72	1.28616	42.2765	0
	High	GYTWDVSQQK	1	6	2	unk		0	0	2.6512	2	1211.57	0.284182	30.1456	0
	High	NSYLVPVScGK	1	3	2	unk	C9(Carbamidomethyl)	0	0	2.63506	2	1223.61	0.206895	30.4243	0
	High	TFLTYYYTFR	1	4	2	unk		0	0	2.59776	2	1374.67	0.286666	44.0457	0
	High	STIPVQcPSPYK	1	2	1	unk	C7(Carbamidomethyl)	0	0	2.57275	2	1376.69	-1.14652	28.6852	0
	High	ITTQFNFR	1	1	1	unk		0	0	2.43003	2	1026.54	0.0481842	33.4126	0
	High	LGDEVYPR	1	4	2	unk		0	0	2.35212	2	948.478	-0.126673	26.1617	0
	High	IISLTTVR	1	4	2	unk		0	0	2.33549	2	902.567	0.294721	32.6045	0
	High	YPcLcIcK	1	3	1	unk	C3(Carbamidomethyl); C5(Carbamidomethyl); C7(Carbamidomethyl)	0	0	2.22618	2	1113.49	1.03872	32.6823	0
	High	FNIFYYK	1	2	1	unk		0	0	2.20438	2	994.503	0.113858	40.4897	0
	High	LISIYSR	1	6	2	unk		0	0	2.14285	2	851.499	0.753737	31.1759	0
unk	{Length: 9509} {Type: 5UTR_CDS_3UTR} {Pfam: von Willebrand factor type D domain [PF00094.20, score=50.4]} {Human: VWF, von Willebrand factor [Source:HGNC Symbol;Acc:12726], e=9e-08} {UniRef50_A0A085MIG3, e=1e-23, Uncharacterized protein (Fragment) n=2 Tax=Trichuris suis RepID=A0A085MIG3_9BILA [Invertebrates:Nematoda]} {Drosophila: Apoltp, Apolipoprotein lipid transfer particle [Source:FlyBase gen…	237.885	24.05	9	38	57	68		3169	355.826	8.646
	A2	Sequence	# PSMs	# Proteins	# Protein Groups	Protein Group Accessions	Modifications	ΔCn	Area	XCorr	Charge	MH+ [Da]	ΔM [ppm]	RT [min]	# Missed Cleavages
	High	NAFAGVEYNDEEAAATYEVEDLScGTR	1	3	1	unk	C24(Carbamidomethyl)	0	0	5.85852	3	2981.26	-3.72949	42.5972	0
	High	AQIGSVEYLATGSVRPDSEK	1	3	1	unk		0	0	5.61567	3	2107.06	-0.925402	33.9795	0
	High	SGLTRPEEGVVNADVIVK	2	6	1	unk		0	0	5.20948	3	1883.02	0.247773	33.2377	0
	High	EALSETSELLSYVFSEESLSK	2	2	1	unk		0	0	5.17047	2	2348.15	3.94089	51.9777	0
	High	AADScLISVHPLYQGR	2	2	2	unk	C5(Carbamidomethyl)	0	0	5.09562	3	1786.89	0.405287	35.1377	0
	High	YEALANLEGQISAVPLSSK	1	3	1	unk		0	0	4.76689	2	1990.05	0.189365	42.4175	0
	High	TAILSGDNHLITFDGVALSHK	1	2	2	unk		0	0	4.69479	3	2209.17	1.73003	39.2894	0
	High	LNDKTESLPLEK	2	2	2	unk		0	0	4.66997	3	1386.75	-0.300212	27.5241	1
	High	SETPYAAVEGEIIYSK	1	2	2	unk		0	0	4.51582	2	1756.86	-3.10964	39.6513	0
	High	AGIQSSTSFLSSTGVR	2	3	2	unk		0	0	4.50161	2	1597.82	0.655954	35.6655	0
	High	LINcAYTQTDAADGIK	1	3	1	unk	C4(Carbamidomethyl)	0	0	4.40139	2	1753.84	-0.219299	30.6794	0
	High	LVAFASSKDESASR	1	3	1	unk		0	0	4.2889	3	1467.75	1.03845	25.4096	1
	High	DFEcSAFSIVQEYR	2	2	2	unk	C4(Carbamidomethyl)	0	0	4.19627	2	1750.77	-1.7887	44.5516	0
	High	YLAETIQLILNGDIR	1	2	2	unk		0	0	4.11451	2	1731.97	1.06042	51.5716	0
	High	cVAcQVDSEGPIVK	3	2	2	unk	C1(Carbamidomethyl); C4(Carbamidomethyl)	0	0	4.09855	2	1561.73	-0.897204	28.626	0
	High	LRLELNAAPTR	1	5	1	unk		0	0	3.90616	3	1253.73	1.48942	31.097	1
	High	VQYGLGEDTEQIVWVLTAR	1	2	1	unk		0	0	3.86778	3	2177.12	-0.58315	50.9676	0
	High	SENQLQLLIGDRK	1	3	2	unk		0	0	3.82664	3	1513.83	0.400435	36.4707	1
	High	IDVQPEVTDNKLK	1	1	1	unk		0	0	3.74279	3	1498.81	-0.590077	28.1619	1
	High	WSSYSAPQIVLR	1	2	2	unk		0	0	3.61565	2	1406.74	-0.258847	37.8414	0
	High	TEISGSGEVTYSK	1	5	1	unk		0	0	3.57813	2	1357.65	-2.22599	24.7292	0
	High	IESDLVSTSDEK	1	4	2	unk		0	0	3.53874	2	1322.63	-0.1782	26.1491	0
	High	FSGLTPVLLPIATTK	1	4	1	unk		0	0	3.53608	2	1557.93	0.212679	45.6819	0
	High	ADSENYLVAALTIR	1	5	1	unk		0	0	3.51281	2	1535.8	-2.3957	45.5773	0
	High	SDDFSAFEVNYK	1	3	2	unk		0	0	3.51189	2	1421.62	0.597228	37.7774	0
	High	IKNTIAWDADVSTEK	1	3	1	unk		0	0	3.50047	3	1690.87	0.323637	31.6916	1
	High	AEIEGFEGQISYK	1	4	1	unk		0	0	3.48962	2	1470.71	0.5442	34.9934	0
	High	AVKPENNFEWK	1	3	1	unk		0	0	3.41484	3	1361.69	0.372055	29.4233	0
	High	LEHNDGGYTVQLK	2	3	1	unk		0	0	3.38121	3	1473.73	0.454688	27.1716	0
	High	YTVWRPEcIDAcLR	1	2	2	unk	C8(Carbamidomethyl); C12(Carbamidomethyl)	0	0	3.37546	3	1838.87	-0.165614	37.8439	0
	High	EPITASWEYEDAK	1	3	1	unk		0	0	3.33978	2	1538.7	-0.169044	34.1251	0
	High	INGEDLSTTDAR	1	2	1	unk		0	0	3.29286	2	1291.61	-0.690173	24.5218	0
	High	LNLDLETSLTSK	1	2	1	unk		0	0	3.25828	2	1333.72	-0.18038	38.4356	0
	High	ALTPQQASVQSER	3	3	2	unk		0	0	3.20002	2	1414.73	-1.27878	23.8639	0
	High	NELNLEYDLK	1	3	1	unk		0	0	3.18966	2	1250.63	-0.456795	36.0853	0
	High	STPGYSFLLGLTGK	1	3	1	unk		0	0	3.17068	2	1440.78	1.18736	46.34	0
	High	TYTLEIILPTR	1	3	1	unk		0	0	3.08984	2	1319.76	1.04343	42.9474	0
	High	VDYELTDASADLTINHETNAENTELTLWPNYK	1	4	2	unk		0	0	3.08807	3	3680.71	-3.81645	44.373	0
	High	TESLPNcQTSPcK	1	3	2	unk	C7(Carbamidomethyl); C12(Carbamidomethyl)	0	0	3.06254	2	1521.67	-0.545366	23.2046	0
	High	SDSSIPVANIDR	1	3	1	unk		0	0	2.9585	2	1273.64	0.400619	30.07	0
	High	HEFFWQDWQDNK	1	6	1	unk		0	0	2.90376	3	1679.72	0.580034	41.7472	0
	High	AAELKLEGDFGVLPLK	1	3	1	unk		0	0	2.89011	3	1699.97	1.21162	42.2943	1
	High	cSFcTNEVAR	1	3	1	unk	C1(Carbamidomethyl); C4(Carbamidomethyl)	0	0	2.87242	2	1243.52	0.186261	25.8655	0
	High	RPcSYLIAR	1	2	2	unk	C3(Carbamidomethyl)	0	0	2.81825	3	1135.6	-0.0411445	26.6214	0
	High	TVAVDAIFER	1	3	2	unk		0	0	2.70794	2	1120.6	-0.637764	37.9132	0
	High	LALGDWNPAFR	1	2	2	unk		0	0	2.69405	2	1259.65	0.519899	42.066	0
	High	IGNQFSASFK	1	3	1	unk		0	0	2.68213	2	1098.56	0.914097	31.4244	0
	High	GSGIDAYFVR	1	4	1	unk		0	0	2.66591	2	1084.54	0.0485245	36.5761	0
	High	FDLLSSWQIR	1	2	1	unk		0	0	2.66334	2	1264.67	0.0991567	46.7457	0
	High	LSIVFEAPcIGVK	1	3	1	unk	C9(Carbamidomethyl)	0	0	2.63705	2	1432.79	1.52486	43.4083	0
	High	LGFYGLAYR	1	2	1	unk		0	0	2.62872	2	1059.56	0.307956	39.5354	0
	High	LEGDFGVLPLK	1	3	1	unk		0	0	2.62509	2	1187.67	1.26753	40.6659	0
	High	AEVQQLTEGR	1	2	1	unk		0	0	2.5579	2	1130.58	1.11901	25.3279	0
	High	SSVQLPQVR	1	3	1	unk		0	0	2.49363	2	1013.58	1.18245	29.9637	0
	High	SPFDFDAR	1	5	1	unk		0	0	2.29384	2	954.432	0.325916	34.115	0
	High	FVLQPWR	1	3	1	unk		0	0	2.21585	2	945.531	0.348008	38.8599	0
	High	QILAAFR	1	3	1	unk		0	0	2.12205	2	818.489	0.730493	33.7343	0
unk	{Length: 7263} {Type: 5UTR_CDS_3UTR} {Pfam: Lipoprotein amino terminal region [PF01347.17, score=112.7]} {Human: GAS2L1, growth arrest-specific 2 like 1 [Source:HGNC Symbol;Acc:16955], e=0.010} {UniRef50_UPI0001CBBED9, e=1e-28, PREDICTED: vitellogenin-1-like isoform X1 n=2 Tax=Saccoglossus kowalevskii RepID=UPI0001CBBED9 [Invertebrates:Hemichordata]} {Drosophila: Rfabg, Retinoid- and fatty acid-b…	230.703	24.38	14	9	48	61		2420	273.484	9.48096
	A2	Sequence	# PSMs	# Proteins	# Protein Groups	Protein Group Accessions	Modifications	ΔCn	Area	XCorr	Charge	MH+ [Da]	ΔM [ppm]	RT [min]	# Missed Cleavages
	High	LIGSDDISASDVEALESLTEQPEGLR	2	3	1	unk		0	0	6.75477	3	2744.34	-1.39971	47.42	0
	High	QLEYQYDAQIGSGIEEVSGQFSTVR	1	3	1	unk		0	0	6.52603	3	2804.34	-0.502298	44.3628	0
	High	RVEDIEAVAQQISSQGAPVLR	1	3	2	unk		0	0	6.14209	3	2266.22	3.86051	42.4484	1
	High	TFYTADQIEYHESDSPVYR	2	5	1	unk		0	0	6.02863	2	2321.04	1.14017	34.2778	0
	High	VNGVEVEHSEEPREEVQIYK	1	2	2	unk		0	0	5.85829	3	2370.16	0.450623	29.0722	1
	High	QAGIEPYLQPLSDAAAPWEAR	1	3	2	unk		0	0	5.28989	3	2283.14	0.911453	45.9098	0
	High	INDEESQVGKIEVQFSSNPELKK	1	2	2	unk		0	0	4.99803	3	2618.33	0.623444	35.7308	2
	High	TADSSAEEDIDSDFRLSVSEQR	1	4	2	unk		0	0	4.97874	3	2457.11	3.84217	37.487	1
	High	SLDASVDSELLDILPR	2	3	2	unk		0	0	4.72914	2	1742.92	-0.419908	49.2795	0
	High	LYQLDIEPQAGKPEITIVR	2	4	2	unk		0	0	4.70181	2	2183.21	-0.811392	39.8851	0
	High	VGLcQANQLAEVR	1	1	1	unk	C4(Carbamidomethyl)	0	0	4.56928	2	1457.75	0.573813	32.5336	0
	High	TADSSAEEDIDSDFR	1	4	2	unk		0	0	4.54821	2	1657.68	0.196393	32.3918	0
	High	NAAYSTFTESNIQSGR	2	4	2	unk		0	0	4.49454	2	1745.81	0.78991	31.0518	0
	High	VIEDEESAKPPQVR	3	2	2	unk		0	0	4.41652	3	1596.82	-0.810325	24.8211	0
	High	VVLDTVKDSEFHSK	1	2	1	unk		0	0	4.40011	3	1603.83	-0.231793	27.7221	1
	High	VFHGQLWDELHK	1	3	2	unk		0	0	4.19361	3	1508.76	0.221635	33.869	0
	High	IQDYLKPYLTLSEAQR	1	2	2	unk		0	0	4.12805	3	1938.03	0.826536	40.1177	0
	High	IEVQFSSNPELKK	2	2	2	unk		0	0	3.91438	3	1518.82	-0.390646	30.597	1
	High	VLFNEAEPFWSVNIK	1	6	1	unk		0	0	3.90529	2	1792.93	-0.682974	46.986	0
	High	EEPLKANPLFTPScIR	1	2	2	unk	C14(Carbamidomethyl)	0	0	3.74361	3	1871.97	-0.49245	36.7394	1
	High	SSDLVSVSNLAQYLVEMGGDR	2	6	2	unk		0	0	3.72023	2	2240.09	1.32216	52.6324	0
	High	TFTDAEESPVcR	2	2	2	unk	C11(Carbamidomethyl)	0	0	3.60455	2	1411.62	-0.427401	27.2416	0
	High	VLFNEAEPFWSVNIKK	1	6	1	unk		0	0	3.57716	3	1921.02	-0.866472	43.1217	1
	High	IEVQFSSNPELK	1	2	2	unk		0	0	3.53905	2	1390.72	0.02141	33.9395	0
	High	ALKQPFAVLLR	1	6	1	unk		0	0	3.32418	3	1255.79	0.126726	39.1448	1
	High	ISIPAQLGSSSAAR	2	4	2	unk		0	0	3.316	3	1357.74	-0.448375	32.9333	0
	High	LKVIEDEESAKPPQVR	1	2	2	unk		0	0	3.2309	3	1838	0.578095	27.5316	1
	High	QQQVSLLVGGK	1	3	2	unk		0	0	3.17226	2	1156.67	0.425023	31.2035	0
	High	EVLVKVGSEYEQR	1	4	2	unk		0	0	3.15709	3	1535.8	-1.33143	28.6035	1
	High	ANPLFTPScIR	1	2	2	unk	C9(Carbamidomethyl)	0	0	3.15129	2	1275.65	2.24918	35.4677	0
	High	ISSKQQQVSLLVGGK	1	3	2	unk		0	0	3.14966	3	1571.91	1.47098	29.7107	1
	High	EFIAEVTAGLRR	1	3	2	unk		0	0	3.13641	3	1361.75	-0.101445	37.5619	1
	High	VRPTVQSVLSMLQR	1	3	2	unk		0	0	3.11238	3	1613.92	0.511627	43.8583	0
	High	TEGLQSVLAK	1	3	2	unk		0	0	3.1079	2	1045.59	3.32965	31.9005	0
	High	EFIAEVTAGLR	1	3	2	unk		0	0	3.06233	2	1205.65	-0.116079	40.0504	0
	High	YMDAQLLNR	1	4	2	unk		0	0	2.98426	2	1123.56	0.818245	32.1566	0
	High	AEKSPVTVEISK	1	3	2	unk		0	0	2.97283	3	1287.72	0.0928324	26.0816	1
	High	ITIVSRPSPVDFR	3	2	2	unk		0	0	2.95292	3	1486.84	1.41614	33.5933	0
	High	IHADLIAcFR	1	3	2	unk	C8(Carbamidomethyl)	0	0	2.94262	3	1215.63	-0.553191	35.8087	0
	High	TFDDVAYSIPK	1	3	2	unk		0	0	2.91185	2	1255.62	0.0890137	35.6931	0
	High	WTVTFTEVNLR	1	5	1	unk		0	0	2.8599	2	1365.72	0.753732	42.4786	0
	High	LVSAVFEPR	1	2	2	unk		0	0	2.84952	2	1017.57	0.230299	32.9283	0
	High	SLPLRSDEWFNDRR	1	2	2	unk		0	0	2.81121	3	1790.89	0.240464	34.7248	2
	High	GESDWWQPR	1	4	2	unk		0	0	2.7631	2	1160.51	0.00791838	35.6281	0
	High	SSESVFDSLK	1	2	2	unk		0	0	2.70495	2	1098.53	0.914795	34.2198	0
	High	VQAVYATQNmLR	1	6	3	unk	M10(Oxidation)	0	0	2.69156	2	1409.72	-0.943748	27.732	0
	High	ASLPIVIK	1	4	2	unk		0	0	2.15795	2	840.556	0.634659	35.1005	0
	High	EFQVLAHIK	1	3	2	unk		0	0	2.06131	2	1084.62	0.371324	33.6319	0
unk	{Length: 15710} {Type: 5UTR_CDS_3UTR} {Pfam: von Willebrand factor type A domain [PF13519.1, score=85.1]} {Human: ZAN, zonadhesin [Source:HGNC Symbol;Acc:12857], e=2e-32} {UniRef50_K1Q8Z0, e=1e-43, IgGFc-binding protein n=4 Tax=Crassostrea gigas RepID=K1Q8Z0_CRAGI [Invertebrates:Mollusca]} {Drosophila: Hml, Hemolectin [Source:FlyBase gene name;Acc:FBgn0029167], e=9e-17} {Celegans: him-4, Caenorha…	215.034	12.97	4	45	58	63		5237	611.069	10.1841
	A2	Sequence	# PSMs	# Proteins	# Protein Groups	Protein Group Accessions	Modifications	ΔCn	Area	XCorr	Charge	MH+ [Da]	ΔM [ppm]	RT [min]	# Missed Cleavages
	High	KVSEGQcDTTDScTKPVIYER	1	2	2	unk	C7(Carbamidomethyl); C13(Carbamidomethyl)	0	0	6.43078	3	2473.13	-1.06214	24.6285	1
	High	VSEGQcDTTDScTKPVIYER	1	2	2	unk	C6(Carbamidomethyl); C12(Carbamidomethyl)	0	0	5.70428	3	2345.04	-1.25059	26.1517	0
	High	ASSGGDcPEYSLSGIEDALK	1	1	1	unk	C7(Carbamidomethyl)	0	0	5.35895	2	2055.92	0.0665922	42.7301	0
	High	ScVIDLSLLEEQQTLLK	2	1	1	unk	C2(Carbamidomethyl)	0	0	5.14964	2	1989.06	0.707932	46.824	0
	High	QAGEPYFNQENTcTVDYSIIK	1	2	2	unk	C13(Carbamidomethyl)	0	0	4.75209	3	2477.13	2.4131	38.7326	0
	High	HTQIITVATGDLcK	1	1	1	unk	C13(Carbamidomethyl)	0	0	4.63668	2	1556.81	0.118854	31.9708	0
	High	YILAETVSSSGEcAFR	1	1	1	unk	C13(Carbamidomethyl)	0	0	4.53772	2	1789.84	0.671734	37.2835	0
	High	AVAGEVSFQAFPSSASK	1	1	1	unk		0	0	4.28531	2	1682.84	1.03769	35.8213	0
	High	QNVVQDDELINcK	1	1	1	unk	C12(Carbamidomethyl)	0	0	4.12008	2	1574.75	-0.770663	30.7411	0
	High	SSGTWVTSQVTWK	1	2	2	unk		0	0	4.11449	2	1466.73	0.494783	36.8972	0
	High	DREcTLDQVVR	2	1	1	unk	C4(Carbamidomethyl)	0	0	4.06093	3	1390.68	0.640914	27.7069	1
	High	TNQIVTSNYIYTAK	1	2	1	unk		0	0	4.02088	2	1615.83	-0.045902	32.8632	0
	High	GLcGNcDGDASNDLTDR	1	1	1	unk	C3(Carbamidomethyl); C6(Carbamidomethyl)	0	0	3.99559	2	1839.72	-1.25804	26.7419	0
	High	FPQVcIcDELPER	1	2	2	unk	C5(Carbamidomethyl); C7(Carbamidomethyl)	0	0	3.99498	2	1662.76	0.295406	38.8977	0
	High	VLVGEGFcKPVPR	2	1	1	unk	C8(Carbamidomethyl)	0	0	3.98436	3	1457.79	0.198592	30.4193	0
	High	KWSSAQEScIWVR	1	1	1	unk	C9(Carbamidomethyl)	0	0	3.97773	3	1636.79	-1.17558	33.1817	1
	High	cccSPVVLDLKPR	1	1	1	unk	C1(Carbamidomethyl); C2(Carbamidomethyl); C3(Carbamidomethyl)	0	0	3.94355	3	1603.78	0.0957414	33.2102	0
	High	cKDSDGPPEISNEVEK	1	1	1	unk	C1(Carbamidomethyl)	0	0	3.75575	3	1803.81	-0.141755	26.0214	1
	High	GScEcREELLIScVK	1	1	1	unk	C3(Carbamidomethyl); C5(Carbamidomethyl); C13(Carbamidomethyl)	0	0	3.7468	3	1839.84	-0.683286	32.9257	1
	High	SVTFSHSSGLYTHDK	1	1	1	unk		0	0	3.68598	3	1665.79	-0.320149	25.6248	0
	High	YPYHNEYDILAK	1	1	1	unk		0	0	3.67625	2	1525.73	0.262329	33.2001	0
	High	GHIITYTAVNFVK	1	2	2	unk		0	0	3.57894	3	1462.81	0.236803	35.7684	0
	High	WSSAQEScIWVR	1	1	1	unk	C8(Carbamidomethyl)	0	0	3.54144	2	1508.69	-0.579199	36.236	0
	High	WYSTLYSVTPIFDR	1	2	1	unk		0	0	3.49646	2	1747.87	-1.94129	46.2868	0
	High	VFVHNGNLFNR	1	1	1	unk		0	0	3.49415	3	1316.68	-3.14844	31.2136	0
	High	LLFVDNQPTLVPHR	1	1	1	unk		0	0	3.47398	3	1648.92	0.928438	38.3679	0
	High	VQYTSWKPNLK	1	2	2	unk		0	0	3.39496	3	1363.74	0.41035	31.2993	0
	High	LHDGLGYIFYSGR	1	1	1	unk		0	0	3.36506	3	1497.75	1.14604	39.0692	0
	High	ATGWATDYISEAR	1	1	1	unk		0	0	3.25871	2	1440.67	-0.493577	36.1207	0
	High	KVLVGEGFcKPVPR	1	1	1	unk	C9(Carbamidomethyl)	0	0	3.25042	3	1585.89	0.894993	27.9334	1
	High	FKDYVVALFGDPYIR	1	1	1	unk		0	0	3.2067	3	1802.95	1.193	46.394	1
	High	VTTVYYTFDIR	1	1	1	unk		0	0	3.1963	2	1377.7	-4.28184	39.8549	0
	High	LTTITESLDEK	1	2	2	unk		0	0	3.1954	2	1249.65	0.120072	31.3018	0
	High	TWQVYSSRPIPR	2	1	1	unk		0	0	3.19296	3	1489.79	0.272336	31.3343	0
	High	SVLFLFTDAAAK	1	1	1	unk		0	0	3.18394	2	1282.71	0.697295	45.9022	0
	High	ITTHVQLPDR	1	1	1	unk		0	0	3.16368	3	1179.65	-0.401933	27.2777	0
	High	YSEKEWcGIISK	1	1	1	unk	C7(Carbamidomethyl)	0	0	3.10335	3	1499.72	0.40599	33.0009	1
	High	FSNYVIATFGDPYVR	2	1	1	unk		0	0	3.07357	3	1748.87	1.35576	44.2326	0
	High	ITYEVcYcNKR	1	1	1	unk	C6(Carbamidomethyl); C8(Carbamidomethyl)	0	0	3.06375	3	1505.69	0.679402	27.0373	1
	High	NEYHNLVSVR	1	1	1	unk		0	0	3.05426	3	1230.62	-0.197213	27.2441	0
	High	LALSYLVTEK	1	1	1	unk		0	0	3.02822	2	1136.66	1.16746	38.5971	0
	High	RGVLAFFLR	1	1	1	unk		0	0	2.96101	3	1078.65	-0.196724	43.3457	1
	High	WSVPVEcSQSVR	1	2	2	unk	C7(Carbamidomethyl)	0	0	2.95901	2	1433.68	-1.0103	32.9206	0
	High	YYILDGSGNcVK	1	2	2	unk	C10(Carbamidomethyl)	0	0	2.92766	2	1388.65	0.0155234	32.7506	0
	High	cKDSDGPPEISNEVEKK	1	1	1	unk	C1(Carbamidomethyl)	0	0	2.91614	3	1931.91	2.77458	24.3197	2
	High	SNNYITDTYK	1	1	1	unk		0	0	2.89418	2	1218.56	0.539449	28.0189	0
	High	FVWSPcVAGWK	1	1	1	unk	C6(Carbamidomethyl)	0	0	2.87782	2	1336.65	2.59387	42.4636	0
	High	LLSPcNAScIR	1	2	1	unk	C5(Carbamidomethyl); C9(Carbamidomethyl)	0	0	2.8444	2	1290.63	0.064178	29.2701	0
	High	cGINVYWDGK	1	1	1	unk	C1(Carbamidomethyl)	0	0	2.79408	2	1211.55	-0.282539	35.5229	0
	High	SIScPDPPEYK	1	2	1	unk	C4(Carbamidomethyl)	0	0	2.74372	2	1292.58	-1.29432	26.6715	0
	High	TEYLYTYK	1	1	1	unk		0	0	2.4862	2	1080.52	-0.879194	30.736	0
	High	FFVWTVYR	1	1	1	unk		0	0	2.32557	2	1117.58	0.411891	44.2148	0
	High	ISYEFYFR	1	1	1	unk		0	0	2.28749	2	1124.54	-0.286532	40.4039	0
	High	ISFLLR	1	3	1	unk		0	0	2.27642	2	748.471	-0.9185	38.1266	0
	High	FAIVSTWK	1	1	1	unk		0	0	2.21373	2	951.53	0.151924	37.2634	0
	High	TIVYNVVVNR	1	2	2	unk		0	0	2.20736	2	1176.67	-0.259994	32.8531	0
	High	cYWTTVR	1	2	2	unk	C1(Carbamidomethyl)	0	0	2.14856	2	985.454	-1.66623	30.7712	0
	High	TTVKPVScGDGTWR	1	2	2	unk	C8(Carbamidomethyl)	0	0	2.11976	2	1563.76	-1.56435	25.7751	0
unk	{Length: 18692} {Type: 5UTR_CDS_3UTR} {Pfam: Calcium-binding EGF domain [PF07645.10, score=970.1]} {Human: FBN2, fibrillin 2 [Source:HGNC Symbol;Acc:3604], e=0.0} {UniRef50_H2Y5Q8, e=0.0, Uncharacterized protein n=1 Tax=Ciona savignyi RepID=H2Y5Q8_CIOSA [Invertebrates:Chordata]} {Drosophila: dp, dumpy [Source:FlyBase gene name;Acc:FBgn0053196], e=0.0} {RNA815_32} {RNA1310_12} - [RNA1509_276_1]	184.959	12.41	10	51	51	51		6230	671.814	5.90967
	A2	Sequence	# PSMs	# Proteins	# Protein Groups	Protein Group Accessions	Modifications	ΔCn	Area	XCorr	Charge	MH+ [Da]	ΔM [ppm]	RT [min]	# Missed Cleavages
	High	TGAAcSAFGNVHVVTFDGAHQVGGSR	1	3	1	unk	C5(Carbamidomethyl)	0	0	7.11835	4	2602.22	-0.221064	34.8002	0
	High	HASATEcVDIDEcTTGAHNcDTNAR	1	2	1	unk	C7(Carbamidomethyl); C13(Carbamidomethyl); C20(Carbamidomethyl)	0	0	6.34574	4	2805.12	-2.59965	24.7986	0
	High	QAAALADQAGQcWQLVHAYSQR	1	2	1	unk	C12(Carbamidomethyl)	0	0	5.62807	3	2472.18	-0.51211	38.2801	0
	High	DGcSDGKPTGPASFEVVQK	1	2	1	unk	C3(Carbamidomethyl)	0	0	5.5187	3	1978.92	-0.436671	29.6043	0
	High	DINEcAQGTHQcVEHAEcR	1	1	1	unk	C5(Carbamidomethyl); C12(Carbamidomethyl); C18(Carbamidomethyl)	0	0	4.75752	3	2313.94	-0.780953	23.2501	0
	High	cNPGGETEIQIVGGcVR	1	2	1	unk	C1(Carbamidomethyl); C15(Carbamidomethyl)	0	0	4.57637	2	1845.86	1.20916	34.3004	0
	High	WTAYcNSDKDPSDGDNENINFAR	1	2	1	unk	C5(Carbamidomethyl)	0	0	4.56928	3	2689.12	-0.481053	32.3338	1
	High	DTAcANIDEcALPSAAR	1	2	1	unk	C4(Carbamidomethyl); C10(Carbamidomethyl)	0	0	4.52393	2	1834.81	0.485606	31.1785	0
	High	VVLDGQLVNLPAEPLDSAGRPLGFTIR	1	2	1	unk		0	0	4.48348	3	2847.57	-1.52611	46.0919	0
	High	GYILDSDNNcVDIDEcK	1	2	1	unk	C10(Carbamidomethyl); C16(Carbamidomethyl)	0	0	4.37264	2	2029.85	-1.08414	34.3834	0
	High	GDNPITYcAPLAQLQLLK	1	2	1	unk	C8(Carbamidomethyl)	0	0	4.3649	2	2015.07	3.84258	46.4832	0
	High	HQLDALIQSSTYcTQR	1	2	1	unk	C13(Carbamidomethyl)	0	0	4.30967	3	1920.93	0.999389	32.6899	0
	High	AAGcSDYEVSYLcPADIDEcALK	1	3	1	unk	C4(Carbamidomethyl); C13(Carbamidomethyl); C20(Carbamidomethyl)	0	0	4.05218	3	2607.1	-3.08289	41.032	0
	High	cLEPTFSATTGPDGELR	1	2	1	unk	C1(Carbamidomethyl)	0	0	4.05097	2	1850.86	0.230865	35.45	0
	High	GTADcVNLVGSFAcR	1	1	1	unk	C5(Carbamidomethyl); C14(Carbamidomethyl)	0	0	4.00823	2	1626.74	-0.521331	37.5746	0
	High	cEDINEcDNPALNK	1	1	1	unk	C1(Carbamidomethyl); C7(Carbamidomethyl)	0	0	3.7916	2	1691.7	-0.529067	25.9761	0
	High	NALcVNTPGGFDcR	1	1	1	unk	C4(Carbamidomethyl); C13(Carbamidomethyl)	0	0	3.78636	2	1580.69	0.00398974	32.5009	0
	High	cVDTPGSYQcEcNQGFRPVGPR	1	1	1	unk	C1(Carbamidomethyl); C10(Carbamidomethyl); C12(Carbamidomethyl)	0	0	3.78118	3	2584.12	0.925703	30.1106	0
	High	VVcSEIcNSPIDWK	1	3	1	unk	C3(Carbamidomethyl); C7(Carbamidomethyl)	0	0	3.7665	2	1706.79	-0.0492416	36.6188	0
	High	VPTHcSLVYNFQR	1	2	1	unk	C5(Carbamidomethyl)	0	0	3.73761	3	1620.79	-0.656323	32.0464	0
	High	TDGSVYVKDDFSR	1	3	1	unk		0	0	3.71948	3	1488.7	1.43232	28.4473	1
	High	GFQTAPDGGVGcGcAAR	1	2	1	unk	C12(Carbamidomethyl); C14(Carbamidomethyl)	0	0	3.63448	2	1680.72	0.320301	26.3677	0
	High	AVLPITGVSLPSLSPGAK	1	2	1	unk		0	0	3.57889	2	1707	-4.30051	44.5017	0
	High	GcVDIDEcSENADDcNR	1	1	1	unk	C2(Carbamidomethyl); C8(Carbamidomethyl); C15(Carbamidomethyl)	0	0	3.57533	2	2028.74	1.4157	25.3995	0
	High	cEcSDGFSLDSATGR	1	2	1	unk	C1(Carbamidomethyl); C3(Carbamidomethyl)	0	0	3.54976	2	1661.65	-0.640424	31.8119	0
	High	cLDVNcPDGAYcK	1	2	1	unk	C1(Carbamidomethyl); C6(Carbamidomethyl); C12(Carbamidomethyl)	0	0	3.48518	2	1571.63	0.11488	27.7396	0
	High	FREDDDATFILR	1	2	1	unk		0	0	3.44654	3	1497.73	0.0606064	35.6134	1
	High	YDcNNSPLVSAGNEASHFYTTGK	1	2	1	unk	C3(Carbamidomethyl)	0	0	3.44257	3	2532.11	-1.52333	37.266	0
	High	LADcINTAGSYR	1	2	1	unk	C4(Carbamidomethyl)	0	0	3.3935	2	1340.63	0.193352	27.8126	0
	High	DGNYLYAPPSSQPR	1	2	1	unk		0	0	3.32152	2	1564.74	1.30703	30.3367	0
	High	LAAcIGNLcTcNR	1	3	1	unk	C4(Carbamidomethyl); C9(Carbamidomethyl); C11(Carbamidomethyl)	0	0	3.28956	2	1522.69	0.91278	31.4143	0
	High	QSPLLLGPNESTR	1	2	1	unk		0	0	3.28332	2	1411.75	-0.746599	32.8581	0
	High	VcEDIDEcLENR	1	2	1	unk	C2(Carbamidomethyl); C8(Carbamidomethyl)	0	0	3.21819	2	1551.64	-0.664356	30.3969	0
	High	QSTYcIQYAR	1	2	1	unk	C5(Carbamidomethyl)	0	0	3.18826	2	1289.59	0.450476	28.2669	0
	High	ALDVNVScScQK	1	3	1	unk	C8(Carbamidomethyl); C10(Carbamidomethyl)	0	0	3.12768	2	1380.62	-0.256495	26.398	0
	High	VYPDcHSYYSAR	1	2	1	unk	C5(Carbamidomethyl)	0	0	3.11509	3	1517.65	1.30373	25.51	0
	High	LGDLYLLPNQYK	1	2	1	unk		0	0	3.03494	2	1436.78	2.33479	40.7245	0
	High	AVcVNTPGGYQcR	1	2	1	unk	C3(Carbamidomethyl); C12(Carbamidomethyl)	0	0	3.03363	2	1481.66	-2.8337	25.9184	0
	High	VLEGTYVINK	1	2	1	unk		0	0	2.98302	2	1135.64	0.643611	30.0351	0
	High	cDGSADWKDDDGVFTDK	1	2	1	unk	C1(Carbamidomethyl)	0	0	2.94108	3	1930.77	-2.44974	32.0086	1
	High	YQcIQScYDK	1	1	1	unk	C3(Carbamidomethyl); C7(Carbamidomethyl)	0	0	2.90741	2	1364.56	0.172602	25.0886	0
	High	FcNDINEcLDPK	1	1	1	unk	C2(Carbamidomethyl); C8(Carbamidomethyl)	0	0	2.90697	2	1524.65	0.073671	31.6235	0
	High	YcVSNSDcLR	1	3	1	unk	C2(Carbamidomethyl); C8(Carbamidomethyl)	0	0	2.61524	2	1273.53	-0.529887	25.7251	0
	High	SGYWPVAGSQPTTcAK	1	2	1	unk	C14(Carbamidomethyl)	0	0	2.56101	2	1709.79	-1.16085	33.0638	0
	High	QcFDDDEcALGK	1	2	1	unk	C2(Carbamidomethyl); C8(Carbamidomethyl)	0	0	2.53554	2	1457.57	-0.28077	28.2149	0
	High	cLcGTVGLcR	1	3	1	unk	C1(Carbamidomethyl); C3(Carbamidomethyl); C9(Carbamidomethyl)	0	0	2.42388	2	1195.54	0.43371	29.2552	0
	High	VFVAGVLVR	1	3	1	unk		0	0	2.37813	2	959.604	0.280501	37.0377	0
	High	GDWQLSDLFcGK	1	2	1	unk	C10(Carbamidomethyl)	0	0	2.28175	2	1425.65	-0.955328	45.9705	0
	High	FLYDYFFNSR	1	3	1	unk		0	0	2.25979	2	1371.64	2.25925	46.0565	0
	High	SVLPLSSVR	1	2	1	unk		0	0	2.14821	2	957.573	-0.254744	33.2402	0
	High	IAYYNWK	1	4	1	unk		0	0	2.03603	2	957.483	-0.12183	32.7835	0
unk	{Length: 4807} {Type: 5UTR_CDS_3UTR} {Pfam: WSC domain [PF01822.14, score=628.2]} {Human: WSCD2, WSC domain containing 2 [Source:HGNC Symbol;Acc:29117], e=6e-21} {UniRef50_UPI0005C3BEC3, e=1e-137, PREDICTED: uncharacterized protein LOC105345065 n=1 Tax=Crassostrea gigas RepID=UPI0005C3BEC3 [Invertebrates:Mollusca]} {Drosophila: oxt, peptide O-xylosyltransferase [Source:FlyBase gene name;Acc:FBgn0…	180.183	28.09	10	1	38	45		1602	176.113	8.30908
	A2	Sequence	# PSMs	# Proteins	# Protein Groups	Protein Group Accessions	Modifications	ΔCn	Area	XCorr	Charge	MH+ [Da]	ΔM [ppm]	RT [min]	# Missed Cleavages
	High	EQIcGGGWHNSVYATGLTVEQASLK	1	5	2	unk	C4(Carbamidomethyl)	0	0	6.77305	3	2705.29	-1.63663	38.8927	0
	High	KGFAFAGLQNSIEcWcGNQFGR	1	7	2	unk	C14(Carbamidomethyl); C16(Carbamidomethyl)	0	0	6.62553	3	2547.18	5.80477	44.8931	1
	High	NSVYATHADISVPSTLGcYKDQAVR	1	5	3	unk	C18(Carbamidomethyl)	0	0	6.36576	4	2752.34	-0.0578288	34.5013	1
	High	NSVYATHADISVPSTLGcYK	2	5	3	unk	C18(Carbamidomethyl)	0	0	6.00635	2	2183.04	0.0859402	35.3698	0
	High	YAGTQAASYcFcGDKYGR	1	5	3	unk	C10(Carbamidomethyl); C12(Carbamidomethyl)	0	0	5.38873	3	2074.88	1.04819	29.8738	1
	High	YAGVQYSNQcWcGNSYGR	2	5	3	unk	C10(Carbamidomethyl); C12(Carbamidomethyl)	0	0	5.36098	2	2169.89	-0.138824	32.402	0
	High	DLPFHSAGTTDVNScVK	2	5	2	unk	C15(Carbamidomethyl)	0	0	5.25566	2	1847.86	0.388368	31.2336	0
	High	YAGLQGGNAcYcGDSYGR	2	5	2	unk	C10(Carbamidomethyl); C12(Carbamidomethyl)	0	0	4.91199	2	1968.79	-1.21211	29.3126	0
	High	YAALQAGVQcFcGDSYGK	2	8	2	unk	C10(Carbamidomethyl); C12(Carbamidomethyl)	0	0	4.88008	2	1994.87	-0.793765	35.9118	0
	High	YAGIQAASYcFcGNR	2	5	2	unk	C10(Carbamidomethyl); C12(Carbamidomethyl)	0	0	4.71748	2	1737.75	-0.631825	34.3279	0
	High	YAGTQAASYcFcGDK	1	5	3	unk	C10(Carbamidomethyl); C12(Carbamidomethyl)	0	0	4.60097	2	1698.69	-1.04908	29.5231	0
	High	YFGLQSTScFcGNHFGK	1	5	3	unk	C9(Carbamidomethyl); C11(Carbamidomethyl)	0	0	4.54404	3	2009.86	0.565098	36.9672	0
	High	DQIcGGALYNHIYESGKPEFVFK	1	5	3	unk	C4(Carbamidomethyl)	0	0	4.40684	3	2672.28	0.83046	40.1054	0
	High	GDRDLPILSFSGSTVSINScVK	1	5	3	unk	C20(Carbamidomethyl)	0	0	4.36254	3	2352.19	0.104326	42.0937	1
	High	LTPLGcYVDKGDR	1	5	3	unk	C6(Carbamidomethyl)	0	0	4.34595	3	1493.74	1.55845	31.0644	1
	High	YFGVQNSNHcFcGDK	1	5	2	unk	C10(Carbamidomethyl); C12(Carbamidomethyl)	0	0	4.24058	3	1832.75	0.727012	29.2202	0
	High	YAGLQAGAYcFcGK	1	5	2	unk	C10(Carbamidomethyl); C12(Carbamidomethyl)	0	0	4.18225	2	1565.69	0.200876	34.6472	0
	High	DLPILSFSGSTVSINScVK	1	5	3	unk	C17(Carbamidomethyl)	0	0	4.07286	2	2024.04	0.521811	45.687	0
	High	ALDADcATPcSVNK	1	5	2	unk	C6(Carbamidomethyl); C10(Carbamidomethyl)	0	0	3.85017	2	1521.67	0.00304066	24.8866	0
	High	GFLGTVDVHYcR	1	5	3	unk	C11(Carbamidomethyl)	0	0	3.80429	3	1423.68	1.50035	34.5038	0
	High	NLIYETEYTPSKR	2	5	2	unk		0	0	3.76462	3	1613.82	-0.309739	30.6219	1
	High	cGGYYFNSIYR	1	4	2	unk	C1(Carbamidomethyl)	0	0	3.63105	2	1399.61	-0.0388823	36.7541	0
	High	LYGFLYFGVQNGDEcR	1	5	2	unk	C15(Carbamidomethyl)	0	0	3.57178	2	1937.88	-2.36575	46.1127	0
	High	DLPFHSAGTTDVNScVKR	1	5	2	unk	C15(Carbamidomethyl)	0	0	3.41642	3	2003.96	-0.00646922	29.2726	1
	High	APNYTNLGcYR	1	2	1	unk	C9(Carbamidomethyl)	0	0	3.35638	2	1328.61	0.219063	30.9934	0
	High	NLIYETEYTPSK	1	5	2	unk		0	0	3.30627	2	1457.71	-1.2653	32.781	0
	High	TLGcFIDTGNR	1	4	2	unk	C4(Carbamidomethyl)	0	0	3.06454	2	1253.59	0.139376	33.4476	0
	High	ALDADcATPcSVNKK	1	5	2	unk	C6(Carbamidomethyl); C10(Carbamidomethyl)	0	0	3.05767	2	1649.76	0.373194	22.9193	1
	High	DTGERDLPLKAEVK	1	4	2	unk		0	0	2.97955	3	1570.85	0.971213	27.2492	2
	High	KDEIcGAGWR	1	5	2	unk	C5(Carbamidomethyl)	0	0	2.97373	3	1191.56	0.260315	26.2219	1
	High	TGAITLNNcR	1	7	3	unk	C9(Carbamidomethyl)	0	0	2.77533	2	1119.56	-0.129207	25.086	0
	High	TYIGcYIDSGAR	1	4	2	unk	C5(Carbamidomethyl)	0	0	2.56563	2	1375.63	-0.417654	33.6268	0
	High	DEIcGAGWR	1	5	2	unk	C4(Carbamidomethyl)	0	0	2.53299	2	1063.46	0.0740817	29.0921	0
	High	LTPLGcYVDK	1	5	3	unk	C6(Carbamidomethyl)	0	0	2.40388	2	1165.59	0.100769	33.2478	0
	High	AQIcGGAWR	1	6	2	unk	C4(Carbamidomethyl)	0	0	2.37969	2	1018.49	0.290598	27.4205	0
	High	YGQVEDVR	1	7	3	unk		0	0	2.25597	2	965.469	0.584773	22.7306	0
	High	QIcGGGWR	1	5	3	unk	C3(Carbamidomethyl)	0	0	2.22136	2	933.437	0.68218	25.7726	0
	High	YGQGAEGScSIK	1	5	3	unk	C9(Carbamidomethyl)	0	0	2.12741	2	1256.56	0.71145	21.1557	0
unk	{Length: 4872} {Type: 5UTR_CDS_3UTR} {Pfam: WSC domain [PF01822.14, score=628.6]} {Human: WSCD2, WSC domain containing 2 [Source:HGNC Symbol;Acc:29117], e=6e-21} {UniRef50_UPI0005C3BEC3, e=1e-136, PREDICTED: uncharacterized protein LOC105345065 n=1 Tax=Crassostrea gigas RepID=UPI0005C3BEC3 [Invertebrates:Mollusca]} {Drosophila: oxt, peptide O-xylosyltransferase [Source:FlyBase gene name;Acc:FBgn0…	180.005	27.73	10	1	38	45		1623	178.294	8.22119
	A2	Sequence	# PSMs	# Proteins	# Protein Groups	Protein Group Accessions	Modifications	ΔCn	Area	XCorr	Charge	MH+ [Da]	ΔM [ppm]	RT [min]	# Missed Cleavages
	High	EQIcGGGWHNSVYATGLTVEQASLK	1	5	2	unk	C4(Carbamidomethyl)	0	0	6.77305	3	2705.29	-1.63663	38.8927	0
	High	KGFAFAGLQNSIEcWcGNQFGR	1	7	2	unk	C14(Carbamidomethyl); C16(Carbamidomethyl)	0	0	6.62553	3	2547.18	5.80477	44.8931	1
	High	NSVYATHADISVPSTLGcYKDQAVR	1	5	3	unk	C18(Carbamidomethyl)	0	0	6.36576	4	2752.34	-0.0578288	34.5013	1
	High	NSVYATHADISVPSTLGcYK	2	5	3	unk	C18(Carbamidomethyl)	0	0	6.00635	2	2183.04	0.0859402	35.3698	0
	High	YAGTQAASYcFcGDKYGR	1	5	3	unk	C10(Carbamidomethyl); C12(Carbamidomethyl)	0	0	5.38873	3	2074.88	1.04819	29.8738	1
	High	YAGVQYSNQcWcGNSYGR	2	5	3	unk	C10(Carbamidomethyl); C12(Carbamidomethyl)	0	0	5.36098	2	2169.89	-0.138824	32.402	0
	High	DLPFHSAGTTDVNScVK	2	5	2	unk	C15(Carbamidomethyl)	0	0	5.25566	2	1847.86	0.388368	31.2336	0
	High	YAGLQGGNAcYcGDSYGR	2	5	2	unk	C10(Carbamidomethyl); C12(Carbamidomethyl)	0	0	4.91199	2	1968.79	-1.21211	29.3126	0
	High	YAALQAGVQcFcGDSYGK	2	8	2	unk	C10(Carbamidomethyl); C12(Carbamidomethyl)	0	0	4.88008	2	1994.87	-0.793765	35.9118	0
	High	YAGIQAASYcFcGNR	2	5	2	unk	C10(Carbamidomethyl); C12(Carbamidomethyl)	0	0	4.71748	2	1737.75	-0.631825	34.3279	0
	High	YAGTQAASYcFcGDK	1	5	3	unk	C10(Carbamidomethyl); C12(Carbamidomethyl)	0	0	4.60097	2	1698.69	-1.04908	29.5231	0
	High	YFGLQSTScFcGNHFGK	1	5	3	unk	C9(Carbamidomethyl); C11(Carbamidomethyl)	0	0	4.54404	3	2009.86	0.565098	36.9672	0
	High	DQIcGGALYNHIYESGKPEFVFK	1	5	3	unk	C4(Carbamidomethyl)	0	0	4.40684	3	2672.28	0.83046	40.1054	0
	High	GDRDLPILSFSGSTVSINScVK	1	5	3	unk	C20(Carbamidomethyl)	0	0	4.36254	3	2352.19	0.104326	42.0937	1
	High	LTPLGcYVDKGDR	1	5	3	unk	C6(Carbamidomethyl)	0	0	4.34595	3	1493.74	1.55845	31.0644	1
	High	YFGVQNSNHcFcGDK	1	5	2	unk	C10(Carbamidomethyl); C12(Carbamidomethyl)	0	0	4.24058	3	1832.75	0.727012	29.2202	0
	High	YAGLQAGAYcFcGK	1	5	2	unk	C10(Carbamidomethyl); C12(Carbamidomethyl)	0	0	4.18225	2	1565.69	0.200876	34.6472	0
	High	DLPILSFSGSTVSINScVK	1	5	3	unk	C17(Carbamidomethyl)	0	0	4.07286	2	2024.04	0.521811	45.687	0
	High	ALDADcATPcSVNK	1	5	2	unk	C6(Carbamidomethyl); C10(Carbamidomethyl)	0	0	3.85017	2	1521.67	0.00304066	24.8866	0
	High	GFLGTVDVHYcR	1	5	3	unk	C11(Carbamidomethyl)	0	0	3.80429	3	1423.68	1.50035	34.5038	0
	High	NLIYETEYTPSKR	2	5	2	unk		0	0	3.76462	3	1613.82	-0.309739	30.6219	1
	High	cGGYYFNSIYR	1	4	2	unk	C1(Carbamidomethyl)	0	0	3.63105	2	1399.61	-0.0388823	36.7541	0
	High	LYGFLYFGVQNGDEcR	1	5	2	unk	C15(Carbamidomethyl)	0	0	3.57178	2	1937.88	-2.36575	46.1127	0
	High	DLPFHSAGTTDVNScVKR	1	5	2	unk	C15(Carbamidomethyl)	0	0	3.41642	3	2003.96	-0.00646922	29.2726	1
	High	NLIYETEYTPSK	1	5	2	unk		0	0	3.30627	2	1457.71	-1.2653	32.781	0
	High	APTYTSLGcYR	1	2	1	unk	C9(Carbamidomethyl)	0	0	3.17898	2	1288.6	0.261938	30.9113	0
	High	TLGcFIDTGNR	1	4	2	unk	C4(Carbamidomethyl)	0	0	3.06454	2	1253.59	0.139376	33.4476	0
	High	ALDADcATPcSVNKK	1	5	2	unk	C6(Carbamidomethyl); C10(Carbamidomethyl)	0	0	3.05767	2	1649.76	0.373194	22.9193	1
	High	DTGERDLPLKAEVK	1	4	2	unk		0	0	2.97955	3	1570.85	0.971213	27.2492	2
	High	KDEIcGAGWR	1	5	2	unk	C5(Carbamidomethyl)	0	0	2.97373	3	1191.56	0.260315	26.2219	1
	High	TGAITLNNcR	1	7	3	unk	C9(Carbamidomethyl)	0	0	2.77533	2	1119.56	-0.129207	25.086	0
	High	TYIGcYIDSGAR	1	4	2	unk	C5(Carbamidomethyl)	0	0	2.56563	2	1375.63	-0.417654	33.6268	0
	High	DEIcGAGWR	1	5	2	unk	C4(Carbamidomethyl)	0	0	2.53299	2	1063.46	0.0740817	29.0921	0
	High	LTPLGcYVDK	1	5	3	unk	C6(Carbamidomethyl)	0	0	2.40388	2	1165.59	0.100769	33.2478	0
	High	AQIcGGAWR	1	6	2	unk	C4(Carbamidomethyl)	0	0	2.37969	2	1018.49	0.290598	27.4205	0
	High	YGQVEDVR	1	7	3	unk		0	0	2.25597	2	965.469	0.584773	22.7306	0
	High	QIcGGGWR	1	5	3	unk	C3(Carbamidomethyl)	0	0	2.22136	2	933.437	0.68218	25.7726	0
	High	YGQGAEGScSIK	1	5	3	unk	C9(Carbamidomethyl)	0	0	2.12741	2	1256.56	0.71145	21.1557	0
unk	{Length: 6232} {Type: 5UTR_CDS_3UTR} {Pfam: von Willebrand factor type D domain [PF00094.20, score=62.2]} {UniRef50_UPI0001CBBED9, e=2e-19, PREDICTED: vitellogenin-1-like isoform X1 n=2 Tax=Saccoglossus kowalevskii RepID=UPI0001CBBED9 [Invertebrates:Hemichordata]} {Drosophila: Rfabg, Retinoid- and fatty acid-binding glycoprotein [Source:FlyBase gene name;Acc:FBgn0087002], e=3e-10} {RNA815_92.1} {…	172.253	21.09	9	2	39	49		2077	235.823	9.68604
	A2	Sequence	# PSMs	# Proteins	# Protein Groups	Protein Group Accessions	Modifications	ΔCn	Area	XCorr	Charge	MH+ [Da]	ΔM [ppm]	RT [min]	# Missed Cleavages
	High	VNGVEVEHSEEPREEVQIYK	1	2	2	unk		0	0	5.85829	3	2370.16	0.450623	29.0722	1
	High	QAGIEPYLQPLSDAAAPWEAR	1	3	2	unk		0	0	5.28989	3	2283.14	0.911453	45.9098	0
	High	INDEESQVGKIEVQFSSNPELKK	1	2	2	unk		0	0	4.99803	3	2618.33	0.623444	35.7308	2
	High	TADSSAEEDIDSDFRLSVSEQR	1	4	2	unk		0	0	4.97874	3	2457.11	3.84217	37.487	1
	High	SLDASVDSELLDILPR	2	3	2	unk		0	0	4.72914	2	1742.92	-0.419908	49.2795	0
	High	LYQLDIEPQAGKPEITIVR	2	4	2	unk		0	0	4.70181	2	2183.21	-0.811392	39.8851	0
	High	TADSSAEEDIDSDFR	1	4	2	unk		0	0	4.54821	2	1657.68	0.196393	32.3918	0
	High	NAAYSTFTESNIQSGR	2	4	2	unk		0	0	4.49454	2	1745.81	0.78991	31.0518	0
	High	VIEDEESAKPPQVR	3	2	2	unk		0	0	4.41652	3	1596.82	-0.810325	24.8211	0
	High	VGLcQANQLSEVR	1	3	1	unk	C4(Carbamidomethyl)	0	0	4.28982	2	1473.75	-1.11409	31.3467	0
	High	VFHGQLWDELHK	1	3	2	unk		0	0	4.19361	3	1508.76	0.221635	33.869	0
	High	IQDYLKPYLTLSEAQR	1	2	2	unk		0	0	4.12805	3	1938.03	0.826536	40.1177	0
	High	IEVQFSSNPELKK	2	2	2	unk		0	0	3.91438	3	1518.82	-0.390646	30.597	1
	High	EEPLKANPLFTPScIR	1	2	2	unk	C14(Carbamidomethyl)	0	0	3.74361	3	1871.97	-0.49245	36.7394	1
	High	TFTDAEESPVcR	2	2	2	unk	C11(Carbamidomethyl)	0	0	3.60455	2	1411.62	-0.427401	27.2416	0
	High	IEVQFSSNPELK	1	2	2	unk		0	0	3.53905	2	1390.72	0.02141	33.9395	0
	High	VVLDTVNDSEFR	1	1	1	unk		0	0	3.52674	2	1393.7	1.22413	33.8341	0
	High	ISIPAQLGSSSAAR	2	4	2	unk		0	0	3.316	3	1357.74	-0.448375	32.9333	0
	High	LKVIEDEESAKPPQVR	1	2	2	unk		0	0	3.2309	3	1838	0.578095	27.5316	1
	High	QQQVSLLVGGK	1	3	2	unk		0	0	3.17226	2	1156.67	0.425023	31.2035	0
	High	EVLVKVGSEYEQR	1	4	2	unk		0	0	3.15709	3	1535.8	-1.33143	28.6035	1
	High	ANPLFTPScIR	1	2	2	unk	C9(Carbamidomethyl)	0	0	3.15129	2	1275.65	2.24918	35.4677	0
	High	ISSKQQQVSLLVGGK	1	3	2	unk		0	0	3.14966	3	1571.91	1.47098	29.7107	1
	High	EFIAEVTAGLRR	1	3	2	unk		0	0	3.13641	3	1361.75	-0.101445	37.5619	1
	High	VRPTVQSVLSMLQR	1	3	2	unk		0	0	3.11238	3	1613.92	0.511627	43.8583	0
	High	TEGLQSVLAK	1	3	2	unk		0	0	3.1079	2	1045.59	3.32965	31.9005	0
	High	EFIAEVTAGLR	1	3	2	unk		0	0	3.06233	2	1205.65	-0.116079	40.0504	0
	High	YMDAQLLNR	1	4	2	unk		0	0	2.98426	2	1123.56	0.818245	32.1566	0
	High	AEKSPVTVEISK	1	3	2	unk		0	0	2.97283	3	1287.72	0.0928324	26.0816	1
	High	ITIVSRPSPVDFR	3	2	2	unk		0	0	2.95292	3	1486.84	1.41614	33.5933	0
	High	IHADLIAcFR	1	3	2	unk	C8(Carbamidomethyl)	0	0	2.94262	3	1215.63	-0.553191	35.8087	0
	High	TFDDVAYSIPK	1	3	2	unk		0	0	2.91185	2	1255.62	0.0890137	35.6931	0
	High	LVSAVFEPR	1	2	2	unk		0	0	2.84952	2	1017.57	0.230299	32.9283	0
	High	SLPLRSDEWFNDRR	1	2	2	unk		0	0	2.81121	3	1790.89	0.240464	34.7248	2
	High	GESDWWQPR	1	4	2	unk		0	0	2.7631	2	1160.51	0.00791838	35.6281	0
	High	SSESVFDSLK	1	2	2	unk		0	0	2.70495	2	1098.53	0.914795	34.2198	0
	High	VQAVYATQNmLR	1	6	3	unk	M10(Oxidation)	0	0	2.69156	2	1409.72	-0.943748	27.732	0
	High	ASLPIVIK	1	4	2	unk		0	0	2.15795	2	840.556	0.634659	35.1005	0
	High	EFQVLAHIK	1	3	2	unk		0	0	2.06131	2	1084.62	0.371324	33.6319	0
unk	{Length: 7238} {Type: 5UTR_CDS_3UTR} {Pfam: Lipoprotein amino terminal region [PF01347.17, score=199.8]} {Human: APOB, apolipoprotein B (including Ag(x) antigen) [Source:HGNC Symbol;Acc:603], e=6e-19} {UniRef50_R4VDM5, e=2e-75, Apolipophorin n=1 Tax=Hyriopsis cumingii RepID=R4VDM5_HYRCU [Invertebrates:Mollusca]} {Drosophila: Apoltp, Apolipoprotein lipid transfer particle [Source:FlyBase gene name…	166.702	14.8	6	16	31	44		2412	267.983	10.5942
	A2	Sequence	# PSMs	# Proteins	# Protein Groups	Protein Group Accessions	Modifications	ΔCn	Area	XCorr	Charge	MH+ [Da]	ΔM [ppm]	RT [min]	# Missed Cleavages
	High	SLRDQDQALITGVNRDEPLALSAVVHK	1	1	1	unk		0	0	7.13284	4	2945.58	-0.32687	38.7525	2
	High	KYSQSEPSSDEAPATAQQPDDLTDEQR	1	1	1	unk		0	0	5.67296	3	2993.33	3.27739	26.3601	1
	High	YSQSEPSSDEAPATAQQPDDLTDEQR	1	1	1	unk		0	0	5.5833	3	2865.23	1.84733	27.78	0
	High	SSSQcQNASAWLEEDIFHSATEcVER	1	1	1	unk	C5(Carbamidomethyl); C23(Carbamidomethyl)	0	0	5.05784	3	3041.3	0.0114147	45.179	0
	High	NEESGLISALHEVSKR	1	3	1	unk		0	0	5.02934	3	1768.92	-0.910625	36.4782	1
	High	HQLSNLLLDESQDAEVR	1	2	2	unk		0	0	4.98964	3	1966.99	1.52199	36.0678	0
	High	NEESGLISALHEVSK	2	3	1	unk		0	0	4.79479	2	1612.82	-0.356537	37.6746	0
	High	GGVNSLVQcANNQR	2	2	2	unk	C9(Carbamidomethyl)	0	0	4.68999	2	1516.73	-1.12813	28.8271	0
	High	AGIQSSTSFLSSTGVR	2	3	2	unk		0	0	4.50161	2	1597.82	0.655954	35.6655	0
	High	SLRDQDQALITGVNR	2	1	1	unk		0	0	4.41551	3	1685.89	0.565724	30.1055	1
	High	AVIDYFADSLGPAcAK	2	2	2	unk	C14(Carbamidomethyl)	0	0	4.06905	3	1697.82	0.283109	41.8477	0
	High	DILGDcWTEYTPEGPNTLVK	1	5	1	unk	C6(Carbamidomethyl)	0	0	4.03169	2	2308.07	-3.66555	43.9113	0
	High	RGLLSQLQVSTEQR	1	5	1	unk		0	0	4.02206	3	1614.89	0.897651	34.5063	1
	High	GLLSQLQVSTEQR	2	5	1	unk		0	0	3.83035	2	1458.79	0.113837	37.5594	0
	High	VGDLDDASSLSPR	2	5	1	unk		0	0	3.82772	2	1331.64	0.110538	29.6821	0
	High	SENQLQLLIGDRK	1	3	2	unk		0	0	3.82664	3	1513.83	0.400435	36.4707	1
	High	QSVQFIIDELQK	1	2	2	unk		0	0	3.76561	2	1447.78	-0.899081	43.0133	0
	High	DEPLALSAVVHK	2	2	2	unk		0	0	3.63643	2	1278.71	-0.0340234	34.1572	0
	High	IcQELPNcESDSR	2	2	2	unk	C2(Carbamidomethyl); C8(Carbamidomethyl)	0	0	3.53794	2	1607.68	0.36802	25.0182	0
	High	DQDQALITGVNR	1	1	1	unk		0	0	3.52557	2	1329.67	-0.974092	29.3699	0
	High	SDDFSAFEVNYK	1	3	2	unk		0	0	3.51189	2	1421.62	0.597228	37.7774	0
	High	VVELcPGAEETR	1	5	1	unk	C5(Carbamidomethyl)	0	0	3.47052	2	1359.66	-1.14439	27.9183	0
	High	KLNYQSYPLLGVK	3	4	1	unk		0	0	3.43826	3	1522.86	-0.623972	36.1005	1
	High	GITDKAQLAQLYK	1	2	2	unk		0	0	3.23133	3	1448.81	0.262338	32.2377	1
	High	ALTPQQASVQSER	3	3	2	unk		0	0	3.20002	2	1414.73	-1.27878	23.8639	0
	High	LIEQTYSLIAK	1	3	2	unk		0	0	3.18465	2	1278.73	-0.0211316	35.9092	0
	High	TESLPNcQTSPcK	1	3	2	unk	C7(Carbamidomethyl); C12(Carbamidomethyl)	0	0	3.06254	2	1521.67	-0.545366	23.2046	0
	High	IAAFQALAR	1	3	2	unk		0	0	2.94616	2	960.563	0.28262	34.2274	0
	High	LNYQSYPLLGVK	1	4	1	unk		0	0	2.91656	2	1394.77	0.0936605	39.4526	0
	High	TVAVDAIFER	1	3	2	unk		0	0	2.70794	2	1120.6	-0.637764	37.9132	0
	High	TFWSGYR	1	6	1	unk		0	0	2.11463	2	916.431	0.198321	33.6941	0
unk	{Length: 9324} {Type: 5UTR_CDS_3UTR} {Pfam: von Willebrand factor type A domain [PF00092.23, score=274.3]} {Human: COL6A3, collagen, type VI, alpha 3 [Source:HGNC Symbol;Acc:2213], e=3e-23} {UniRef50_K1R3E8, e=4e-20, Collagen alpha-5(VI) chain n=3 Tax=Crassostrea gigas RepID=K1R3E8_CRAGI [Invertebrates:Mollusca]} {Drosophila: CG2839, , e=0.003} {RNA815_3.1} {RNA1310_6.1} - [RNA1509_3676_2]	162.76	14.99	14	1	42	47		3108	363.231	10.3892
	A2	Sequence	# PSMs	# Proteins	# Protein Groups	Protein Group Accessions	Modifications	ΔCn	Area	XCorr	Charge	MH+ [Da]	ΔM [ppm]	RT [min]	# Missed Cleavages
	High	YVVADcDEScVDVGKDcAK	1	3	2	unk	C6(Carbamidomethyl); C10(Carbamidomethyl); C17(Carbamidomethyl)	0	0	5.15091	3	2189.92	0.393304	27.474	1
	High	GGYYRPVTHSWYVK	1	5	2	unk		0	0	4.68974	3	1712.86	1.61692	30.0503	0
	High	RFAILQYHETNDGR	1	6	2	unk		0	0	4.65611	3	1719.86	0.197226	30.9484	1
	High	SGVPTSAIIITASTSSPR	2	4	2	unk		0	0	4.52513	2	1744.94	-0.917445	36.3777	0
	High	SRPEcNDAYIDLLSPR	1	5	2	unk	C5(Carbamidomethyl)	0	0	4.42782	3	1905.91	0.273719	37.602	0
	High	SVPScTAcTDIGENcSEQKR	1	5	2	unk	C5(Carbamidomethyl); C8(Carbamidomethyl); C15(Carbamidomethyl)	0	0	4.38586	3	2298.97	-0.569126	24.4292	1
	High	GYHDKEVcTGNTLITYR	1	4	2	unk	C8(Carbamidomethyl)	0	0	4.37875	3	2026.97	1.94084	29.0398	1
	High	KRPATLIYISDGSEVTK	1	4	2	unk		0	0	4.32439	3	1878.03	-0.132691	31.1046	1
	High	KTIVVGLKPTIK	1	7	2	unk		0	0	4.12441	3	1296.86	-0.147749	28.3172	1
	High	LSAPSSSTVHFR	1	7	2	unk		0	0	4.04522	3	1288.66	-0.195999	27.8076	0
	High	RLTYNVFYTVDSER	1	5	2	unk		0	0	3.93594	3	1762.88	0.189211	37.3893	1
	High	FAILQYHETNDGR	2	6	2	unk		0	0	3.9216	3	1563.75	-0.339277	33.0312	0
	High	SYVNSIVVSPEDTR	1	3	2	unk		0	0	3.79899	2	1565.78	-0.821844	33.4278	0
	High	ETQNVFcDNLSR	1	3	2	unk	C7(Carbamidomethyl)	0	0	3.78691	2	1482.66	-0.654021	31.7218	0
	High	YVVADcDEScVDVGK	1	3	2	unk	C6(Carbamidomethyl); C10(Carbamidomethyl)	0	0	3.72779	2	1715.72	-1.37748	28.7428	0
	High	LHDTIPVIIEK	2	4	2	unk		0	0	3.67236	2	1277.75	0.449652	33.6009	0
	High	GFSSEYEIDEGASR	1	4	2	unk		0	0	3.6429	2	1546.67	0.648023	30.9832	0
	High	LIASDYASDEIR	1	3	2	unk		0	0	3.63342	2	1352.67	0.411115	31.6561	0
	High	YADTSIVVGIGR	1	4	2	unk		0	0	3.56837	2	1250.67	0.501206	34.6771	0
	High	NGNTYcSPITTVITSK	1	6	2	unk	C6(Carbamidomethyl)	0	0	3.51963	2	1755.86	0.403801	36.418	0
	High	IKDGKVEcVEDIR	1	3	2	unk	C8(Carbamidomethyl)	0	0	3.51918	3	1560.8	-0.480431	25.1194	2
	High	VITEYVVVSPSDTR	2	4	2	unk		0	0	3.50902	2	1564.82	-0.82382	34.26	0
	High	RPATLIYISDGSEVTK	1	4	2	unk		0	0	3.44594	3	1749.94	0.729155	33.5709	0
	High	VSVIQYGSSPK	1	4	2	unk		0	0	3.43412	2	1164.63	-0.566329	28.0214	0
	High	TIVVGLKPTIK	2	7	2	unk		0	0	3.27421	3	1168.77	0.436007	31.4068	0
	High	LVNcQcVPIVK	1	3	2	unk	C4(Carbamidomethyl); C6(Carbamidomethyl)	0	0	3.24493	2	1329.7	-0.619663	30.4898	0
	High	GTNTYVVFYK	1	3	2	unk		0	0	3.15601	2	1191.61	0.672125	34.6399	0
	High	GGVFILGSSSQK	1	4	2	unk		0	0	3.07075	2	1179.64	0.73888	34.5364	0
	High	NRVDLPDLEK	1	4	2	unk		0	0	2.92513	2	1198.64	0.556334	30.3291	1
	High	INHMDLSGGSSYTAR	1	4	2	unk		0	0	2.92054	3	1608.74	-1.01	27.1791	0
	High	TVNDLIPAIENLK	1	3	2	unk		0	0	2.84383	3	1439.81	-0.785504	43.3756	0
	High	VSILVTDGR	1	4	2	unk		0	0	2.78243	2	959.553	0.74063	30.324	0
	High	EVcTGNTLITYR	1	4	2	unk	C3(Carbamidomethyl)	0	0	2.77843	2	1426.7	0.239294	31.9508	0
	High	ALYAASEEFR	1	4	2	unk		0	0	2.76983	2	1156.56	-0.809097	31.631	0
	High	SVLGDALILTSK	1	3	2	unk		0	0	2.65488	2	1216.72	1.28616	42.2765	0
	High	GYTWDVSQQK	1	6	2	unk		0	0	2.6512	2	1211.57	0.284182	30.1456	0
	High	NSYLVPVScGK	1	3	2	unk	C9(Carbamidomethyl)	0	0	2.63506	2	1223.61	0.206895	30.4243	0
	High	TFLTYYYTFR	1	4	2	unk		0	0	2.59776	2	1374.67	0.286666	44.0457	0
	High	TWVTAYYR	1	6	1	unk		0	0	2.43068	2	1059.53	1.36663	34.8052	0
	High	LGDEVYPR	1	4	2	unk		0	0	2.35212	2	948.478	-0.126673	26.1617	0
	High	IISLTTVR	1	4	2	unk		0	0	2.33549	2	902.567	0.294721	32.6045	0
	High	LISIYSR	1	6	2	unk		0	0	2.14285	2	851.499	0.753737	31.1759	0
unk	{Length: 8725} {Type: 5UTR_CDS_3UTR} {Pfam: von Willebrand factor type D domain [PF00094.20, score=43.8]} {Human: VWF, von Willebrand factor [Source:HGNC Symbol;Acc:12726], e=8e-08} {Drosophila: Apoltp, Apolipoprotein lipid transfer particle [Source:FlyBase gene name;Acc:FBgn0032136], e=2e-15} {RNA815_31.1} {RNA1310_66} - [RNA1509_230_1]	116.595	8.77	6	2	20	28		2908	324.36	11.1216
	A2	Sequence	# PSMs	# Proteins	# Protein Groups	Protein Group Accessions	Modifications	ΔCn	Area	XCorr	Charge	MH+ [Da]	ΔM [ppm]	RT [min]	# Missed Cleavages
	High	TAIKDAAEDDDVIGYGAAK	2	10	3	unk		0	0	6.42023	2	1922.93	-0.269318	30.4269	1
	High	AADScLISVHPLYQGR	2	2	2	unk	C5(Carbamidomethyl)	0	0	5.09562	3	1786.89	0.405287	35.1377	0
	High	LDKFYESGSSGDNQLAK	1	5	1	unk		0	0	5.08019	3	1858.88	-0.236428	27.8403	1
	High	HLFVLTcTPcTGLAWSYNSVFAK	1	6	3	unk	C7(Carbamidomethyl); C10(Carbamidomethyl)	0	0	5.04533	3	2672.3	0.0964791	46.9507	0
	High	QFEPEcTTELALDADNK	2	12	4	unk	C6(Carbamidomethyl)	0	0	4.88574	2	1980.89	1.20237	35.9901	0
	High	TAILSGDNHLITFDGVALSHK	1	2	2	unk		0	0	4.69479	3	2209.17	1.73003	39.2894	0
	High	LNDKTESLPLEK	2	2	2	unk		0	0	4.66997	3	1386.75	-0.300212	27.5241	1
	High	SETPYAAVEGEIIYSK	1	2	2	unk		0	0	4.51582	2	1756.86	-3.10964	39.6513	0
	High	SVKDQIFVHTISK	1	11	4	unk		0	0	4.31072	3	1501.84	-0.315694	29.7309	1
	High	DFEcSAFSIVQEYR	2	2	2	unk	C4(Carbamidomethyl)	0	0	4.19627	2	1750.77	-1.7887	44.5516	0
	High	DAAEDDDVIGYGAAK	1	10	3	unk		0	0	4.14986	2	1509.67	0.0917586	29.9789	0
	High	YLAETIQLILNGDIR	1	2	2	unk		0	0	4.11451	2	1731.97	1.06042	51.5716	0
	High	cVAcQVDSEGPIVK	3	2	2	unk	C1(Carbamidomethyl); C4(Carbamidomethyl)	0	0	4.09855	2	1561.73	-0.897204	28.626	0
	High	SLVANEIASHLR	2	8	3	unk		0	0	3.93083	2	1309.72	-1.57962	36.3726	0
	High	WSSYSAPQIVLR	1	2	2	unk		0	0	3.61565	2	1406.74	-0.258847	37.8414	0
	High	FYESGSSGDNQLAK	1	5	1	unk		0	0	3.48672	2	1502.67	-0.570279	25.2702	0
	High	YTVWRPEcIDAcLR	1	2	2	unk	C8(Carbamidomethyl); C12(Carbamidomethyl)	0	0	3.37546	3	1838.87	-0.165614	37.8439	0
	High	DQIFVHTISK	1	11	4	unk		0	0	3.36238	3	1187.64	-0.41148	29.5206	0
	High	RPcSYLIAR	1	2	2	unk	C3(Carbamidomethyl)	0	0	2.81825	3	1135.6	-0.0411445	26.6214	0
	High	LALGDWNPAFR	1	2	2	unk		0	0	2.69405	2	1259.65	0.519899	42.066	0
unk	{Length: 8354} {Type: 5UTR_CDS_3UTR} {Human: TPRXL, tetra-peptide repeat homeobox-like [Source:HGNC Symbol;Acc:32178], e=6e-04} {UniRef50_W6UV63, e=5e-09, Collagen alpha-3(VI) chain n=1 Tax=Echinococcus granulosus RepID=W6UV63_ECHGR [Invertebrates:Platyhelminthes]} {Drosophila: CG13337, , e=6e-05} {RNA815_5.1} {RNA1310_9} - [RNA1509_476_1]	106.535	12.54	4	14	28	29		2784	325.522	10.0815
	A2	Sequence	# PSMs	# Proteins	# Protein Groups	Protein Group Accessions	Modifications	ΔCn	Area	XCorr	Charge	MH+ [Da]	ΔM [ppm]	RT [min]	# Missed Cleavages
	High	GGEESGGGSDLEEHIITTTHEDDGSGK	2	3	1	unk		0	0	9.32146	4	2714.17	1.00681	31.3441	0
	High	KVSEGQcDTTDScTKPVIYER	1	2	2	unk	C7(Carbamidomethyl); C13(Carbamidomethyl)	0	0	6.43078	3	2473.13	-1.06214	24.6285	1
	High	VSEGQcDTTDScTKPVIYER	1	2	2	unk	C6(Carbamidomethyl); C12(Carbamidomethyl)	0	0	5.70428	3	2345.04	-1.25059	26.1517	0
	High	QAGEPYFNQENTcTVDYSIIK	1	2	2	unk	C13(Carbamidomethyl)	0	0	4.75209	3	2477.13	2.4131	38.7326	0
	High	LKADcENPcVDQIEANVcR	1	2	1	unk	C5(Carbamidomethyl); C9(Carbamidomethyl); C18(Carbamidomethyl)	0	0	4.17719	3	2291.02	1.13385	32.4121	1
	High	SSGTWVTSQVTWK	1	2	2	unk		0	0	4.11449	2	1466.73	0.494783	36.8972	0
	High	FPQVcIcDELPER	1	2	2	unk	C5(Carbamidomethyl); C7(Carbamidomethyl)	0	0	3.99498	2	1662.76	0.295406	38.8977	0
	High	VTWATIALSESEEGK	1	3	1	unk		0	0	3.69501	2	1620.81	-0.633526	40.5148	0
	High	GHIITYTAVNFVK	1	2	2	unk		0	0	3.57894	3	1462.81	0.236803	35.7684	0
	High	IQTAVHEIEEK	1	4	2	unk		0	0	3.44809	3	1296.68	-0.128709	24.4528	0
	High	VQYTSWKPNLK	1	2	2	unk		0	0	3.39496	3	1363.74	0.41035	31.2993	0
	High	cPDKcPDLISTR	1	2	1	unk	C1(Carbamidomethyl); C5(Carbamidomethyl)	0	0	3.37156	3	1461.68	0.167006	25.9209	1
	High	HWDYKPPcVPASK	1	4	1	unk	C8(Carbamidomethyl)	0	0	3.34733	3	1584.76	-0.362273	28.877	0
	High	LKEAYDIINGISSR	1	3	1	unk		0	0	3.31082	3	1578.85	0.583458	36.1358	1
	High	KDEGcNSFDFNSR	1	2	1	unk	C5(Carbamidomethyl)	0	0	3.25202	3	1575.65	1.01403	27.6044	1
	High	LTTITESLDEK	1	2	2	unk		0	0	3.1954	2	1249.65	0.120072	31.3018	0
	High	KYLcDPSVcPK	1	2	1	unk	C4(Carbamidomethyl); C9(Carbamidomethyl)	0	0	3.1284	3	1366.65	-1.69827	25.3004	1
	High	IQYNEYEEGcAcR	1	4	1	unk	C10(Carbamidomethyl); C12(Carbamidomethyl)	0	0	3.03064	2	1691.68	-0.215706	27.2143	0
	High	WSVPVEcSQSVR	1	2	2	unk	C7(Carbamidomethyl)	0	0	2.95901	2	1433.68	-1.0103	32.9206	0
	High	YYILDGSGNcVK	1	2	2	unk	C10(Carbamidomethyl)	0	0	2.92766	2	1388.65	0.0155234	32.7506	0
	High	FQQVcccLGK	1	1	1	unk	C5(Carbamidomethyl); C6(Carbamidomethyl); C7(Carbamidomethyl)	0	0	2.58669	2	1299.56	-0.231506	27.5392	0
	High	YGTLcSFR	1	1	1	unk	C5(Carbamidomethyl)	0	0	2.57958	2	1003.47	-0.00494972	30.5297	0
	High	cFNILPR	1	2	1	unk	C1(Carbamidomethyl)	0	0	2.40186	2	919.481	-0.482254	35.776	0
	High	TIVYNVVVNR	1	2	2	unk		0	0	2.20736	2	1176.67	-0.259994	32.8531	0
	High	cYWTTVR	1	2	2	unk	C1(Carbamidomethyl)	0	0	2.14856	2	985.454	-1.66623	30.7712	0
	High	TTVKPVScGDGTWR	1	2	2	unk	C8(Carbamidomethyl)	0	0	2.11976	2	1563.76	-1.56435	25.7751	0
	High	VNVNIVHFVK	1	2	1	unk		0	0	2.07424	2	1168.68	-0.929691	34.4436	0
	High	FWQIFYPK	1	2	1	unk		0	0	2.04526	2	1128.59	-0.664228	44.4637	0
unk	{Length: 1445} {Type: 5UTR_CDS_3UTR} {Pfam: WSC domain [PF01822.14, score=206.4]} {Human: WSCD2, WSC domain containing 2 [Source:HGNC Symbol;Acc:29117], e=2e-14} {UniRef50_UPI0005C36588, e=3e-71, PREDICTED: putative fungistatic metabolite n=1 Tax=Crassostrea gigas RepID=UPI0005C36588 [Invertebrates:Mollusca]} {Drosophila: oxt, peptide O-xylosyltransferase [Source:FlyBase gene name;Acc:FBgn0015360…	78.3515	41.79	1	1	17	19		481	53.1088	7.75244
	A2	Sequence	# PSMs	# Proteins	# Protein Groups	Protein Group Accessions	Modifications	ΔCn	Area	XCorr	Charge	MH+ [Da]	ΔM [ppm]	RT [min]	# Missed Cleavages
	High	NSVYATHADISVPSTLGcYKDQAVR	1	5	3	unk	C18(Carbamidomethyl)	0	0	6.36576	4	2752.34	-0.0578288	34.5013	1
	High	NSVYATHADISVPSTLGcYK	2	5	3	unk	C18(Carbamidomethyl)	0	0	6.00635	2	2183.04	0.0859402	35.3698	0
	High	YAGTQAASYcFcGDKYGR	1	5	3	unk	C10(Carbamidomethyl); C12(Carbamidomethyl)	0	0	5.38873	3	2074.88	1.04819	29.8738	1
	High	YAGVQYSNQcWcGNSYGR	2	5	3	unk	C10(Carbamidomethyl); C12(Carbamidomethyl)	0	0	5.36098	2	2169.89	-0.138824	32.402	0
	High	YAGTQAASYcFcGDK	1	5	3	unk	C10(Carbamidomethyl); C12(Carbamidomethyl)	0	0	4.60097	2	1698.69	-1.04908	29.5231	0
	High	YFGLQSTScFcGNHFGK	1	5	3	unk	C9(Carbamidomethyl); C11(Carbamidomethyl)	0	0	4.54404	3	2009.86	0.565098	36.9672	0
	High	DQIcGGALYNHIYESGKPEFVFK	1	5	3	unk	C4(Carbamidomethyl)	0	0	4.40684	3	2672.28	0.83046	40.1054	0
	High	GDRDLPILSFSGSTVSINScVK	1	5	3	unk	C20(Carbamidomethyl)	0	0	4.36254	3	2352.19	0.104326	42.0937	1
	High	LTPLGcYVDKGDR	1	5	3	unk	C6(Carbamidomethyl)	0	0	4.34595	3	1493.74	1.55845	31.0644	1
	High	YFGVQNSNHcFcGDTYNR	1	2	1	unk	C10(Carbamidomethyl); C12(Carbamidomethyl)	0	0	4.12177	3	2238.91	-0.0250851	31.3717	0
	High	DLPILSFSGSTVSINScVK	1	5	3	unk	C17(Carbamidomethyl)	0	0	4.07286	2	2024.04	0.521811	45.687	0
	High	GFLGTVDVHYcR	1	5	3	unk	C11(Carbamidomethyl)	0	0	3.80429	3	1423.68	1.50035	34.5038	0
	High	TGAITLNNcR	1	7	3	unk	C9(Carbamidomethyl)	0	0	2.77533	2	1119.56	-0.129207	25.086	0
	High	LTPLGcYVDK	1	5	3	unk	C6(Carbamidomethyl)	0	0	2.40388	2	1165.59	0.100769	33.2478	0
	High	YGQVEDVR	1	7	3	unk		0	0	2.25597	2	965.469	0.584773	22.7306	0
	High	QIcGGGWR	1	5	3	unk	C3(Carbamidomethyl)	0	0	2.22136	2	933.437	0.68218	25.7726	0
	High	YGQGAEGScSIK	1	5	3	unk	C9(Carbamidomethyl)	0	0	2.12741	2	1256.56	0.71145	21.1557	0
unk	{Length: 2610} {Type: 5UTR_CDS_3UTR} {Pfam: Immunoglobulin I-set domain [PF07679.11, score=43.6]} {Drosophila: CG13506, , e=7e-05} {RNA815_3639} {RNA1310_10769} - [RNA1509_42_3]	72.0906	22.32	7	5	16	20		869	97.9328	7.1665
	A2	Sequence	# PSMs	# Proteins	# Protein Groups	Protein Group Accessions	Modifications	ΔCn	Area	XCorr	Charge	MH+ [Da]	ΔM [ppm]	RT [min]	# Missed Cleavages
	High	ITTNPHEPLKDHSTTSTSFFNLQR	1	1	1	unk		0	0	5.64985	3	2771.38	1.79463	32.8984	1
	High	DAKPEEHSGTYFcQcIR	1	6	2	unk	C13(Carbamidomethyl); C15(Carbamidomethyl)	0	0	4.94501	3	2097.91	-0.311439	28.4523	0
	High	FGDDFLLEcPcTGKR	1	6	2	unk	C9(Carbamidomethyl); C11(Carbamidomethyl)	0	0	4.86796	3	1814.82	-0.171898	37.5644	1
	High	DGWTLFHTNYEAScLK	2	1	1	unk	C14(Carbamidomethyl)	0	0	4.72187	2	1941.88	-1.62556	40.9892	0
	High	GSANHYTVGIDDVK	1	6	2	unk		0	0	4.38538	3	1475.71	0.273763	28.2317	0
	High	SIDVQVLPLLEPADHR	3	6	2	unk		0	0	3.8861	2	1801.98	-2.23595	43.3781	0
	High	FGDDFLLEcPcTGK	1	6	2	unk	C9(Carbamidomethyl); C11(Carbamidomethyl)	0	0	3.88326	2	1658.72	-0.336351	40.0679	0
	High	ATFDLIIDSAGPK	1	5	2	unk		0	0	3.59897	2	1347.72	0.974369	40.6429	0
	High	WITHDTFYSTLIVEK	1	6	2	unk		0	0	3.58384	3	1852.95	3.06385	40.8308	0
	High	AHHPcPPDSIEER	2	1	1	unk	C5(Carbamidomethyl)	0	0	3.43672	3	1544.69	0.56608	21.5925	0
	High	TIALTVEPcIK	1	6	2	unk	C9(Carbamidomethyl)	0	0	2.89287	2	1244.69	0.782034	35.6782	0
	High	EKTIALTVEPcIK	1	6	2	unk	C11(Carbamidomethyl)	0	0	2.82335	3	1501.83	0.702304	33.1364	1
	High	DAETLADFLAR	1	6	2	unk		0	0	2.57031	2	1221.61	0.0575331	43.7164	0
	High	NEFGSVISR	1	1	1	unk		0	0	2.48125	2	1008.51	0.222801	30.2434	0
	High	VTVNFFEK	1	6	2	unk		0	0	2.36713	2	983.519	-0.372735	36.4002	0
	High	VYFINDLIVK	1	3	1	unk		0	0	2.2975	2	1223.7	0.0469964	43.5065	0
unk	{Length: 4735} {Type: 5UTR_CDS_3UTR} {Pfam: von Willebrand factor type A domain [PF00092.23, score=319.6]} {Human: COL12A1, collagen, type XII, alpha 1 [Source:HGNC Symbol;Acc:2188], e=6e-18} {UniRef50_A0A0B7AR70, e=2e-27, Uncharacterized protein (Fragment) n=1 Tax=Arion vulgaris RepID=A0A0B7AR70_9EUPU [Invertebrates:Mollusca]} {Drosophila: NimB2, Nimrod B2 [Source:FlyBase gene name;Acc:FBgn00285…	70.7704	14.77	6	5	17	20		1578	177.541	9.78857
	A2	Sequence	# PSMs	# Proteins	# Protein Groups	Protein Group Accessions	Modifications	ΔCn	Area	XCorr	Charge	MH+ [Da]	ΔM [ppm]	RT [min]	# Missed Cleavages
	High	GAESVVILVTDGASNSK	2	2	2	unk		0	0	4.94844	2	1646.86	0.534308	38.7974	0
	High	TSTFSELVEPQFVDDIISATcR	2	2	2	unk	C21(Carbamidomethyl)	0	0	4.6807	3	2515.2	-0.0575622	52.3491	0
	High	QLDSIATVPHGIHSFK	1	1	1	unk		0	0	4.55605	3	1749.93	1.25937	32.6345	0
	High	KYcPPGQILFR	2	2	2	unk	C3(Carbamidomethyl)	0	0	4.1703	3	1378.73	0.590263	33.804	1
	High	cIEDFKDLLETAEK	1	6	2	unk	C1(Carbamidomethyl)	0	0	3.86582	2	1710.82	-0.331144	42.1089	1
	High	cNEPTPcPGHQYFR	1	1	1	unk	C1(Carbamidomethyl); C7(Carbamidomethyl)	0	0	3.84734	3	1762.74	-1.39834	27.2903	0
	High	NQcDDILWTGSAK	1	2	2	unk	C3(Carbamidomethyl)	0	0	3.75354	2	1507.68	-3.41209	34.3305	0
	High	IITVGVGDDIQAK	1	2	2	unk		0	0	3.54227	2	1328.74	0.575093	32.8235	0
	High	ADIFFALDSSHSVGR	1	4	2	unk		0	0	3.39803	3	1621.8	2.14446	40.6842	0
	High	YVTVVNDFEDLGK	1	3	2	unk		0	0	3.37671	2	1498.74	0.419212	41.0416	0
	High	TcNEPVLFSK	1	1	1	unk	C2(Carbamidomethyl)	0	0	3.21271	2	1194.58	0.867518	31.5934	0
	High	cVHPSDcPNVPIcIQK	1	1	1	unk	C1(Carbamidomethyl); C7(Carbamidomethyl); C13(Carbamidomethyl)	0	0	3.02656	3	1923.89	-0.274076	30.5697	0
	High	VITDILcEGGK	1	3	2	unk	C7(Carbamidomethyl)	0	0	2.98303	2	1204.63	0.750747	34.9709	0
	High	HISYIAYFSR	1	6	2	unk		0	0	2.96943	3	1256.64	-0.635576	36.1257	0
	High	IDSSSFSTLPYASLEVVR	1	4	2	unk		0	0	2.84834	3	1971.01	1.71934	44.5465	0
	High	EFQDIHGLVAR	1	1	1	unk		0	0	2.75339	2	1284.67	0.595005	31.9081	0
	High	KLLVSGLVR	1	4	2	unk		0	0	2.63887	2	984.658	1.61103	32.3439	1
unk	{Length: 1814} {Type: 5UTR_CDS_3UTR} {Pfam: Tubulin/FtsZ family, GTPase domain [PF00091.20, score=235.5]} {Human: TUBB2C, tubulin, beta 2C [Source:HGNC Symbol;Acc:20771], e=0.0} {UniRef50_P07437, e=0.0, Tubulin beta chain n=1476 Tax=Eukaryota RepID=TBB5_HUMAN [Invertebrates:]} {Drosophila: betaTub56D, beta-Tubulin at 56D [Source:FlyBase gene name;Acc:FBgn0003887], e=0.0} {RNA815_4202.1} {RNA1310_…	67.78	26.49	71	1	12	16		604	68.2213	5.57959
	A2	Sequence	# PSMs	# Proteins	# Protein Groups	Protein Group Accessions	Modifications	ΔCn	Area	XCorr	Charge	MH+ [Da]	ΔM [ppm]	RT [min]	# Missed Cleavages
	High	FWEVISDEHGIDPTGTYHGDSDLQLER	1	41	6	unk		0	0	6.98823	4	3116.42	0.286784	40.2259	0
	High	SGPFGQIFRPDNFVFGQSGAGNNWAK	2	20	2	unk		0	0	6.24277	3	2798.34	0.141127	46.2792	0
	High	EIVHLQAGQcGNQIGAK	1	15	1	unk	C10(Carbamidomethyl)	0	0	5.53238	3	1822.92	-0.992695	27.9512	0
	High	GHYTEGAELVDSVLDVVRK	1	34	8	unk		0	0	5.33327	3	2087.08	0.392688	45.1109	1
	High	GHYTEGAELVDSVLDVVR	2	34	8	unk		0	0	5.23683	2	1958.98	0.237931	47.3088	0
	High	INVYYNEATGGKYVPR	1	22	3	unk		0	0	4.64557	3	1843.93	0.584243	31.8729	1
	High	NSSYFVEWIPNNVK	1	40	4	unk		0	0	4.10231	2	1696.83	-0.255871	43.3655	0
	High	EVDEQILNVQNK	1	18	3	unk		0	0	3.35778	2	1428.73	0.510156	31.1307	0
	High	INVYYNEATGGK	1	22	3	unk		0	0	3.33863	2	1328.65	-1.21125	28.8719	0
	High	FPGQLNADLR	3	65	8	unk		0	0	3.28602	2	1130.6	0.254161	32.9558	0
	High	YLTVAAIFR	1	58	6	unk		0	0	2.55791	2	1053.61	0.576598	43.6456	0
	High	VSEQFTAmFR	1	41	3	unk	M8(Oxidation)	0	0	2.52397	2	1231.57	-2.6453	32.6697	0
unk	{Length: 7877} {Type: 5UTR_CDS_3UTR} {Pfam: von Willebrand factor type D domain [PF00094.20, score=208.8]} {Human: MUC5B, mucin 5B, oligomeric mucus/gel-forming [Source:HGNC Symbol;Acc:7516], e=1e-118} {UniRef50_UPI0005C3AA23, e=0.0, PREDICTED: mucin-17-like n=1 Tax=Crassostrea gigas RepID=UPI0005C3AA23 [Invertebrates:Mollusca]} {Drosophila: Hml, Hemolectin [Source:FlyBase gene name;Acc:FBgn00291…	66.1364	8.5	9	16	16	18		2625	281.97	5.70654
	A2	Sequence	# PSMs	# Proteins	# Protein Groups	Protein Group Accessions	Modifications	ΔCn	Area	XCorr	Charge	MH+ [Da]	ΔM [ppm]	RT [min]	# Missed Cleavages
	High	SVTLAAGTRPSVIIDGVDFTNSLPYENVR	1	1	1	unk		0	0	6.69951	3	3091.6	-2.66524	45.0755	0
	High	KDESISFDFNVSGDDGSQSIIGK	1	6	1	unk		0	0	5.56383	3	2445.14	-0.983552	40.1228	1
	High	VSGLcGNFDGNADNDFTIK	1	2	1	unk	C5(Carbamidomethyl)	0	0	4.90754	2	2043.91	-1.32975	37.6619	0
	High	NNPNEQYcYSDDAcLTK	2	2	1	unk	C8(Carbamidomethyl); C14(Carbamidomethyl)	0	0	4.88152	2	2091.83	-3.20711	28.9095	0
	High	LSIISSTPGLITSIQLYK	2	6	1	unk		0	0	4.84991	2	1934.12	0.176886	47.5263	0
	High	NNPNEQYcYSDDAcLTKK	1	2	1	unk	C8(Carbamidomethyl); C14(Carbamidomethyl)	0	0	3.80506	3	2219.93	0.0240667	26.8176	1
	High	SSGVAATFTLVK	1	6	1	unk		0	0	3.53966	2	1180.66	-1.13489	36.2114	0
	High	KVDILGYYYR	1	1	1	unk		0	0	3.51646	2	1289.69	0.582694	36.8244	1
	High	NLPINNPIEFASNFR	1	2	1	unk		0	0	2.95055	2	1745.9	0.279075	46.0008	0
	High	QLSLQTYIR	1	3	1	unk		0	0	2.92414	2	1121.63	0.465604	36.9647	0
	High	SASLGVNSYADR	1	5	1	unk		0	0	2.90915	2	1239.6	2.88148	27.0675	0
	High	FTLFTQLVSDQLGLR	1	2	1	unk		0	0	2.88834	2	1737.96	1.02217	51.6409	0
	High	WQcTYNPNcPK	1	1	1	unk	C3(Carbamidomethyl); C9(Carbamidomethyl)	0	0	2.8635	2	1467.61	-0.493482	26.472	0
	High	RRDYAESVcGAIK	1	2	1	unk	C9(Carbamidomethyl)	0	0	2.81671	3	1524.76	-1.10907	25.8104	2
	High	SGWcIVTLQR	1	3	1	unk	C4(Carbamidomethyl)	0	0	2.37551	2	1219.63	0.530319	38.7173	0
	High	LSVFGcFEK	1	5	1	unk	C6(Carbamidomethyl)	0	0	2.33583	2	1086.53	-0.485389	38.6923	0
unk	{Length: 1091} {Type: 5UTR_CDS_3UTR} {RNA815_31.3} {RNA1310_66} - [RNA1509_1181_2]	65.4921	34.44	6	2	10	14		363	40.4825	8.73389
	A2	Sequence	# PSMs	# Proteins	# Protein Groups	Protein Group Accessions	Modifications	ΔCn	Area	XCorr	Charge	MH+ [Da]	ΔM [ppm]	RT [min]	# Missed Cleavages
	High	TAIKDAAEDDDVIGYGAAK	2	10	3	unk		0	0	6.42023	2	1922.93	-0.269318	30.4269	1
	High	TSSASPINALQAVADLPEQYEWER	2	3	2	unk		0	0	6.23932	3	2675.3	0.537324	49.9914	0
	High	LDKFYASGSSGENQLAK	1	2	1	unk		0	0	5.24192	3	1814.89	-0.0277754	27.8781	1
	High	HLFVLTcTPcTGLAWSYNSVFAK	1	6	3	unk	C7(Carbamidomethyl); C10(Carbamidomethyl)	0	0	5.04533	3	2672.3	0.0964791	46.9507	0
	High	QFEPEcTTELALDADNK	2	12	4	unk	C6(Carbamidomethyl)	0	0	4.88574	2	1980.89	1.20237	35.9901	0
	High	SVKDQIFVHTISK	1	11	4	unk		0	0	4.31072	3	1501.84	-0.315694	29.7309	1
	High	DAAEDDDVIGYGAAK	1	10	3	unk		0	0	4.14986	2	1509.67	0.0917586	29.9789	0
	High	SLVANEIASHLR	2	8	3	unk		0	0	3.93083	2	1309.72	-1.57962	36.3726	0
	High	FYASGSSGENQLAK	1	2	1	unk		0	0	3.68967	2	1458.69	-0.195214	25.8354	0
	High	DQIFVHTISK	1	11	4	unk		0	0	3.36238	3	1187.64	-0.41148	29.5206	0
unk	{Length: 10771} {Type: 5UTR_CDS_3UTR} {Pfam: Calcium-binding EGF domain [PF07645.10, score=103.0]} {Human: FBN2, fibrillin 2 [Source:HGNC Symbol;Acc:3604], e=2e-47} {UniRef50_K1Q8Z0, e=2e-63, IgGFc-binding protein n=4 Tax=Crassostrea gigas RepID=K1Q8Z0_CRAGI [Invertebrates:Mollusca]} {Drosophila: dp, dumpy [Source:FlyBase gene name;Acc:FBgn0053196], e=3e-37} {RNA815_38} {RNA1310_79.1} - [RNA1509_…	63.8648	6.57	11	15	18	19		3590	418.936	11.4731
	A2	Sequence	# PSMs	# Proteins	# Protein Groups	Protein Group Accessions	Modifications	ΔCn	Area	XCorr	Charge	MH+ [Da]	ΔM [ppm]	RT [min]	# Missed Cleavages
	High	TSPTVSLFNQRPGK	1	4	1	unk		0	0	4.26266	3	1531.82	1.02045	31.6336	0
	High	EVSSSGGSVVSVcVDR	1	2	1	unk	C13(Carbamidomethyl)	0	0	4.2167	2	1623.76	0.134666	29.0896	0
	High	KVESLHYQSIATSK	1	1	1	unk		0	0	4.04341	3	1590.85	0.821827	25.4748	1
	High	TDTAIGGLSVIPAR	1	3	1	unk		0	0	4.00956	2	1370.76	0.327208	36.8922	0
	High	GFVQIGQSYLVADR	1	4	1	unk		0	0	3.96978	2	1552.81	-0.90732	40.409	0
	High	cQLASSVVSSYAK	2	10	2	unk	C1(Carbamidomethyl)	0	0	3.89496	2	1399.69	0.531085	31.8628	0
	High	AVGSTWQEEcSEFK	1	1	1	unk	C10(Carbamidomethyl)	0	0	3.68997	2	1657.71	-1.46015	33.0612	0
	High	DSAGNPTLSGVVSGR	1	2	1	unk		0	0	3.66735	2	1416.71	-1.98887	30.4999	0
	High	LSSNSVRPAIAVFGR	1	4	1	unk		0	0	3.52618	3	1573.88	0.603492	34.8909	0
	High	RYEQGQEWVNScFK	1	2	1	unk	C12(Carbamidomethyl)	0	0	3.48779	3	1830.82	-1.10353	32.3769	1
	High	NcIcVQNSAGWGK	1	2	1	unk	C2(Carbamidomethyl); C4(Carbamidomethyl)	0	0	3.45647	2	1493.67	4.12903	29.7797	0
	High	FSQADLSGIDDK	1	2	1	unk		0	0	3.32988	2	1295.61	0.506977	31.5155	0
	High	SNNAVFGDPcR	1	10	2	unk	C10(Carbamidomethyl)	0	0	3.25197	2	1236.54	-0.300332	27.2467	0
	High	ALNEDGYScHYSGSLHK	1	2	1	unk	C9(Carbamidomethyl)	0	0	3.07939	3	1937.84	-1.32059	25.5226	0
	High	YLcPAScGTcNPK	1	3	1	unk	C3(Carbamidomethyl); C7(Carbamidomethyl); C10(Carbamidomethyl)	0	0	2.64841	2	1527.64	-2.13767	24.2844	0
	High	YPTALAFGR	1	4	2	unk		0	0	2.40998	2	995.532	1.34889	34.7926	0
	High	YFGcVDIDEcK	1	1	1	unk	C4(Carbamidomethyl); C10(Carbamidomethyl)	0	0	2.29468	2	1405.58	0.363214	33.642	0
	High	FDVcQYR	1	4	1	unk	C4(Carbamidomethyl)	0	0	2.19883	2	987.435	-0.139829	29.3576	0
unk	{Length: 1196} {Type: 5UTR_CDS_3UTR} {Pfam: Tubulin/FtsZ family, GTPase domain [PF00091.20, score=234.3]} {Human: TUBA3C, tubulin, alpha 3c [Source:HGNC Symbol;Acc:12408], e=0.0} {UniRef50_Q13748, e=0.0, Tubulin alpha-3C/D chain n=21 Tax=Chordata RepID=TBA3C_HUMAN [Invertebrates:]} {Drosophila: alphaTub84B, alpha-Tubulin at 84B [Source:FlyBase gene name;Acc:FBgn0003884], e=0.0} {RNA815_3906} {RNA…	61.9522	37.69	57	1	11	17		398	43.957	6.27783
	A2	Sequence	# PSMs	# Proteins	# Protein Groups	Protein Group Accessions	Modifications	ΔCn	Area	XCorr	Charge	MH+ [Da]	ΔM [ppm]	RT [min]	# Missed Cleavages
	High	QLFHPEQLITGKEDAANNYAR	1	33	3	unk		0	0	5.33291	3	2415.21	0.148749	35.3596	1
	High	AVFVDLEPTVVDEVR	2	24	2	unk		0	0	4.90292	2	1687.89	0.122732	42.8365	0
	High	IHFPLATYAPVISAEK	2	39	4	unk		0	0	4.6453	3	1756.97	1.10578	41.4245	0
	High	TIGGGDDSFNTFFSETGSGK	1	12	1	unk		0	0	4.33173	2	2023.89	-1.35867	41.1498	0
	High	NLDIERPTYTNLNR	2	45	4	unk		0	0	4.18552	3	1718.88	-0.229402	31.7567	0
	High	QLFHPEQLITGK	2	34	3	unk		0	0	3.96389	2	1410.77	-0.300637	36.4079	0
	High	VGINYQPPTVVPGGDLAK	3	47	4	unk		0	0	3.44493	3	1824.99	0.867622	37.0855	0
	High	LIGQIVSSITASLR	1	36	4	unk		0	0	3.18135	2	1457.87	-0.901406	49.5291	0
	High	TIQFVDWcPTGFK	1	49	4	unk	C8(Carbamidomethyl)	0	0	3.1294	2	1598.77	-0.296521	43.9774	0
	High	DVNAAIATIK	1	40	4	unk		0	0	2.92916	2	1015.58	0.964899	31.5808	0
	High	EIVDLVLDR	1	34	4	unk		0	0	2.36007	2	1071.6	0.25441	39.6662	0
unk	{Length: 1180} {Type: 5UTR_CDS_3UTR} {Pfam: Tubulin/FtsZ family, GTPase domain [PF00091.20, score=203.6]} {Human: TUBA3C, tubulin, alpha 3c [Source:HGNC Symbol;Acc:12408], e=0.0} {UniRef50_Q13748, e=0.0, Tubulin alpha-3C/D chain n=21 Tax=Chordata RepID=TBA3C_HUMAN [Invertebrates:]} {Drosophila: alphaTub84B, alpha-Tubulin at 84B [Source:FlyBase gene name;Acc:FBgn0003884], e=0.0} {RNA815_1715.1} {R…	61.7463	38.17	52	0	11	17		393	43.7288	6.27783
	A2	Sequence	# PSMs	# Proteins	# Protein Groups	Protein Group Accessions	Modifications	ΔCn	Area	XCorr	Charge	MH+ [Da]	ΔM [ppm]	RT [min]	# Missed Cleavages
	High	QLFHPEQLITGKEDAANNYAR	1	33	3	unk		0	0	5.33291	3	2415.21	0.148749	35.3596	1
	High	AVFVDLEPTVVDEVR	2	24	2	unk		0	0	4.90292	2	1687.89	0.122732	42.8365	0
	High	IHFPLATYAPVISAEK	2	39	4	unk		0	0	4.6453	3	1756.97	1.10578	41.4245	0
	High	NLDIERPTYTNLNR	2	45	4	unk		0	0	4.18552	3	1718.88	-0.229402	31.7567	0
	High	TIGGGDDSFNTFFSETGAGK	1	16	2	unk		0	0	4.12584	2	2007.89	0.655153	41.7222	0
	High	QLFHPEQLITGK	2	34	3	unk		0	0	3.96389	2	1410.77	-0.300637	36.4079	0
	High	VGINYQPPTVVPGGDLAK	3	47	4	unk		0	0	3.44493	3	1824.99	0.867622	37.0855	0
	High	LIGQIVSSITASLR	1	36	4	unk		0	0	3.18135	2	1457.87	-0.901406	49.5291	0
	High	TIQFVDWcPTGFK	1	49	4	unk	C8(Carbamidomethyl)	0	0	3.1294	2	1598.77	-0.296521	43.9774	0
	High	DVNAAIATIK	1	40	4	unk		0	0	2.92916	2	1015.58	0.964899	31.5808	0
	High	EIVDLVLDR	1	34	4	unk		0	0	2.36007	2	1071.6	0.25441	39.6662	0
unk	{Length: 1398} {Type: 5UTR_CDS_3UTR} {Pfam: Tubulin/FtsZ family, GTPase domain [PF00091.20, score=233.6]} {Human: TUBA3C, tubulin, alpha 3c [Source:HGNC Symbol;Acc:12408], e=0.0} {UniRef50_Q13748, e=0.0, Tubulin alpha-3C/D chain n=21 Tax=Chordata RepID=TBA3C_HUMAN [Invertebrates:]} {Drosophila: alphaTub84B, alpha-Tubulin at 84B [Source:FlyBase gene name;Acc:FBgn0003884], e=0.0} {RNA815_3906} {RNA…	61.1021	32.19	54	1	11	17		466	51.7606	5.24951
	A2	Sequence	# PSMs	# Proteins	# Protein Groups	Protein Group Accessions	Modifications	ΔCn	Area	XCorr	Charge	MH+ [Da]	ΔM [ppm]	RT [min]	# Missed Cleavages
	High	QLFHPEQLITGKEDAANNYAR	1	33	3	unk		0	0	5.33291	3	2415.21	0.148749	35.3596	1
	High	AVFVDLEPTVIDEVR	2	15	1	unk		0	0	4.73462	2	1701.91	-0.395048	44.393	0
	High	IHFPLATYAPVISAEK	2	39	4	unk		0	0	4.6453	3	1756.97	1.10578	41.4245	0
	High	NLDIERPTYTNLNR	2	45	4	unk		0	0	4.18552	3	1718.88	-0.229402	31.7567	0
	High	TIGGGDDSFNTFFSETGAGK	1	16	2	unk		0	0	4.12584	2	2007.89	0.655153	41.7222	0
	High	QLFHPEQLITGK	2	34	3	unk		0	0	3.96389	2	1410.77	-0.300637	36.4079	0
	High	VGINYQPPTVVPGGDLAK	3	47	4	unk		0	0	3.44493	3	1824.99	0.867622	37.0855	0
	High	LIGQIVSSITASLR	1	36	4	unk		0	0	3.18135	2	1457.87	-0.901406	49.5291	0
	High	TIQFVDWcPTGFK	1	49	4	unk	C8(Carbamidomethyl)	0	0	3.1294	2	1598.77	-0.296521	43.9774	0
	High	DVNAAIATIK	1	40	4	unk		0	0	2.92916	2	1015.58	0.964899	31.5808	0
	High	EIVDLVLDR	1	34	4	unk		0	0	2.36007	2	1071.6	0.25441	39.6662	0
unk	{Length: 1406} {Type: 5UTR_CDS_3UTR} {Pfam: Lipoprotein amino terminal region [PF01347.17, score=78.6]} {Human: APOB, apolipoprotein B (including Ag(x) antigen) [Source:HGNC Symbol;Acc:603], e=6e-09} {UniRef50_R4VDM5, e=6e-39, Apolipophorin n=1 Tax=Hyriopsis cumingii RepID=R4VDM5_HYRCU [Invertebrates:Mollusca]} {Drosophila: Apoltp, Apolipoprotein lipid transfer particle [Source:FlyBase gene name;…	58.0958	30.98	1	2	11	15		468	51.9169	8.86572
	A2	Sequence	# PSMs	# Proteins	# Protein Groups	Protein Group Accessions	Modifications	ΔCn	Area	XCorr	Charge	MH+ [Da]	ΔM [ppm]	RT [min]	# Missed Cleavages
	High	KYSQSEPSSEEAPATAQQPDDLTDEQR	1	2	1	unk		0	0	5.575	3	3007.34	0.0877348	26.4796	1
	High	YSQSEPSSEEAPATAQQPDDLTDEQRR	1	2	1	unk		0	0	5.1286	3	3035.35	2.68566	26.6968	1
	High	HQLSNLLLDESQDAEVR	1	2	2	unk		0	0	4.98964	3	1966.99	1.52199	36.0678	0
	High	GGVNSLVQcANNQR	2	2	2	unk	C9(Carbamidomethyl)	0	0	4.68999	2	1516.73	-1.12813	28.8271	0
	High	AVIDYFADSLGPAcAK	2	2	2	unk	C14(Carbamidomethyl)	0	0	4.06905	3	1697.82	0.283109	41.8477	0
	High	QSVQFIIDELQK	1	2	2	unk		0	0	3.76561	2	1447.78	-0.899081	43.0133	0
	High	DEPLALSAVVHK	2	2	2	unk		0	0	3.63643	2	1278.71	-0.0340234	34.1572	0
	High	IcQELPNcESDSR	2	2	2	unk	C2(Carbamidomethyl); C8(Carbamidomethyl)	0	0	3.53794	2	1607.68	0.36802	25.0182	0
	High	GITDKAQLAQLYK	1	2	2	unk		0	0	3.23133	3	1448.81	0.262338	32.2377	1
	High	LIEQTYSLIAK	1	3	2	unk		0	0	3.18465	2	1278.73	-0.0211316	35.9092	0
	High	IAAFQALAR	1	3	2	unk		0	0	2.94616	2	960.563	0.28262	34.2274	0
unk	{Length: 865} {Type: 5UTR_CDS_3UTR} {Pfam: Tubulin/FtsZ family, GTPase domain [PF00091.20, score=238.7]} {Human: TUBB2C, tubulin, beta 2C [Source:HGNC Symbol;Acc:20771], e=0.0} {Drosophila: betaTub56D, beta-Tubulin at 56D [Source:FlyBase gene name;Acc:FBgn0003887], e=1e-180} {Celegans: tbb-4, Caenorhabditis elegans Protein TBB-4 (tbb-4) mRNA, complete cds. [Source:RefSeq mRNA;Acc:NM_077184], e=1e…	53.8495	39.93	17	0	8	12		288	31.7215	5.59229
	A2	Sequence	# PSMs	# Proteins	# Protein Groups	Protein Group Accessions	Modifications	ΔCn	Area	XCorr	Charge	MH+ [Da]	ΔM [ppm]	RT [min]	# Missed Cleavages
	High	FWEVISDEHGIDPTGTYHGDSDLQLER	1	41	6	unk		0	0	6.98823	4	3116.42	0.286784	40.2259	0
	High	SGPFGQIFRPDNFVFGQSGAGNNWAK	2	20	2	unk		0	0	6.24277	3	2798.34	0.141127	46.2792	0
	High	GHYTEGAELVDSVLDVVRK	1	34	8	unk		0	0	5.33327	3	2087.08	0.392688	45.1109	1
	High	GHYTEGAELVDSVLDVVR	2	34	8	unk		0	0	5.23683	2	1958.98	0.237931	47.3088	0
	High	INVYYNEATGGKYVPR	1	22	3	unk		0	0	4.64557	3	1843.93	0.584243	31.8729	1
	High	EIVHLQAGQcGNQIGSK	1	10	3	unk	C10(Carbamidomethyl)	0	0	4.14383	3	1838.92	0.45624	27.5617	0
	High	INVYYNEATGGK	1	22	3	unk		0	0	3.33863	2	1328.65	-1.21125	28.8719	0
	High	FPGQLNADLR	3	65	8	unk		0	0	3.28602	2	1130.6	0.254161	32.9558	0
unk	{Length: 3531} {Type: 5UTR_CDS_3UTR} {Pfam: Thrombospondin type 1 domain [PF00090.14, score=85.2]} {Human: HMCN1, hemicentin 1 [Source:HGNC Symbol;Acc:19194], e=4e-24} {UniRef50_B3LF41, e=6e-47, SCO-spondin protein (Fragment) n=1 Tax=Strongylocentrotus purpuratus RepID=B3LF41_STRPU [Invertebrates:Echinodermata]} {Drosophila: Sema-5c, Semaphorin-5c [Source:FlyBase gene name;Acc:FBgn0250876], e=4e-…	52.7211	17.26	6	13	13	14		1176	123.475	6.52197
	A2	Sequence	# PSMs	# Proteins	# Protein Groups	Protein Group Accessions	Modifications	ΔCn	Area	XCorr	Charge	MH+ [Da]	ΔM [ppm]	RT [min]	# Missed Cleavages
	High	cVGAcPGSNSVHVTEQGTVK	1	3	1	unk	C1(Carbamidomethyl); C5(Carbamidomethyl)	0	0	5.06607	3	2086.96	-0.0132291	25.0484	0
	High	VTDcFGDEGAccNPNDAYVDTGR	1	3	1	unk	C4(Carbamidomethyl); C11(Carbamidomethyl); C12(Carbamidomethyl)	0	0	4.98869	3	2593	0.115106	31.518	0
	High	DVWVELDGTSGLSSPLEK	1	5	1	unk		0	0	4.52945	2	1931.96	-0.314321	43.7542	0
	High	AcVGLASESEPcNTGR	1	4	1	unk	C2(Carbamidomethyl); C12(Carbamidomethyl)	0	0	4.15829	2	1707.74	1.29954	25.9409	0
	High	SIATPAANGGAEcVGPTSR	2	3	1	unk	C13(Carbamidomethyl)	0	0	3.96304	2	1815.87	0.761943	26.7698	0
	High	NcVGTGcNPScGVGER	1	4	1	unk	C2(Carbamidomethyl); C7(Carbamidomethyl); C11(Carbamidomethyl)	0	0	3.87192	2	1723.69	-0.0450738	22.8916	0
	High	ScAQDcVWSAWQK	1	3	1	unk	C2(Carbamidomethyl); C6(Carbamidomethyl)	0	0	3.82011	2	1625.68	0.707813	37.0327	0
	High	DFQEFELcNTQR	1	5	1	unk	C8(Carbamidomethyl)	0	0	3.67047	2	1586.69	-0.903049	36.541	0
	High	cTcVSGQFVcEEK	1	3	1	unk	C1(Carbamidomethyl); C3(Carbamidomethyl); C10(Carbamidomethyl)	0	0	3.62984	2	1603.65	-1.01355	27.8832	0
	High	EADTcVAVAEcScEHPENASR	1	4	1	unk	C5(Carbamidomethyl); C11(Carbamidomethyl); C13(Carbamidomethyl)	0	0	3.4528	3	2391.96	-1.73901	25.2451	0
	High	AcPSTYEVVPcSK	1	4	1	unk	C2(Carbamidomethyl); C11(Carbamidomethyl)	0	0	2.99675	2	1497.67	-0.222521	28.0916	0
	High	ELQLSESYPR	1	5	1	unk		0	0	2.99659	2	1221.61	0.981421	31.1582	0
	High	FATPVSIDR	1	3	1	unk		0	0	2.51626	2	1005.54	1.64211	31.4042	0
unk	{Length: 1831} {Type: 5UTR_CDS_3UTR} {Pfam: Tubulin/FtsZ family, GTPase domain [PF00091.20, score=236.3]} {Human: TUBB2C, tubulin, beta 2C [Source:HGNC Symbol;Acc:20771], e=0.0} {UniRef50_P07437, e=0.0, Tubulin beta chain n=1476 Tax=Eukaryota RepID=TBB5_HUMAN [Invertebrates:]} {Drosophila: betaTub56D, beta-Tubulin at 56D [Source:FlyBase gene name;Acc:FBgn0003887], e=0.0} {Celegans: tbb-4, Caenorh…	51.8928	20	50	0	10	13		610	68.8466	6.12549
	A2	Sequence	# PSMs	# Proteins	# Protein Groups	Protein Group Accessions	Modifications	ΔCn	Area	XCorr	Charge	MH+ [Da]	ΔM [ppm]	RT [min]	# Missed Cleavages
	High	FWEVISDEHGIDPTGTYHGDSDLQLER	1	41	6	unk		0	0	6.98823	4	3116.42	0.286784	40.2259	0
	High	GHYTEGAELVDSVLDVVRK	1	34	8	unk		0	0	5.33327	3	2087.08	0.392688	45.1109	1
	High	GHYTEGAELVDSVLDVVR	2	34	8	unk		0	0	5.23683	2	1958.98	0.237931	47.3088	0
	High	INVYYNEATGGKYVPR	1	22	3	unk		0	0	4.64557	3	1843.93	0.584243	31.8729	1
	High	EIVHLQAGQcGNQIGSK	1	10	3	unk	C10(Carbamidomethyl)	0	0	4.14383	3	1838.92	0.45624	27.5617	0
	High	NSSYFVEWIPNNVK	1	40	4	unk		0	0	4.10231	2	1696.83	-0.255871	43.3655	0
	High	INVYYNEATGGK	1	22	3	unk		0	0	3.33863	2	1328.65	-1.21125	28.8719	0
	High	FPGQLNADLR	3	65	8	unk		0	0	3.28602	2	1130.6	0.254161	32.9558	0
	High	YLTVAAIFR	1	58	6	unk		0	0	2.55791	2	1053.61	0.576598	43.6456	0
	High	VSEQFTAmFR	1	41	3	unk	M8(Oxidation)	0	0	2.52397	2	1231.57	-2.6453	32.6697	0
unk	{Length: 1325} {Type: 5UTR_CDS_3UTR} {Pfam: Hsp20/alpha crystallin family [PF00011.16, score=95.7]} {Human: HSPB6, heat shock protein, alpha-crystallin-related, B6 [Source:HGNC Symbol;Acc:26511], e=0.001} {UniRef50_H9LIX5, e=5e-14, Small heat shock protein (Fragment) n=1 Tax=Crassostrea ariakensis RepID=H9LIX5_CRAAR [Invertebrates:Mollusca]} {Drosophila: CG14207, , e=3e-05} {RNA815_5698.2} {RNA13…	51.2028	24.04	9	11	11	13		441	50.3184	8.48486
	A2	Sequence	# PSMs	# Proteins	# Protein Groups	Protein Group Accessions	Modifications	ΔCn	Area	XCorr	Charge	MH+ [Da]	ΔM [ppm]	RT [min]	# Missed Cleavages
	High	KTVALPEDVDADKVETR	1	2	1	unk		0	0	6.30727	3	1885.99	-0.0885226	28.3694	2
	High	LTDcGTLQIEAPAPNLALPEPR	2	7	1	unk	C4(Carbamidomethyl)	0	0	5.71133	2	2376.23	1.97429	41.3342	0
	High	LSDFRADEVAVKVEDR	1	6	1	unk		0	0	5.38296	3	1848.95	0.518011	31.9356	2
	High	GPGITSVHEQLVKDEK	1	5	1	unk		0	0	5.10905	3	1736.92	0.174834	27.6645	1
	High	TVALPEDVDADKVETR	1	2	1	unk		0	0	4.53715	3	1757.89	0.251833	30.6621	1
	High	GPGITSVHEQLVK	1	5	1	unk		0	0	3.93253	3	1364.75	-2.86354	28.5314	0
	High	DFHPEEVTVR	2	5	1	unk		0	0	3.11782	3	1228.59	-2.90135	28.5389	0
	High	LSDFRADEVAVK	1	6	1	unk		0	0	2.98435	2	1349.7	-1.84669	29.4283	1
	High	EFTLPQGVDR	1	5	1	unk		0	0	2.52476	2	1161.59	1.13019	33.7993	0
	High	EGFLVVR	1	4	1	unk		0	0	2.12722	2	819.472	0.120087	34.255	0
	High	FQVTVPVR	1	5	1	unk		0	0	2.09009	2	945.552	0.658232	33.2427	0
gnl	unk Mlig-AP2_3	49.5681	11.59	1	12	12	13		9852	1076.07	10.1401
	A2	Sequence	# PSMs	# Proteins	# Protein Groups	Protein Group Accessions	Modifications	ΔCn	Area	XCorr	Charge	MH+ [Da]	ΔM [ppm]	RT [min]	# Missed Cleavages
	High	KALSPSQLENVEFPELPK	1	1	1	gnl		0	0	5.6317	3	2026.09	0.98135	39.9852	1
	High	KEALLPSGSGLPVKR	1	1	1	gnl		0	0	5.4002	3	1551.92	-1.10392	29.2852	2
	High	AEQPGDEPLSRDDLESIPLTPTR	1	1	1	gnl		0	0	4.53124	3	2536.25	0.472377	37.4292	1
	High	LFESGELPSDALTK	1	1	1	gnl		0	0	3.95194	2	1506.77	-0.221105	36.9624	0
	High	KEALLPSGSGLPVK	1	1	1	gnl		0	0	3.86954	3	1395.82	1.10109	32.3237	1
	High	EVTVFVADEDKPEK	2	1	1	gnl		0	0	3.64062	2	1605.8	1.35306	29.7924	0
	High	VSVTEVTNNER	1	1	1	gnl		0	0	3.63977	2	1247.62	1.02408	25.4723	0
	High	GGSTQLTFQVDR	1	1	1	gnl		0	0	3.55374	2	1308.65	0.305187	31.8653	0
	High	ALSPSQLENVEFPELPK	1	1	1	gnl		0	0	3.32573	2	1897.99	0.957822	42.9954	0
	High	DDLESIPLTPTRR	1	1	1	gnl		0	0	2.90584	3	1512.8	0.772935	33.0236	1
	High	DDLESIPLTPTR	1	1	1	gnl		0	0	2.88363	2	1356.7	-0.804018	35.4275	0
	High	TPDLIEVR	1	1	1	gnl		0	0	2.63206	2	942.526	0.753699	32.1849	0
unk	{Length: 1082} {Type: 5UTR_CDS_3UTR} {Pfam: Immunoglobulin I-set domain [PF07679.11, score=34.8]} {UniRef50_V4AXD5, e=7e-04, Uncharacterized protein n=1 Tax=Lottia gigantea RepID=V4AXD5_LOTGI [Invertebrates:Mollusca]} {Drosophila: CG13506, , e=2e-05} {RNA815_3639} {RNA1310_10769} - [RNA1509_95_2]	49.3243	36.11	5	1	12	14		360	40.6176	7.50342
	A2	Sequence	# PSMs	# Proteins	# Protein Groups	Protein Group Accessions	Modifications	ΔCn	Area	XCorr	Charge	MH+ [Da]	ΔM [ppm]	RT [min]	# Missed Cleavages
	High	DAKPEEHSGTYFcQcIR	1	6	2	unk	C13(Carbamidomethyl); C15(Carbamidomethyl)	0	0	4.94501	3	2097.91	-0.311439	28.4523	0
	High	FGDDFLLEcPcTGKR	1	6	2	unk	C9(Carbamidomethyl); C11(Carbamidomethyl)	0	0	4.86796	3	1814.82	-0.171898	37.5644	1
	High	GSANHYTVGIDDVK	1	6	2	unk		0	0	4.38538	3	1475.71	0.273763	28.2317	0
	High	SIDVQVLPLLEPADHR	3	6	2	unk		0	0	3.8861	2	1801.98	-2.23595	43.3781	0
	High	FGDDFLLEcPcTGK	1	6	2	unk	C9(Carbamidomethyl); C11(Carbamidomethyl)	0	0	3.88326	2	1658.72	-0.336351	40.0679	0
	High	ATFDLIIDSAGPK	1	5	2	unk		0	0	3.59897	2	1347.72	0.974369	40.6429	0
	High	WITHDTFYSTLIVEK	1	6	2	unk		0	0	3.58384	3	1852.95	3.06385	40.8308	0
	High	TIALTVEPcIK	1	6	2	unk	C9(Carbamidomethyl)	0	0	2.89287	2	1244.69	0.782034	35.6782	0
	High	EKTIALTVEPcIK	1	6	2	unk	C11(Carbamidomethyl)	0	0	2.82335	3	1501.83	0.702304	33.1364	1
	High	VNEEFLcR	1	1	1	unk	C7(Carbamidomethyl)	0	0	2.60627	2	1066.5	1.41994	29.8937	0
	High	DAETLADFLAR	1	6	2	unk		0	0	2.57031	2	1221.61	0.0575331	43.7164	0
	High	VTVNFFEK	1	6	2	unk		0	0	2.36713	2	983.519	-0.372735	36.4002	0
unk	{Length: 2362} {Type: 5UTR_CDS_3UTR} {Pfam: Hsp70 protein [PF00012.15, score=909.3]} {Human: HSPA8, heat shock 70kDa protein 8 [Source:HGNC Symbol;Acc:5241], e=0.0} {UniRef50_P63017, e=0.0, Heat shock cognate 71 kDa protein n=2167 Tax=Eukaryota RepID=HSP7C_MOUSE [Invertebrates:]} {Drosophila: Hsc70-4, Heat shock protein cognate 4 [Source:FlyBase gene name;Acc:FBgn0266599], e=0.0} {RNA815_1206.2} …	49.0457	17.15	20	10	12	13		787	86.871	5.87158
	A2	Sequence	# PSMs	# Proteins	# Protein Groups	Protein Group Accessions	Modifications	ΔCn	Area	XCorr	Charge	MH+ [Da]	ΔM [ppm]	RT [min]	# Missed Cleavages
	High	WLDANQTAEKDEYDHQQK	1	10	1	unk		0	0	5.5142	3	2219	0.409364	26.4418	1
	High	IINEPTAAAIAYGLDKK	1	18	3	unk		0	0	5.04753	3	1787.99	0.413676	37.1751	1
	High	NQVALNPSNTVFDAK	1	13	1	unk		0	0	4.32242	2	1617.82	-0.00839651	34.2727	0
	High	STAGDTHLGGEDFDNR	1	8	1	unk		0	0	3.88025	3	1691.73	1.09408	26.0063	0
	High	IINEPTAAAIAYGLDK	1	18	3	unk		0	0	3.86949	2	1659.9	0.159113	39.6814	0
	High	ARFEELNADLFR	1	7	1	unk		0	0	3.85278	3	1480.75	0.0732186	38.3533	1
	High	TVTDAVVTVPAYFNDSQR	2	12	1	unk		0	0	3.73724	2	1982.99	1.71751	39.4075	0
	High	LDKASINEIVLVGGSTR	1	6	1	unk		0	0	3.50255	3	1771.99	1.50134	36.7743	1
	High	ASINEIVLVGGSTR	1	7	1	unk		0	0	3.43387	2	1415.79	0.937565	37.1402	0
	High	TTPSYVAFTDTER	1	12	1	unk		0	0	3.17611	2	1487.7	-3.09769	33.3078	0
	High	FEELNADLFR	1	7	1	unk		0	0	3.16693	2	1253.62	0.288267	40.4443	0
	High	LLQDFFSGK	1	7	1	unk		0	0	2.23477	2	1054.56	0.105319	39.9099	0
unk	{Length: 1836} {Type: 5UTR_CDS_3UTR} {Pfam: Tubulin C-terminal domain [PF03953.12, score=170.2]} {Human: TUBA1A, tubulin, alpha 1a [Source:HGNC Symbol;Acc:20766], e=0.0} {UniRef50_Q13748, e=0.0, Tubulin alpha-3C/D chain n=21 Tax=Chordata RepID=TBA3C_HUMAN [Invertebrates:]} {Drosophila: alphaTub84B, alpha-Tubulin at 84B [Source:FlyBase gene name;Acc:FBgn0003884], e=0.0} {RNA815_3971.1} {RNA1310_26…	48.2047	18.82	41	2	9	14		611	68.6017	6.87354
	A2	Sequence	# PSMs	# Proteins	# Protein Groups	Protein Group Accessions	Modifications	ΔCn	Area	XCorr	Charge	MH+ [Da]	ΔM [ppm]	RT [min]	# Missed Cleavages
	High	QLFHPEQLVTGKEDAANNYAR	1	5	1	unk		0	0	4.83848	3	2401.18	-3.119	33.777	1
	High	IHFPLATYAPVISAEK	2	39	4	unk		0	0	4.6453	3	1756.97	1.10578	41.4245	0
	High	QLFHPEQLVTGK	2	5	1	unk		0	0	4.39182	2	1396.75	-3.16981	34.2426	0
	High	NLDIERPTYTNLNR	2	45	4	unk		0	0	4.18552	3	1718.88	-0.229402	31.7567	0
	High	VGINYQPPTVVPGGDLAK	3	47	4	unk		0	0	3.44493	3	1824.99	0.867622	37.0855	0
	High	LIGQIVSSITASLR	1	36	4	unk		0	0	3.18135	2	1457.87	-0.901406	49.5291	0
	High	TIQFVDWcPTGFK	1	49	4	unk	C8(Carbamidomethyl)	0	0	3.1294	2	1598.77	-0.296521	43.9774	0
	High	DVNAAIATIK	1	40	4	unk		0	0	2.92916	2	1015.58	0.964899	31.5808	0
	High	EIVDLVLDR	1	34	4	unk		0	0	2.36007	2	1071.6	0.25441	39.6662	0
unk	{Length: 1852} {Type: 5UTR_CDS_3UTR} {Pfam: Tubulin/FtsZ family, GTPase domain [PF00091.20, score=236.9]} {Human: TUBB2C, tubulin, beta 2C [Source:HGNC Symbol;Acc:20771], e=0.0} {UniRef50_P07437, e=0.0, Tubulin beta chain n=1476 Tax=Eukaryota RepID=TBB5_HUMAN [Invertebrates:]} {Drosophila: betaTub56D, beta-Tubulin at 56D [Source:FlyBase gene name;Acc:FBgn0003887], e=0.0} {RNA815_1610.1} {RNA1310_…	47.7702	19.48	29	1	9	12		616	68.2457	8.07471
	A2	Sequence	# PSMs	# Proteins	# Protein Groups	Protein Group Accessions	Modifications	ΔCn	Area	XCorr	Charge	MH+ [Da]	ΔM [ppm]	RT [min]	# Missed Cleavages
	High	FWEVISDEHGIDPTGTYHGDSDLQLER	1	41	6	unk		0	0	6.98823	4	3116.42	0.286784	40.2259	0
	High	GHYTEGAELVDSVLDVVRK	1	34	8	unk		0	0	5.33327	3	2087.08	0.392688	45.1109	1
	High	GHYTEGAELVDSVLDVVR	2	34	8	unk		0	0	5.23683	2	1958.98	0.237931	47.3088	0
	High	EIVHLQTGQcGNQIGSK	1	4	1	unk	C10(Carbamidomethyl)	0	0	4.12463	3	1868.93	0.775001	27.494	0
	High	NSSYFVEWIPNNVK	1	40	4	unk		0	0	4.10231	2	1696.83	-0.255871	43.3655	0
	High	EVDEQILNVQNK	1	18	3	unk		0	0	3.35778	2	1428.73	0.510156	31.1307	0
	High	FPGQLNADLR	3	65	8	unk		0	0	3.28602	2	1130.6	0.254161	32.9558	0
	High	INVYYNEASGGK	1	9	4	unk		0	0	3.04698	2	1314.63	-0.183742	27.8756	0
	High	YLTVAAIFR	1	58	6	unk		0	0	2.55791	2	1053.61	0.576598	43.6456	0
unk	{Length: 1269} {Type: 5UTR_CDS_3UTR} {Drosophila: Sgs1, Salivary gland secretion 1 [Source:FlyBase gene name;Acc:FBgn0003372], e=0.006} {RNA815_31.3} {RNA1310_66} - [RNA1509_4213_2]	45.5729	25.59	1	1	7	10		422	47.8198	8.63135
	A2	Sequence	# PSMs	# Proteins	# Protein Groups	Protein Group Accessions	Modifications	ΔCn	Area	XCorr	Charge	MH+ [Da]	ΔM [ppm]	RT [min]	# Missed Cleavages
	High	TSSASPINALQAVADLPEQYEWER	2	3	2	unk		0	0	6.23932	3	2675.3	0.537324	49.9914	0
	High	TAIKDAAEDDDVIGYGEAK	1	2	1	unk		0	0	5.47361	2	1980.95	2.94957	30.6396	1
	High	HLFVLTcTPcTGLAWSYNSVFAK	1	6	3	unk	C7(Carbamidomethyl); C10(Carbamidomethyl)	0	0	5.04533	3	2672.3	0.0964791	46.9507	0
	High	QFEPEcTTELALDADNK	2	12	4	unk	C6(Carbamidomethyl)	0	0	4.88574	2	1980.89	1.20237	35.9901	0
	High	SVKDQIFVHTISK	1	11	4	unk		0	0	4.31072	3	1501.84	-0.315694	29.7309	1
	High	SLVANEIASHLR	2	8	3	unk		0	0	3.93083	2	1309.72	-1.57962	36.3726	0
	High	DQIFVHTISK	1	11	4	unk		0	0	3.36238	3	1187.64	-0.41148	29.5206	0
unk	{Length: 8908} {Type: 5UTR_CDS} {Pfam: von Willebrand factor type D domain [PF00094.20, score=216.7]} {Human: MUC5B, mucin 5B, oligomeric mucus/gel-forming [Source:HGNC Symbol;Acc:7516], e=1e-112} {UniRef50_UPI0005C3AA23, e=0.0, PREDICTED: mucin-17-like n=1 Tax=Crassostrea gigas RepID=UPI0005C3AA23 [Invertebrates:Mollusca]} {Drosophila: Hml, Hemolectin [Source:FlyBase gene name;Acc:FBgn0029167], …	43.0778	6.7	4	11	11	12		2969	325.706	5.64307
	A2	Sequence	# PSMs	# Proteins	# Protein Groups	Protein Group Accessions	Modifications	ΔCn	Area	XCorr	Charge	MH+ [Da]	ΔM [ppm]	RT [min]	# Missed Cleavages
	High	QAAFADQVSGSDHcQLALLTGDSFK	1	2	1	unk	C14(Carbamidomethyl)	0	0	5.09618	3	2666.25	-1.10039	40.7296	0
	High	cGSTIDKPGPcVPLR	1	2	1	unk	C1(Carbamidomethyl); C11(Carbamidomethyl)	0	0	4.43901	3	1656.82	-0.757317	27.8858	0
	High	EcASEcPTTcANYDQVK	1	2	1	unk	C2(Carbamidomethyl); C6(Carbamidomethyl); C10(Carbamidomethyl)	0	0	4.41644	2	2032.8	0.0795938	25.5653	0
	High	AGEATFKPLATYDTSLSEGVPR	1	2	1	unk		0	0	4.3066	3	2310.16	-1.75771	38.0688	0
	High	AQDcPDSANVPVHcPDTK	1	2	1	unk	C4(Carbamidomethyl); C14(Carbamidomethyl)	0	0	3.95278	3	2010.86	-0.49272	24.5921	0
	High	ESSSSPQQVPPISPVKR	2	4	1	unk		0	0	3.35261	3	1822.97	0.180113	26.6063	1
	High	YILDLATGKPTPQcK	1	2	1	unk	C14(Carbamidomethyl)	0	0	3.0729	3	1704.9	-0.730876	33.4602	0
	High	FHISAQNVPcGSK	1	2	1	unk	C10(Carbamidomethyl)	0	0	2.95158	3	1444.7	0.0520523	27.5642	0
	High	ESSSSPQQVPPISPVK	1	4	1	unk		0	0	2.93532	2	1666.86	-1.78141	29.3775	0
	High	NLLQEAEVPIK	1	4	1	unk		0	0	2.92338	2	1253.71	-0.90244	37.918	0
	High	IDSATVTFR	1	4	1	unk		0	0	2.71966	2	1009.53	0.994417	29.2301	0
unk	{Length: 2204} {Type: 5UTR_CDS_3UTR} {Pfam: Tubulin/FtsZ family, GTPase domain [PF00091.20, score=232.6]} {Human: TUBB2C, tubulin, beta 2C [Source:HGNC Symbol;Acc:20771], e=0.0} {Drosophila: betaTub56D, beta-Tubulin at 56D [Source:FlyBase gene name;Acc:FBgn0003887], e=0.0} {RNA815_4202.1} {RNA1310_21825} - [RNA1509_921_2]	42.8118	13.76	47	0	8	11		734	82.4295	6.75635
	A2	Sequence	# PSMs	# Proteins	# Protein Groups	Protein Group Accessions	Modifications	ΔCn	Area	XCorr	Charge	MH+ [Da]	ΔM [ppm]	RT [min]	# Missed Cleavages
	High	FWEVISDEHGIDPTGTYHGDSDLQLER	1	41	6	unk		0	0	6.98823	4	3116.42	0.286784	40.2259	0
	High	GHYTEGAELVDSVLDVVRK	1	34	8	unk		0	0	5.33327	3	2087.08	0.392688	45.1109	1
	High	GHYTEGAELVDSVLDVVR	2	34	8	unk		0	0	5.23683	2	1958.98	0.237931	47.3088	0
	High	NSSYFVEWIPNNVK	1	40	4	unk		0	0	4.10231	2	1696.83	-0.255871	43.3655	0
	High	FPGQLNADLR	3	65	8	unk		0	0	3.28602	2	1130.6	0.254161	32.9558	0
	High	INVYYNEASGGK	1	9	4	unk		0	0	3.04698	2	1314.63	-0.183742	27.8756	0
	High	YLTVAAIFR	1	58	6	unk		0	0	2.55791	2	1053.61	0.576598	43.6456	0
	High	VSEQFTAmFR	1	41	3	unk	M8(Oxidation)	0	0	2.52397	2	1231.57	-2.6453	32.6697	0
unk	{Length: 2253} {Type: 5UTR_CDS_3UTR} {Pfam: von Willebrand factor type A domain [PF00092.23, score=119.0]} {Human: COL12A1, collagen, type XII, alpha 1 [Source:HGNC Symbol;Acc:2188], e=2e-18} {UniRef50_R7V9Z9, e=6e-21, Uncharacterized protein n=1 Tax=Capitella teleta RepID=R7V9Z9_CAPTE [Invertebrates:Annelida]} {RNA815_464} {RNA1310_1588.1} - [RNA1509_6924_1]	40.7278	17.58	5	1	9	11		751	84.8777	9.94971
	A2	Sequence	# PSMs	# Proteins	# Protein Groups	Protein Group Accessions	Modifications	ΔCn	Area	XCorr	Charge	MH+ [Da]	ΔM [ppm]	RT [min]	# Missed Cleavages
	High	GAESVVILVTDGASNSK	2	2	2	unk		0	0	4.94844	2	1646.86	0.534308	38.7974	0
	High	TSTFSELVEPQFVDDIISATcR	2	2	2	unk	C21(Carbamidomethyl)	0	0	4.6807	3	2515.2	-0.0575622	52.3491	0
	High	QLDSIATAPHGIHSFK	1	1	1	unk		0	0	4.10343	3	1721.9	0.670874	30.3918	0
	High	cIEDFKDLLETAEK	1	6	2	unk	C1(Carbamidomethyl)	0	0	3.86582	2	1710.82	-0.331144	42.1089	1
	High	NQcDDILWTGSAK	1	2	2	unk	C3(Carbamidomethyl)	0	0	3.75354	2	1507.68	-3.41209	34.3305	0
	High	IITVGVGDDIQAK	1	2	2	unk		0	0	3.54227	2	1328.74	0.575093	32.8235	0
	High	HISYIAYFSR	1	6	2	unk		0	0	2.96943	3	1256.64	-0.635576	36.1257	0
	High	IDSSSFSTLPYASLEVVR	1	4	2	unk		0	0	2.84834	3	1971.01	1.71934	44.5465	0
	High	KLLVSGLVR	1	4	2	unk		0	0	2.63887	2	984.658	1.61103	32.3439	1
unk	{Length: 1556} {Type: 5UTR_CDS_3UTR} {RNA815_31.1} {RNA1310_8776.1} - [RNA1509_355_2]	40.0643	11.78	5	1	6	9		518	59.6642	9.74463
	A2	Sequence	# PSMs	# Proteins	# Protein Groups	Protein Group Accessions	Modifications	ΔCn	Area	XCorr	Charge	MH+ [Da]	ΔM [ppm]	RT [min]	# Missed Cleavages
	High	TAIKDAAEDDDVIGYGAAK	2	10	3	unk		0	0	6.42023	2	1922.93	-0.269318	30.4269	1
	High	QFEPEcTTELALDADNK	2	12	4	unk	C6(Carbamidomethyl)	0	0	4.88574	2	1980.89	1.20237	35.9901	0
	High	SVKDQIFVHTISK	1	11	4	unk		0	0	4.31072	3	1501.84	-0.315694	29.7309	1
	High	DAAEDDDVIGYGAAK	1	10	3	unk		0	0	4.14986	2	1509.67	0.0917586	29.9789	0
	High	SLVTNEIASHLR	2	5	1	unk		0	0	3.61166	2	1339.73	-0.405974	36.4431	0
	High	DQIFVHTISK	1	11	4	unk		0	0	3.36238	3	1187.64	-0.41148	29.5206	0
unk	{Length: 2949} {Type: 5UTR_CDS_3UTR} {Pfam: von Willebrand factor type A domain [PF13519.1, score=137.0]} {Human: RP11-88G17.6, Novel protein similar to hemicentin (LOC392395) [Source:UniProtKB/TrEMBL;Acc:A2A3K3], e=2e-15} {UniRef50_U1M480, e=4e-21, Hemicentin-1 n=3 Tax=Bilateria RepID=U1M480_ASCSU [Invertebrates:]} {Drosophila: Sgs1, Salivary gland secretion 1 [Source:FlyBase gene name;Acc:FBgn0…	39.5666	12.72	4	10	10	12		983	106.913	8.39697
	A2	Sequence	# PSMs	# Proteins	# Protein Groups	Protein Group Accessions	Modifications	ΔCn	Area	XCorr	Charge	MH+ [Da]	ΔM [ppm]	RT [min]	# Missed Cleavages
	High	SSIQAVVTATSGIFDK	2	3	1	unk		0	0	4.44411	2	1623.86	-0.731398	44.5717	0
	High	KNSVLVLFTDAAAK	1	3	1	unk		0	0	3.93238	3	1476.84	0.457929	40.0952	1
	High	NSVLVLFTDAAAK	1	3	1	unk		0	0	3.83751	2	1348.75	0.329856	44.0734	0
	High	LSPGSVIFLFTDASSK	1	3	1	unk		0	0	3.67651	2	1668.88	-0.112906	50.1135	0
	High	cKPIEPPcPLGYK	1	4	1	unk	C1(Carbamidomethyl); C8(Carbamidomethyl)	0	0	3.48649	3	1558.78	0.959404	30.8013	0
	High	DYVVATFGDPYKK	2	3	1	unk		0	0	3.12796	2	1502.75	1.0492	34.4411	1
	High	EALENSVLILFTDAAAK	1	4	1	unk		0	0	2.9844	2	1804.97	1.46709	51.4371	0
	High	LYVIGTGQFcGPR	1	3	1	unk	C10(Carbamidomethyl)	0	0	2.94141	2	1467.74	0.183579	37.2381	0
	High	ScPcPEGFEHIVVK	1	3	1	unk	C2(Carbamidomethyl); C4(Carbamidomethyl)	0	0	2.83278	2	1658.77	1.06033	33.2127	0
	High	DLALEPDVK	1	3	1	unk		0	0	2.26638	2	999.534	-2.20643	31.7344	0
unk	{Length: 931} {TRANSSPLICED} {Type: 5UTR_CDS_3UTR} {Pfam: Tubulin/FtsZ family, GTPase domain [PF00091.20, score=240.9]} {Human: TUBB2C, tubulin, beta 2C [Source:HGNC Symbol;Acc:20771], e=1e-171} {UniRef50_A0A0B7B4U6, e=1e-174, Uncharacterized protein (Fragment) n=68 Tax=Eukaryota RepID=A0A0B7B4U6_9EUPU [Invertebrates:]} {Drosophila: betaTub56D, beta-Tubulin at 56D [Source:FlyBase gene name;Acc:FB…	37.7714	27.42	11	0	6	9		310	34.2515	5.03369
	A2	Sequence	# PSMs	# Proteins	# Protein Groups	Protein Group Accessions	Modifications	ΔCn	Area	XCorr	Charge	MH+ [Da]	ΔM [ppm]	RT [min]	# Missed Cleavages
	High	FWEVISDEHGIDPTGTYHGDSDLQLER	1	41	6	unk		0	0	6.98823	4	3116.42	0.286784	40.2259	0
	High	GHYTEGAELVDSVLDVVRK	1	34	8	unk		0	0	5.33327	3	2087.08	0.392688	45.1109	1
	High	GHYTEGAELVDSVLDVVR	2	34	8	unk		0	0	5.23683	2	1958.98	0.237931	47.3088	0
	High	EIVHLQAGQcGNQIGSK	1	10	3	unk	C10(Carbamidomethyl)	0	0	4.14383	3	1838.92	0.45624	27.5617	0
	High	FPGQLNADLR	3	65	8	unk		0	0	3.28602	2	1130.6	0.254161	32.9558	0
	High	INVYYNEASGGK	1	9	4	unk		0	0	3.04698	2	1314.63	-0.183742	27.8756	0
unk	{Length: 1068} {Type: 5UTR_CDS_3UTR} {Pfam: Tubulin/FtsZ family, GTPase domain [PF00091.20, score=196.1]} {Human: TUBB2C, tubulin, beta 2C [Source:HGNC Symbol;Acc:20771], e=0.0} {UniRef50_P07437, e=0.0, Tubulin beta chain n=1476 Tax=Eukaryota RepID=TBB5_HUMAN [Invertebrates:]} {Drosophila: betaTub56D, beta-Tubulin at 56D [Source:FlyBase gene name;Acc:FBgn0003887], e=0.0} {RNA815_1610.1} {RNA1310_…	35.5377	21.41	17	1	7	10		355	39.3565	6.03662
	A2	Sequence	# PSMs	# Proteins	# Protein Groups	Protein Group Accessions	Modifications	ΔCn	Area	XCorr	Charge	MH+ [Da]	ΔM [ppm]	RT [min]	# Missed Cleavages
	High	GHYTEGAELVDSVLDVVRK	1	34	8	unk		0	0	5.33327	3	2087.08	0.392688	45.1109	1
	High	GHYTEGAELVDSVLDVVR	2	34	8	unk		0	0	5.23683	2	1958.98	0.237931	47.3088	0
	High	EVDEQILNVQNK	1	18	3	unk		0	0	3.35778	2	1428.73	0.510156	31.1307	0
	High	FPGQLNADLR	3	65	8	unk		0	0	3.28602	2	1130.6	0.254161	32.9558	0
	High	INVYYNEASGGK	1	9	4	unk		0	0	3.04698	2	1314.63	-0.183742	27.8756	0
	High	NSAYFVEWIPNNVK	1	8	1	unk		0	0	2.98266	2	1680.84	0.054178	43.7014	0
	High	YLTVAAIFR	1	58	6	unk		0	0	2.55791	2	1053.61	0.576598	43.6456	0
unk	{Length: 1373} {Type: 5UTR_CDS} {Pfam: WSC domain [PF01822.14, score=225.0]} {Human: WSCD2, WSC domain containing 2 [Source:HGNC Symbol;Acc:29117], e=1e-16} {UniRef50_UPI0005C3BEC3, e=3e-69, PREDICTED: uncharacterized protein LOC105345065 n=1 Tax=Crassostrea gigas RepID=UPI0005C3BEC3 [Invertebrates:Mollusca]} {Drosophila: oxt, peptide O-xylosyltransferase [Source:FlyBase gene name;Acc:FBgn0015360…	34.5492	23.85	5	3	8	9		457	50.9483	10.0083
	A2	Sequence	# PSMs	# Proteins	# Protein Groups	Protein Group Accessions	Modifications	ΔCn	Area	XCorr	Charge	MH+ [Da]	ΔM [ppm]	RT [min]	# Missed Cleavages
	High	NDVYATGLEEHASGVTLLGcFR	1	4	1	unk	C20(Carbamidomethyl)	0	0	6.19658	3	2409.15	-0.663071	42.3068	0
	High	NSVYSTGIGSKPVR	2	4	1	unk		0	0	5.10969	3	1464.78	0.0491427	25.2249	0
	High	KLVLSGSVTVPK	1	5	2	unk		0	0	4.04955	3	1227.77	1.36156	31.0267	1
	High	YFGLQAGSAcTcGNK	1	4	1	unk	C10(Carbamidomethyl); C12(Carbamidomethyl)	0	0	4.00664	2	1633.71	-1.14216	31.9458	0
	High	NSVFTTGLKPK	1	5	2	unk		0	0	3.55419	3	1191.67	-0.460437	28.2368	0
	High	NNVYATGVVVASK	1	5	2	unk		0	0	3.20541	2	1321.71	0.566153	28.9646	0
	High	DLPVVYTANYK	1	6	2	unk		0	0	3.19969	2	1282.67	0.0646921	34.6447	0
	High	LVLSGSVTVPK	1	5	2	unk		0	0	2.37469	2	1099.67	1.53175	33.2453	0
unk	{Length: 5398} {Type: 5UTR_CDS_3UTR} {Pfam: GCC2 and GCC3 [PF07699.8, score=149.9]} {Human: PCSK5, proprotein convertase subtilisin/kexin type 5 [Source:HGNC Symbol;Acc:8747], e=2e-20} {UniRef50_C3Y9N8, e=1e-140, Putative uncharacterized protein n=1 Tax=Branchiostoma floridae RepID=C3Y9N8_BRAFL [Invertebrates:Chordata]} {Drosophila: uif, uninflatable [Source:FlyBase gene name;Acc:FBgn0031879], e=…	34.5021	6.39	4	8	8	9		1799	195.098	9.40771
	A2	Sequence	# PSMs	# Proteins	# Protein Groups	Protein Group Accessions	Modifications	ΔCn	Area	XCorr	Charge	MH+ [Da]	ΔM [ppm]	RT [min]	# Missed Cleavages
	High	KPDVAQYQQAADAVASNVNK	2	1	1	unk		0	0	5.12154	3	2117.07	5.20296	33.747	0
	High	HcDLGTYAPNEGSAVcK	1	2	1	unk	C2(Carbamidomethyl); C16(Carbamidomethyl)	0	0	4.7971	3	1878.81	-0.0170649	27.1541	0
	High	YSHLEDFKEDLNK	1	1	1	unk		0	0	4.30506	3	1637.78	1.55389	29.9663	1
	High	cSPcPYGHYGDSQGLK	1	2	1	unk	C1(Carbamidomethyl); C4(Carbamidomethyl)	0	0	4.03481	3	1825.76	0.601454	26.257	0
	High	TFTEQGGSNKPWcYTK	1	3	1	unk	C13(Carbamidomethyl)	0	0	3.22358	3	1903.87	0.848615	29.5751	0
	High	WETcNIPLcGPR	1	3	1	unk	C4(Carbamidomethyl); C9(Carbamidomethyl)	0	0	3.08813	2	1502.69	-1.64831	35.405	0
	High	FGEcYFANK	1	2	1	unk	C4(Carbamidomethyl)	0	0	2.79667	2	1135.49	0.943937	31.596	0
	High	SSGWSFLGFGSK	1	1	1	unk		0	0	2.6811	2	1259.6	-0.625095	45.1488	0
gnl	unk Mlig-AP1_1	31.915	2.37	1	9	9	9		4806	573.032	12.2788
	A2	Sequence	# PSMs	# Proteins	# Protein Groups	Protein Group Accessions	Modifications	ΔCn	Area	XCorr	Charge	MH+ [Da]	ΔM [ppm]	RT [min]	# Missed Cleavages
	High	AcQLATGELASVTSGKENR	1	1	1	gnl	C2(Carbamidomethyl)	0	0	5.72915	3	1991.98	0.595338	31.4827	1
	High	AcQLATGELASVTSGK	1	1	1	gnl	C2(Carbamidomethyl)	0	0	4.55577	2	1592.8	0.410929	33.5281	0
	High	GDTcSDENDYFPEcSASQLKR	1	1	1	gnl	C4(Carbamidomethyl); C14(Carbamidomethyl)	0	0	3.76852	3	2479.01	-0.259629	31.5231	1
	High	DAVcVDLPGGEYAcR	1	1	1	gnl	C4(Carbamidomethyl); C14(Carbamidomethyl)	0	0	3.56996	2	1681.73	-1.41882	34.7423	0
	High	FAQcINTPGSYR	1	1	1	gnl	C4(Carbamidomethyl)	0	0	3.29722	2	1413.65	-2.41692	28.8322	0
	High	TQcPLTNQEGcVcR	1	1	1	gnl	C3(Carbamidomethyl); C11(Carbamidomethyl); C13(Carbamidomethyl)	0	0	2.88337	2	1722.73	-0.672553	25.4498	0
	High	YSFNTPScQK	1	1	1	gnl	C8(Carbamidomethyl)	0	0	2.8196	2	1231.54	-0.528085	26.5725	0
	High	LcEDINEcSSGcK	1	1	1	gnl	C2(Carbamidomethyl); C8(Carbamidomethyl); C12(Carbamidomethyl)	0	0	2.65181	2	1571.61	-1.28881	23.7184	0
	High	YYSSPATSWR	1	1	1	gnl		0	0	2.63958	2	1217.56	-0.251456	30.505	0
unk	{Length: 3152} {Type: 5UTR_CDS_3UTR} {Pfam: Scd6-like Sm domain [PF12701.2, score=107.9]} {Human: AC010614.2, protein LSM14 homolog A isoform b [Source:RefSeq peptide;Acc:NP_056393], e=3e-26} {UniRef50_A0A060WJC2, e=5e-28, Oncorhynchus mykiss genomic scaffold, scaffold_234 n=3 Tax=Euteleostomi RepID=A0A060WJC2_ONCMY [Vertebrates:Chordata]} {Drosophila: tral, trailer hitch [Source:FlyBase gene nam…	30.8481	12.76	4	7	7	8		1050	115.815	9.72998
	A2	Sequence	# PSMs	# Proteins	# Protein Groups	Protein Group Accessions	Modifications	ΔCn	Area	XCorr	Charge	MH+ [Da]	ΔM [ppm]	RT [min]	# Missed Cleavages
	High	LVLNSGGGGSAGDNSTATADAPATSDNADTDVDSK	1	3	1	unk		0	0	6.25498	3	3251.43	-2.29064	28.8347	0
	High	NAYGGGPGGYSGYHR	2	2	1	unk		0	0	4.89566	3	1512.66	-1.49204	24.0851	0
	High	ASALAVGGSGGSGGGSSTVR	1	2	1	unk		0	0	3.97829	2	1634.81	-1.18097	24.4956	0
	High	AQNKPPPQSSDQQQQSSTAATAEANASVK	1	2	1	unk		0	0	3.88187	3	2969.42	-0.219516	22.9219	0
	High	NFLSQAGSSAAGGR	1	2	1	unk		0	0	3.33622	2	1322.65	1.01649	29.9989	0
	High	QHLVDPIPAR	1	3	1	unk		0	0	2.82091	3	1145.64	-0.460721	27.9208	0
	High	YEGFLYTIDQK	1	1	1	unk		0	0	2.40771	2	1376.67	-2.41294	39.3948	0
unk	{Length: 3339} {TRANSSPLICED} {Type: 5UTR_CDS_3UTR} {Pfam: Hsp70 protein [PF00012.15, score=892.9]} {Human: HSPA5, heat shock 70kDa protein 5 (glucose-regulated protein, 78kDa) [Source:HGNC Symbol;Acc:5238], e=0.0} {UniRef50_P11021, e=0.0, 78 kDa glucose-regulated protein n=534 Tax=cellular organisms RepID=GRP78_HUMAN [Unassigned:]} {Drosophila: Hsc70-3, Heat shock 70-kDa protein cognate 3 [Sourc…	30.0669	8.72	9	6	8	8		1112	124.041	8.60205
	A2	Sequence	# PSMs	# Proteins	# Protein Groups	Protein Group Accessions	Modifications	ΔCn	Area	XCorr	Charge	MH+ [Da]	ΔM [ppm]	RT [min]	# Missed Cleavages
	High	IINEPTAAAIAYGLDKK	1	18	3	unk		0	0	5.04753	3	1787.99	0.413676	37.1751	1
	High	VEIESLYDGEDFSETLTR	1	3	1	unk		0	0	4.47857	2	2102.98	2.36408	42.8594	0
	High	VTHAVVTVPAYFNDAQR	1	8	1	unk		0	0	4.06493	3	1887.97	-0.428608	35.0874	0
	High	IINEPTAAAIAYGLDK	1	18	3	unk		0	0	3.86949	2	1659.9	0.159113	39.6814	0
	High	LYQQQGGPGGQQPPPPPGGEK	1	1	1	unk		0	0	3.28306	3	2117.04	-0.64867	24.5947	0
	High	ELEAVVQPIVSK	1	3	1	unk		0	0	3.28242	2	1311.75	0.16123	34.3733	0
	High	FDLTGIPNAPR	1	3	1	unk		0	0	3.11488	2	1200.64	0.747788	36.8646	0
	High	KELEAVVQPIVSK	1	3	1	unk		0	0	2.92605	3	1439.85	0.646716	31.4475	1
unk	{Length: 1363} {Type: 5UTR_CDS_3UTR} {Pfam: Fibrinogen beta and gamma chains, C-terminal globular domain [PF00147.13, score=131.4]} {Human: ANGPTL2, angiopoietin-like 2 [Source:HGNC Symbol;Acc:490], e=1e-32} {UniRef50_K1RRN9, e=5e-32, Fibrinogen C domain-containing protein 1 n=2 Tax=Crassostrea gigas RepID=K1RRN9_CRAGI [Invertebrates:Mollusca]} {Drosophila: CG31832, , e=1e-26} {RNA815_8978.2} {RN…	29.7847	19.82	15	10	10	10		454	51.5442	10.3013
	A2	Sequence	# PSMs	# Proteins	# Protein Groups	Protein Group Accessions	Modifications	ΔCn	Area	XCorr	Charge	MH+ [Da]	ΔM [ppm]	RT [min]	# Missed Cleavages
	High	RVDGSLSFAQNWDSYVK	1	12	1	unk		0	0	4.634	3	1971.96	0.544689	40.628	1
	High	YLRDELVSNPSDIGR	1	5	1	unk		0	0	4.37677	3	1733.88	0.485161	32.1799	1
	High	DELVSNPSDIGR	1	5	1	unk		0	0	3.22189	2	1301.63	1.01241	29.7584	0
	High	RADLIFLcSSFR	1	5	1	unk	C8(Carbamidomethyl)	0	0	2.98486	3	1484.77	0.967476	41.0919	1
	High	FSTFDRDHDSYR	1	3	1	unk		0	0	2.92526	3	1545.67	0.858862	24.978	1
	High	LDVFEIDGVR	1	3	1	unk		0	0	2.80929	2	1162.61	1.31833	40.7546	0
	High	VSIIGLNVK	1	9	1	unk		0	0	2.36658	2	942.598	0.0242949	36.9325	0
	High	ALQFEAFGR	1	5	1	unk		0	0	2.28979	2	1038.54	0.851154	37.1028	0
	High	ADLIFLcSSFR	1	5	1	unk	C7(Carbamidomethyl)	0	0	2.11315	2	1328.67	0.275883	44.5389	0
	High	WIVFQR	1	14	1	unk		0	0	2.06314	2	848.478	0.357867	37.3867	0
unk	{Length: 4622} {Type: 5UTR_CDS_3UTR} {Pfam: von Willebrand factor type A domain [PF00092.23, score=116.6]} {Human: COL7A1, collagen, type VII, alpha 1 [Source:HGNC Symbol;Acc:2214], e=2e-16} {UniRef50_C3ZCS4, e=3e-19, Putative uncharacterized protein n=1 Tax=Branchiostoma floridae RepID=C3ZCS4_BRAFL [Invertebrates:Chordata]} {RNA815_108} {RNA1310_280.1} - [RNA1509_167_1]	29.6713	10.71	21	6	10	10		1540	177.694	10.6968
	A2	Sequence	# PSMs	# Proteins	# Protein Groups	Protein Group Accessions	Modifications	ΔCn	Area	XCorr	Charge	MH+ [Da]	ΔM [ppm]	RT [min]	# Missed Cleavages
	High	VADLVFVLDSSTSIHDADFAK	1	7	1	unk		0	0	3.93326	3	2250.12	-2.07081	45.4261	0
	High	VTTHIFYTSHVR	1	6	1	unk		0	0	3.39092	3	1460.76	-0.0639175	26.8704	0
	High	FVSVGIYNPDPSVTDK	1	9	1	unk		0	0	3.14411	2	1737.87	0.334557	36.9825	0
	High	LDSIVSSVVR	1	9	1	unk		0	0	3.09175	2	1074.62	0.68412	34.6074	0
	High	SAVPcVHIVcDEAK	1	8	1	unk	C5(Carbamidomethyl); C10(Carbamidomethyl)	0	0	3.04122	3	1584.75	0.886062	29.8988	0
	High	SVTTHIFYTSR	1	10	1	unk		0	0	2.85298	2	1311.67	-1.92711	29.5701	0
	High	SGVPcFHIVcDEAK	1	13	2	unk	C5(Carbamidomethyl); C10(Carbamidomethyl)	0	0	2.77142	3	1618.74	-0.0220267	33.4202	0
	High	VTTTIFYSGK	1	15	2	unk		0	0	2.62841	2	1116.59	0.740332	32.1267	0
	High	SVITTWNTR	1	20	2	unk		0	0	2.46493	2	1077.57	1.36114	31.4093	0
	High	TLTIATSTVK	1	18	2	unk		0	0	2.35232	2	1034.61	-0.768662	28.5017	0
unk	{Length: 11590} {Type: 5UTR_CDS_3UTR} {Pfam: Galactose binding lectin domain [PF02140.13, score=66.2]} {Human: HMCN1, hemicentin 1 [Source:HGNC Symbol;Acc:19194], e=5e-21} {UniRef50_UPI0005D0B432, e=3e-25, PREDICTED: hemicentin-1 n=1 Tax=Plutella xylostella RepID=UPI0005D0B432 [Invertebrates:Arthropoda]} {Drosophila: Cirl, Calcium-independent receptor for alpha-latrotoxin [Source:FlyBase gene nam…	29.0134	2.59	7	6	9	10		3863	457.019	12.1323
	A2	Sequence	# PSMs	# Proteins	# Protein Groups	Protein Group Accessions	Modifications	ΔCn	Area	XCorr	Charge	MH+ [Da]	ΔM [ppm]	RT [min]	# Missed Cleavages
	High	cQLASSVVSSYAK	2	10	2	unk	C1(Carbamidomethyl)	0	0	3.89496	2	1399.69	0.531085	31.8628	0
	High	NSIVYVFTDASPSR	1	2	1	unk		0	0	3.85444	2	1555.78	0.0274996	38.938	0
	High	SGSVIYVFTDASAK	1	2	1	unk		0	0	3.50097	2	1444.73	0.569181	38.5844	0
	High	SNNAVFGDPcR	1	10	2	unk	C10(Carbamidomethyl)	0	0	3.25197	2	1236.54	-0.300332	27.2467	0
	High	NIVNVINVNAK	1	2	1	unk		0	0	3.09125	2	1197.69	-0.251778	34.2702	0
	High	YPTALAFGR	1	4	2	unk		0	0	2.40998	2	995.532	1.34889	34.7926	0
	High	FVISAFNDPK	1	2	1	unk		0	0	2.33435	2	1137.59	0.302902	36.8947	0
	High	VGPVTISR	1	2	1	unk		0	0	2.13128	2	828.494	-0.14648	25.8883	0
	High	FILVPFADPK	1	2	1	unk		0	0	2.11736	2	1146.66	0.308923	44.332	0
unk	{Length: 788} {Type: 5UTR_CDS_3UTR} {Pfam: Tubulin/FtsZ family, GTPase domain [PF00091.20, score=152.7]} {Human: TUBB, tubulin, beta [Source:HGNC Symbol;Acc:20778], e=1e-172} {UniRef50_P07437, e=1e-175, Tubulin beta chain n=1476 Tax=Eukaryota RepID=TBB5_HUMAN [Invertebrates:]} {Drosophila: betaTub56D, beta-Tubulin at 56D [Source:FlyBase gene name;Acc:FBgn0003887], e=1e-172} {RNA815_1610.1} {RNA13…	28.6405	19.77	9	1	5	8		263	29.1373	6.29053
	A2	Sequence	# PSMs	# Proteins	# Protein Groups	Protein Group Accessions	Modifications	ΔCn	Area	XCorr	Charge	MH+ [Da]	ΔM [ppm]	RT [min]	# Missed Cleavages
	High	GHYTEGAELVDSVLDVVRK	1	34	8	unk		0	0	5.33327	3	2087.08	0.392688	45.1109	1
	High	GHYTEGAELVDSVLDVVR	2	34	8	unk		0	0	5.23683	2	1958.98	0.237931	47.3088	0
	High	FPGQLNADLR	3	65	8	unk		0	0	3.28602	2	1130.6	0.254161	32.9558	0
	High	YLTVAAIFR	1	58	6	unk		0	0	2.55791	2	1053.61	0.576598	43.6456	0
	High	NSSYFVEWIPSNVK	1	3	1	unk		0	0	2.49025	2	1669.83	3.05106	43.7669	0
unk	{Length: 3461} {Type: 5UTR_CDS_3UTR} {Pfam: DEAD/DEAH box helicase [PF00270.24, score=139.3]} {Human: DDX6, DEAD (Asp-Glu-Ala-Asp) box polypeptide 6 [Source:HGNC Symbol;Acc:2747], e=0.0} {UniRef50_P23128, e=0.0, Putative ATP-dependent RNA helicase me31b n=338 Tax=Eukaryota RepID=DDX6_DROME [Invertebrates:]} {Drosophila: me31B, maternal expression at 31B [Source:FlyBase gene name;Acc:FBgn0004419],…	27.7915	7.29	8	7	7	8		1153	131.816	8.86572
	A2	Sequence	# PSMs	# Proteins	# Protein Groups	Protein Group Accessions	Modifications	ΔCn	Area	XCorr	Charge	MH+ [Da]	ΔM [ppm]	RT [min]	# Missed Cleavages
	High	GWEKPSPIQEASIPIALTGR	1	6	1	unk		0	0	6.14264	3	2150.16	0.0355082	40.4065	0
	High	LYVSEYQQEGELDDETK	1	3	1	unk		0	0	4.63948	2	2045.92	-0.19102	32.4835	0
	High	ELALQTSQIcIELAK	1	8	1	unk	C10(Carbamidomethyl)	0	0	3.53083	2	1716.92	0.975716	40.8359	0
	High	GNAFEDFNLKR	2	5	1	unk		0	0	3.03918	3	1310.65	-0.328603	33.9845	1
	High	GNAFEDFNLK	1	5	1	unk		0	0	2.61813	2	1154.55	-0.903248	37.6071	0
	High	NLVcTDLFTR	1	5	1	unk	C4(Carbamidomethyl)	0	0	2.61136	2	1238.62	-0.32531	38.4382	0
	High	QIEQQLNTEIK	1	3	1	unk		0	0	2.3839	2	1343.72	-0.796002	29.1326	0
unk	{Length: 884} {Type: 5UTR_CDS_3UTR} {RNA815_1860.1} {RNA1310_9} - [RNA1509_39787_3]	27.5744	28.91	4	3	4	5		294	29.8285	9.49561
	A2	Sequence	# PSMs	# Proteins	# Protein Groups	Protein Group Accessions	Modifications	ΔCn	Area	XCorr	Charge	MH+ [Da]	ΔM [ppm]	RT [min]	# Missed Cleavages
	High	GGEESGGGSDLEEHVITTTHEDDGSGK	1	1	1	unk		0	0	9.32324	4	2700.15	-0.24455	29.0947	0
	High	ESSSSSGSSSSSEESSFGSGFGSIK	2	2	1	unk		0	0	6.13765	2	2388.01	5.85924	34.1725	0
	High	VTSSGPEESVTTSTIEDDGSGK	1	4	1	unk		0	0	4.61208	3	2182.98	-0.632842	28.7596	0
	High	IQTAVHEIEEK	1	4	2	unk		0	0	3.44809	3	1296.68	-0.128709	24.4528	0
unk	{Length: 955} {Type: 5UTR_CDS_3UTR} {Pfam: Ribosomal protein S8e [PF01201.17, score=161.6]} {Human: RPS8, ribosomal protein S8 [Source:HGNC Symbol;Acc:10441], e=2e-59} {UniRef50_A0A0F8C4K9, e=2e-62, 40S ribosomal protein S8 n=1 Tax=Larimichthys crocea RepID=A0A0F8C4K9_LARCR [Vertebrates:Chordata]} {Drosophila: RpS8, Ribosomal protein S8 [Source:FlyBase gene name;Acc:FBgn0039713], e=2e-65} {RNA815…	27.001	20.44	7	5	5	7		318	35.5504	10.6968
	A2	Sequence	# PSMs	# Proteins	# Protein Groups	Protein Group Accessions	Modifications	ΔCn	Area	XCorr	Charge	MH+ [Da]	ΔM [ppm]	RT [min]	# Missed Cleavages
	High	AAADAAAAAASDAAGK	2	3	1	unk		0	0	4.7347	3	1302.63	0.665474	25.3304	0
	High	IIDTVYNASNNELVR	2	7	1	unk		0	0	4.45566	2	1720.89	0.721495	34.3983	0
	High	LDTGNFSWPSR	1	7	1	unk		0	0	3.51433	2	1279.61	0.368834	36.5811	0
	High	SAGDAPLSFTR	1	3	1	unk		0	0	3.31603	2	1121.56	-0.308644	31.4853	0
	High	NAIVLIDATPFR	1	7	1	unk		0	0	3.12834	2	1329.75	-0.0694077	43.0184	0
unk	{Length: 1009} {Type: 5UTR_CDS} {Pfam: ATP synthase alpha/beta family, nucleotide-binding domain [PF00006.20, score=211.8]} {Human: ATP5B, ATP synthase, H+ transporting, mitochondrial F1 complex, beta polypeptide [Source:HGNC Symbol;Acc:830], e=0.0} {UniRef50_P46561, e=0.0, ATP synthase subunit beta, mitochondrial n=719 Tax=cellular organisms RepID=ATPB_CAEEL [Unassigned:]} {Drosophila: ATPsyn-be…	26.5169	26.19	11	6	6	7		336	36.1447	5.10986
	A2	Sequence	# PSMs	# Proteins	# Protein Groups	Protein Group Accessions	Modifications	ΔCn	Area	XCorr	Charge	MH+ [Da]	ΔM [ppm]	RT [min]	# Missed Cleavages
	High	ILDPNIVGQEHYAVAR	1	9	1	unk		0	0	5.03832	3	1794.95	0.283685	33.6966	0
	High	GIAELGIYPAVDPLDSTSR	2	9	1	unk		0	0	4.52681	2	1974.02	0.273005	44.0861	0
	High	VALTGLTVAEYFR	1	11	1	unk		0	0	3.69258	2	1439.79	0.849875	45.401	0
	High	FTQAGSEVSALLGR	1	11	1	unk		0	0	3.67749	2	1435.75	0.194156	38.9329	0
	High	DQEGQDVLLFIDNIFR	1	11	1	unk		0	0	3.22609	2	1921.97	0.820677	59.3681	0
	High	VVDLLAPYAR	1	10	1	unk		0	0	2.77924	2	1116.64	0.601806	38.9682	0
unk	{Length: 2512} {Type: 5UTR_CDS_3UTR} {Pfam: Intermediate filament protein [PF00038.16, score=211.4]} {Human: LMNB1, lamin B1 [Source:HGNC Symbol;Acc:6637], e=9e-58} {UniRef50_Q95P01, e=0.0, Intermediate filament b n=3 Tax=Rhabditophora RepID=Q95P01_DUGJA [Invertebrates:Platyhelminthes]} {Drosophila: Lam, Lamin [Source:FlyBase gene name;Acc:FBgn0002525], e=1e-59} {Celegans: ifa-1, Caenorhabditis e…	26.5021	11.47	8	7	7	7		837	96.6201	9.0415
	A2	Sequence	# PSMs	# Proteins	# Protein Groups	Protein Group Accessions	Modifications	ΔCn	Area	XCorr	Charge	MH+ [Da]	ΔM [ppm]	RT [min]	# Missed Cleavages
	High	LRGDLDAETLNHINAENEAQSLR	1	1	1	unk		0	0	7.14671	4	2579.28	0.833744	34.1872	1
	High	LNQQLADYDGEISLLR	1	1	1	unk		0	0	3.96757	2	1847.95	-0.971702	41.4123	0
	High	ETIDKLNQQLADYDGEISLLR	1	1	1	unk		0	0	3.86725	3	2434.25	0.332776	43.7215	1
	High	FTVPNGVVLGDGPHK	1	3	1	unk		0	0	3.66298	3	1536.82	1.19694	34.7172	0
	High	ISSLEDQLNELQVLLDEANR	1	4	1	unk		0	0	3.37074	3	2299.17	-2.86434	52.8839	0
	High	ELAALAYR	1	4	1	unk		0	0	2.39122	2	906.505	0.201764	31.8318	0
	High	YILLENTGK	1	3	1	unk		0	0	2.09559	2	1050.58	0.264855	32.2276	0
unk	{Length: 1192} {Type: 5UTR_CDS_3UTR} {Pfam: Actin [PF00022.14, score=484.0]} {Human: ACTB, actin, beta [Source:HGNC Symbol;Acc:132], e=0.0} {UniRef50_P60709, e=0.0, Actin, cytoplasmic 1 n=3767 Tax=cellular organisms RepID=ACTB_HUMAN [Unassigned:]} {Drosophila: Act5C, Actin 5C [Source:FlyBase gene name;Acc:FBgn0000042], e=0.0} {Celegans: act-4, Caenorhabditis elegans Protein ACT-4, isoform a. [Sou…	26.4402	19.9	67	6	6	8		397	44.2251	6.354
	A2	Sequence	# PSMs	# Proteins	# Protein Groups	Protein Group Accessions	Modifications	ΔCn	Area	XCorr	Charge	MH+ [Da]	ΔM [ppm]	RT [min]	# Missed Cleavages
	High	VAPEEHPVLLTEAPLNPK	2	38	1	unk		0	0	4.67877	2	1954.06	0.062175	35.2264	0
	High	QEYDESGPGIVHR	1	43	1	unk		0	0	3.81406	3	1486.69	-0.252375	24.9168	0
	High	IWHHTFYNELR	1	37	1	unk		0	0	3.64526	3	1515.75	1.24061	31.231	0
	High	AVFPSIVGRPR	2	32	1	unk		0	0	3.23508	3	1198.71	0.177161	32.8184	0
	High	SYELPDGQVITIGNER	1	39	1	unk		0	0	3.09053	2	1790.89	-1.62244	39.9303	0
	High	GYSFTTTAER	1	20	1	unk		0	0	2.38513	2	1132.53	-0.805919	28.054	0
unk	{Length: 3079} {Type: 5UTR_CDS_3UTR} {Pfam: Elongation factor Tu GTP binding domain [PF00009.22, score=199.2]} {Human: EEF2, eukaryotic translation elongation factor 2 [Source:HGNC Symbol;Acc:3214], e=0.0} {UniRef50_P13639, e=0.0, Elongation factor 2 n=610 Tax=Eukaryota RepID=EF2_HUMAN [Invertebrates:]} {Drosophila: EF2, Elongation factor 2 [Source:FlyBase gene name;Acc:FBgn0000559], e=0.0} {RNA8…	25.0039	8.09	25	7	7	7		1026	115.691	8.32373
	A2	Sequence	# PSMs	# Proteins	# Protein Groups	Protein Group Accessions	Modifications	ΔCn	Area	XCorr	Charge	MH+ [Da]	ΔM [ppm]	RT [min]	# Missed Cleavages
	High	ARPLDEDLSKDIDDGK	1	6	1	unk		0	0	4.75332	3	1786.88	0.557033	29.7873	1
	High	AHLPVNESFGFTSDLR	1	18	1	unk		0	0	4.1019	3	1789.89	0.217826	38.202	0
	High	ILADTYNWDVTEAR	1	6	1	unk		0	0	3.97322	2	1666.81	0.577012	37.8883	0
	High	GLQEGIPPLDR	1	17	1	unk		0	0	3.19531	2	1194.65	2.22402	33.3929	0
	High	KGLQEGIPPLDR	1	17	1	unk		0	0	3.11858	3	1322.75	3.01415	30.7788	1
	High	DSVVAAFQWATK	1	13	1	unk		0	0	2.96821	2	1322.67	0.558653	42.2816	0
	High	RLWGDNFYNTETR	1	12	1	unk		0	0	2.89332	3	1671.79	1.78738	34.524	1
unk	{Length: 3290} {Type: 5UTR_CDS_3UTR} {UniRef50_R7UV77, e=3e-04, Uncharacterized protein (Fragment) n=1 Tax=Capitella teleta RepID=R7UV77_CAPTE [Invertebrates:Annelida]} {RNA815_622} {RNA1310_76} - [RNA1509_7717_3]	24.9722	10.13	13	7	7	7		1096	117.296	9.29053
	A2	Sequence	# PSMs	# Proteins	# Protein Groups	Protein Group Accessions	Modifications	ΔCn	Area	XCorr	Charge	MH+ [Da]	ΔM [ppm]	RT [min]	# Missed Cleavages
	High	VPVARPGEDNPSVVVDLTR	1	6	1	unk		0	0	5.07516	3	2020.08	0.371601	34.5818	0
	High	VLTQVVVRPSVPLVIDQK	1	11	1	unk		0	0	4.40013	3	1990.2	-0.886097	38.7199	0
	High	STSNPADKDYVTGLK	1	10	1	unk		0	0	3.64893	3	1595.79	0.593505	27.3429	1
	High	RPTVEIDLTDGGK	1	8	1	unk		0	0	3.35887	3	1400.74	0.704288	30.407	0
	High	LAWGSVNDIRPSGSGWK	1	6	1	unk		0	0	2.99918	3	1829.93	1.54257	37.2558	0
	High	SSFEPFPSIVTQIPANK	1	8	1	unk		0	0	2.75271	2	1861.97	-0.191996	43.5091	0
	High	TYVLEIQEDGAK	1	11	1	unk		0	0	2.73721	2	1365.69	0.217989	33.4577	0
unk	{Length: 2441} {Type: 5UTR_CDS_3UTR} {Pfam: TCP-1/cpn60 chaperonin family [PF00118.19, score=390.4]} {Human: HSPD1, heat shock 60kDa protein 1 (chaperonin) [Source:HGNC Symbol;Acc:5261], e=0.0} {UniRef50_O02649, e=0.0, 60 kDa heat shock protein, mitochondrial n=197 Tax=cellular organisms RepID=CH60_DROME [Unassigned:]} {Drosophila: Hsp60, Heat shock protein 60 [Source:FlyBase gene name;Acc:FBgn00…	24.6948	13.53	7	6	6	6		813	88.834	7.38623
	A2	Sequence	# PSMs	# Proteins	# Protein Groups	Protein Group Accessions	Modifications	ΔCn	Area	XCorr	Charge	MH+ [Da]	ΔM [ppm]	RT [min]	# Missed Cleavages
	High	VNQIKDEIEDTSSDYEKEK	1	7	1	unk		0	0	6.20843	3	2270.07	-0.519447	30.5722	2
	High	LVQDVANNTNEEAGDGTTcATVLAR	1	4	1	unk	C19(Carbamidomethyl)	0	0	5.75078	3	2619.23	0.829823	31.601	0
	High	DIELQDKWQNIGAK	1	4	1	unk		0	0	3.77909	3	1657.86	2.41415	35.103	1
	High	DRYTDALNATR	1	7	1	unk		0	0	3.01795	3	1295.63	0.316599	27.2752	1
	High	cEFSDALVLFSEK	1	6	1	unk	C1(Carbamidomethyl)	0	0	2.99743	2	1544.73	-0.424355	45.9654	0
	High	TALVDAAGVASLLTTAEAVVTEIPKPEK	1	7	1	unk		0	0	2.94116	3	2794.54	-0.0491468	59.3198	0
unk	{Length: 2767} {Type: 5UTR_CDS_3UTR} {Pfam: Hsp90 protein [PF00183.13, score=874.8]} {Human: HSP90AA1, heat shock protein 90kDa alpha (cytosolic), class A member 1 [Source:HGNC Symbol;Acc:5253], e=0.0} {UniRef50_H2YHC6, e=0.0, Uncharacterized protein n=11 Tax=Bilateria RepID=H2YHC6_CIOSA [Invertebrates:]} {Drosophila: Hsp83, Heat shock protein 83 [Source:FlyBase gene name;Acc:FBgn0001233], e=0.0}…	24.6601	9.98	7	6	6	7		922	105.14	5.56689
	A2	Sequence	# PSMs	# Proteins	# Protein Groups	Protein Group Accessions	Modifications	ΔCn	Area	XCorr	Charge	MH+ [Da]	ΔM [ppm]	RT [min]	# Missed Cleavages
	High	DLVQLLYETALLSSGFALEDPQVHATR	2	4	1	unk		0	0	5.05687	3	2986.55	0.492782	61.348	0
	High	NQDDITQEEYGEFYK	1	6	1	unk		0	0	4.42591	2	1878.8	0.466912	34.5441	0
	High	YQSLTDSSVLDSGR	1	3	1	unk		0	0	3.76005	2	1527.73	0.0615254	32.1166	0
	High	ADLVNNLGTIAR	1	3	1	unk		0	0	3.19849	2	1256.7	0.0454207	35.4601	0
	High	YYSTSSGDDWTSLK	1	5	1	unk		0	0	2.79408	2	1609.7	-0.141446	33.8792	0
	High	DIYYITGESK	1	5	1	unk		0	0	2.41048	2	1188.58	1.00462	32.2175	0
unk	{Length: 2372} {TRANSSPLICED} {Type: 5UTR_CDS_3UTR} {Pfam: ATP synthase alpha/beta family, nucleotide-binding domain [PF00006.20, score=242.3]} {Human: ATP5A1, ATP synthase, H+ transporting, mitochondrial F1 complex, alpha subunit 1, cardiac muscle [Source:HGNC Symbol;Acc:823], e=0.0} {UniRef50_P25705, e=0.0, ATP synthase subunit alpha, mitochondrial n=168 Tax=cellular organisms RepID=ATPA_HUMAN …	24.5514	11.65	2	7	7	7		790	87.023	9.0708
	A2	Sequence	# PSMs	# Proteins	# Protein Groups	Protein Group Accessions	Modifications	ΔCn	Area	XCorr	Charge	MH+ [Da]	ΔM [ppm]	RT [min]	# Missed Cleavages
	High	ILGQTAQANLEETGR	1	1	1	unk		0	0	4.51573	2	1600.83	0.244874	29.5478	0
	High	TGAIVDVPVGEELLGR	1	1	1	unk		0	0	3.78607	2	1624.89	0.744623	42.5266	0
	High	TAIAIDTIINQK	1	1	1	unk		0	0	3.57968	2	1300.75	-0.494901	37.8196	0
	High	AEAPEVSAILEER	1	1	1	unk		0	0	3.5761	2	1413.72	0.0949745	37.6772	0
	High	GIRPAINVGLSVSR	1	2	1	unk		0	0	3.52746	3	1438.85	0.523517	33.5382	0
	High	VVDALGNPIDGK	1	1	1	unk		0	0	3.14658	2	1197.65	0.659341	31.2412	0
	High	VLSIGDGIAR	1	1	1	unk		0	0	2.4198	2	1000.58	0.517562	32.5738	0
unk	{Length: 754} {Type: 5UTR_CDS_3UTR} {RNA815_123.1} {RNA1310_273.1} - [RNA1509_1328_1]	23.2151	27.09	1	1	3	5		251	27.9763	7.12256
	A2	Sequence	# PSMs	# Proteins	# Protein Groups	Protein Group Accessions	Modifications	ΔCn	Area	XCorr	Charge	MH+ [Da]	ΔM [ppm]	RT [min]	# Missed Cleavages
	High	RVEDIEAVAQQISSQGAPVLR	1	3	2	unk		0	0	6.14209	3	2266.22	3.86051	42.4484	1
	High	LIGSDDISASDVEALEALTEQPEGLR	2	1	1	unk		0	0	5.66384	3	2728.34	-2.78136	48.2593	0
	High	SSDLVSVSNLAQYLVEMGGDR	2	6	2	unk		0	0	3.72023	2	2240.09	1.32216	52.6324	0
unk	{Length: 6272} {Type: 5UTR_CDS} {Pfam: WSC domain [PF01822.14, score=753.6]} {Human: WSCD2, WSC domain containing 2 [Source:HGNC Symbol;Acc:29117], e=1e-16} {UniRef50_UPI0005C3BEC3, e=1e-157, PREDICTED: uncharacterized protein LOC105345065 n=1 Tax=Crassostrea gigas RepID=UPI0005C3BEC3 [Invertebrates:Mollusca]} {Drosophila: oxt, peptide O-xylosyltransferase [Source:FlyBase gene name;Acc:FBgn001536…	22.6468	4.59	17	7	7	7		2090	234.672	10.0522
	A2	Sequence	# PSMs	# Proteins	# Protein Groups	Protein Group Accessions	Modifications	ΔCn	Area	XCorr	Charge	MH+ [Da]	ΔM [ppm]	RT [min]	# Missed Cleavages
	High	NRVPLTLcEVQVFGR	1	9	1	unk	C8(Carbamidomethyl)	0	0	5.2713	3	1787.96	0.515397	39.6009	1
	High	NSVYATGLELATTGAGVR	1	4	1	unk		0	0	3.18453	3	1779.92	-0.350304	40.389	0
	High	NDIFTTGLSARPK	1	9	1	unk		0	0	3.11771	3	1419.76	0.198448	32.7911	0
	High	NSIYTTGLPAR	1	8	1	unk		0	0	3.09671	2	1192.63	0.0221165	30.1732	0
	High	NTVYTTGIPYR	1	3	1	unk		0	0	2.82829	2	1284.66	-2.50994	31.5307	0
	High	NEIFTTGLR	1	9	1	unk		0	0	2.62971	2	1050.56	0.258689	33.3802	0
	High	YAYFGVQYSK	1	8	1	unk		0	0	2.51854	2	1225.59	1.37925	34.8326	0
unk	{Length: 1250} {Type: 5UTR_CDS_3UTR} {Pfam: Elongation factor Tu GTP binding domain [PF00009.22, score=187.2]} {Human: EEF1A1, eukaryotic translation elongation factor 1 alpha 1 [Source:HGNC Symbol;Acc:3189], e=0.0} {UniRef50_P10126, e=0.0, Elongation factor 1-alpha 1 n=470 Tax=Eukaryota RepID=EF1A1_MOUSE [Invertebrates:]} {Drosophila: Ef1alpha100E, Elongation factor 1alpha100E [Source:FlyBase ge…	22.2211	15.38	13	5	5	7		416	45.9437	7.81104
	A2	Sequence	# PSMs	# Proteins	# Protein Groups	Protein Group Accessions	Modifications	ΔCn	Area	XCorr	Charge	MH+ [Da]	ΔM [ppm]	RT [min]	# Missed Cleavages
	High	TLIEALDAIIPPERPTDKPLR	1	11	1	unk		0	0	4.09633	3	2358.34	-0.148393	45.5	0
	High	EHALLAYTLGVK	2	10	1	unk		0	0	3.72562	2	1314.74	0.622129	36.634	0
	High	YYVTVIDAPGHR	2	9	1	unk		0	0	3.1699	3	1390.71	0.824949	31.4118	0
	High	IGGIGTVPVGR	1	11	1	unk		0	0	3.09092	2	1025.61	0.719779	30.4596	0
	High	LPLQDVYK	1	11	1	unk		0	0	2.14067	2	975.553	1.96068	32.2887	0
unk	{Length: 1416} {Type: 5UTR_CDS} {Pfam: von Willebrand factor type A domain [PF13519.1, score=98.9]} {Human: RP11-88G17.6, Novel protein similar to hemicentin (LOC392395) [Source:UniProtKB/TrEMBL;Acc:A2A3K3], e=6e-14} {UniRef50_UPI000423F030, e=2e-21, hypothetical protein n=1 Tax=Methylobacter luteus RepID=UPI000423F030 [Bacteria:Proteobacteria]} {Celegans: him-4, Caenorhabditis elegans Protein HI…	21.6624	20.13	17	5	5	6		472	51.5918	11.6929
	A2	Sequence	# PSMs	# Proteins	# Protein Groups	Protein Group Accessions	Modifications	ΔCn	Area	XCorr	Charge	MH+ [Da]	ΔM [ppm]	RT [min]	# Missed Cleavages
	High	FFTVASGNLcGRPGNVYK	1	10	1	unk	C10(Carbamidomethyl)	0	0	5.05139	3	1986.99	0.789839	34.5517	0
	High	DAAAAADRNSVLFLFTDASAK	1	17	1	unk		0	0	4.3562	3	2154.08	-0.0638863	45.1589	1
	High	FNNYVLGTYGDPYKR	1	8	1	unk		0	0	3.26958	3	1806.88	1.05507	35.2086	1
	High	NAHQALAFLR	2	17	1	unk		0	0	3.19767	3	1140.63	0.0725091	33.1313	0
	High	NSVLFLFTDASAK	1	17	1	unk		0	0	3.16385	2	1412.74	0.288757	45.8367	0
unk	{Length: 5673} {Type: 5UTR_CDS_3UTR} {Pfam: GCC2 and GCC3 [PF07699.8, score=136.1]} {Human: SVEP1, sushi, von Willebrand factor type A, EGF and pentraxin domain containing 1 [Source:HGNC Symbol;Acc:15985], e=2e-18} {UniRef50_C3YBL0, e=1e-171, Putative uncharacterized protein n=2 Tax=Branchiostoma floridae RepID=C3YBL0_BRAFL [Invertebrates:Chordata]} {Drosophila: uif, uninflatable [Source:FlyBase …	21.0048	4.6	1	6	6	6		1891	207.488	9.15869
	A2	Sequence	# PSMs	# Proteins	# Protein Groups	Protein Group Accessions	Modifications	ΔCn	Area	XCorr	Charge	MH+ [Da]	ΔM [ppm]	RT [min]	# Missed Cleavages
	High	GYYQPNHYATScIPAR	1	1	1	unk	C12(Carbamidomethyl)	0	0	4.28884	3	1897.86	-0.257761	28.902	0
	High	LGSTDYVSGISVTESGK	1	1	1	unk		0	0	3.84185	2	1699.84	0.285649	33.2852	0
	High	TScISAPIGHFVSK	1	1	1	unk	C3(Carbamidomethyl)	0	0	3.60198	3	1503.76	0.26384	32.506	0
	High	GGEPGcEEATLGALR	1	1	1	unk	C6(Carbamidomethyl)	0	0	3.32063	2	1516.7	-1.14195	32.2001	0
	High	AYAGPcQSWSVK	1	1	1	unk	C6(Carbamidomethyl)	0	0	2.9896	2	1353.62	-1.97462	30.8966	0
	High	ScVAcEAGTFNDK	1	1	1	unk	C2(Carbamidomethyl); C5(Carbamidomethyl)	0	0	2.96187	2	1458.6	0.463186	26.1142	0
unk	{Length: 2215} {Type: 5UTR_CDS_3UTR} {RNA815_290.1} {RNA1310_22614} - [RNA1509_11446_1]	20.6161	11.79	8	5	5	6		738	75.9391	5.05908
	A2	Sequence	# PSMs	# Proteins	# Protein Groups	Protein Group Accessions	Modifications	ΔCn	Area	XCorr	Charge	MH+ [Da]	ΔM [ppm]	RT [min]	# Missed Cleavages
	High	LSSPVPFNLNRPTATSFSNPNENILIEVNPAAESTSGVEIGR	1	9	1	unk		0	0	5.86314	3	4439.25	0.950404	45.804	0
	High	TTTSAETLTcLEDLIAcASISGR	1	2	1	unk	C10(Carbamidomethyl); C17(Carbamidomethyl)	0	0	4.38339	3	2470.18	-0.297087	52.4173	0
	High	KTTTSAETLTcLEDLIAcASISGR	1	2	1	unk	C11(Carbamidomethyl); C18(Carbamidomethyl)	0	0	3.26639	3	2598.28	0.46953	49.3403	1
	High	FTAPEVTAVR	2	9	1	unk		0	0	2.46836	2	1090.59	1.31348	31.1883	0
	High	ADFSAPLSLVK	1	2	1	unk		0	0	2.40468	2	1147.64	0.832187	39.7366	0
unk	{Length: 3118} {Type: 5UTR_CDS_3UTR} {Pfam: Thioredoxin [PF00085.15, score=218.4]} {Human: P4HB, prolyl 4-hydroxylase, beta polypeptide [Source:HGNC Symbol;Acc:8548], e=0.0} {UniRef50_P09102, e=0.0, Protein disulfide-isomerase n=26 Tax=Euteleostomi RepID=PDIA1_CHICK [Vertebrates:Chordata]} {Drosophila: Pdi, Protein disulfide isomerase [Source:FlyBase gene name;Acc:FBgn0014002], e=1e-173} {RNA815_…	20.5122	8	2	7	7	7		1038	116.972	7.62061
	A2	Sequence	# PSMs	# Proteins	# Protein Groups	Protein Group Accessions	Modifications	ΔCn	Area	XCorr	Charge	MH+ [Da]	ΔM [ppm]	RT [min]	# Missed Cleavages
	High	LGEEYKNHENIVIAK	1	2	1	unk		0	0	3.97726	3	1756.92	-1.32329	27.4915	1
	High	TADTIISWLEK	1	2	1	unk		0	0	3.46143	2	1276.68	-0.771955	45.8342	0
	High	FINDKEITVIGFFK	1	2	1	unk		0	0	3.33123	3	1670.92	0.813224	44.4284	1
	High	YGVQGYPTIK	1	2	1	unk		0	0	2.86413	2	1125.6	1.09193	30.8815	0
	High	IPYTGPFTADEVAK	1	2	1	unk		0	0	2.30304	2	1508.76	-0.54654	36.2238	0
	High	EQTPIEYSGGR	1	2	1	unk		0	0	2.28799	2	1236.59	2.71997	25.5276	0
	High	QLAPIWDK	1	2	1	unk		0	0	2.28716	2	970.537	1.25862	34.876	0
unk	{Length: 1551} {Type: 5UTR_CDS_3UTR} {Pfam: von Willebrand factor type A domain [PF00092.23, score=115.5]} {Human: COL12A1, collagen, type XII, alpha 1 [Source:HGNC Symbol;Acc:2188], e=2e-15} {UniRef50_A0A0B7AR70, e=2e-27, Uncharacterized protein (Fragment) n=1 Tax=Arion vulgaris RepID=A0A0B7AR70_9EUPU [Invertebrates:Mollusca]} {RNA815_464} {RNA1310_1588.1} - [RNA1509_14059_2]	20.2836	12.38	3	1	5	6		517	57.1255	9.56885
	A2	Sequence	# PSMs	# Proteins	# Protein Groups	Protein Group Accessions	Modifications	ΔCn	Area	XCorr	Charge	MH+ [Da]	ΔM [ppm]	RT [min]	# Missed Cleavages
	High	KYcPPGQILFR	2	2	2	unk	C3(Carbamidomethyl)	0	0	4.1703	3	1378.73	0.590263	33.804	1
	High	SEAKPVVVLLTDGR	1	2	1	unk		0	0	3.53356	3	1483.85	0.873066	35.4902	0
	High	ADIFFALDSSHSVGR	1	4	2	unk		0	0	3.39803	3	1621.8	2.14446	40.6842	0
	High	YVTVVNDFEDLGK	1	3	2	unk		0	0	3.37671	2	1498.74	0.419212	41.0416	0
	High	VITDILcEGGK	1	3	2	unk	C7(Carbamidomethyl)	0	0	2.98303	2	1204.63	0.750747	34.9709	0
unk	{Length: 9683} {Type: 5UTR_CDS} {Pfam: von Willebrand factor type D domain [PF00094.20, score=304.0]} {Human: VWF, von Willebrand factor [Source:HGNC Symbol;Acc:12726], e=1e-179} {UniRef50_UPI0003F0B5CD, e=0.0, PREDICTED: uncharacterized protein LOC100375992 n=1 Tax=Saccoglossus kowalevskii RepID=UPI0003F0B5CD [Invertebrates:Hemichordata]} {Drosophila: Hml, Hemolectin [Source:FlyBase gene name;Ac…	20	2.6	3	6	6	6		3227	351.875	8.08936
	A2	Sequence	# PSMs	# Proteins	# Protein Groups	Protein Group Accessions	Modifications	ΔCn	Area	XCorr	Charge	MH+ [Da]	ΔM [ppm]	RT [min]	# Missed Cleavages
	High	AIQSYTGTSGIASEASPGK	1	4	1	unk		0	0	4.85679	2	1824.89	-2.05324	29.3202	0
	High	STSLLESAQSLcSILR	1	2	1	unk	C12(Carbamidomethyl)	0	0	3.71135	2	1764.92	0.18932	46.9532	0
	High	AcTQQGIVINWR	1	2	1	unk	C2(Carbamidomethyl)	0	0	3.49782	2	1445.74	2.70456	36.4808	0
	High	SAcSLPDGVRPDSEGK	1	5	1	unk	C3(Carbamidomethyl)	0	0	3.13374	3	1674.77	-0.670097	25.6055	0
	High	VFNPYTEASVTK	1	4	1	unk		0	0	2.61913	2	1355.69	0.847566	31.9861	0
	High	FVcPPDSVR	1	4	1	unk	C3(Carbamidomethyl)	0	0	2.18114	2	1076.52	0.737469	27.6396	0
unk	{Length: 995} {Type: 5UTR_CDS} {Pfam: WSC domain [PF01822.14, score=168.2]} {Human: WSCD2, WSC domain containing 2 [Source:HGNC Symbol;Acc:29117], e=3e-15} {UniRef50_UPI0005C3BEC3, e=4e-46, PREDICTED: uncharacterized protein LOC105345065 n=1 Tax=Crassostrea gigas RepID=UPI0005C3BEC3 [Invertebrates:Mollusca]} {Drosophila: oxt, peptide O-xylosyltransferase [Source:FlyBase gene name;Acc:FBgn0015360]…	19.6943	21.45	2	1	6	6		331	37.2675	9.89111
	A2	Sequence	# PSMs	# Proteins	# Protein Groups	Protein Group Accessions	Modifications	ΔCn	Area	XCorr	Charge	MH+ [Da]	ΔM [ppm]	RT [min]	# Missed Cleavages
	High	KLVLSGSVTVPK	1	5	2	unk		0	0	4.04955	3	1227.77	1.36156	31.0267	1
	High	NSVFTTGLKPK	1	5	2	unk		0	0	3.55419	3	1191.67	-0.460437	28.2368	0
	High	NDVYATGVVVASK	1	1	1	unk		0	0	3.31074	2	1322.69	-1.28853	29.5529	0
	High	NNVYATGVVVASK	1	5	2	unk		0	0	3.20541	2	1321.71	0.566153	28.9646	0
	High	DLPVVYTANYK	1	6	2	unk		0	0	3.19969	2	1282.67	0.0646921	34.6447	0
	High	LVLSGSVTVPK	1	5	2	unk		0	0	2.37469	2	1099.67	1.53175	33.2453	0
unk	{Length: 3624} {Type: 5UTR_CDS_3UTR} {RNA815_108} {RNA1310_2897} - [RNA1509_2732_3]	19.4664	6.46	8	3	7	7		1207	141.651	10.6089
	A2	Sequence	# PSMs	# Proteins	# Protein Groups	Protein Group Accessions	Modifications	ΔCn	Area	XCorr	Charge	MH+ [Da]	ΔM [ppm]	RT [min]	# Missed Cleavages
	High	SYYVVSTcFHGVR	1	3	1	unk	C8(Carbamidomethyl)	0	0	3.40253	3	1574.74	1.22964	33.2254	0
	High	VPcVAPVVcRPR	1	3	1	unk	C3(Carbamidomethyl); C9(Carbamidomethyl)	0	0	3.32256	3	1409.75	-0.784549	27.8478	0
	High	SGVPcFHIVcDEAK	1	13	2	unk	C5(Carbamidomethyl); C10(Carbamidomethyl)	0	0	2.77142	3	1618.74	-0.0220267	33.4202	0
	High	VTTTIFYSGK	1	15	2	unk		0	0	2.62841	2	1116.59	0.740332	32.1267	0
	High	SITTIWFSGR	1	4	1	unk		0	0	2.52418	2	1167.62	0.137909	42.0231	0
	High	SVITTWNTR	1	20	2	unk		0	0	2.46493	2	1077.57	1.36114	31.4093	0
	High	TLTIATSTVK	1	18	2	unk		0	0	2.35232	2	1034.61	-0.768662	28.5017	0
unk	{Length: 1506} {Type: 5UTR_CDS_3UTR} {Pfam: ATP:guanido phosphotransferase, C-terminal catalytic domain [PF00217.14, score=523.4]} {Human: CKB, creatine kinase, brain [Source:HGNC Symbol;Acc:1991], e=1e-88} {UniRef50_P48610, e=0.0, Arginine kinase n=23 Tax=Endopterygota RepID=KARG_DROME [Invertebrates:Arthropoda]} {Drosophila: Argk, Arginine kinase [Source:FlyBase gene name;Acc:FBgn0000116], e=0.…	18.936	20.72	17	5	5	5		502	56.1814	6.81494
	A2	Sequence	# PSMs	# Proteins	# Protein Groups	Protein Group Accessions	Modifications	ΔCn	Area	XCorr	Charge	MH+ [Da]	ΔM [ppm]	RT [min]	# Missed Cleavages
	High	GSAGEHSEAVGGLYDISNK	1	16	1	unk		0	0	4.86867	3	1890.88	0.783354	30.3592	0
	High	EVQQQLIDDHFLFK	1	15	1	unk		0	0	4.05077	3	1759.9	0.884682	40.5072	0
	High	HPPcTLGDASEFGDVDPEGK	1	10	1	unk	C4(Carbamidomethyl)	0	0	3.96949	3	2127.93	-0.352719	33.4005	0
	High	VADRFQLQVR	1	16	1	unk		0	0	3.35316	3	1231.69	0.475346	30.2586	1
	High	NLSTPSFGSTLK	1	7	1	unk		0	0	2.69393	2	1251.66	1.67016	33.9496	0
unk	{Length: 20693} {Type: 5UTR_CDS_3UTR} {Pfam: Lipoprotein amino terminal region [PF01347.17, score=248.4]} {Human: APOB, apolipoprotein B (including Ag(x) antigen) [Source:HGNC Symbol;Acc:603], e=5e-44} {UniRef50_K1QKD6, e=0.0, Uncharacterized protein n=2 Tax=Crassostrea gigas RepID=K1QKD6_CRAGI [Invertebrates:Mollusca]} {Drosophila: Apoltp, Apolipoprotein lipid transfer particle [Source:FlyBase g…	18.6425	1.17	2	2	5	5		6898	771.423	9.1001
	A2	Sequence	# PSMs	# Proteins	# Protein Groups	Protein Group Accessions	Modifications	ΔCn	Area	XCorr	Charge	MH+ [Da]	ΔM [ppm]	RT [min]	# Missed Cleavages
	High	LHVLVDGAQQELPLNIGDLSIVR	1	4	2	unk		0	0	4.73221	3	2499.39	0.451266	46.9223	0
	High	FAAVNPLSGSAATLGDLR	1	3	2	unk		0	0	3.90956	2	1759.93	-1.4201	42.0812	0
	High	VHTDcLDLFESPR	1	5	2	unk	C5(Carbamidomethyl)	0	0	3.72929	3	1588.74	-0.857459	36.3406	0
	High	TPVLFNELIYR	1	1	1	unk		0	0	3.18464	2	1364.76	-0.0451017	45.073	0
	High	SVLSSLcDLGTAIGPK	1	1	1	unk	C7(Carbamidomethyl)	0	0	3.08676	2	1617.86	3.63211	45.4286	0
unk	{Length: 694} {Type: 5UTR_CDS_3UTR} {RNA815_23439} {RNA1310_46172} - [RNA1509_16346_1]	18.5071	30.74	2	5	5	5		231	26.2758	7.92822
	A2	Sequence	# PSMs	# Proteins	# Protein Groups	Protein Group Accessions	Modifications	ΔCn	Area	XCorr	Charge	MH+ [Da]	ΔM [ppm]	RT [min]	# Missed Cleavages
	High	INcPENVGWDFESFAPLVR	1	2	1	unk	C3(Carbamidomethyl)	0	0	4.47587	2	2250.06	-1.27373	49.1631	0
	High	TYSLPDEcNYEPETEAAIR	1	1	1	unk	C8(Carbamidomethyl)	0	0	4.28821	2	2257.99	0.280754	36.038	0
	High	NcELIGGVSYEQIR	1	2	1	unk	C2(Carbamidomethyl)	0	0	4.13159	2	1637.79	-0.988281	36.1609	0
	High	TDPTEIANAER	1	2	1	unk		0	0	3.21569	2	1216.58	0.10908	25.6574	0
	High	AcYYAIVK	1	2	1	unk	C2(Carbamidomethyl)	0	0	2.39571	2	987.497	-0.208274	30.6596	0
unk	{Length: 968} {Type: 5UTR_CDS_3UTR} {Drosophila: CG11148, , e=0.004} {RNA815_11567} {RNA1310_63020.1} - [RNA1509_22066_2]	18.3522	11.8	4	2	2	4		322	37.0296	4.31006
	A2	Sequence	# PSMs	# Proteins	# Protein Groups	Protein Group Accessions	Modifications	ΔCn	Area	XCorr	Charge	MH+ [Da]	ΔM [ppm]	RT [min]	# Missed Cleavages
	High	AAGEQYYEEADDPTEAYAVGR	2	4	1	unk		0	0	5.25255	2	2304.99	1.20593	33.6035	0
	High	TVAGQNFDDADEVEVPR	2	3	1	unk		0	0	4.91768	2	1861.86	-0.519386	33.0085	0
unk	{Length: 694} {Type: 5UTR_CDS_3UTR} {Pfam: EF-hand domain [PF13405.1, score=26.8]} {RNA815_20222.2} {RNA1310_41187} - [RNA1509_3622_2]	17.7158	18.61	5	2	2	4		231	26.3539	7.98682
	A2	Sequence	# PSMs	# Proteins	# Protein Groups	Protein Group Accessions	Modifications	ΔCn	Area	XCorr	Charge	MH+ [Da]	ΔM [ppm]	RT [min]	# Missed Cleavages
	High	AVQLFYLVHDESEAVGcEELAK	2	5	1	unk	C17(Carbamidomethyl)	0	0	6.38512	2	2507.21	0.224522	43.8786	0
	High	LNPAEHNLTPEEVNILAVISK	2	5	1	unk		0	0	3.23771	3	2301.24	-0.805704	45.2799	0
unk	{Length: 2766} {Type: 5UTR_CDS_3UTR} {Pfam: Phosphoenolpyruvate carboxykinase [PF00821.13, score=874.5]} {Human: PCK2, phosphoenolpyruvate carboxykinase 2 (mitochondrial) [Source:HGNC Symbol;Acc:8725], e=0.0} {UniRef50_U1MHA2, e=0.0, Phosphoenolpyruvate carboxykinase n=6 Tax=Chromadorea RepID=U1MHA2_ASCSU [Invertebrates:Nematoda]} {Drosophila: Pepck, Phosphoenolpyruvate carboxykinase [Source:FlyB…	17.2337	8.03	6	5	5	5		921	105.236	8.47021
	A2	Sequence	# PSMs	# Proteins	# Protein Groups	Protein Group Accessions	Modifications	ΔCn	Area	XCorr	Charge	MH+ [Da]	ΔM [ppm]	RT [min]	# Missed Cleavages
	High	AVYIcDGSVEEAEEITAK	1	5	1	unk	C5(Carbamidomethyl)	0	0	4.2417	2	1983.92	-0.419036	36.5033	0
	High	RVDGEDIAEPTAVGLVPK	1	3	1	unk		0	0	4.02368	3	1866	0.408064	34.7549	1
	High	YLEEQVGDDIPPVLR	1	3	1	unk		0	0	3.78111	2	1742.9	-0.197269	41.0594	0
	High	FFVAAFPSAcGK	1	4	1	unk	C10(Carbamidomethyl)	0	0	2.97988	2	1301.63	-0.533559	39.2274	0
	High	FLWPGFGENIR	1	3	1	unk		0	0	2.20735	2	1335.69	1.91513	45.8266	0
unk	{Length: 10153} {Type: 5UTR_CDS_3UTR} {Pfam: von Willebrand factor type D domain [PF00094.20, score=51.1]} {Human: VWF, von Willebrand factor [Source:HGNC Symbol;Acc:12726], e=9e-14} {UniRef50_X2ATR8, e=3e-74, Uncharacterized protein n=1 Tax=Capitella teleta RepID=X2ATR8_CAPTE [Invertebrates:Annelida]} {Drosophila: Apoltp, Apolipoprotein lipid transfer particle [Source:FlyBase gene name;Acc:FBgn0…	16.9313	2.16	5	1	4	4		3384	377.39	9.51025
	A2	Sequence	# PSMs	# Proteins	# Protein Groups	Protein Group Accessions	Modifications	ΔCn	Area	XCorr	Charge	MH+ [Da]	ΔM [ppm]	RT [min]	# Missed Cleavages
	High	LHVLVDGAQQELPLNIGDLSIVR	1	4	2	unk		0	0	4.73221	3	2499.39	0.451266	46.9223	0
	High	ALDAVETHNTADASVDGAR	1	4	1	unk		0	0	4.56025	3	1912.9	-1.39868	25.9234	0
	High	FAAVNPLSGSAATLGDLR	1	3	2	unk		0	0	3.90956	2	1759.93	-1.4201	42.0812	0
	High	VHTDcLDLFESPR	1	5	2	unk	C5(Carbamidomethyl)	0	0	3.72929	3	1588.74	-0.857459	36.3406	0
unk	{Length: 1206} {Type: 5UTR_CDS_3UTR} {Pfam: Mitochondrial carrier protein [PF00153.22, score=206.2]} {Human: SLC25A5, solute carrier family 25 (mitochondrial carrier; adenine nucleotide translocator), member 5 [Source:HGNC Symbol;Acc:10991], e=3e-89} {UniRef50_A0A075A6M7, e=1e-163, Uncharacterized protein n=2 Tax=Opisthorchiidae RepID=A0A075A6M7_9TREM [Invertebrates:Platyhelminthes]} {Drosophila:…	15.252	15.17	7	5	5	5		402	43.9396	9.75928
	A2	Sequence	# PSMs	# Proteins	# Protein Groups	Protein Group Accessions	Modifications	ΔCn	Area	XCorr	Charge	MH+ [Da]	ΔM [ppm]	RT [min]	# Missed Cleavages
	High	GVAGAGVLAGFDK	1	7	1	unk		0	0	3.73689	2	1161.63	0.996623	36.7166	0
	High	YKGSVDcAVQIVK	1	6	1	unk	C7(Carbamidomethyl)	0	0	3.24804	3	1466.77	2.81614	28.9922	1
	High	LDKPYTGVIDcTVR	1	6	1	unk	C11(Carbamidomethyl)	0	0	2.912	2	1636.84	-0.319074	31.3119	0
	High	YFPTQALNFAFK	1	6	1	unk		0	0	2.81319	2	1446.74	0.987246	45.4387	0
	High	NEGLLPFWR	1	6	1	unk		0	0	2.54193	2	1131.59	-0.179702	45.3683	0
unk	{Length: 830} {Type: 5UTR_CDS} {UniRef50_A0A074ZAX9, e=2e-12, DNA topoisomerase 2 n=1 Tax=Opisthorchis viverrini RepID=A0A074ZAX9_9TREM [Invertebrates:Platyhelminthes]} {RNA815_3.1} {RNA1310_6.1} - [RNA1509_32758_1]	15.0733	20.65	1	1	4	5		276	31.9963	9.89111
	A2	Sequence	# PSMs	# Proteins	# Protein Groups	Protein Group Accessions	Modifications	ΔCn	Area	XCorr	Charge	MH+ [Da]	ΔM [ppm]	RT [min]	# Missed Cleavages
	High	YVTSFNGYVFELGK	1	2	2	unk		0	0	3.72945	2	1623.8	-1.22489	43.8684	0
	High	STITEYIHSGGK	2	2	2	unk		0	0	2.92917	3	1292.65	-1.42065	29.5256	0
	High	VSENPVScPENPQLLPGALNR	1	1	1	unk	C8(Carbamidomethyl)	0	0	2.81276	3	2291.14	-1.63972	36.8095	0
	High	NNIVIYNELK	1	2	2	unk		0	0	2.77633	2	1219.67	0.890202	34.7473	0
unk	{Length: 887} {Type: 5UTR_CDS_3UTR} {Pfam: WSC domain [PF01822.14, score=79.3]} {Human: WSCD2, WSC domain containing 2 [Source:HGNC Symbol;Acc:29117], e=4e-10} {UniRef50_UPI0005C3BEC3, e=5e-15, PREDICTED: uncharacterized protein LOC105345065 n=1 Tax=Crassostrea gigas RepID=UPI0005C3BEC3 [Invertebrates:Mollusca]} {Drosophila: oxt, peptide O-xylosyltransferase [Source:FlyBase gene name;Acc:FBgn0015…	14.4893	19.59	11	3	5	5		296	33.1105	9.43701
	A2	Sequence	# PSMs	# Proteins	# Protein Groups	Protein Group Accessions	Modifications	ΔCn	Area	XCorr	Charge	MH+ [Da]	ΔM [ppm]	RT [min]	# Missed Cleavages
	High	GTALTQDYcNQQcQNAQYGLK	1	3	1	unk	C9(Carbamidomethyl); C13(Carbamidomethyl)	0	0	4.27918	3	2461.09	-0.255306	31.1709	0
	High	cYcGNDLLTLK	1	9	2	unk	C1(Carbamidomethyl); C3(Carbamidomethyl)	0	0	3.59137	2	1356.63	0.292356	35.8766	0
	High	LFGLANGNR	1	17	4	unk		0	0	2.46682	2	961.522	0.348213	33.169	0
	High	FFGITQNK	1	3	1	unk		0	0	2.07975	2	954.505	1.02289	33.523	0
	High	cYcGNEIIR	1	3	1	unk	C1(Carbamidomethyl); C3(Carbamidomethyl)	0	0	2.07218	2	1184.52	-0.107228	27.2979	0
unk	{Length: 2031} {Type: 5UTR_CDS_3UTR} {Pfam: von Willebrand factor type A domain [PF13519.1, score=100.9]} {Human: RP11-88G17.6, Novel protein similar to hemicentin (LOC392395) [Source:UniProtKB/TrEMBL;Acc:A2A3K3], e=1e-17} {UniRef50_U1M480, e=3e-24, Hemicentin-1 n=3 Tax=Bilateria RepID=U1M480_ASCSU [Invertebrates:]} {RNA815_2254.2} {RNA1310_12097.1} - [RNA1509_31704_2]	14.3961	6.52	5	1	4	4		675	76.8456	11.0776
	A2	Sequence	# PSMs	# Proteins	# Protein Groups	Protein Group Accessions	Modifications	ΔCn	Area	XCorr	Charge	MH+ [Da]	ΔM [ppm]	RT [min]	# Missed Cleavages
	High	AIRPTGGGDcPEYSLSGVR	1	2	1	unk	C10(Carbamidomethyl)	0	0	5.21532	3	1991.96	0.723849	30.3893	0
	High	SVLFLFTDASAK	1	12	2	unk		0	0	3.26567	2	1298.7	0.0962877	45.4571	0
	High	NYVLATFSDPYKR	1	11	2	unk		0	0	2.99352	3	1573.8	-0.790781	36.6615	1
	High	NYVLATFSDPYK	1	11	2	unk		0	0	2.92164	2	1417.7	1.48874	39.5107	0
unk	{Length: 3244} {Type: 5UTR_CDS_3UTR} {Pfam: Low-density lipoprotein receptor domain class A [PF00057.13, score=132.1]} {Human: VLDLR, very low density lipoprotein receptor [Source:HGNC Symbol;Acc:12698], e=6e-74} {UniRef50_W8NYZ2, e=6e-74, Lipoprotein receptor 2A n=2 Tax=Pandalopsis japonica RepID=W8NYZ2_PANJP [Invertebrates:Arthropoda]} {Drosophila: LpR2, Lipophorin receptor 2 [Source:FlyBase ge…	14.3306	5.09	3	4	4	4		1081	119.119	7.1665
	A2	Sequence	# PSMs	# Proteins	# Protein Groups	Protein Group Accessions	Modifications	ΔCn	Area	XCorr	Charge	MH+ [Da]	ΔM [ppm]	RT [min]	# Missed Cleavages
	High	TPLTAcEIDAEHGSNPIGNSR	1	2	1	unk	C6(Carbamidomethyl)	0	0	4.60514	3	2239.04	0.673168	30.7914	0
	High	cPQPDSELHEIcR	1	3	1	unk	C1(Carbamidomethyl); C12(Carbamidomethyl)	0	0	4.27692	3	1640.72	-0.00547065	27.7927	0
	High	YSEcTFSSEFK	1	3	1	unk	C4(Carbamidomethyl)	0	0	2.93704	2	1384.57	0.677918	33.1439	0
	High	ATcLcDINYR	1	3	1	unk	C3(Carbamidomethyl); C5(Carbamidomethyl)	0	0	2.51152	2	1285.57	-0.155256	30.1131	0
unk	{Length: 17900} {Type: 5UTR_CDS_3UTR} {Pfam: GCC2 and GCC3 [PF07699.8, score=166.6]} {Human: NOTCH1, notch 1 [Source:HGNC Symbol;Acc:7881], e=1e-124} {UniRef50_UPI00035A25F1, e=0.0, PREDICTED: uncharacterized protein LOC101864054 isoform X1 n=1 Tax=Aplysia californica RepID=UPI00035A25F1 [Invertebrates:Mollusca]} {Drosophila: uif, uninflatable [Source:FlyBase gene name;Acc:FBgn0031879], e=1e-176}…	14.2404	1.01	3	5	5	5		5966	644.323	7.50342
	A2	Sequence	# PSMs	# Proteins	# Protein Groups	Protein Group Accessions	Modifications	ΔCn	Area	XCorr	Charge	MH+ [Da]	ΔM [ppm]	RT [min]	# Missed Cleavages
	High	LGGTNVcVDVNEcR	1	3	1	unk	C7(Carbamidomethyl); C13(Carbamidomethyl)	0	0	3.06311	2	1592.72	1.3761	29.1602	0
	High	HLGTGALADGYER	1	2	1	unk		0	0	2.99642	3	1359.66	-0.415787	27.1389	0
	High	VLSGDLISYR	1	2	1	unk		0	0	2.76842	2	1122.62	1.85988	34.7901	0
	High	GQVGDScISYcR	1	3	1	unk	C7(Carbamidomethyl); C11(Carbamidomethyl)	0	0	2.72522	2	1401.59	0.305051	26.1218	0
	High	FNDPTGSPLPK	1	3	1	unk		0	0	2.68722	2	1172.6	0.295926	29.1275	0
unk	{Length: 4920} {Type: 5UTR_CDS_3UTR} {Pfam: Galactose binding lectin domain [PF02140.13, score=143.8]} {Human: LPHN2, latrophilin 2 [Source:HGNC Symbol;Acc:18582], e=1e-11} {UniRef50_K1RFT9, e=5e-24, L-rhamnose-binding lectin CSL3 (Fragment) n=3 Tax=Crassostrea gigas RepID=K1RFT9_CRAGI [Invertebrates:Mollusca]} {Drosophila: Cirl, Calcium-independent receptor for alpha-latrotoxin [Source:FlyBase g…	14.1588	4.09	5	5	5	5		1639	199.74	12.4839
	A2	Sequence	# PSMs	# Proteins	# Protein Groups	Protein Group Accessions	Modifications	ΔCn	Area	XCorr	Charge	MH+ [Da]	ΔM [ppm]	RT [min]	# Missed Cleavages
	High	VSSSNSVFGDPcVGTYK	1	3	1	unk	C12(Carbamidomethyl)	0	0	3.52864	2	1803.82	-0.625888	33.4903	0
	High	GAGSFLWGR	1	4	1	unk		0	0	2.7957	2	950.485	0.866632	37.4971	0
	High	cTSGSTIDVISAFYGR	1	3	1	unk	C1(Carbamidomethyl)	0	0	2.70915	2	1733.81	-0.940375	43.5572	0
	High	IDILSGFYGR	1	3	1	unk		0	0	2.6786	2	1140.61	0.279534	42.8769	0
	High	ASNSVFGDPcVGTFK	1	4	1	unk	C10(Carbamidomethyl)	0	0	2.44674	2	1585.72	-5.76115	36.3085	0
unk	{Length: 913} {Type: 5UTR_CDS_3UTR} {Pfam: Fibrinogen beta and gamma chains, C-terminal globular domain [PF00147.13, score=45.0]} {Human: ANGPTL2, angiopoietin-like 2 [Source:HGNC Symbol;Acc:490], e=1e-08} {UniRef50_UPI000359B6E0, e=1e-10, PREDICTED: ryncolin-3-like n=1 Tax=Aplysia californica RepID=UPI000359B6E0 [Invertebrates:Mollusca]} {Drosophila: CG31832, , e=6e-10} {RNA815_9549.3} {RNA1310_…	14.118	12.83	7	2	3	4		304	34.1191	8.32373
	A2	Sequence	# PSMs	# Proteins	# Protein Groups	Protein Group Accessions	Modifications	ΔCn	Area	XCorr	Charge	MH+ [Da]	ΔM [ppm]	RT [min]	# Missed Cleavages
	High	SASGPAPVPAEVVFQR	2	6	2	unk		0	0	4.16851	2	1611.85	-0.362956	36.7242	0
	High	DRHcQLIYEGVR	1	6	1	unk	C4(Carbamidomethyl)	0	0	3.05566	3	1545.76	0.712739	27.9762	1
	High	FGLHGADENYK	1	7	1	unk		0	0	2.88831	3	1250.58	0.69164	26.2871	0
unk	{Length: 1202} {TRANSSPLICED} {Type: 5UTR_CDS_3UTR} {Pfam: lactate/malate dehydrogenase, alpha/beta C-terminal domain [PF02866.13, score=159.2]} {Human: MDH2, malate dehydrogenase 2, NAD (mitochondrial) [Source:HGNC Symbol;Acc:6971], e=1e-134} {UniRef50_P40926, e=1e-137, Malate dehydrogenase, mitochondrial n=732 Tax=cellular organisms RepID=MDHM_HUMAN [Unassigned:]} {Drosophila: Mdh2, Malate dehy…	13.2912	18	6	5	5	5		400	42.1219	8.1333
	A2	Sequence	# PSMs	# Proteins	# Protein Groups	Protein Group Accessions	Modifications	ΔCn	Area	XCorr	Charge	MH+ [Da]	ΔM [ppm]	RT [min]	# Missed Cleavages
	High	VAVLGASGGIGQPLSLLLK	1	5	1	unk		0	0	3.09751	2	1793.09	0.161759	49.3377	0
	High	GVAADLSHISTK	1	5	1	unk		0	0	3.01688	3	1198.64	-1.20329	28.7997	0
	High	LFGVTTLDIVR	1	6	1	unk		0	0	2.7006	2	1233.72	0.239344	44.1468	0
	High	VVVIPAGVPR	1	5	1	unk		0	0	2.42499	2	1006.64	-0.773914	33.3255	0
	High	DDLFNTNAGIVADLITAVAK	1	5	1	unk		0	0	2.05125	2	2061.08	-1.01655	58.1681	0
unk	{Length: 589} {Type: 5UTR_CDS} {RNA815_31.1} {RNA1310_66} - [RNA1509_778_1]	13.2867	29.08	2	2	4	4		196	22.1023	5.33838
	A2	Sequence	# PSMs	# Proteins	# Protein Groups	Protein Group Accessions	Modifications	ΔCn	Area	XCorr	Charge	MH+ [Da]	ΔM [ppm]	RT [min]	# Missed Cleavages
	High	IGNQFSASFREPK	1	2	1	unk		0	0	3.61835	3	1480.75	-0.847455	30.2891	1
	High	IESDLVSTSDEK	1	4	2	unk		0	0	3.53874	2	1322.63	-0.1782	26.1491	0
	High	VDYELTDASADLTINHETNAENTELTLWPNYK	1	4	2	unk		0	0	3.08807	3	3680.71	-3.81645	44.373	0
	High	IGNQFSASFR	1	2	1	unk		0	0	3.04154	2	1126.56	-0.233452	31.9382	0
unk	{Length: 1327} {Type: 5UTR_CDS_3UTR} {Pfam: von Willebrand factor type A domain [PF13519.1, score=50.5]} {Human: RP11-88G17.6, Novel protein similar to hemicentin (LOC392395) [Source:UniProtKB/TrEMBL;Acc:A2A3K3], e=3e-13} {UniRef50_U1M480, e=8e-19, Hemicentin-1 n=3 Tax=Bilateria RepID=U1M480_ASCSU [Invertebrates:]} {RNA815_2254.1} {RNA1310_12097.1} - [RNA1509_27620_2]	13.18	9.95	12	1	4	4		442	50.3945	11.312
	A2	Sequence	# PSMs	# Proteins	# Protein Groups	Protein Group Accessions	Modifications	ΔCn	Area	XCorr	Charge	MH+ [Da]	ΔM [ppm]	RT [min]	# Missed Cleavages
	High	AIRPNGGGDcPEYSLSGVR	1	9	1	unk	C10(Carbamidomethyl)	0	0	3.99922	3	2004.96	2.32723	30.0301	0
	High	SVLFLFTDASAK	1	12	2	unk		0	0	3.26567	2	1298.7	0.0962877	45.4571	0
	High	NYVLATFSDPYKR	1	11	2	unk		0	0	2.99352	3	1573.8	-0.790781	36.6615	1
	High	NYVLATFSDPYK	1	11	2	unk		0	0	2.92164	2	1417.7	1.48874	39.5107	0
unk	{Length: 1574} {Type: 5UTR_CDS_3UTR} {Pfam: Perilipin family [PF03036.11, score=74.3]} {Human: PLIN3, perilipin 3 [Source:HGNC Symbol;Acc:16893], e=9e-07} {UniRef50_K1PJC1, e=9e-14, Adipophilin n=3 Tax=Crassostrea gigas RepID=K1PJC1_CRAGI [Invertebrates:Mollusca]} {Drosophila: Lsd-2, Lipid storage droplet-2 [Source:FlyBase gene name;Acc:FBgn0030608], e=3e-04} {RNA815_9916} {RNA1310_22270} - [RNA1…	13.1444	5.92	6	3	3	4		524	57.266	8.89502
	A2	Sequence	# PSMs	# Proteins	# Protein Groups	Protein Group Accessions	Modifications	ΔCn	Area	XCorr	Charge	MH+ [Da]	ΔM [ppm]	RT [min]	# Missed Cleavages
	High	VDLLLSPVTAAAATAESVK	2	6	1	unk		0	0	3.75418	3	1856.04	0.860662	46.3273	0
	High	SAADLAESGLRR	1	2	1	unk		0	0	3.03631	3	1245.66	1.40081	27.07	1
	High	SAADLAESGLR	1	2	1	unk		0	0	3.0255	2	1089.55	-1.36914	28.8099	0
unk	{Length: 686} {Type: 5UTR_CDS_3UTR} {RNA815_4988.1} {RNA1310_26940} - [RNA1509_40562_2]	13.0346	20.18	15	3	3	4		228	26.0394	10.0669
	A2	Sequence	# PSMs	# Proteins	# Protein Groups	Protein Group Accessions	Modifications	ΔCn	Area	XCorr	Charge	MH+ [Da]	ΔM [ppm]	RT [min]	# Missed Cleavages
	High	ALTTEVFSVVTSR	2	12	1	unk		0	0	3.80576	2	1409.76	0.653014	41.6567	0
	High	QYSPYFYGAGQNSLPVTAYGYR	1	12	1	unk		0	0	3.66964	3	2502.18	2.10905	41.4473	0
	High	GccLPTQWEGR	1	12	1	unk	C2(Carbamidomethyl); C3(Carbamidomethyl)	0	0	2.77446	2	1363.59	-0.123942	32.149	0
unk	{Length: 716} {Type: 5UTR_CDS_3UTR} {Pfam: WSC domain [PF01822.14, score=65.5]} {Human: WSCD2, WSC domain containing 2 [Source:HGNC Symbol;Acc:29117], e=4e-08} {UniRef50_A0A098DPR3, e=8e-14, Fusarium graminearum chromosome 4, complete genome n=4 Tax=Fusarium sambucinum species complex RepID=A0A098DPR3_GIBZA [Plants:Ascomycota]} {Drosophila: Wsck, Wsck [Source:FlyBase gene name;Acc:FBgn0046685], e…	12.9423	20.59	9	3	4	4		238	26.8803	9.11475
	A2	Sequence	# PSMs	# Proteins	# Protein Groups	Protein Group Accessions	Modifications	ΔCn	Area	XCorr	Charge	MH+ [Da]	ΔM [ppm]	RT [min]	# Missed Cleavages
	High	NQcFcGNELHSIEVPR	1	8	1	unk	C3(Carbamidomethyl); C5(Carbamidomethyl)	0	0	5.16812	3	1959.88	-0.140011	33.6618	0
	High	VTGVTIPLVPAPSK	1	7	1	unk		0	0	2.89792	2	1378.83	0.170271	38.1419	0
	High	LFGLANGNR	1	17	4	unk		0	0	2.46682	2	961.522	0.348213	33.169	0
	High	GcFFWSPTER	1	7	1	unk	C2(Carbamidomethyl)	0	0	2.40947	2	1286.56	1.21647	39.88	0
unk	{Length: 3067} {Type: 5UTR_CDS_3UTR} {Pfam: ATPase family associated with various cellular activities (AAA) [PF00004.24, score=321.0]} {Human: VCP, valosin containing protein [Source:HGNC Symbol;Acc:12666], e=0.0} {UniRef50_M7BUG3, e=0.0, Transitional endoplasmic reticulum ATPase n=9 Tax=Amniota RepID=M7BUG3_CHEMY [Vertebrates:Chordata]} {Drosophila: TER94, TER94 [Source:FlyBase gene name;Acc:FBg…	12.8295	6.07	12	3	4	4		1022	113.646	7.1665
	A2	Sequence	# PSMs	# Proteins	# Protein Groups	Protein Group Accessions	Modifications	ΔCn	Area	XCorr	Charge	MH+ [Da]	ΔM [ppm]	RT [min]	# Missed Cleavages
	High	LIADEATSDDNSVVSLSQAK	1	5	1	unk		0	0	3.86792	2	2063.01	-0.00857271	33.9017	0
	High	AIANEcQANFISIK	1	9	2	unk	C6(Carbamidomethyl)	0	0	3.3783	2	1578.8	1.51843	35.2814	0
	High	ATHGYSGADLTEISQR	1	3	1	unk		0	0	2.79437	3	1705.82	0.929553	29.3851	0
	High	GILLFGPPGTGK	1	9	1	unk		0	0	2.78886	2	1156.67	0.414924	41.1849	0
unk	{Length: 526} {Type: 5UTR_CDS_NC_3UTR} {Pfam: Core histone H2A/H2B/H3/H4 [PF00125.19, score=55.6]} {Human: HIST1H4K, histone cluster 1, H4k [Source:HGNC Symbol;Acc:4784], e=6e-51} {UniRef50_H0ZGB0, e=4e-51, Histone H4 (Fragment) n=133 Tax=Eukaryota RepID=H0ZGB0_TAEGU [Invertebrates:]} {Drosophila: His4:CG33875, His4:CG33875 [Source:FlyBase gene name;Acc:FBgn0053875], e=3e-51} {RNA815_18705} {RNA1…	12.7248	17.14	9	3	3	4		175	19.3887	9.92041
	A2	Sequence	# PSMs	# Proteins	# Protein Groups	Protein Group Accessions	Modifications	ΔCn	Area	XCorr	Charge	MH+ [Da]	ΔM [ppm]	RT [min]	# Missed Cleavages
	High	DNIQGITKPAIR	2	9	1	unk		0	0	4.10172	3	1325.75	0.317685	27.8883	0
	High	ISGLIYEETR	1	9	1	unk		0	0	3.41894	2	1180.62	0.952499	32.5437	0
	High	VFLENVIR	1	9	1	unk		0	0	2.17376	2	989.577	-0.825943	37.9282	0
unk	{Length: 840} {Type: 5UTR_CDS_3UTR} {Pfam: WSC domain [PF01822.14, score=60.9]} {Human: KREMEN1, kringle containing transmembrane protein 1 [Source:HGNC Symbol;Acc:17550], e=5e-13} {UniRef50_A7SCR7, e=7e-19, Predicted protein (Fragment) n=1 Tax=Nematostella vectensis RepID=A7SCR7_NEMVE [Invertebrates:Cnidaria]} {Drosophila: oxt, peptide O-xylosyltransferase [Source:FlyBase gene name;Acc:FBgn00153…	12.6812	13.21	1	3	3	4		280	32.5095	11.7808
	A2	Sequence	# PSMs	# Proteins	# Protein Groups	Protein Group Accessions	Modifications	ΔCn	Area	XCorr	Charge	MH+ [Da]	ΔM [ppm]	RT [min]	# Missed Cleavages
	High	FSYAGVQNGNEcR	1	1	1	unk	C12(Carbamidomethyl)	0	0	3.50793	2	1501.65	-0.035954	27.1364	0
	High	LGSVTPAAcAAQcFK	2	1	1	unk	C9(Carbamidomethyl); C13(Carbamidomethyl)	0	0	3.31084	2	1580.76	0.688516	32.4581	0
	High	VQTcGGFWR	1	1	1	unk	C4(Carbamidomethyl)	0	0	2.75713	2	1110.52	0.84775	32.3212	0
unk	{Length: 1154} {Type: 5UTR_CDS_3UTR} {RNA815_9900} {RNA1310_23383.1} - [RNA1509_6740_1]	12.5863	13.54	5	3	3	3		384	42.4563	8.03076
	A2	Sequence	# PSMs	# Proteins	# Protein Groups	Protein Group Accessions	Modifications	ΔCn	Area	XCorr	Charge	MH+ [Da]	ΔM [ppm]	RT [min]	# Missed Cleavages
	High	RLQQLLDSAGFPSAAGDAVSVAR	1	3	1	unk		0	0	5.87003	3	2329.23	-0.298977	40.2662	1
	High	WSSSSPETSDGSQLGQR	1	3	1	unk		0	0	3.77429	2	1808.81	2.35193	26.4872	0
	High	QQEALSKDPLLR	1	5	1	unk		0	0	2.94198	3	1397.78	1.55916	29.7559	1
unk	{Length: 1884} {Type: 5UTR_CDS_3UTR} {Pfam: Annexin [PF00191.15, score=279.1]} {Human: ANXA13, annexin A13 [Source:HGNC Symbol;Acc:536], e=9e-79} {UniRef50_T1FZC2, e=8e-97, Annexin n=3 Tax=Annelida RepID=T1FZC2_HELRO [Invertebrates:]} {Drosophila: AnxB9, Annexin B9 [Source:FlyBase gene name;Acc:FBgn0000083], e=3e-70} {RNA815_4958} {RNA1310_15681.1} - [RNA1509_22808_2]	12.4813	10.22	3	3	3	3		626	70.3531	8.1626
	A2	Sequence	# PSMs	# Proteins	# Protein Groups	Protein Group Accessions	Modifications	ΔCn	Area	XCorr	Charge	MH+ [Da]	ΔM [ppm]	RT [min]	# Missed Cleavages
	High	VLVGILTANRDENPNVDPNLVAQDVEALFQAGEK	1	3	1	unk		0	0	4.66679	3	3648.89	0.391777	52.9503	1
	High	GAGTDEEAIIDILSSR	1	3	1	unk		0	0	4.33838	2	1646.83	2.68578	46.3046	0
	High	TVISQcESDLPAVK	1	3	1	unk	C6(Carbamidomethyl)	0	0	3.47616	2	1546.78	-0.131628	32.4296	0
unk	{Length: 743} {TRANSSPLICED} {Type: 5UTR_CDS_3UTR} {Pfam: Ribosomal protein L11, N-terminal domain [PF03946.9, score=61.8]} {Human: RPL12, ribosomal protein L12 [Source:HGNC Symbol;Acc:10302], e=3e-83} {UniRef50_P30050, e=9e-85, 60S ribosomal protein L12 n=29 Tax=Opisthokonta RepID=RL12_HUMAN [Plants:]} {Drosophila: RpL12, Ribosomal protein L12 [Source:FlyBase gene name;Acc:FBgn0034968], e=1e-84}…	12.1225	19.43	4	3	3	3		247	26.6697	9.78857
	A2	Sequence	# PSMs	# Proteins	# Protein Groups	Protein Group Accessions	Modifications	ΔCn	Area	XCorr	Charge	MH+ [Da]	ΔM [ppm]	RT [min]	# Missed Cleavages
	High	EILGTAQSVGcTVDGSNPHDIIDK	1	4	1	unk	C11(Carbamidomethyl)	0	0	5.45442	3	2526.21	-0.495019	34.896	0
	High	HTGNITFDEVVDIAK	1	4	1	unk		0	0	4.32628	3	1658.84	0.866652	39.1473	0
	High	IGPLGLSPK	1	4	1	unk		0	0	2.34178	2	881.546	0.470465	32.612	0
unk	{Length: 3489} {Type: 5UTR_CDS_3UTR} {Pfam: Thrombospondin type 1 domain [PF00090.14, score=83.0]} {Human: HMCN1, hemicentin 1 [Source:HGNC Symbol;Acc:19194], e=4e-25} {UniRef50_B3LF41, e=3e-43, SCO-spondin protein (Fragment) n=1 Tax=Strongylocentrotus purpuratus RepID=B3LF41_STRPU [Invertebrates:Echinodermata]} {Drosophila: Sema-5c, Semaphorin-5c [Source:FlyBase gene name;Acc:FBgn0250876], e=7e-…	12.1094	3.01	1	2	2	3		1163	124.588	4.91943
	A2	Sequence	# PSMs	# Proteins	# Protein Groups	Protein Group Accessions	Modifications	ΔCn	Area	XCorr	Charge	MH+ [Da]	ΔM [ppm]	RT [min]	# Missed Cleavages
	High	QILVQPQHGGDAcPQTQR	1	1	1	unk	C13(Carbamidomethyl)	0	0	4.44382	3	2033	-0.63647	24.7935	0
	High	ESTEAPVTVScSNLPGR	2	1	1	unk	C11(Carbamidomethyl)	0	0	3.98407	2	1803.86	0.642501	30.0452	0
unk	{Length: 1048} {Type: 5UTR_CDS_3UTR} {Pfam: KH domain [PF00013.24, score=92.8]} {Human: HNRNPK, heterogeneous nuclear ribonucleoprotein K [Source:HGNC Symbol;Acc:5044], e=2e-28} {UniRef50_C1L6X9, e=2e-50, Heterogeneous nuclear ribonucleoprotein K n=12 Tax=Platyhelminthes RepID=C1L6X9_SCHJA [Invertebrates:]} {Drosophila: bl, bancal [Source:FlyBase gene name;Acc:FBgn0267791], e=6e-31} {Celegans: F2…	12.0871	13.75	3	3	3	3		349	37.2775	6.41748
	A2	Sequence	# PSMs	# Proteins	# Protein Groups	Protein Group Accessions	Modifications	ΔCn	Area	XCorr	Charge	MH+ [Da]	ΔM [ppm]	RT [min]	# Missed Cleavages
	High	GDRDGLGTQQGAVTNTGDVDLR	1	3	1	unk		0	0	5.60624	3	2245.08	0.741682	29.2827	1
	High	VYSVAcPVSTDR	1	3	1	unk	C6(Carbamidomethyl)	0	0	3.32286	2	1353.64	-1.62262	27.8177	0
	High	LLVHQSQAGcIIGK	1	3	1	unk	C10(Carbamidomethyl)	0	0	3.15795	3	1523.84	0.208513	28.9396	0
unk	{Length: 2585} {Type: 5UTR_CDS_3UTR} {Pfam: F5/8 type C domain [PF00754.20, score=103.7]} {Human: LPA, lipoprotein, Lp(a) [Source:HGNC Symbol;Acc:6667], e=6e-10} {UniRef50_UPI00034F5FA6, e=4e-65, PREDICTED: uncharacterized protein LOC100498436 n=1 Tax=Xenopus tropicalis RepID=UPI00034F5FA6 [Vertebrates:Chordata]} {Drosophila: Nrk, Neurospecific receptor kinase [Source:FlyBase gene name;Acc:FBgn00…	12.031	5.46	3	4	4	4		861	98.2689	9.71533
	A2	Sequence	# PSMs	# Proteins	# Protein Groups	Protein Group Accessions	Modifications	ΔCn	Area	XCorr	Charge	MH+ [Da]	ΔM [ppm]	RT [min]	# Missed Cleavages
	High	LLPQEEAALHPVR	1	2	1	unk		0	0	3.96057	3	1472.82	0.20336	30.9186	0
	High	DRPWcYTATPTR	1	3	1	unk	C5(Carbamidomethyl)	0	0	3.28757	3	1523.7	-1.2201	29.1351	0
	High	NDANPWWEAR	1	2	1	unk		0	0	2.51341	2	1258.56	-0.02954	36.2814	0
	High	SFcTGAIDGNLK	1	2	1	unk	C3(Carbamidomethyl)	0	0	2.26943	2	1282.61	-3.5281	32.0263	0
unk	{Length: 2184} {TRANSSPLICED} {Type: 5UTR_CDS_3UTR} {Pfam: Tektin family [PF03148.9, score=468.4]} {Human: TEKT4, tektin 4 [Source:HGNC Symbol;Acc:31012], e=1e-123} {UniRef50_Q9U0E3, e=1e-165, Tektin A1 n=14 Tax=Bilateria RepID=Q9U0E3_STRPU [Invertebrates:]} {Drosophila: Tektin-A, Tektin A [Source:FlyBase gene name;Acc:FBgn0028902], e=9e-62} {RNA815_4941} {RNA1310_17094.1} - [RNA1509_689_2]	12.0013	7.28	2	3	3	3		728	83.6361	8.57275
	A2	Sequence	# PSMs	# Proteins	# Protein Groups	Protein Group Accessions	Modifications	ΔCn	Area	XCorr	Charge	MH+ [Da]	ΔM [ppm]	RT [min]	# Missed Cleavages
	High	FQEIQSTPESWAQNSHDNIVR	1	2	1	unk		0	0	4.78056	3	2486.18	2.36021	34.9061	0
	High	YGVDLVEDDVELGLLK	1	1	1	unk		0	0	3.62483	2	1776.93	-0.0562935	47.0745	0
	High	EIQDVLDETDLLcAQK	1	1	1	unk	C13(Carbamidomethyl)	0	0	3.59592	2	1889.92	1.74922	42.365	0
unk	{Length: 702} {Type: 5UTR_CDS_3UTR} {Pfam: 60s Acidic ribosomal protein [PF00428.14, score=85.2]} {Human: RPLP0, ribosomal protein, large, P0 [Source:HGNC Symbol;Acc:10371], e=1e-59} {UniRef50_P05388, e=9e-62, 60S acidic ribosomal protein P0 n=241 Tax=Eukaryota RepID=RLA0_HUMAN [Invertebrates:]} {Drosophila: RpLP0, Ribosomal protein LP0 [Source:FlyBase gene name;Acc:FBgn0000100], e=2e-57} {RNA815…	11.7927	23.18	4	1	4	4		233	25.436	8.47021
	A2	Sequence	# PSMs	# Proteins	# Protein Groups	Protein Group Accessions	Modifications	ΔCn	Area	XCorr	Charge	MH+ [Da]	ΔM [ppm]	RT [min]	# Missed Cleavages
	High	FAAAAPAAAPAAAAAAPAAK	1	4	1	unk		0	0	3.56327	2	1650.9	0.63309	28.882	0
	High	GTIEILSDVPLIK	1	11	2	unk		0	0	3.17979	2	1397.83	0.115616	45.7576	0
	High	TSFFQALNIQTK	1	11	2	unk		0	0	2.93181	2	1397.74	0.237583	42.5896	0
	High	ISPFSYGLR	1	10	2	unk		0	0	2.11786	2	1039.56	4.49601	37.0703	0
unk	{Length: 2329} {TRANSSPLICED} {Type: 5UTR_CDS_3UTR} {Pfam: Hsp70 protein [PF00012.15, score=857.9]} {Human: HSPA5, heat shock 70kDa protein 5 (glucose-regulated protein, 78kDa) [Source:HGNC Symbol;Acc:5238], e=0.0} {UniRef50_P11021, e=0.0, 78 kDa glucose-regulated protein n=534 Tax=cellular organisms RepID=GRP78_HUMAN [Unassigned:]} {Drosophila: Hsc70-3, Heat shock 70-kDa protein cognate 3 [Sourc…	11.5568	3.99	2	1	3	3		776	85.3642	6.41748
	A2	Sequence	# PSMs	# Proteins	# Protein Groups	Protein Group Accessions	Modifications	ΔCn	Area	XCorr	Charge	MH+ [Da]	ΔM [ppm]	RT [min]	# Missed Cleavages
	High	IINEPTAAAIAYGLDKK	1	18	3	unk		0	0	5.04753	3	1787.99	0.413676	37.1751	1
	High	IINEPTAAAIAYGLDK	1	18	3	unk		0	0	3.86949	2	1659.9	0.159113	39.6814	0
	High	ITPSYVAFTQDGER	1	2	1	unk		0	0	2.63978	2	1583.77	0.8452	34.6049	0
unk	{Length: 1043} {Type: 5UTR_CDS_3UTR} {Human: SRRM5, serine/arginine repetitive matrix 5 [Source:HGNC Symbol;Acc:37248], e=3e-06} {UniRef50_A0CXR4, e=1e-06, Chromosome undetermined scaffold_30, whole genome shotgun sequence n=2 Tax=Paramecium tetraurelia RepID=A0CXR4_PARTE [Invertebrates:]} {Drosophila: CG3108, , e=2e-08} {Celegans: rsr-1, Caenorhabditis elegans Protein RSR-1 (rsr-1) mRNA, complet…	11.2452	19.02	7	2	3	3		347	36.2923	12.103
	A2	Sequence	# PSMs	# Proteins	# Protein Groups	Protein Group Accessions	Modifications	ΔCn	Area	XCorr	Charge	MH+ [Da]	ΔM [ppm]	RT [min]	# Missed Cleavages
	High	APQVIVGGSESSLAPQFR	1	2	1	unk		0	0	4.25515	2	1842.97	0.299433	36.6992	0
	High	mIVGGSESSLPPQFR	1	7	2	unk	M1(Oxidation)	0	0	4.02513	2	1620.81	0.97601	34.1997	0
	High	APQVIVGGSESSLPPQFR	1	1	1	unk		0	0	2.96496	3	1868.99	1.48299	37.0503	0
unk	{Length: 813} {Type: 5UTR_CDS_3UTR} {Pfam: Ribosomal protein L7Ae/L30e/S12e/Gadd45 family [PF01248.21, score=95.9]} {Human: RPS12, ribosomal protein S12 [Source:HGNC Symbol;Acc:10385], e=2e-38} {UniRef50_A7SK96, e=1e-41, 40S ribosomal protein S12 n=2 Tax=Eumetazoa RepID=A7SK96_NEMVE [Invertebrates:]} {Drosophila: RpS12, Ribosomal protein S12 [Source:FlyBase gene name;Acc:FBgn0260441], e=3e-34} {R…	11.1846	14.76	2	2	3	3		271	29.9669	8.38232
	A2	Sequence	# PSMs	# Proteins	# Protein Groups	Protein Group Accessions	Modifications	ΔCn	Area	XCorr	Charge	MH+ [Da]	ΔM [ppm]	RT [min]	# Missed Cleavages
	High	NALLcILANDcDEAAYSK	1	2	1	unk	C5(Carbamidomethyl); C11(Carbamidomethyl)	0	0	4.59627	2	2040.94	-0.248192	43.3807	0
	High	LVEALcSEHGVR	1	2	1	unk	C6(Carbamidomethyl)	0	0	3.70289	3	1369.69	-0.349635	26.6815	0
	High	QLGEWAGLcK	1	6	2	unk	C9(Carbamidomethyl)	0	0	2.88548	2	1161.57	-1.44901	35.2436	0
unk	{Length: 2412} {Type: 5UTR_CDS_3UTR} {Pfam: Galactose binding lectin domain [PF02140.13, score=127.5]} {Human: LPHN3, latrophilin 3 [Source:HGNC Symbol;Acc:20974], e=5e-10} {UniRef50_C3ZG86, e=2e-21, Putative uncharacterized protein n=1 Tax=Branchiostoma floridae RepID=C3ZG86_BRAFL [Invertebrates:Chordata]} {Drosophila: Cirl, Calcium-independent receptor for alpha-latrotoxin [Source:FlyBase gene …	11.0353	5.35	5	4	4	4		803	93.6255	12.2349
	A2	Sequence	# PSMs	# Proteins	# Protein Groups	Protein Group Accessions	Modifications	ΔCn	Area	XCorr	Charge	MH+ [Da]	ΔM [ppm]	RT [min]	# Missed Cleavages
	High	SFTAQLNLATAR	1	4	1	unk		0	0	3.13665	2	1292.7	0.429615	35.5406	0
	High	QLQLNTESLR	1	5	1	unk		0	0	3.04761	2	1201.66	1.65927	32.104	0
	High	NSIFGDPcPGTFK	1	3	1	unk	C8(Carbamidomethyl)	0	0	2.71061	2	1439.66	-2.40484	36.5562	0
	High	LLSVFYGR	1	3	1	unk		0	0	2.1404	2	954.542	1.21149	37.6495	0
unk	{Length: 459} {Type: 5UTR_CDS_3UTR} {Pfam: 60s Acidic ribosomal protein [PF00428.14, score=95.7]} {Human: RPLP2, ribosomal protein, large, P2 [Source:HGNC Symbol;Acc:10377], e=2e-16} {UniRef50_O01725, e=8e-16, 60S acidic ribosomal protein P2 n=85 Tax=Opisthokonta RepID=RLA2_BRAFL [Plants:]} {Drosophila: RpLP2, Ribosomal protein LP2 [Source:FlyBase gene name;Acc:FBgn0003274], e=4e-14} {RNA815_2543…	10.9749	30.07	9	1	2	2		153	16.3708	4.729
	A2	Sequence	# PSMs	# Proteins	# Protein Groups	Protein Group Accessions	Modifications	ΔCn	Area	XCorr	Charge	MH+ [Da]	ΔM [ppm]	RT [min]	# Missed Cleavages
	High	LASVPSGAPAAGPAAAAPAAAAEAAKPEAK	1	9	1	unk		0	0	6.34621	3	2584.37	-3.06219	31.226	0
	High	ILGSVGIDcEEDRLNK	1	10	2	unk	C9(Carbamidomethyl)	0	0	4.62872	3	1817.91	1.47664	32.2302	1
unk	{Length: 1750} {TRANSSPLICED} {Type: 5UTR_CDS} {Pfam: Tektin family [PF03148.9, score=424.6]} {Human: TEKT3, tektin 3 [Source:HGNC Symbol;Acc:14293], e=1e-146} {UniRef50_A0A0B7AUN0, e=0.0, Uncharacterized protein n=1 Tax=Arion vulgaris RepID=A0A0B7AUN0_9EUPU [Invertebrates:Mollusca]} {Drosophila: CG32820, , e=1e-113} {Celegans: R02E12.4, Caenorhabditis elegans Protein R02E12.4 (R02E12.4) mRNA, co…	10.9371	7.55	5	4	4	4		583	66.5857	8.03076
	A2	Sequence	# PSMs	# Proteins	# Protein Groups	Protein Group Accessions	Modifications	ΔCn	Area	XCorr	Charge	MH+ [Da]	ΔM [ppm]	RT [min]	# Missed Cleavages
	High	TAQSAcFLPAVGAQK	1	3	1	unk	C6(Carbamidomethyl)	0	0	3.00821	2	1548.79	1.58786	34.0397	0
	High	ANLAELEGIKVPPVFSAAR	1	5	1	unk		0	0	2.77166	3	1982.11	2.54446	43.6913	1
	High	TLSVPETWAK	1	5	1	unk		0	0	2.58542	2	1131.61	0.465505	34.6573	0
	High	ANLAELEGIK	1	5	1	unk		0	0	2.57179	2	1057.59	-0.526543	34.313	0
unk	{Length: 1231} {Type: 5UTR_CDS_3UTR} {Pfam: Fibrinogen beta and gamma chains, C-terminal globular domain [PF00147.13, score=104.3]} {Human: ANGPTL2, angiopoietin-like 2 [Source:HGNC Symbol;Acc:490], e=1e-22} {UniRef50_A0A0A7RPM7, e=3e-21, Fibrinogen-related protein n=1 Tax=Littorina littorea RepID=A0A0A7RPM7_LITLI [Invertebrates:Mollusca]} {Drosophila: CG31832, , e=4e-20} {Celegans: T15B7.1, Caen…	10.9074	7.33	8	1	2	3		409	45.7116	8.60205
	A2	Sequence	# PSMs	# Proteins	# Protein Groups	Protein Group Accessions	Modifications	ΔCn	Area	XCorr	Charge	MH+ [Da]	ΔM [ppm]	RT [min]	# Missed Cleavages
	High	SASGPAPVPAEVVFQR	2	6	2	unk		0	0	4.16851	2	1611.85	-0.362956	36.7242	0
	High	LVLGDQEPGGDLWR	1	8	1	unk		0	0	2.73335	2	1554.79	-1.71827	39.5405	0
unk	{Length: 2309} {Type: 5UTR_CDS_3UTR} {Pfam: S-adenosyl-L-homocysteine hydrolase [PF05221.12, score=470.0]} {Human: AHCY, adenosylhomocysteinase [Source:HGNC Symbol;Acc:343], e=0.0} {UniRef50_P10819, e=0.0, Adenosylhomocysteinase n=1010 Tax=root RepID=SAHH_DICDI [Unassigned:]} {Drosophila: Ahcy13, Adenosylhomocysteinase at 13 [Source:FlyBase gene name;Acc:FBgn0014455], e=0.0} {RNA815_4519.2} {RNA1…	10.8493	5.71	4	3	3	3		770	85.3724	8.70459
	A2	Sequence	# PSMs	# Proteins	# Protein Groups	Protein Group Accessions	Modifications	ΔCn	Area	XCorr	Charge	MH+ [Da]	ΔM [ppm]	RT [min]	# Missed Cleavages
	High	LTQLTSEQAAYLGVER	1	2	1	unk		0	0	3.8132	2	1778.93	-1.42921	35.5054	0
	High	IIVTATGcSGIIR	1	3	1	unk	C8(Carbamidomethyl)	0	0	3.5229	2	1360.76	0.090478	33.1741	0
	High	GLSEETTTGVHNLYK	1	4	1	unk		0	0	3.5132	3	1648.82	-0.603901	29.5554	0
unk	{Length: 851} {TRANSSPLICED} {Type: 5UTR_CDS_3UTR} {Pfam: Ribosomal protein L13e [PF01294.13, score=254.5]} {Human: RPL13, ribosomal protein L13 [Source:HGNC Symbol;Acc:10303], e=5e-66} {UniRef50_Q90Z10, e=2e-69, 60S ribosomal protein L13 n=97 Tax=Eukaryota RepID=RL13_DANRE [Invertebrates:]} {Drosophila: RpL13, Ribosomal protein L13 [Source:FlyBase gene name;Acc:FBgn0011272], e=4e-61} {RNA815_217…	10.8423	12.37	8	3	3	3		283	32.7141	11.6343
	A2	Sequence	# PSMs	# Proteins	# Protein Groups	Protein Group Accessions	Modifications	ΔCn	Area	XCorr	Charge	MH+ [Da]	ΔM [ppm]	RT [min]	# Missed Cleavages
	High	SVVQRPLPPVVAPGR	1	7	1	unk		0	0	5.30278	3	1571.94	0.44823	30.2159	0
	High	LAQTIGIAVDHR	1	2	1	unk		0	0	3.50465	3	1293.73	1.2261	29.2351	0
	High	TWFNQPAR	1	7	1	unk		0	0	2.03483	2	1019.51	0.662075	31.3793	0
unk	{Length: 555} {Type: 5UTR_CDS_3UTR} {Pfam: 60s Acidic ribosomal protein [PF00428.14, score=94.9]} {Human: RPLP2, ribosomal protein, large, P2 [Source:HGNC Symbol;Acc:10377], e=8e-14} {UniRef50_O01725, e=6e-15, 60S acidic ribosomal protein P2 n=85 Tax=Opisthokonta RepID=RLA2_BRAFL [Plants:]} {Drosophila: RpLP2, Ribosomal protein LP2 [Source:FlyBase gene name;Acc:FBgn0003274], e=6e-13} {RNA815_2543…	10.8056	24.86	1	1	2	2		185	19.8597	5.69385
	A2	Sequence	# PSMs	# Proteins	# Protein Groups	Protein Group Accessions	Modifications	ΔCn	Area	XCorr	Charge	MH+ [Da]	ΔM [ppm]	RT [min]	# Missed Cleavages
	High	LASVPSGAPAAGAAAAAPAAAAEAAKPEAK	1	1	1	unk		0	0	6.17687	3	2558.35	-1.50897	32.0162	0
	High	ILGSVGIDcEEDRLNK	1	10	2	unk	C9(Carbamidomethyl)	0	0	4.62872	3	1817.91	1.47664	32.2302	1
unk	{Length: 851} {Type: 5UTR_CDS_3UTR} {Pfam: Ribosomal protein L10 [PF00466.15, score=77.7]} {Human: RPLP0, ribosomal protein, large, P0 [Source:HGNC Symbol;Acc:10371], e=1e-106} {UniRef50_P19889, e=1e-103, 60S acidic ribosomal protein P0 n=356 Tax=Eukaryota RepID=RLA0_DROME [Invertebrates:]} {Drosophila: RpLP0, Ribosomal protein LP0 [Source:FlyBase gene name;Acc:FBgn0000100], e=1e-100} {RNA815_445…	10.798	17.61	7	1	4	4		284	31.4038	10.0669
	A2	Sequence	# PSMs	# Proteins	# Protein Groups	Protein Group Accessions	Modifications	ΔCn	Area	XCorr	Charge	MH+ [Da]	ΔM [ppm]	RT [min]	# Missed Cleavages
	High	GTIEILSDVPLIK	1	11	2	unk		0	0	3.17979	2	1397.83	0.115616	45.7576	0
	High	TSFFQALNIQTK	1	11	2	unk		0	0	2.93181	2	1397.74	0.237583	42.5896	0
	High	LNVGFVFTNLDLNDVR	1	7	1	unk		0	0	2.56857	2	1835.95	-7.23411	49.1784	0
	High	ISPFSYGLR	1	10	2	unk		0	0	2.11786	2	1039.56	4.49601	37.0703	0
unk	{Length: 3802} {Type: 5UTR_CDS_3UTR} {UniRef50_R7UV77, e=6e-04, Uncharacterized protein (Fragment) n=1 Tax=Capitella teleta RepID=R7UV77_CAPTE [Invertebrates:Annelida]} {RNA815_1175.1} {RNA1310_29.1} - [RNA1509_358_3]	10.7258	3.63	8	3	3	3		1267	133.54	9.18799
	A2	Sequence	# PSMs	# Proteins	# Protein Groups	Protein Group Accessions	Modifications	ΔCn	Area	XCorr	Charge	MH+ [Da]	ΔM [ppm]	RT [min]	# Missed Cleavages
	High	VRPVSEAFDAASVRPNR	1	6	1	unk		0	0	3.90517	3	1870.98	-3.037	29.38	0
	High	IVPLVSTIPDDTHFR	1	5	1	unk		0	0	3.54378	3	1709.92	0.417805	38.7249	0
	High	SRPLPTDEDIELPK	1	4	1	unk		0	0	3.27684	3	1609.84	0.135216	32.7154	0
unk	{Length: 681} {Type: 5UTR_CDS_3UTR} {Pfam: Ribosomal S13/S15 N-terminal domain [PF08069.7, score=100.6]} {Human: RPS13, ribosomal protein S13 [Source:HGNC Symbol;Acc:10386], e=5e-89} {UniRef50_P62277, e=3e-90, 40S ribosomal protein S13 n=66 Tax=Euteleostomi RepID=RS13_HUMAN [Vertebrates:Chordata]} {Drosophila: RpS13, Ribosomal protein S13 [Source:FlyBase gene name;Acc:FBgn0010265], e=1e-84} {RNA8…	10.6607	15.42	6	3	3	3		227	25.7699	10.0962
	A2	Sequence	# PSMs	# Proteins	# Protein Groups	Protein Group Accessions	Modifications	ΔCn	Area	XCorr	Charge	MH+ [Da]	ΔM [ppm]	RT [min]	# Missed Cleavages
	High	KGLTPSQIGVILR	1	6	1	unk		0	0	4.13112	3	1381.85	-0.594148	36.664	1
	High	LSADDVIDQIcK	1	6	1	unk	C11(Carbamidomethyl)	0	0	3.81637	2	1376.67	0.605963	38.958	0
	High	GLSQSALPYR	1	6	1	unk		0	0	2.71321	2	1091.59	2.10356	29.8075	0
unk	{Length: 1841} {TRANSSPLICED} {Type: 5UTR_CDS_3UTR} {Pfam: Fructose-bisphosphate aldolase class-I [PF00274.14, score=577.6]} {Human: ALDOA, aldolase A, fructose-bisphosphate [Source:HGNC Symbol;Acc:414], e=1e-178} {UniRef50_G7YM44, e=0.0, Fructose-bisphosphate aldolase (Fragment) n=1 Tax=Clonorchis sinensis RepID=G7YM44_CLOSI [Invertebrates:Platyhelminthes]} {Drosophila: Ald, Aldolase [Source:Fly…	10.5512	7.83	4	3	3	3		613	67.7672	8.17725
	A2	Sequence	# PSMs	# Proteins	# Protein Groups	Protein Group Accessions	Modifications	ΔCn	Area	XCorr	Charge	MH+ [Da]	ΔM [ppm]	RT [min]	# Missed Cleavages
	High	GVVPLAGSHDEcTTQGLDGLSER	1	2	1	unk	C12(Carbamidomethyl)	0	0	4.41604	3	2398.13	-0.907493	34.0952	0
	High	VTEQVLAFTYK	1	1	1	unk		0	0	3.2853	2	1298.7	1.5216	37.1103	0
	High	FQGINVENTEENRR	1	4	1	unk		0	0	2.84982	3	1705.83	-0.0837544	27.9638	1
unk	{Length: 611} {Type: 5UTR_CDS_3UTR} {Pfam: Ribosomal protein L14p/L23e [PF00238.14, score=110.5]} {Human: RPL23, ribosomal protein L23 [Source:HGNC Symbol;Acc:10316], e=9e-63} {UniRef50_P48158, e=1e-62, 60S ribosomal protein L23 n=51 Tax=Eukaryota RepID=RL23_CAEEL [Invertebrates:]} {Drosophila: RpL23, Ribosomal protein L23 [Source:FlyBase gene name;Acc:FBgn0010078], e=7e-63} {RNA815_31869} {RNA13…	10.2918	22.66	5	3	3	3		203	22.0377	10.1401
	A2	Sequence	# PSMs	# Proteins	# Protein Groups	Protein Group Accessions	Modifications	ΔCn	Area	XCorr	Charge	MH+ [Da]	ΔM [ppm]	RT [min]	# Missed Cleavages
	High	VSLGLPVGAAINcADNSGAK	1	5	1	unk	C13(Carbamidomethyl)	0	0	4.14395	2	1913.97	-3.00915	38.9129	0
	High	LPAAGVGDLIVcSVR	1	5	1	unk	C12(Carbamidomethyl)	0	0	3.45085	3	1526.84	2.21	41.3745	0
	High	VLNLFAVTGIR	1	5	1	unk		0	0	2.69704	2	1202.73	0.00185932	46.1454	0
unk	{Length: 3670} {Type: 5UTR_CDS_3UTR} {Pfam: Gelsolin repeat [PF00626.17, score=259.3]} {Human: AVIL, advillin [Source:HGNC Symbol;Acc:14188], e=0.0} {UniRef50_K1RGK4, e=0.0, Villin-1 n=3 Tax=Mollusca RepID=K1RGK4_CRAGI [Invertebrates:]} {Drosophila: Gel, Gelsolin [Source:FlyBase gene name;Acc:FBgn0010225], e=1e-105} {Celegans: gsnl-1, Caenorhabditis elegans Protein GSNL-1 (gsnl-1) mRNA, complete …	10.258	3.76	1	3	3	3		1223	138.795	8.49951
	A2	Sequence	# PSMs	# Proteins	# Protein Groups	Protein Group Accessions	Modifications	ΔCn	Area	XCorr	Charge	MH+ [Da]	ΔM [ppm]	RT [min]	# Missed Cleavages
	High	AVELDDLcGGAAVQHR	1	1	1	unk	C8(Carbamidomethyl)	0	0	4.04688	3	1710.82	-1.09144	31.7369	0
	High	EVEGNESPGFLALFR	1	1	1	unk		0	0	3.13282	2	1664.83	-0.0137203	47.3619	0
	High	IQPASAGPSDAEFEK	1	1	1	unk		0	0	3.07831	2	1546.74	-0.0856326	27.8706	0
unk	{Length: 885} {Type: 5UTR_CDS_3UTR} {Pfam: WSC domain [PF01822.14, score=80.2]} {Human: WSCD2, WSC domain containing 2 [Source:HGNC Symbol;Acc:29117], e=6e-10} {UniRef50_UPI0005C3BEC3, e=3e-15, PREDICTED: uncharacterized protein LOC105345065 n=1 Tax=Crassostrea gigas RepID=UPI0005C3BEC3 [Invertebrates:Mollusca]} {Drosophila: oxt, peptide O-xylosyltransferase [Source:FlyBase gene name;Acc:FBgn0015…	10.0212	13.9	8	1	3	3		295	32.8845	9.42236
	A2	Sequence	# PSMs	# Proteins	# Protein Groups	Protein Group Accessions	Modifications	ΔCn	Area	XCorr	Charge	MH+ [Da]	ΔM [ppm]	RT [min]	# Missed Cleavages
	High	GAAVTQDYcNQQcQNAQYGLK	1	2	1	unk	C9(Carbamidomethyl); C13(Carbamidomethyl)	0	0	3.96298	3	2417.05	-3.00169	28.9871	0
	High	cYcGNDLLTLK	1	9	2	unk	C1(Carbamidomethyl); C3(Carbamidomethyl)	0	0	3.59137	2	1356.63	0.292356	35.8766	0
	High	LFGLANGNR	1	17	4	unk		0	0	2.46682	2	961.522	0.348213	33.169	0
unk	{Length: 697} {Type: 5UTR_CDS_3UTR} {Pfam: Ribosomal protein L6e [PF01159.14, score=116.0]} {Human: RPL6, ribosomal protein L6 [Source:HGNC Symbol;Acc:10362], e=6e-39} {Drosophila: RpL6, Ribosomal protein L6 [Source:FlyBase gene name;Acc:FBgn0039857], e=7e-47} {RNA815_492.1} {RNA1310_34587.1} - [RNA1509_5957_2]	9.80362	12.5	7	2	2	3		232	25.4635	10.4185
	A2	Sequence	# PSMs	# Proteins	# Protein Groups	Protein Group Accessions	Modifications	ΔCn	Area	XCorr	Charge	MH+ [Da]	ΔM [ppm]	RT [min]	# Missed Cleavages
	High	SNLAPGAVLILLAGR	2	6	1	unk		0	0	3.34579	3	1464.89	0.633747	49.9299	0
	High	SAASAGGSADIFAK	1	7	1	unk		0	0	3.13958	2	1252.62	-1.27679	29.5031	0
unk	{Length: 2878} {Type: 5UTR_CDS_3UTR} {Pfam: Hsp70 protein [PF00012.15, score=892.1]} {Human: HSPA9, heat shock 70kDa protein 9 (mortalin) [Source:HGNC Symbol;Acc:5244], e=0.0} {UniRef50_P38646, e=0.0, Stress-70 protein, mitochondrial n=11033 Tax=root RepID=GRP75_HUMAN [Unassigned:]} {Drosophila: Hsc70-5, Heat shock protein cognate 5 [Source:FlyBase gene name;Acc:FBgn0001220], e=0.0} {Celegans: hs…	9.71918	4.17	3	3	3	3		959	104.921	7.94287
	A2	Sequence	# PSMs	# Proteins	# Protein Groups	Protein Group Accessions	Modifications	ΔCn	Area	XCorr	Charge	MH+ [Da]	ΔM [ppm]	RT [min]	# Missed Cleavages
	High	TATNELQQASLK	1	2	1	unk		0	0	3.51841	2	1303.69	0.0606229	27.144	0
	High	TTPSVVAFTSSGER	1	1	1	unk		0	0	3.49051	2	1438.72	-0.069934	32.5636	0
	High	AYSPSQIGAFVLIK	1	2	1	unk		0	0	2.71026	2	1493.84	-0.375103	44.1217	0
unk	{Length: 998} {Type: 5UTR_CDS_3UTR} {Pfam: Ribosomal Proteins L2, C-terminal domain [PF03947.13, score=140.5]} {Human: RPL8, ribosomal protein L8 [Source:HGNC Symbol;Acc:10368], e=1e-158} {Drosophila: RpL8, Ribosomal protein L8 [Source:FlyBase gene name;Acc:FBgn0261602], e=1e-147} {RNA815_9295.1} {RNA1310_38498} - [RNA1509_4276_2]	9.55696	7.53	7	2	2	3		332	36.8256	11.063
	A2	Sequence	# PSMs	# Proteins	# Protein Groups	Protein Group Accessions	Modifications	ΔCn	Area	XCorr	Charge	MH+ [Da]	ΔM [ppm]	RT [min]	# Missed Cleavages
	High	ASGNYATLVAHNPETK	1	3	1	unk		0	0	4.14096	3	1672.82	-2.8266	28.0641	0
	High	LRPIDFAER	2	6	1	unk		0	0	2.94707	3	1116.62	0.857274	31.5833	0
unk	{Length: 4003} {Type: 5UTR_CDS_3UTR} {Pfam: Trypsin Inhibitor like cysteine rich domain [PF01826.12, score=30.5]} {Human: MUC6, mucin 6, oligomeric mucus/gel-forming [Source:HGNC Symbol;Acc:7517], e=1e-19} {UniRef50_R7UR74, e=3e-29, Uncharacterized protein (Fragment) n=1 Tax=Capitella teleta RepID=R7UR74_CAPTE [Invertebrates:Annelida]} {Drosophila: Hml, Hemolectin [Source:FlyBase gene name;Acc:FB…	9.52168	2.7	3	3	3	3		1334	143.519	8.45557
	A2	Sequence	# PSMs	# Proteins	# Protein Groups	Protein Group Accessions	Modifications	ΔCn	Area	XCorr	Charge	MH+ [Da]	ΔM [ppm]	RT [min]	# Missed Cleavages
	High	APGGASSVQLTDFK	1	3	1	unk		0	0	3.75702	2	1377.7	-2.19041	33.0035	0
	High	VVSDVSSGFFLR	1	3	1	unk		0	0	3.34213	2	1312.69	0.636849	39.5733	0
	High	ADLIDTLAVR	1	3	1	unk		0	0	2.42253	2	1086.62	1.00438	39.3647	0
unk	{Length: 1365} {Type: 5UTR_CDS} {Human: MUC21, mucin 21, cell surface associated [Source:HGNC Symbol;Acc:21661], e=2e-04} {Drosophila: CG10650, , e=5e-12} {RNA815_147.1} {RNA1310_27137.1} - [RNA1509_3773_1]	9.51471	8.13	2	3	3	3		455	48.2671	8.1333
	A2	Sequence	# PSMs	# Proteins	# Protein Groups	Protein Group Accessions	Modifications	ΔCn	Area	XCorr	Charge	MH+ [Da]	ΔM [ppm]	RT [min]	# Missed Cleavages
	High	DIIPLSGcGAcTPR	1	2	1	unk	C8(Carbamidomethyl); C11(Carbamidomethyl)	0	0	3.48603	2	1516.72	-0.778625	34.2626	0
	High	cPQGDPTcLEcTK	1	2	1	unk	C1(Carbamidomethyl); C8(Carbamidomethyl); C11(Carbamidomethyl)	0	0	3.39765	2	1565.64	-0.710322	24.7618	0
	High	GISTcYSLTR	1	2	1	unk	C5(Carbamidomethyl)	0	0	2.63103	2	1157.56	1.24122	29.6545	0
unk	{Length: 746} {TRANSSPLICED} {Type: 5UTR_CDS_3UTR} {Pfam: Chaperonin 10 Kd subunit [PF00166.16, score=84.3]} {Human: HSPE1, heat shock 10kDa protein 1 (chaperonin 10) [Source:HGNC Symbol;Acc:5269], e=4e-38} {UniRef50_Q5DC69, e=1e-40, 10 kDa heat shock protein, mitochondrial n=92 Tax=Eukaryota RepID=CH10_SCHJA [Invertebrates:]} {Drosophila: CG11267, , e=2e-32} {RNA815_25861} {RNA1310_51233.2} - [R…	9.47755	15.66	2	3	3	3		249	27.7112	8.93896
	A2	Sequence	# PSMs	# Proteins	# Protein Groups	Protein Group Accessions	Modifications	ΔCn	Area	XCorr	Charge	MH+ [Da]	ΔM [ppm]	RT [min]	# Missed Cleavages
	High	VLEATVIATGPGR	1	2	1	unk		0	0	3.66975	2	1283.73	0.196274	31.8419	0
	High	LcETSGQPLPVSVK	1	2	1	unk	C2(Carbamidomethyl)	0	0	3.06747	2	1514.79	-0.481945	31.1096	0
	High	VTLEDTDYFLFR	1	2	1	unk		0	0	2.74033	2	1518.75	-0.198399	45.6643	0
unk	{Length: 515} {Type: 5UTR_CDS_3UTR} {RNA815_21540} {RNA1310_44752} - [RNA1509_43586_2]	9.43986	8.77	6	1	1	3		171	18.3339	8.49951
	A2	Sequence	# PSMs	# Proteins	# Protein Groups	Protein Group Accessions	Modifications	ΔCn	Area	XCorr	Charge	MH+ [Da]	ΔM [ppm]	RT [min]	# Missed Cleavages
	High	cLPDDIGSGESISIR	3	6	1	unk	C1(Carbamidomethyl)	0	0	3.30769	2	1618.77	-0.137091	35.9448	0
unk	{Length: 1134} {TRANSSPLICED} {Type: 5UTR_CDS_3UTR} {Pfam: Ribosomal protein L3 [PF00297.17, score=383.0]} {Human: RPL3, ribosomal protein L3 [Source:HGNC Symbol;Acc:10332], e=0.0} {UniRef50_P39023, e=0.0, 60S ribosomal protein L3 n=206 Tax=Bilateria RepID=RL3_HUMAN [Invertebrates:]} {Drosophila: RpL3, Ribosomal protein L3 [Source:FlyBase gene name;Acc:FBgn0020910], e=0.0} {RNA815_9915.1} {RNA131…	9.43553	9.26	12	3	3	3		378	43.0479	10.2427
	A2	Sequence	# PSMs	# Proteins	# Protein Groups	Protein Group Accessions	Modifications	ΔCn	Area	XCorr	Charge	MH+ [Da]	ΔM [ppm]	RT [min]	# Missed Cleavages
	High	LVHNASTEFDLTEK	1	9	1	unk		0	0	3.92072	3	1603.8	0.76581	30.1431	0
	High	TVFAEHLSEEcR	1	5	1	unk	C11(Carbamidomethyl)	0	0	3.01827	3	1477.67	-0.343918	28.3795	0
	High	HGSLSFLPK	1	6	1	unk		0	0	2.49654	2	985.546	-0.58265	31.9912	0
unk	{Length: 946} {Type: 5UTR_CDS_3UTR} {RNA815_18680} {RNA1310_35930} - [RNA1509_5862_1]	9.2216	13.02	5	3	3	3		315	35.3626	8.74854
	A2	Sequence	# PSMs	# Proteins	# Protein Groups	Protein Group Accessions	Modifications	ΔCn	Area	XCorr	Charge	MH+ [Da]	ΔM [ppm]	RT [min]	# Missed Cleavages
	High	VSTSNLVTEFQK	1	4	1	unk		0	0	3.7931	2	1352.71	0.589335	34.8199	0
	High	FADQLIIYLEGR	1	4	1	unk		0	0	3.14268	2	1437.77	-0.489982	47.5086	0
	High	ATQQGLPSTSEVPALFR	1	5	1	unk		0	0	2.28583	2	1801.95	4.20688	40.8937	0
unk	{Length: 980} {TRANSSPLICED} {Type: 5UTR_CDS_3UTR} {Pfam: Ribosomal protein S6e [PF01092.14, score=191.3]} {Human: RPS6, ribosomal protein S6 [Source:HGNC Symbol;Acc:10429], e=2e-99} {UniRef50_P62753, e=1e-102, 40S ribosomal protein S6 n=396 Tax=Eukaryota RepID=RS6_HUMAN [Invertebrates:]} {Drosophila: RpS6, Ribosomal protein S6 [Source:FlyBase gene name;Acc:FBgn0261592], e=2e-90} {RNA815_17336.2}…	9.12498	12.27	8	3	3	3		326	36.8615	10.7261
	A2	Sequence	# PSMs	# Proteins	# Protein Groups	Protein Group Accessions	Modifications	ΔCn	Area	XCorr	Charge	MH+ [Da]	ΔM [ppm]	RT [min]	# Missed Cleavages
	High	LLLSAGHScYKPR	1	7	1	unk	C9(Carbamidomethyl)	0	0	3.38208	3	1501.79	0.0352669	26.1542	0
	High	GcIVDSNLSVLSLVIVHK	1	8	1	unk	C2(Carbamidomethyl)	0	0	3.16325	3	1953.08	0.182446	47.0566	0
	High	LVTPIVLQR	1	7	1	unk		0	0	2.57965	2	1038.67	0.116069	35.5957	0
unk	{Length: 812} {Type: 5UTR_CDS_3UTR} {Pfam: Ribosomal L15 [PF00827.12, score=301.1]} {Human: RPL15, ribosomal protein L15 [Source:HGNC Symbol;Acc:10306], e=1e-79} {UniRef50_P61313, e=1e-77, 60S ribosomal protein L15 n=296 Tax=Eukaryota RepID=RL15_HUMAN [Invertebrates:]} {Drosophila: RpL15, Ribosomal protein L15 [Source:FlyBase gene name;Acc:FBgn0028697], e=9e-75} {RNA815_11859.2} {RNA1310_46970} -…	9.10727	12.22	7	3	3	3		270	31.7874	11.7661
	A2	Sequence	# PSMs	# Proteins	# Protein Groups	Protein Group Accessions	Modifications	ΔCn	Area	XCorr	Charge	MH+ [Da]	ΔM [ppm]	RT [min]	# Missed Cleavages
	High	VLGSYWIAQDSTYK	1	7	1	unk		0	0	4.07504	2	1630.81	-1.33905	38.6599	0
	High	FYEVILVDPNHK	1	7	1	unk		0	0	2.87456	3	1473.77	0.679246	37.1827	0
	High	QGFVIYR	1	4	1	unk		0	0	2.15766	2	882.484	0.370326	32.7255	0
unk	{Length: 316} {Type: 5UTR_CDS_3UTR} {Pfam: Ribosomal S3Ae family [PF01015.13, score=24.9]} {Human: RPS3A, ribosomal protein S3A [Source:HGNC Symbol;Acc:10421], e=1e-25} {UniRef50_K7P5D2, e=8e-23, Ribosomal protein S3A (Fragment) n=4 Tax=Bilateria RepID=K7P5D2_9ANUR [Invertebrates:]} {Drosophila: RpS3A, Ribosomal protein S3A [Source:FlyBase gene name;Acc:FBgn0017545], e=5e-19} {Celegans: rps-1, Ca…	9.10406	25.96	7	2	2	3		104	11.483	9.12939
	A2	Sequence	# PSMs	# Proteins	# Protein Groups	Protein Group Accessions	Modifications	ΔCn	Area	XCorr	Charge	MH+ [Da]	ΔM [ppm]	RT [min]	# Missed Cleavages
	High	AASGIFPLHDVHVR	1	7	1	unk		0	0	3.64022	3	1518.82	0.897131	33.7143	0
	High	VDRPDGYEPPVLK	2	7	1	unk		0	0	2.98683	3	1484.77	0.0252108	30.075	0
unk	{Length: 725} {Type: 5UTR_CDS_3UTR} {Pfam: GCC2 and GCC3 [PF07699.8, score=25.8]} {Human: TNFRSF4, tumor necrosis factor receptor superfamily, member 4 [Source:HGNC Symbol;Acc:11918], e=3e-04} {RNA815_19192} {RNA1310_39839} - [RNA1509_2491_2]	9.03222	15.35	3	3	3	3		241	27.6094	9.29053
	A2	Sequence	# PSMs	# Proteins	# Protein Groups	Protein Group Accessions	Modifications	ΔCn	Area	XCorr	Charge	MH+ [Da]	ΔM [ppm]	RT [min]	# Missed Cleavages
	High	LLcNPSDPGSEVcR	1	3	1	unk	C3(Carbamidomethyl); C13(Carbamidomethyl)	0	0	3.44106	2	1603.72	-0.453451	28.0692	0
	High	QFNTFATIPAGSTVR	1	3	1	unk		0	0	3.21579	2	1609.83	-0.411285	36.4858	0
	High	LASITFLR	1	3	1	unk		0	0	2.37537	2	920.557	0.422564	38.3381	0
unk	{Length: 2596} {Type: 5UTR_CDS_3UTR} {Pfam: Eukaryotic-type carbonic anhydrase [PF00194.16, score=109.0]} {Human: CA7, carbonic anhydrase VII [Source:HGNC Symbol;Acc:1381], e=3e-15} {UniRef50_A0A0F8D3V7, e=5e-24, Transient receptor potential cation channel subfamily M member 4 n=1 Tax=Larimichthys crocea RepID=A0A0F8D3V7_LARCR [Vertebrates:Chordata]} {Drosophila: CG5379, , e=3e-16} {RNA815_2810.1…	9.02702	4.16	1	3	3	3		865	98.1596	9.46631
	A2	Sequence	# PSMs	# Proteins	# Protein Groups	Protein Group Accessions	Modifications	ΔCn	Area	XCorr	Charge	MH+ [Da]	ΔM [ppm]	RT [min]	# Missed Cleavages
	High	IDcALIPcETK	1	1	1	unk	C3(Carbamidomethyl); C8(Carbamidomethyl)	0	0	3.1485	2	1319.63	0.663549	32.1293	0
	High	AFVYNPAYENAR	1	1	1	unk		0	0	2.97003	2	1414.68	0.0460366	32.084	0
	High	LDVcDGEFHLISK	1	1	1	unk	C4(Carbamidomethyl)	0	0	2.90849	3	1532.74	0.360277	36.8421	0
unk	{Length: 858} {Type: 5UTR_CDS_3UTR} {Pfam: AhpC/TSA family [PF00578.16, score=132.0]} {Human: PRDX1, peroxiredoxin 1 [Source:HGNC Symbol;Acc:9352], e=1e-100} {UniRef50_B7Q8W6, e=1e-103, Alkyl hydroperoxide reductase, thiol specific antioxidant, putative n=40 Tax=Eukaryota RepID=B7Q8W6_IXOSC [Invertebrates:]} {Drosophila: Jafrac1, thioredoxin peroxidase 1 [Source:FlyBase gene name;Acc:FBgn0040309]…	8.83449	12.24	7	3	3	3		286	31.7867	7.59131
	A2	Sequence	# PSMs	# Proteins	# Protein Groups	Protein Group Accessions	Modifications	ΔCn	Area	XCorr	Charge	MH+ [Da]	ΔM [ppm]	RT [min]	# Missed Cleavages
	High	AYGVLKGDEGIAFR	1	4	1	unk		0	0	3.11558	3	1495.79	1.24997	34.6599	1
	High	QITINDLPVGR	1	6	1	unk		0	0	3.07647	2	1225.69	0.0144449	36.0602	0
	High	LVQAFQFTDK	1	7	1	unk		0	0	2.64244	2	1196.63	1.7156	35.7209	0
unk	{Length: 530} {TRANSSPLICED} {Type: 5UTR_CDS_3UTR} {Pfam: Ribosomal L37ae protein family [PF01780.14, score=126.9]} {Human: RPL37A, ribosomal protein L37a [Source:HGNC Symbol;Acc:10348], e=4e-36} {UniRef50_Q54UG4, e=8e-34, 60S ribosomal protein L37a n=16 Tax=Eukaryota RepID=RL37A_DICDI [Invertebrates:]} {Drosophila: RpL37A, Ribosomal protein L37A [Source:FlyBase gene name;Acc:FBgn0261608], e=2e-3…	8.78478	10.8	5	2	2	2		176	19.5173	9.92041
	A2	Sequence	# PSMs	# Proteins	# Protein Groups	Protein Group Accessions	Modifications	ΔCn	Area	XCorr	Charge	MH+ [Da]	ΔM [ppm]	RT [min]	# Missed Cleavages
	High	TLAGGAYVcSTTAAVTTR	1	5	1	unk	C9(Carbamidomethyl)	0	0	4.89012	2	1799.9	1.00741	32.6247	0
	High	KTLAGGAYVcSTTAAVTTR	1	5	1	unk	C10(Carbamidomethyl)	0	0	3.89466	3	1928	4.09959	29.7334	1
unk	{Length: 1496} {TRANSSPLICED} {Type: 5UTR_CDS_3UTR} {Pfam: Sperm-tail PG-rich repeat [PF07004.7, score=69.3]} {Human: ODF3, outer dense fiber of sperm tails 3 [Source:HGNC Symbol;Acc:19905], e=1e-59} {UniRef50_A0A0B7BE80, e=3e-95, Uncharacterized protein n=1 Tax=Arion vulgaris RepID=A0A0B7BE80_9EUPU [Invertebrates:Mollusca]} {Drosophila: CG8086, , e=2e-37} {Celegans: ama-1, Caenorhabditis elegans…	8.62561	8.63	7	3	3	3		498	55.7558	10.0083
	A2	Sequence	# PSMs	# Proteins	# Protein Groups	Protein Group Accessions	Modifications	ΔCn	Area	XCorr	Charge	MH+ [Da]	ΔM [ppm]	RT [min]	# Missed Cleavages
	High	DGTPQYSLYGRPK	1	5	1	unk		0	0	2.96662	3	1481.74	1.76086	27.9258	0
	High	TPGPGAYSVTSPGK	1	7	1	unk		0	0	2.95913	2	1318.67	1.61516	26.3099	0
	High	FSDDSSPGPcYLPGAR	1	4	1	unk	C10(Carbamidomethyl)	0	0	2.69986	2	1725.75	-0.468209	32.7331	0
unk	{Length: 2981} {TRANSSPLICED} {Type: 5UTR_CDS_3UTR} {Pfam: Ring finger domain [PF13639.1, score=24.7]} {RNA815_3592} {RNA1310_5695.1} - [RNA1509_427_3]	8.49343	3.12	2	3	3	3		993	110.985	9.14404
	A2	Sequence	# PSMs	# Proteins	# Protein Groups	Protein Group Accessions	Modifications	ΔCn	Area	XCorr	Charge	MH+ [Da]	ΔM [ppm]	RT [min]	# Missed Cleavages
	High	ADLVAGDSESWR	1	2	1	unk		0	0	3.00177	2	1305.61	0.608441	31.4954	0
	High	KGEENVLLLVR	1	2	1	unk		0	0	2.94627	3	1269.75	0.0368942	36.4104	1
	High	FNEFEQLR	1	1	1	unk		0	0	2.54538	2	1082.53	0.297237	33.3828	0
unk	{Length: 1207} {Type: 5UTR_CDS_3UTR} {Pfam: Profilin [PF00235.14, score=63.7]} {UniRef50_M1FT19, e=1e-14, Profilin n=1 Tax=Stichopus japonicus RepID=M1FT19_STIJA [Invertebrates:Echinodermata]} {Drosophila: chic, chickadee [Source:FlyBase gene name;Acc:FBgn0000308], e=1e-10} {RNA815_14957.2} {RNA1310_31962} - [RNA1509_1619_2]	8.21702	4.98	2	1	1	2		402	44.216	9.62744
	A2	Sequence	# PSMs	# Proteins	# Protein Groups	Protein Group Accessions	Modifications	ΔCn	Area	XCorr	Charge	MH+ [Da]	ΔM [ppm]	RT [min]	# Missed Cleavages
	High	SENFVASPEELQALAAGIGK	2	2	1	unk		0	0	5.01855	2	2031.04	-0.81435	46.148	0
unk	{Length: 610} {Type: 5UTR_CDS} {Pfam: EF hand [PF00036.27, score=106.2]} {Human: CALM3, calmodulin 3 (phosphorylase kinase, delta) [Source:HGNC Symbol;Acc:1449], e=8e-84} {Drosophila: Cam, Calmodulin [Source:FlyBase gene name;Acc:FBgn0000253], e=2e-84} {Celegans: cmd-1, Caenorhabditis elegans Protein CMD-1 (cmd-1) mRNA, complete cds. [Source:RefSeq mRNA;Acc:NM_070985], e=1e-84} {RNA815_15045} {RN…	8.12987	16.34	19	2	2	2		202	22.7098	4.80518
	A2	Sequence	# PSMs	# Proteins	# Protein Groups	Protein Group Accessions	Modifications	ΔCn	Area	XCorr	Charge	MH+ [Da]	ΔM [ppm]	RT [min]	# Missed Cleavages
	High	EAFSLFDKDGDGTITTK	1	10	1	unk		0	0	4.16311	3	1844.89	0.0272505	36.9748	1
	High	VFDKDGNGFISAAELR	1	19	1	unk		0	0	3.96676	3	1738.87	-1.31115	36.546	1
unk	{Length: 637} {Type: 5UTR_CDS_3UTR} {Pfam: Protein of unknown function (DUF3421) [PF11901.3, score=120.3]} {UniRef50_G4LX94, e=1e-28, Putative uncharacterized protein n=6 Tax=Schistosoma RepID=G4LX94_SCHMA [Invertebrates:Platyhelminthes]} {Drosophila: CG10527, , e=2e-29} {RNA815_22687} {RNA1310_42764} - [RNA1509_442_1]	7.90984	15.09	4	2	2	2		212	23.2733	6.52197
	A2	Sequence	# PSMs	# Proteins	# Protein Groups	Protein Group Accessions	Modifications	ΔCn	Area	XCorr	Charge	MH+ [Da]	ΔM [ppm]	RT [min]	# Missed Cleavages
	High	GALVSGYDNGAPLYVAR	1	4	1	unk		0	0	4.27326	2	1722.88	-0.426424	36.4456	0
	High	AQPDLEcAYISWGGK	1	4	1	unk	C7(Carbamidomethyl)	0	0	3.63659	2	1694.79	0.428655	39.3494	0
unk	{Length: 2819} {Type: 5UTR_CDS_3UTR} {Pfam: Hsp70 protein [PF00012.15, score=543.4]} {Human: HSPA4, heat shock 70kDa protein 4 [Source:HGNC Symbol;Acc:5237], e=0.0} {UniRef50_T1EDZ2, e=0.0, Uncharacterized protein n=7 Tax=Eumetazoa RepID=T1EDZ2_HELRO [Invertebrates:]} {Drosophila: Hsc70Cb, Hsc70Cb [Source:FlyBase gene name;Acc:FBgn0026418], e=1e-138} {Celegans: hsp-110, Caenorhabditis elegans Pro…	7.8476	4.47	4	3	3	3		939	103.248	5.97314
	A2	Sequence	# PSMs	# Proteins	# Protein Groups	Protein Group Accessions	Modifications	ΔCn	Area	XCorr	Charge	MH+ [Da]	ΔM [ppm]	RT [min]	# Missed Cleavages
	High	LAANQDPSLTSADIR	1	4	1	unk		0	0	3.4967	2	1571.8	-0.410923	30.4344	0
	High	VLATASDPSLGGR	1	2	1	unk		0	0	2.31379	2	1243.67	0.74406	27.006	0
	High	AGGIETVANEYSDR	1	2	1	unk		0	0	2.03711	2	1481.69	4.33392	31.1909	0
unk	{Length: 1155} {Type: 5UTR_CDS_3UTR} {UniRef50_Q5DGC4, e=9e-20, SJCHGC02082 protein n=2 Tax=Schistosoma RepID=Q5DGC4_SCHJA [Invertebrates:Platyhelminthes]} {RNA815_10198.1} {RNA1310_15598} - [RNA1509_17105_1]	7.787	8.05	3	2	2	2		385	43.4861	8.1626
	A2	Sequence	# PSMs	# Proteins	# Protein Groups	Protein Group Accessions	Modifications	ΔCn	Area	XCorr	Charge	MH+ [Da]	ΔM [ppm]	RT [min]	# Missed Cleavages
	High	EGAGPSNDTLGSHAEcVR	1	3	1	unk	C16(Carbamidomethyl)	0	0	5.16731	3	1856.82	-0.299758	24.204	0
	High	AAGGFPcVAATGR	1	3	1	unk	C7(Carbamidomethyl)	0	0	2.61968	2	1234.6	1.2722	30.0528	0
unk	{Length: 1450} {TRANSSPLICED} {Type: 5UTR_CDS_3UTR} {Pfam: Ribosomal protein L4/L1 family [PF00573.17, score=155.5]} {Human: RPL4, ribosomal protein L4 [Source:HGNC Symbol;Acc:10353], e=1e-159} {UniRef50_P36578, e=1e-151, 60S ribosomal protein L4 n=150 Tax=Bilateria RepID=RL4_HUMAN [Invertebrates:]} {Drosophila: RpL4, Ribosomal protein L4 [Source:FlyBase gene name;Acc:FBgn0003279], e=1e-146} {RNA…	7.69892	7.04	6	3	3	3		483	53.8746	11.5171
	A2	Sequence	# PSMs	# Proteins	# Protein Groups	Protein Group Accessions	Modifications	ΔCn	Area	XCorr	Charge	MH+ [Da]	ΔM [ppm]	RT [min]	# Missed Cleavages
	High	NIPGITLINVSR	1	4	1	unk		0	0	2.67944	2	1296.76	0.944455	40.7321	0
	High	FVIWTESAFR	1	5	1	unk		0	0	2.56346	2	1255.65	0.663759	43.3432	0
	High	AGTSLGLPAVFR	1	4	1	unk		0	0	2.45602	2	1188.67	0.744338	41.1774	0
unk	{Length: 8129} {Type: 5UTR_CDS_3UTR} {RNA815_54} {RNA1310_361.1} - [RNA1509_425_1]	7.6397	1	4	2	2	2		2710	300.595	8.48486
	A2	Sequence	# PSMs	# Proteins	# Protein Groups	Protein Group Accessions	Modifications	ΔCn	Area	XCorr	Charge	MH+ [Da]	ΔM [ppm]	RT [min]	# Missed Cleavages
	High	LAAAPAEDTAAVNPR	1	2	1	unk		0	0	4.22148	2	1466.76	0.6262	26.3627	0
	High	TVESIVLGENLR	1	3	1	unk		0	0	3.41822	2	1329.74	0.0233025	38.2322	0
unk	{Length: 892} {Type: 5UTR_CDS_3UTR} {Pfam: Triosephosphate isomerase [PF00121.13, score=133.0]} {Human: TPI1, triosephosphate isomerase 1 [Source:HGNC Symbol;Acc:12009], e=2e-45} {UniRef50_P60174, e=1e-47, Triosephosphate isomerase n=249 Tax=Eukaryota RepID=TPIS_HUMAN [Invertebrates:]} {Drosophila: Tpi, Triose phosphate isomerase [Source:FlyBase gene name;Acc:FBgn0086355], e=1e-40} {Celegans: tpi…	7.44528	13.18	3	2	2	2		296	32.6145	9.40771
	A2	Sequence	# PSMs	# Proteins	# Protein Groups	Protein Group Accessions	Modifications	ΔCn	Area	XCorr	Charge	MH+ [Da]	ΔM [ppm]	RT [min]	# Missed Cleavages
	High	TASPQQAQEVHAQLR	1	3	1	unk		0	0	4.39602	3	1663.85	-0.411284	24.0056	0
	High	ELASQPDVDGFLVGGASLKPDFVK	1	3	1	unk		0	0	3.04926	3	2489.29	-1.87944	43.8557	0
unk	{Length: 994} {TRANSSPLICED} {Type: 5UTR_CDS_3UTR} {Pfam: Ribosomal family S4e [PF00900.15, score=105.1]} {Human: RPS4X, ribosomal protein S4, X-linked [Source:HGNC Symbol;Acc:10424], e=1e-139} {UniRef50_P62701, e=1e-140, 40S ribosomal protein S4, X isoform n=188 Tax=Eukaryota RepID=RS4X_HUMAN [Invertebrates:]} {Drosophila: RpS4, Ribosomal protein S4 [Source:FlyBase gene name;Acc:FBgn0011284], e=…	7.32363	8.76	5	2	2	2		331	37.2845	9.979
	A2	Sequence	# PSMs	# Proteins	# Protein Groups	Protein Group Accessions	Modifications	ΔCn	Area	XCorr	Charge	MH+ [Da]	ΔM [ppm]	RT [min]	# Missed Cleavages
	High	VATAHGNVPLLNTHDAR	1	5	1	unk		0	0	3.83435	3	1785.93	-0.450613	27.1842	0
	High	FALHAITPEEAK	1	5	1	unk		0	0	3.48928	3	1326.7	-0.825014	31.8144	0
unk	{Length: 664} {Type: 5UTR_CDS_3UTR} {Pfam: Acyl CoA binding protein [PF00887.14, score=106.1]} {Human: DBI, diazepam binding inhibitor (GABA receptor modulator, acyl-CoA binding protein) [Source:HGNC Symbol;Acc:2690], e=6e-33} {UniRef50_Q6GND4, e=6e-34, Dbia protein n=5 Tax=Tetrapoda RepID=Q6GND4_XENLA [Vertebrates:Chordata]} {Drosophila: CG8498, , e=2e-30} {RNA815_27976} {RNA1310_56339.1} - [RNA…	7.21191	12.67	5	2	2	2		221	25.4701	9.5542
	A2	Sequence	# PSMs	# Proteins	# Protein Groups	Protein Group Accessions	Modifications	ΔCn	Area	XCorr	Charge	MH+ [Da]	ΔM [ppm]	RT [min]	# Missed Cleavages
	High	SRPTDDELLELYGLFK	1	5	1	unk		0	0	4.10829	3	1895.97	-0.349661	48.191	0
	High	EAAQAAYIELAK	1	4	1	unk		0	0	3.10362	2	1277.67	-0.0154319	33.1015	0
unk	{Length: 2136} {Type: 5UTR_CDS_3UTR} {Pfam: von Willebrand factor type D domain [PF00094.20, score=61.3]} {Human: VWF, von Willebrand factor [Source:HGNC Symbol;Acc:12726], e=4e-11} {UniRef50_UPI0005C37A69, e=4e-57, PREDICTED: apolipophorins-like isoform X1 n=1 Tax=Crassostrea gigas RepID=UPI0005C37A69 [Invertebrates:Mollusca]} {Drosophila: Apoltp, Apolipoprotein lipid transfer particle [Source:F…	7.17965	4.35	2	2	2	2		712	78.458	9.90576
	A2	Sequence	# PSMs	# Proteins	# Protein Groups	Protein Group Accessions	Modifications	ΔCn	Area	XCorr	Charge	MH+ [Da]	ΔM [ppm]	RT [min]	# Missed Cleavages
	High	AFSTEAPEGSAVLHGFTR	1	2	1	unk		0	0	4.00428	3	1876.92	0.40468	35.9245	0
	High	LAAGSGGTAFDLR	1	2	1	unk		0	0	3.17537	2	1235.64	-0.168649	32.5788	0
unk	{Length: 2080} {TRANSSPLICED} {Type: 5UTR_CDS_3UTR} {Pfam: SAICAR synthetase [PF01259.13, score=207.2]} {Human: PAICS, phosphoribosylaminoimidazole carboxylase, phosphoribosylaminoimidazole succinocarboxamide synthetase [Source:HGNC Symbol;Acc:8587], e=1e-130} {UniRef50_H9FNU8, e=1e-137, Multifunctional protein ADE2 isoform 2 n=19 Tax=Theria RepID=H9FNU8_MACMU [Invertebrates:Arthropoda]} {Drosoph…	7.14671	3.91	1	2	2	2		691	76.681	8.26514
	A2	Sequence	# PSMs	# Proteins	# Protein Groups	Protein Group Accessions	Modifications	ΔCn	Area	XCorr	Charge	MH+ [Da]	ΔM [ppm]	RT [min]	# Missed Cleavages
	High	SETFFKDDANDDPQVSK	1	1	1	unk		0	0	4.17572	3	1942.87	-0.769934	29.4258	1
	High	ILDDIcLLSR	1	1	1	unk	C6(Carbamidomethyl)	0	0	2.97098	2	1217.65	-2.07562	40.2412	0
unk	{Length: 1313} {Type: 5UTR_CDS_3UTR} {Pfam: GDP dissociation inhibitor [PF00996.13, score=216.1]} {Human: GDI2, GDP dissociation inhibitor 2 [Source:HGNC Symbol;Acc:4227], e=3e-61} {UniRef50_Q8TB95, e=3e-67, Similar to GDP dissociation inhibitor 2 (Fragment) n=2 Tax=Euarchontoglires RepID=Q8TB95_HUMAN [Mammals:Chordata]} {Drosophila: Gdi, GDP dissociation inhibitor [Source:FlyBase gene name;Acc:F…	7.09447	8.03	7	3	3	3		436	49.6016	8.08936
	A2	Sequence	# PSMs	# Proteins	# Protein Groups	Protein Group Accessions	Modifications	ΔCn	Area	XCorr	Charge	MH+ [Da]	ΔM [ppm]	RT [min]	# Missed Cleavages
	High	SYDATTHFETTcR	1	5	1	unk	C12(Carbamidomethyl)	0	0	2.94152	3	1588.67	0.0167352	25.7352	0
	High	LSAQIIIPQNQVNR	1	5	1	unk		0	0	2.13181	2	1593.91	1.20704	34.4637	0
	High	DVLDVYER	1	6	1	unk		0	0	2.02113	2	1008.5	1.44267	32.8136	0
unk	{Length: 1399} {Type: 5UTR_CDS_3UTR} {Pfam: lactate/malate dehydrogenase, alpha/beta C-terminal domain [PF02866.13, score=134.2]} {Human: MDH1, malate dehydrogenase 1, NAD (soluble) [Source:HGNC Symbol;Acc:6970], e=1e-162} {UniRef50_P40925, e=1e-145, Malate dehydrogenase, cytoplasmic n=110 Tax=Bilateria RepID=MDHC_HUMAN [Invertebrates:]} {Drosophila: Mdh1, Malate dehydrogenase 1 [Source:FlyBase g…	7.08899	6.22	3	2	2	2		466	51.6295	8.03076
	A2	Sequence	# PSMs	# Proteins	# Protein Groups	Protein Group Accessions	Modifications	ΔCn	Area	XCorr	Charge	MH+ [Da]	ΔM [ppm]	RT [min]	# Missed Cleavages
	High	VVVVGNPANTNALIcSK	1	3	1	unk	C15(Carbamidomethyl)	0	0	3.8841	2	1755.94	0.372103	34.2401	0
	High	IVEGLNLNDWAK	1	3	1	unk		0	0	3.2049	2	1371.73	-0.377198	40.4167	0
unk	{Length: 1077} {Type: 5UTR_CDS_3UTR} {Human: MYCBP, c-myc binding protein [Source:HGNC Symbol;Acc:7554], e=5e-36} {UniRef50_Q28FI3, e=1e-41, C-myc binding protein n=33 Tax=Metazoa RepID=Q28FI3_XENTR [Invertebrates:]} {Drosophila: CG4546, , e=8e-16} {RNA815_11271.1} {RNA1310_31720.1} - [RNA1509_4413_1]	6.94777	9.47	7	2	2	2		359	40.8824	8.07471
	A2	Sequence	# PSMs	# Proteins	# Protein Groups	Protein Group Accessions	Modifications	ΔCn	Area	XCorr	Charge	MH+ [Da]	ΔM [ppm]	RT [min]	# Missed Cleavages
	High	TRVEQLEAENQELR	1	4	1	unk		0	0	4.02874	3	1714.87	-2.39044	28.2846	1
	High	VLVGLYEEPEKPNNALEFLK	1	7	1	unk		0	0	2.91903	3	2302.23	-0.806614	42.9147	0
unk	{Length: 1192} {Type: 5UTR_CDS_3UTR} {Pfam: EF hand [PF00036.27, score=78.0]} {Human: CALML6, calmodulin-like 6 [Source:HGNC Symbol;Acc:24193], e=1e-10} {UniRef50_Q07167, e=4e-22, 16 kDa calcium-binding protein n=5 Tax=Schistosoma RepID=SM16_SCHMA [Invertebrates:Platyhelminthes]} {Drosophila: CG17765, , e=1e-07} {RNA815_14702} {RNA1310_30724} - [RNA1509_8844_1]	6.93319	8.56	2	2	2	2		397	45.1746	6.21436
	A2	Sequence	# PSMs	# Proteins	# Protein Groups	Protein Group Accessions	Modifications	ΔCn	Area	XCorr	Charge	MH+ [Da]	ΔM [ppm]	RT [min]	# Missed Cleavages
	High	FLQQNDKDGDAELDYEEFLQWIR	1	2	1	unk		0	0	3.56147	3	2872.34	0.301719	50.7332	1
	High	ISRDELDAVLR	1	2	1	unk		0	0	3.37172	3	1286.71	1.42476	34.4762	1
unk	{Length: 798} {Type: 5UTR_CDS_3UTR} {Human: UQCRC1, ubiquinol-cytochrome c reductase core protein I [Source:HGNC Symbol;Acc:12585], e=1e-24} {UniRef50_S4RD42, e=3e-28, Uncharacterized protein (Fragment) n=2 Tax=Bilateria RepID=S4RD42_PETMA [Invertebrates:]} {Drosophila: CG3731, , e=1e-27} {RNA815_4919} {RNA1310_14001.1} - [RNA1509_45817_2]	6.80535	4.89	6	1	1	2		266	30.6403	8.79248
	A2	Sequence	# PSMs	# Proteins	# Protein Groups	Protein Group Accessions	Modifications	ΔCn	Area	XCorr	Charge	MH+ [Da]	ΔM [ppm]	RT [min]	# Missed Cleavages
	High	LAGTQAAcDELGR	2	6	1	unk	C8(Carbamidomethyl)	0	0	3.77151	2	1361.65	0.00693806	26.9633	0
unk	{Length: 1905} {Type: 5UTR_CDS_3UTR} {Pfam: Repeat of unknown function (DUF1126) [PF06565.7, score=52.6]} {Human: EFHC2, EF-hand domain (C-terminal) containing 2 [Source:HGNC Symbol;Acc:26233], e=8e-83} {UniRef50_C3ZDQ1, e=4e-89, Putative uncharacterized protein n=2 Tax=Chordata RepID=C3ZDQ1_BRAFL [Invertebrates:]} {Drosophila: Efhc1.2, EFHC1 homologue 2 [Source:FlyBase gene name;Acc:FBgn0034487]…	6.5679	4.42	8	2	2	2		634	71.8231	8.45557
	A2	Sequence	# PSMs	# Proteins	# Protein Groups	Protein Group Accessions	Modifications	ΔCn	Area	XCorr	Charge	MH+ [Da]	ΔM [ppm]	RT [min]	# Missed Cleavages
	High	DRPLPPPPDAVAQSAK	1	6	1	unk		0	0	3.41978	3	1658.89	0.295097	27.5366	0
	High	YGITEFHPVTcK	1	5	1	unk	C11(Carbamidomethyl)	0	0	3.14812	3	1451.7	0.791835	32.1318	0
unk	{Length: 592} {Type: 5UTR_CDS_3UTR} {Pfam: EF hand [PF00036.27, score=49.6]} {Human: CETN1, centrin, EF-hand protein, 1 [Source:HGNC Symbol;Acc:1866], e=3e-07} {Drosophila: alpha-Spec, alpha Spectrin [Source:FlyBase gene name;Acc:FBgn0250789], e=3e-06} {RNA815_31569.1} {RNA1310_66965} - [RNA1509_2519_2]	6.54805	12.18	3	2	2	2		197	22.6655	9.80322
	A2	Sequence	# PSMs	# Proteins	# Protein Groups	Protein Group Accessions	Modifications	ΔCn	Area	XCorr	Charge	MH+ [Da]	ΔM [ppm]	RT [min]	# Missed Cleavages
	High	IGITESEAQAVLSK	1	3	1	unk		0	0	3.84225	2	1445.79	0.621641	36.8044	0
	High	SGYLSLSELK	1	3	1	unk		0	0	2.70579	2	1096.59	-0.068207	37.3566	0
unk	{Length: 839} {Type: 5UTR_CDS_3UTR} {Pfam: Ribosomal protein L7Ae/L30e/S12e/Gadd45 family [PF01248.21, score=96.5]} {Human: RPS12, ribosomal protein S12 [Source:HGNC Symbol;Acc:10385], e=6e-44} {UniRef50_A7SK96, e=5e-47, 40S ribosomal protein S12 n=2 Tax=Eumetazoa RepID=A7SK96_NEMVE [Invertebrates:]} {Drosophila: RpS12, Ribosomal protein S12 [Source:FlyBase gene name;Acc:FBgn0260441], e=2e-36} {R…	6.51683	7.89	4	1	2	2		279	31.0607	8.89502
	A2	Sequence	# PSMs	# Proteins	# Protein Groups	Protein Group Accessions	Modifications	ΔCn	Area	XCorr	Charge	MH+ [Da]	ΔM [ppm]	RT [min]	# Missed Cleavages
	High	LVEALcTEHGIR	1	4	1	unk	C6(Carbamidomethyl)	0	0	3.63135	3	1397.72	-0.771405	28.757	0
	High	QLGEWAGLcK	1	6	2	unk	C9(Carbamidomethyl)	0	0	2.88548	2	1161.57	-1.44901	35.2436	0
unk	{Length: 709} {Type: 5UTR_CDS_3UTR} {Human: PRB3, proline-rich protein BstNI subfamily 3 [Source:HGNC Symbol;Acc:9339], e=0.003} {UniRef50_A0CXR4, e=2e-09, Chromosome undetermined scaffold_30, whole genome shotgun sequence n=2 Tax=Paramecium tetraurelia RepID=A0CXR4_PARTE [Invertebrates:]} {RNA815_30685} {RNA1310_53363.1} - [RNA1509_18906_2]	6.49762	17.37	6	1	2	2		236	26.2535	10.6382
	A2	Sequence	# PSMs	# Proteins	# Protein Groups	Protein Group Accessions	Modifications	ΔCn	Area	XCorr	Charge	MH+ [Da]	ΔM [ppm]	RT [min]	# Missed Cleavages
	High	mIVGGSESSLPPQFR	1	7	2	unk	M1(Oxidation)	0	0	4.02513	2	1620.81	0.97601	34.1997	0
	High	GGSVVSEELLK	1	1	1	unk		0	0	2.4725	2	1117.61	0.692613	33.1465	0
unk	{Length: 1192} {Type: 5UTR_CDS_3UTR} {Pfam: Glyceraldehyde 3-phosphate dehydrogenase, C-terminal domain [PF02800.15, score=242.2]} {Human: GAPDHS, glyceraldehyde-3-phosphate dehydrogenase, spermatogenic [Source:HGNC Symbol;Acc:24864], e=1e-106} {UniRef50_P32810, e=1e-106, Glyceraldehyde-3-phosphate dehydrogenase 3.1 n=231 Tax=cellular organisms RepID=G3P3_CAEBR [Unassigned:]} {Drosophila: Gapdh2,…	6.44047	6.8	14	2	2	2		397	44.0802	9.02686
	A2	Sequence	# PSMs	# Proteins	# Protein Groups	Protein Group Accessions	Modifications	ΔCn	Area	XCorr	Charge	MH+ [Da]	ΔM [ppm]	RT [min]	# Missed Cleavages
	High	VVSNAScTTNcLAPLAK	1	12	1	unk	C7(Carbamidomethyl); C11(Carbamidomethyl)	0	0	4.40327	2	1805.89	-1.7763	30.8263	0
	High	VIDLLTYIAK	1	8	1	unk		0	0	2.0372	2	1148.7	5.60713	46.4118	0
unk	{Length: 2935} {Type: 5UTR_CDS_3UTR} {Pfam: Hyaluronan / mRNA binding family [PF04774.10, score=62.6]} {Human: SERBP1, SERPINE1 mRNA binding protein 1 [Source:HGNC Symbol;Acc:17860], e=3e-13} {UniRef50_K1RAY9, e=8e-16, Plasminogen activator inhibitor 1 RNA-binding protein n=2 Tax=Crassostrea gigas RepID=K1RAY9_CRAGI [Invertebrates:Mollusca]} {Drosophila: vig2, vig2 [Source:FlyBase gene name;Acc:F…	6.29201	2.76	5	2	2	2		977	103.628	9.29053
	A2	Sequence	# PSMs	# Proteins	# Protein Groups	Protein Group Accessions	Modifications	ΔCn	Area	XCorr	Charge	MH+ [Da]	ΔM [ppm]	RT [min]	# Missed Cleavages
	High	FNEPSGGEAGAQDRPR	1	4	1	unk		0	0	3.19206	3	1687.78	0.381893	22.163	0
	High	VDDAAEFPALK	1	3	1	unk		0	0	3.09995	2	1175.6	0.567374	34.1353	0
unk	{Length: 1328} {Type: 5UTR_CDS_3UTR} {Pfam: Tubulin/FtsZ family, GTPase domain [PF00091.20, score=182.3]} {Human: TUBA1B, tubulin, alpha 1b [Source:HGNC Symbol;Acc:18809], e=0.0} {UniRef50_P34690, e=0.0, Tubulin alpha-2 chain n=315 Tax=root RepID=TBA2_CAEEL [Unassigned:]} {Drosophila: alphaTub84B, alpha-Tubulin at 84B [Source:FlyBase gene name;Acc:FBgn0003884], e=0.0} {RNA815_6242.1} {RNA1310_168…	6.27411	7.47	22	2	2	2		442	49.6312	5.07178
	A2	Sequence	# PSMs	# Proteins	# Protein Groups	Protein Group Accessions	Modifications	ΔCn	Area	XCorr	Charge	MH+ [Da]	ΔM [ppm]	RT [min]	# Missed Cleavages
	High	SVFIDLEPTVVDEVR	1	4	1	unk		0	0	3.37222	2	1717.9	1.07933	44.4713	0
	High	VGINYQPPTTVPGGDLAK	1	27	1	unk		0	0	2.90189	2	1826.96	-0.335186	35.3292	0
unk	{Length: 450} {Type: 5UTR_CDS_3UTR} {RNA815_41075} {RNA1310_81873.1} - [RNA1509_48351_3]	6.27013	12.75	8	2	2	2		149	16.2723	9.5835
	A2	Sequence	# PSMs	# Proteins	# Protein Groups	Protein Group Accessions	Modifications	ΔCn	Area	XCorr	Charge	MH+ [Da]	ΔM [ppm]	RT [min]	# Missed Cleavages
	High	NAAELSQDLEK	1	2	1	unk		0	0	3.58122	2	1217.6	-1.20603	28.4097	0
	High	LSILcQTR	1	8	1	unk	C5(Carbamidomethyl)	0	0	2.68891	2	990.54	-0.460239	30.806	0
unk	{Length: 1853} {Type: 5UTR_CDS_3UTR} {RNA815_1239} {RNA1310_1300.1} - [RNA1509_11119_3]	6.21628	4.7	4	2	2	2		617	63.6386	9.29053
	A2	Sequence	# PSMs	# Proteins	# Protein Groups	Protein Group Accessions	Modifications	ΔCn	Area	XCorr	Charge	MH+ [Da]	ΔM [ppm]	RT [min]	# Missed Cleavages
	High	VQIVPFTADSSTVTHYR	1	3	1	unk		0	0	3.45262	3	1920.98	-1.16614	36.4934	0
	High	VGSTEFEYYPSK	1	4	1	unk		0	0	2.76366	2	1406.65	-1.27525	31.7395	0
unk	{Length: 1563} {Type: 5UTR_CDS_3UTR} {Pfam: LCCL domain [PF03815.14, score=135.5]} {Human: VIT, vitrin [Source:HGNC Symbol;Acc:12697], e=7e-07} {UniRef50_UPI00064A028D, e=1e-35, hypothetical protein n=1 Tax=Peptococcaceae bacterium 1109 RepID=UPI00064A028D [Bacteria:Firmicutes]} {RNA815_26218} {RNA1310_29404} - [RNA1509_10169_1]	6.21329	9.21	1	2	2	2		521	57.6901	11.1802
	A2	Sequence	# PSMs	# Proteins	# Protein Groups	Protein Group Accessions	Modifications	ΔCn	Area	XCorr	Charge	MH+ [Da]	ΔM [ppm]	RT [min]	# Missed Cleavages
	High	IGTAAVHAGLLR	1	1	1	unk		0	0	3.17525	3	1178.7	0.0970355	29.3475	0
	High	IWGTDIYTSDSR	1	1	1	unk		0	0	3.03804	2	1413.66	0.133801	35.352	0
unk	{Length: 1843} {Type: 5UTR_CDS_3UTR} {Pfam: Tektin family [PF03148.9, score=414.1]} {Human: TEKT2, tektin 2 (testicular) [Source:HGNC Symbol;Acc:11725], e=1e-138} {UniRef50_A0A0B6ZLK5, e=0.0, Uncharacterized protein n=7 Tax=Bilateria RepID=A0A0B6ZLK5_9EUPU [Invertebrates:]} {Drosophila: CG3085, , e=9e-67} {Celegans: R02E12.4, Caenorhabditis elegans Protein R02E12.4 (R02E12.4) mRNA, complete cds. …	6.20515	4.4	5	2	2	2		614	70.4508	6.99072
	A2	Sequence	# PSMs	# Proteins	# Protein Groups	Protein Group Accessions	Modifications	ΔCn	Area	XCorr	Charge	MH+ [Da]	ΔM [ppm]	RT [min]	# Missed Cleavages
	High	NLPTDTVNEcLTVR	1	5	1	unk	C10(Carbamidomethyl)	0	0	3.3674	2	1631.81	0.235716	33.8417	0
	High	GSTTPQQWEDFSR	1	5	1	unk		0	0	2.83775	2	1538.69	0.547551	33.5684	0
unk	{Length: 1874} {Type: 5UTR_CDS_3UTR} {Pfam: 14-3-3 protein [PF00244.15, score=367.8]} {Human: YWHAZ, tyrosine 3-monooxygenase/tryptophan 5-monooxygenase activation protein, zeta polypeptide [Source:HGNC Symbol;Acc:12855], e=1e-110} {UniRef50_P63104, e=1e-118, 14-3-3 protein zeta/delta n=431 Tax=Eukaryota RepID=1433Z_HUMAN [Invertebrates:]} {Drosophila: 14-3-3zeta, 14-3-3zeta [Source:FlyBase gene …	6.19558	4.01	29	1	2	2		624	71.4276	7.72314
	A2	Sequence	# PSMs	# Proteins	# Protein Groups	Protein Group Accessions	Modifications	ΔCn	Area	XCorr	Charge	MH+ [Da]	ΔM [ppm]	RT [min]	# Missed Cleavages
	High	AATEHAESELPTTHPIR	1	4	1	unk		0	0	4.03484	3	1859.92	-1.06923	25.3617	0
	High	NLLSVAYK	1	29	2	unk		0	0	2.16074	2	907.525	0.0623368	33.9041	0
unk	{Length: 1508} {Type: 5UTR_CDS_3UTR} {Pfam: RNA recognition motif. (a.k.a. RRM, RBD, or RNP domain) [PF00076.17, score=280.6]} {Human: PABPC4, poly(A) binding protein, cytoplasmic 4 (inducible form) [Source:HGNC Symbol;Acc:8557], e=0.0} {UniRef50_P11940, e=0.0, Polyadenylate-binding protein 1 n=607 Tax=Euteleostomi RepID=PABP1_HUMAN [Vertebrates:Chordata]} {Drosophila: pAbp, , e=0.0} {RNA815_5842…	6.15828	4.58	10	2	2	2		502	55.5194	9.12939
	A2	Sequence	# PSMs	# Proteins	# Protein Groups	Protein Group Accessions	Modifications	ΔCn	Area	XCorr	Charge	MH+ [Da]	ΔM [ppm]	RT [min]	# Missed Cleavages
	High	FSQAGPVLSIR	1	6	1	unk		0	0	3.143	2	1174.66	0.367336	34.2676	0
	High	NLDDGIDDEKLR	1	6	1	unk		0	0	3.01528	3	1402.68	2.17641	28.7228	1
unk	{Length: 2553} {TRANSSPLICED} {Type: 5UTR_CDS_3UTR} {Pfam: Armadillo/beta-catenin-like repeat [PF00514.18, score=178.6]} {Human: KPNA2, karyopherin alpha 2 (RAG cohort 1, importin alpha 1) [Source:HGNC Symbol;Acc:6395], e=1e-139} {UniRef50_Q5DAP9, e=1e-147, Importin subunit alpha n=7 Tax=Platyhelminthes RepID=Q5DAP9_SCHJA [Invertebrates:]} {Drosophila: Pen, Pendulin [Source:FlyBase gene name;Acc:…	6.12862	4	1	2	2	2		851	93.4929	8.06006
	A2	Sequence	# PSMs	# Proteins	# Protein Groups	Protein Group Accessions	Modifications	ΔCn	Area	XCorr	Charge	MH+ [Da]	ΔM [ppm]	RT [min]	# Missed Cleavages
	High	NIDLAAGDDDEDVALGDGQQQASGK	1	1	1	unk		0	0	3.34275	3	2502.12	-0.0589574	33.9947	0
	High	AGIVQPLLR	1	1	1	unk		0	0	2.78587	2	966.61	0.518979	34.3808	0
unk	{Length: 837} {Type: 5UTR_CDS_3UTR} {Pfam: Protein of unknown function (DUF3421) [PF11901.3, score=96.8]} {UniRef50_A0A075AHQ9, e=5e-28, Uncharacterized protein n=2 Tax=Opisthorchiidae RepID=A0A075AHQ9_9TREM [Invertebrates:Platyhelminthes]} {Drosophila: CG10527, , e=1e-23} {RNA815_11458} {RNA1310_44142} - [RNA1509_467_1]	6.08162	9.68	7	2	2	2		279	30.8838	8.01611
	A2	Sequence	# PSMs	# Proteins	# Protein Groups	Protein Group Accessions	Modifications	ΔCn	Area	XCorr	Charge	MH+ [Da]	ΔM [ppm]	RT [min]	# Missed Cleavages
	High	AIILGSSVHIGR	1	7	1	unk		0	0	3.36064	3	1222.73	-0.326993	33.8166	0
	High	LSEGQSIAcFPYGGK	1	6	1	unk	C9(Carbamidomethyl)	0	0	2.72097	2	1613.77	3.01313	35.027	0
unk	{Length: 390} {Type: 5UTR_CDS_3UTR} {RNA815_5423.3} {RNA1310_89627} - [RNA1509_2115_2]	6.05924	14.73	10	2	2	2		129	13.7981	8.67529
	A2	Sequence	# PSMs	# Proteins	# Protein Groups	Protein Group Accessions	Modifications	ΔCn	Area	XCorr	Charge	MH+ [Da]	ΔM [ppm]	RT [min]	# Missed Cleavages
	High	NAEELSQDLDK	1	10	1	unk		0	0	3.54321	2	1261.59	-1.90781	28.1318	0
	High	LSILcQAR	1	10	1	unk	C5(Carbamidomethyl)	0	0	2.51603	2	960.531	1.49618	31.0543	0
unk	{Length: 2444} {Type: 5UTR_CDS_3UTR} {Pfam: Adenylate kinase [PF00406.17, score=107.7]} {Human: AK5, adenylate kinase 5 [Source:HGNC Symbol;Acc:365], e=2e-39} {UniRef50_R7V984, e=2e-43, Uncharacterized protein n=1 Tax=Capitella teleta RepID=R7V984_CAPTE [Invertebrates:Annelida]} {Drosophila: Adk1, Adenylate kinase-1 [Source:FlyBase gene name;Acc:FBgn0022709], e=4e-16} {RNA815_3037} {RNA1310_6179.…	6.04243	3.32	3	2	2	2		814	89.6541	6.03662
	A2	Sequence	# PSMs	# Proteins	# Protein Groups	Protein Group Accessions	Modifications	ΔCn	Area	XCorr	Charge	MH+ [Da]	ΔM [ppm]	RT [min]	# Missed Cleavages
	High	LGAIEDQPANIGR	1	3	1	unk		0	0	3.08176	2	1353.71	-0.883646	29.5307	0
	High	ALLLDFEEDLLQER	1	3	1	unk		0	0	2.96067	2	1703.89	5.11483	51.0875	0
unk	{Length: 1369} {Type: 5UTR_CDS_3UTR} {Pfam: 14-3-3 protein [PF00244.15, score=203.2]} {Human: YWHAQ, tyrosine 3-monooxygenase/tryptophan 5-monooxygenase activation protein, theta polypeptide [Source:HGNC Symbol;Acc:12854], e=6e-36} {UniRef50_P27348, e=2e-28, 14-3-3 protein theta n=320 Tax=Gnathostomata RepID=1433T_HUMAN [Invertebrates:Echinodermata]} {Drosophila: 14-3-3zeta, 14-3-3zeta [Source:Fl…	6.02514	5.48	27	1	2	2		456	52.2218	8.57275
	A2	Sequence	# PSMs	# Proteins	# Protein Groups	Protein Group Accessions	Modifications	ΔCn	Area	XCorr	Charge	MH+ [Da]	ΔM [ppm]	RT [min]	# Missed Cleavages
	High	SATDHAETELATTHPIR	1	2	1	unk		0	0	3.8644	3	1849.91	0.66718	26.4694	0
	High	NLLSVAYK	1	29	2	unk		0	0	2.16074	2	907.525	0.0623368	33.9041	0
unk	{Length: 1552} {Type: 5UTR_CDS_3UTR} {Pfam: Kringle domain [PF00051.13, score=52.0]} {Human: PI16, peptidase inhibitor 16 [Source:HGNC Symbol;Acc:21245], e=1e-24} {UniRef50_F8WQ81, e=7e-26, CiUrabin n=1 Tax=Ciona intestinalis RepID=F8WQ81_CIOIN [Invertebrates:Chordata]} {Drosophila: CG8483, , e=2e-22} {RNA815_7928} {RNA1310_25676} - [RNA1509_603_2]	6.01572	4.64	1	2	2	2		517	56.5955	7.79639
	A2	Sequence	# PSMs	# Proteins	# Protein Groups	Protein Group Accessions	Modifications	ΔCn	Area	XCorr	Charge	MH+ [Da]	ΔM [ppm]	RT [min]	# Missed Cleavages
	High	LVcNYGPGGNIEGK	1	1	1	unk	C3(Carbamidomethyl)	0	0	3.77166	2	1477.71	0.0280958	28.0391	0
	High	DLNPScPAYR	1	1	1	unk	C6(Carbamidomethyl)	0	0	2.24406	2	1192.54	0.594215	26.054	0
unk	{Length: 971} {TRANSSPLICED} {Type: 5UTR_CDS_3UTR} {Pfam: Ribosomal protein S3, C-terminal domain [PF00189.15, score=54.4]} {Human: RPS3, ribosomal protein S3 [Source:HGNC Symbol;Acc:10420], e=1e-116} {UniRef50_P23396, e=1e-119, 40S ribosomal protein S3 n=529 Tax=Eukaryota RepID=RS3_HUMAN [Invertebrates:]} {Drosophila: RpS3, Ribosomal protein S3 [Source:FlyBase gene name;Acc:FBgn0002622], e=1e-10…	5.99209	6.81	3	1	2	2		323	35.5629	10.1108
	A2	Sequence	# PSMs	# Proteins	# Protein Groups	Protein Group Accessions	Modifications	ΔCn	Area	XCorr	Charge	MH+ [Da]	ΔM [ppm]	RT [min]	# Missed Cleavages
	High	AELDEFLKR	1	5	2	unk		0	0	3.12589	3	1120.6	0.00383514	34.3783	1
	High	EQSVPAVPYSENK	1	3	1	unk		0	0	2.8662	2	1447.71	0.130736	28.2796	0
unk	{Length: 1023} {TRANSSPLICED} {Type: 5UTR_CDS_3UTR} {Pfam: Ribosomal protein L30p/L7e [PF00327.15, score=72.0]} {Human: RPL7, ribosomal protein L7 [Source:HGNC Symbol;Acc:10363], e=4e-98} {UniRef50_A0A0C9R270, e=1e-100, RpL7_1 protein (Fragment) n=13 Tax=Eukaryota RepID=A0A0C9R270_9HYME [Invertebrates:]} {Drosophila: RpL7, Ribosomal protein L7 [Source:FlyBase gene name;Acc:FBgn0005593], e=2e-96} …	5.97017	6.76	10	2	2	2		340	39.0171	11.019
	A2	Sequence	# PSMs	# Proteins	# Protein Groups	Protein Group Accessions	Modifications	ΔCn	Area	XCorr	Charge	MH+ [Da]	ΔM [ppm]	RT [min]	# Missed Cleavages
	High	ANHFVEGGDFGNR	1	8	1	unk		0	0	3.45482	3	1419.64	0.994495	26.9608	0
	High	VPAVPETALK	1	6	1	unk		0	0	2.51535	2	1024.6	-0.331979	29.6495	0
unk	{Length: 548} {Type: 5UTR_CDS_3UTR} {Pfam: Caveolin [PF01146.12, score=138.8]} {Human: CAV1, caveolin 1, caveolae protein, 22kDa [Source:HGNC Symbol;Acc:1527], e=6e-26} {RNA815_6720.1} {RNA1310_35724} - [RNA1509_58757_2]	5.88655	15.93	16	2	2	2		182	20.3795	7.66455
	A2	Sequence	# PSMs	# Proteins	# Protein Groups	Protein Group Accessions	Modifications	ΔCn	Area	XCorr	Charge	MH+ [Da]	ΔM [ppm]	RT [min]	# Missed Cleavages
	High	VAFEDVLGEPEHAHSIDcLWR	1	14	1	unk	C18(Carbamidomethyl)	0	0	3.83928	3	2480.17	-0.278489	42.3446	0
	High	AYGYFFSR	1	11	1	unk		0	0	2.04727	2	1010.47	1.03551	37.0352	0
unk	{Length: 652} {Type: 5UTR_CDS_3UTR} {Pfam: Ribosomal L28e protein family [PF01778.12, score=112.7]} {Human: RPL28, ribosomal protein L28 [Source:HGNC Symbol;Acc:10330], e=7e-25} {UniRef50_M3Y7T7, e=1e-24, Uncharacterized protein n=5 Tax=Eutheria RepID=M3Y7T7_MUSPF [Mammals:Chordata]} {Drosophila: RpL28, Ribosomal protein L28 [Source:FlyBase gene name;Acc:FBgn0035422], e=4e-16} {Celegans: rpl-28, …	5.82065	11.98	6	2	2	2		217	24.3164	10.4478
	A2	Sequence	# PSMs	# Proteins	# Protein Groups	Protein Group Accessions	Modifications	ΔCn	Area	XCorr	Charge	MH+ [Da]	ΔM [ppm]	RT [min]	# Missed Cleavages
	High	TVGIEPGASGSGVTLVLR	1	4	1	unk		0	0	3.79602	2	1712.95	0.242938	39.0845	0
	High	DLELAALR	1	6	1	unk		0	0	2.02463	2	900.513	-2.53125	36.8395	0
unk	{Length: 979} {Type: 5UTR_CDS_3UTR} {Pfam: WSC domain [PF01822.14, score=78.5]} {Human: WSCD2, WSC domain containing 2 [Source:HGNC Symbol;Acc:29117], e=3e-11} {UniRef50_UPI0005C3BEC3, e=6e-17, PREDICTED: uncharacterized protein LOC105345065 n=1 Tax=Crassostrea gigas RepID=UPI0005C3BEC3 [Invertebrates:Mollusca]} {Drosophila: Wsck, Wsck [Source:FlyBase gene name;Acc:FBgn0046685], e=8e-05} {RNA815_…	5.81082	7.08	2	1	2	2		325	37.0282	9.17334
	A2	Sequence	# PSMs	# Proteins	# Protein Groups	Protein Group Accessions	Modifications	ΔCn	Area	XCorr	Charge	MH+ [Da]	ΔM [ppm]	RT [min]	# Missed Cleavages
	High	EAEcGGSNFISIYK	1	2	1	unk	C4(Carbamidomethyl)	0	0	3.344	2	1574.71	-0.602072	35.6506	0
	High	LFGLANGNR	1	17	4	unk		0	0	2.46682	2	961.522	0.348213	33.169	0
unk	{Length: 1807} {Type: 5UTR_CDS_3UTR} {Pfam: ATPase family associated with various cellular activities (AAA) [PF00004.24, score=225.4]} {Human: VCP, valosin containing protein [Source:HGNC Symbol;Acc:12666], e=0.0} {UniRef50_P55072, e=0.0, Transitional endoplasmic reticulum ATPase n=215 Tax=Eukaryota RepID=TERA_HUMAN [Invertebrates:]} {Drosophila: TER94, TER94 [Source:FlyBase gene name;Acc:FBgn026…	5.76585	4.32	13	1	2	2		602	67.3486	5.43994
	A2	Sequence	# PSMs	# Proteins	# Protein Groups	Protein Group Accessions	Modifications	ΔCn	Area	XCorr	Charge	MH+ [Da]	ΔM [ppm]	RT [min]	# Missed Cleavages
	High	AIANEcQANFISIK	1	9	2	unk	C6(Carbamidomethyl)	0	0	3.3783	2	1578.8	1.51843	35.2814	0
	High	GILLYGPPGTGK	1	11	1	unk		0	0	2.38755	2	1172.67	-1.07107	35.7434	0
unk	{Length: 11996} {Type: 5UTR_CDS_3UTR} {Pfam: Lipoprotein amino terminal region [PF01347.17, score=111.0]} {Human: APOB, apolipoprotein B (including Ag(x) antigen) [Source:HGNC Symbol;Acc:603], e=3e-10} {UniRef50_R4VDM5, e=5e-57, Apolipophorin n=1 Tax=Hyriopsis cumingii RepID=R4VDM5_HYRCU [Invertebrates:Mollusca]} {Drosophila: Apoltp, Apolipoprotein lipid transfer particle [Source:FlyBase gene nam…	5.76349	0.58	1	2	2	2		3998	451.886	8.86572
	A2	Sequence	# PSMs	# Proteins	# Protein Groups	Protein Group Accessions	Modifications	ΔCn	Area	XCorr	Charge	MH+ [Da]	ΔM [ppm]	RT [min]	# Missed Cleavages
	High	QTFEELcQETR	1	1	1	unk	C7(Carbamidomethyl)	0	0	3.0819	2	1440.64	-2.14868	30.7512	0
	High	DAPLALAAVTGR	1	1	1	unk		0	0	2.68159	2	1154.65	0.218655	37.4419	0
unk	{Length: 923} {TRANSSPLICED} {Type: 5UTR_CDS_3UTR} {Pfam: Ribosomal protein S3, C-terminal domain [PF00189.15, score=55.8]} {Human: RPS3, ribosomal protein S3 [Source:HGNC Symbol;Acc:10420], e=1e-118} {UniRef50_P23396, e=1e-122, 40S ribosomal protein S3 n=529 Tax=Eukaryota RepID=RS3_HUMAN [Invertebrates:]} {Drosophila: RpS3, Ribosomal protein S3 [Source:FlyBase gene name;Acc:FBgn0002622], e=1e-10…	5.62962	7.17	4	1	2	2		307	33.9699	9.64209
	A2	Sequence	# PSMs	# Proteins	# Protein Groups	Protein Group Accessions	Modifications	ΔCn	Area	XCorr	Charge	MH+ [Da]	ΔM [ppm]	RT [min]	# Missed Cleavages
	High	AELDEFLKR	1	5	2	unk		0	0	3.12589	3	1120.6	0.00383514	34.3783	1
	High	EQPVPAEPYSENK	1	4	1	unk		0	0	2.50373	2	1487.7	-0.642817	25.3769	0
unk	{Length: 3164} {Type: 5UTR_CDS_3UTR} {RNA815_5324.1} {RNA1310_5181} - [RNA1509_20408_2]	5.47681	2.28	3	2	2	2		1054	119.376	10.0083
	A2	Sequence	# PSMs	# Proteins	# Protein Groups	Protein Group Accessions	Modifications	ΔCn	Area	XCorr	Charge	MH+ [Da]	ΔM [ppm]	RT [min]	# Missed Cleavages
	High	TDGLQSVVITLYK	1	2	1	unk		0	0	3.01058	2	1436.8	-1.50364	42.882	0
	High	TVSTVYFVFVK	1	3	1	unk		0	0	2.46622	2	1289.71	-0.0980944	43.5546	0
unk	{Length: 618} {TRANSSPLICED} {Type: 5UTR_CDS_3UTR} {Pfam: Ribosomal L27e protein family [PF01777.13, score=106.2]} {Human: RPL27, ribosomal protein L27 [Source:HGNC Symbol;Acc:10328], e=4e-41} {UniRef50_A7S072, e=3e-43, 60S ribosomal protein L27 n=83 Tax=cellular organisms RepID=A7S072_NEMVE [Unassigned:]} {Drosophila: RpL27, Ribosomal protein L27 [Source:FlyBase gene name;Acc:FBgn0039359], e=2e-…	5.32679	10.73	4	2	2	2		205	23.2136	10.5063
	A2	Sequence	# PSMs	# Proteins	# Protein Groups	Protein Group Accessions	Modifications	ΔCn	Area	XCorr	Charge	MH+ [Da]	ΔM [ppm]	RT [min]	# Missed Cleavages
	High	NYSHSLVVGVDR	1	4	1	unk		0	0	2.91192	3	1345.69	0.737542	28.1569	0
	High	YVVDTTFDSK	1	4	1	unk		0	0	2.41487	2	1174.56	0.405811	30.6295	0
unk	{Length: 10561} {Type: 5UTR_CDS_3UTR} {Pfam: Dynein heavy chain and region D6 of dynein motor [PF03028.10, score=939.1]} {Human: DNAH17, dynein, axonemal, heavy chain 17 [Source:HGNC Symbol;Acc:2946], e=0.0} {UniRef50_H2KS24, e=0.0, Dynein beta chain ciliary n=24 Tax=Bilateria RepID=H2KS24_CLOSI [Invertebrates:]} {Drosophila: Dhc93AB, Dynein heavy chain at 93AB [Source:FlyBase gene name;Acc:FBgn0…	5.29562	0.57	29	2	2	2		3520	399.792	6.01123
	A2	Sequence	# PSMs	# Proteins	# Protein Groups	Protein Group Accessions	Modifications	ΔCn	Area	XCorr	Charge	MH+ [Da]	ΔM [ppm]	RT [min]	# Missed Cleavages
	High	VVQLQELFAVR	1	4	1	unk		0	0	2.69974	2	1301.76	0.340262	45.0377	0
	High	LVITPLTDR	1	29	1	unk		0	0	2.59589	2	1027.62	1.54458	34.5742	0
unk	{Length: 1402} {Type: 5UTR_CDS_3UTR} {Human: TCHP, trichoplein, keratin filament binding [Source:HGNC Symbol;Acc:28135], e=3e-05} {Drosophila: ssp3, short spindle 3 [Source:FlyBase gene name;Acc:FBgn0032723], e=3e-04} {RNA815_9667} {RNA1310_24170.1} - [RNA1509_41941_1]	5.21418	4.07	5	1	1	1		467	52.5604	8.35303
	A2	Sequence	# PSMs	# Proteins	# Protein Groups	Protein Group Accessions	Modifications	ΔCn	Area	XCorr	Charge	MH+ [Da]	ΔM [ppm]	RT [min]	# Missed Cleavages
	High	KAQQPPQSTAVSADEIAER	1	5	1	unk		0	0	5.21418	3	2026.02	0.623943	26.5297	1
unk	{Length: 476} {Type: 5UTR_CDS_3UTR} {Pfam: Ribosomal protein L22p/L17e [PF00237.14, score=59.3]} {Human: RPL17, ribosomal protein L17 [Source:HGNC Symbol;Acc:10307], e=2e-27} {UniRef50_A0A016VUS8, e=3e-28, Uncharacterized protein n=3 Tax=Bilateria RepID=A0A016VUS8_9BILA [Invertebrates:]} {Drosophila: RpL17, Ribosomal protein L17 [Source:FlyBase gene name;Acc:FBgn0029897], e=8e-26} {RNA815_9325} {…	5.17735	10.13	5	1	1	1		158	18.3135	9.77393
	A2	Sequence	# PSMs	# Proteins	# Protein Groups	Protein Group Accessions	Modifications	ΔCn	Area	XCorr	Charge	MH+ [Da]	ΔM [ppm]	RT [min]	# Missed Cleavages
	High	GLDADHLVIDHIQVNR	1	5	1	unk		0	0	5.17735	3	1814.95	-0.376247	35.6058	0
unk	{Length: 557} {Type: 5UTR_CDS_3UTR} {Pfam: 60s Acidic ribosomal protein [PF00428.14, score=84.0]} {Human: RPLP1, ribosomal protein, large, P1 [Source:HGNC Symbol;Acc:10372], e=4e-21} {Drosophila: RpLP1, Ribosomal protein LP1 [Source:FlyBase gene name;Acc:FBgn0002593], e=1e-24} {RNA815_36874.1} {RNA1310_52773.2} - [RNA1509_227_3]	5.17036	19.46	13	1	1	1		185	19.3856	6.55127
	A2	Sequence	# PSMs	# Proteins	# Protein Groups	Protein Group Accessions	Modifications	ΔCn	Area	XCorr	Charge	MH+ [Da]	ΔM [ppm]	RT [min]	# Missed Cleavages
	High	VKDLLSNVGSSVGAAPAAGAAAPEAAAAAAEPAAAK	1	13	1	unk		0	0	5.17036	3	3145.65	0.12585	37.2609	1
unk	{Length: 2165} {Type: 5UTR_CDS_3UTR} {Pfam: Amidase [PF01425.16, score=203.6]} {Human: QRSL1, glutaminyl-tRNA synthase (glutamine-hydrolyzing)-like 1 [Source:HGNC Symbol;Acc:21020], e=5e-05} {UniRef50_I0YKW7, e=8e-27, Amidase signature enzyme n=1 Tax=Coccomyxa subellipsoidea C-169 RepID=I0YKW7_9CHLO [Plants:Chlorophyta]} {Drosophila: CG8839, , e=8e-05} {RNA815_4419} {RNA1310_11846.1} - [RNA1509_9…	5.13391	3.88	3	2	2	2		721	76.7421	8.06006
	A2	Sequence	# PSMs	# Proteins	# Protein Groups	Protein Group Accessions	Modifications	ΔCn	Area	XCorr	Charge	MH+ [Da]	ΔM [ppm]	RT [min]	# Missed Cleavages
	High	ELLGDADVLAVPFTAK	1	3	1	unk		0	0	2.91809	2	1658.9	2.14042	45.6946	0
	High	GVPTTSGAPALR	1	2	1	unk		0	0	2.21581	2	1126.62	0.385703	26.629	0
unk	{Length: 2317} {Type: 5UTR_CDS_3UTR} {Pfam: Saposin-like type B, region 2 [PF03489.12, score=154.3]} {Human: PSAP, prosaposin [Source:HGNC Symbol;Acc:9498], e=3e-41} {UniRef50_R7VKI2, e=1e-73, Uncharacterized protein n=1 Tax=Capitella teleta RepID=R7VKI2_CAPTE [Invertebrates:Annelida]} {Drosophila: Sap-r, Saposin-related [Source:FlyBase gene name;Acc:FBgn0000416], e=1e-29} {RNA815_2423} {RNA1310_…	5.11999	3.24	3	2	2	2		772	85.9079	8.60205
	A2	Sequence	# PSMs	# Proteins	# Protein Groups	Protein Group Accessions	Modifications	ΔCn	Area	XCorr	Charge	MH+ [Da]	ΔM [ppm]	RT [min]	# Missed Cleavages
	High	LAASAcGLVPEPR	1	3	1	unk	C6(Carbamidomethyl)	0	0	2.99469	2	1340.7	1.61575	32.2628	0
	High	LcPALSLcGTGR	1	3	1	unk	C2(Carbamidomethyl); C8(Carbamidomethyl)	0	0	2.12529	2	1304.64	-1.74109	33.1767	0
unk	{Length: 531} {Type: 5UTR_CDS_3UTR} {Pfam: Ubiquitin family [PF00240.18, score=254.0]} {Human: UBB, ubiquitin B [Source:HGNC Symbol;Acc:12463], e=1e-120} {UniRef50_B4QPZ7, e=1e-120, GD13313 n=5 Tax=Eukaryota RepID=B4QPZ7_DROSI [Invertebrates:]} {Drosophila: Ubi-p5E, Ubiquitin-5E [Source:FlyBase gene name;Acc:FBgn0086558], e=1e-116} {Celegans: ubq-1, Caenorhabditis elegans Protein UBQ-1, isoform a…	5.10386	27.27	42	1	1	1		176	19.7686	6.0874
	A2	Sequence	# PSMs	# Proteins	# Protein Groups	Protein Group Accessions	Modifications	ΔCn	Area	XCorr	Charge	MH+ [Da]	ΔM [ppm]	RT [min]	# Missed Cleavages
	High	TITLEVEPSDTIDNVK	1	42	1	unk		0	0	5.10386	2	1773.91	-2.4438	36.9478	0
unk	{Length: 1709} {Type: 5UTR_CDS_3UTR} {RNA815_7725.1} {RNA1310_19809} - [RNA1509_883_3]	5.01791	4.04	2	1	1	1		569	64.1199	9.26123
	A2	Sequence	# PSMs	# Proteins	# Protein Groups	Protein Group Accessions	Modifications	ΔCn	Area	XCorr	Charge	MH+ [Da]	ΔM [ppm]	RT [min]	# Missed Cleavages
	High	WRPSTSGSLPASQGLSHEDTVFR	1	2	1	unk		0	0	5.01791	3	2515.23	0.115671	34.1476	0
unk	{Length: 868} {TRANSSPLICED} {Type: 5UTR_CDS_3UTR} {Pfam: MAPEG family [PF01124.13, score=75.5]} {Human: MGST3, microsomal glutathione S-transferase 3 [Source:HGNC Symbol;Acc:7064], e=3e-32} {UniRef50_G4VH65, e=6e-41, Microsomal GST-3 n=3 Tax=Digenea RepID=G4VH65_SCHMA [Plants:]} {RNA815_13894.1} {RNA1310_31435.1} - [RNA1509_56967_1]	4.94224	8.65	5	2	2	2		289	32.255	9.42236
	A2	Sequence	# PSMs	# Proteins	# Protein Groups	Protein Group Accessions	Modifications	ΔCn	Area	XCorr	Charge	MH+ [Da]	ΔM [ppm]	RT [min]	# Missed Cleavages
	High	TVNPHLQQGLPR	1	4	1	unk		0	0	2.7809	3	1359.75	-0.247704	26.6114	0
	High	VVYAQGYSTGDPK	1	5	1	unk		0	0	2.16135	2	1384.68	0.883534	25.4247	0
unk	{Length: 1126} {Type: 5UTR_CDS_3UTR} {Pfam: Thioredoxin [PF00085.15, score=76.2]} {Human: PDIA3, protein disulfide isomerase family A, member 3 [Source:HGNC Symbol;Acc:4606], e=3e-36} {UniRef50_J9B437, e=3e-45, Protein disulfide isomerase associated 4 n=1 Tax=Wuchereria bancrofti RepID=J9B437_WUCBA [Invertebrates:Nematoda]} {Drosophila: ERp60, ERp60 [Source:FlyBase gene name;Acc:FBgn0033663], e=3…	4.82277	5.6	4	2	2	2		375	43.235	9.56885
	A2	Sequence	# PSMs	# Proteins	# Protein Groups	Protein Group Accessions	Modifications	ΔCn	Area	XCorr	Charge	MH+ [Da]	ΔM [ppm]	RT [min]	# Missed Cleavages
	High	EVNDFITYLAK	1	4	1	unk		0	0	2.6557	2	1312.68	0.744727	42.2405	0
	High	GFPTIYFAPK	1	4	1	unk		0	0	2.16706	2	1140.61	0.39385	40.9441	0
unk	{Length: 1208} {TRANSSPLICED} {Type: 5UTR_CDS_3UTR} {Pfam: Nucleoside diphosphate kinase [PF00334.14, score=195.7]} {Human: NME7, non-metastatic cells 7, protein expressed in (nucleoside-diphosphate kinase) [Source:HGNC Symbol;Acc:20461], e=1e-118} {UniRef50_M3YVL0, e=1e-124, Uncharacterized protein n=21 Tax=Eumetazoa RepID=M3YVL0_MUSPF [Invertebrates:]} {Drosophila: nmdyn-D7, nmdyn-D7 [Source:Fl…	4.7642	7.71	3	2	2	2		402	43.3786	5.61768
	A2	Sequence	# PSMs	# Proteins	# Protein Groups	Protein Group Accessions	Modifications	ΔCn	Area	XCorr	Charge	MH+ [Da]	ΔM [ppm]	RT [min]	# Missed Cleavages
	High	LADLFIGNTVNVLSR	1	3	1	unk		0	0	2.6263	2	1631.91	0.932792	45.5722	0
	High	FALIAEWFDPQAAIVR	1	3	1	unk		0	0	2.1379	2	1846.99	3.71396	53.1351	0
unk	{Length: 594} {Type: 5UTR_CDS_3UTR} {Pfam: Ribosomal protein L18e/L15 [PF00828.14, score=82.3]} {Human: RPL18, ribosomal protein L18 [Source:HGNC Symbol;Acc:10310], e=2e-84} {UniRef50_A0A088AH51, e=4e-87, 60S ribosomal protein L18 n=25 Tax=Eukaryota RepID=A0A088AH51_APIME [Invertebrates:]} {Drosophila: RpL18, Ribosomal protein L18 [Source:FlyBase gene name;Acc:FBgn0035753], e=2e-83} {RNA815_23125…	4.66564	8.08	5	1	1	1		198	22.6415	11.9126
	A2	Sequence	# PSMs	# Proteins	# Protein Groups	Protein Group Accessions	Modifications	ΔCn	Area	XCorr	Charge	MH+ [Da]	ΔM [ppm]	RT [min]	# Missed Cleavages
	High	LLAAGGEIITFDELAR	1	5	1	unk		0	0	4.66564	2	1688.92	0.903619	45.4622	0
unk	{Length: 849} {Type: 5UTR_CDS_3UTR} {Pfam: EF-hand domain pair [PF13499.1, score=100.9]} {Human: CETN2, centrin, EF-hand protein, 2 [Source:HGNC Symbol;Acc:1867], e=5e-25} {UniRef50_B5YN41, e=1e-23, Centrin-like protein (Fragment) n=9 Tax=Eukaryota RepID=B5YN41_THAPS [Invertebrates:]} {Drosophila: Cam, Calmodulin [Source:FlyBase gene name;Acc:FBgn0000253], e=5e-23} {RNA815_16499} {RNA1310_33882.1…	4.63351	6.74	3	1	1	1		282	31.4919	5.71924
	A2	Sequence	# PSMs	# Proteins	# Protein Groups	Protein Group Accessions	Modifications	ΔCn	Area	XCorr	Charge	MH+ [Da]	ΔM [ppm]	RT [min]	# Missed Cleavages
	High	IFQLLDQNKDGVISLQELR	1	3	1	unk		0	0	4.63351	3	2229.23	1.17228	44.2174	1
unk	{Length: 796} {Type: 5UTR_CDS_3UTR} {Pfam: Axonemal dynein light chain [PF10211.4, score=289.6]} {Human: DNALI1, dynein, axonemal, light intermediate chain 1 [Source:HGNC Symbol;Acc:14353], e=1e-94} {UniRef50_O14645, e=2e-97, Axonemal dynein light intermediate polypeptide 1 n=94 Tax=Euteleostomi RepID=IDLC_HUMAN [Vertebrates:Chordata]} {Drosophila: CG6971, , e=6e-73} {Celegans: dyla-1, Caenorhabd…	4.60925	8.3	7	2	2	2		265	31.0409	8.646
	A2	Sequence	# PSMs	# Proteins	# Protein Groups	Protein Group Accessions	Modifications	ΔCn	Area	XCorr	Charge	MH+ [Da]	ΔM [ppm]	RT [min]	# Missed Cleavages
	High	NQLEGIIAPK	1	6	1	unk		0	0	2.45559	2	1082.62	1.05146	32.6447	0
	High	ELYSQIFDELIR	1	6	1	unk		0	0	2.15366	2	1525.79	0.146344	50.0723	0
unk	{Length: 404} {Type: 5UTR_CDS_3UTR} {RNA815_18269} {RNA1310_39504} - [RNA1509_37194_3]	4.51828	10.45	9	1	1	1		134	14.977	6.12549
	A2	Sequence	# PSMs	# Proteins	# Protein Groups	Protein Group Accessions	Modifications	ΔCn	Area	XCorr	Charge	MH+ [Da]	ΔM [ppm]	RT [min]	# Missed Cleavages
	High	VSDGTSQLIYGcLK	1	9	1	unk	C12(Carbamidomethyl)	0	0	4.51828	2	1540.77	0.000275025	35.5982	0
unk	{Length: 2310} {Type: 5UTR_CDS_3UTR} {RNA815_1403} {RNA1310_23107.2} - [RNA1509_681_2]	4.46788	2.34	1	1	1	1		770	83.4869	9.31982
	A2	Sequence	# PSMs	# Proteins	# Protein Groups	Protein Group Accessions	Modifications	ΔCn	Area	XCorr	Charge	MH+ [Da]	ΔM [ppm]	RT [min]	# Missed Cleavages
	High	TATVATQTPSDEEAVPAR	1	1	1	unk		0	0	4.46788	2	1843.9	-0.361088	25.8379	0
unk	{Length: 728} {TRANSSPLICED} {Type: 5UTR_CDS_3UTR} {Pfam: ribosomal L5P family C-terminus [PF00673.16, score=72.2]} {Human: RPL11, ribosomal protein L11 [Source:HGNC Symbol;Acc:10301], e=3e-79} {UniRef50_K7IRP4, e=1e-81, Uncharacterized protein n=53 Tax=Eukaryota RepID=K7IRP4_NASVI [Invertebrates:]} {Drosophila: RpL11, Ribosomal protein L11 [Source:FlyBase gene name;Acc:FBgn0013325], e=7e-80} {RN…	4.43877	5.79	3	1	1	1		242	28.0254	9.56885
	A2	Sequence	# PSMs	# Proteins	# Protein Groups	Protein Group Accessions	Modifications	ΔCn	Area	XCorr	Charge	MH+ [Da]	ΔM [ppm]	RT [min]	# Missed Cleavages
	High	VLEQLTNQQPVYSK	1	3	1	unk		0	0	4.43877	2	1646.88	0.706101	31.1357	0
unk	{Length: 596} {Type: 5UTR_CDS_3UTR} {Pfam: Calreticulin family [PF00262.13, score=177.5]} {Human: CALR, calreticulin [Source:HGNC Symbol;Acc:1455], e=9e-50} {UniRef50_K7G2J8, e=1e-39, Uncharacterized protein n=24 Tax=Bilateria RepID=K7G2J8_PELSI [Invertebrates:]} {Drosophila: Crc, Calreticulin [Source:FlyBase gene name;Acc:FBgn0005585], e=2e-41} {RNA815_3522.1} {RNA1310_7869} - [RNA1509_6909_3]	4.43643	9.09	9	1	1	1		198	23.1412	4.66553
	A2	Sequence	# PSMs	# Proteins	# Protein Groups	Protein Group Accessions	Modifications	ΔCn	Area	XCorr	Charge	MH+ [Da]	ΔM [ppm]	RT [min]	# Missed Cleavages
	High	SGSIFDNVFVGDDPAEAK	1	9	1	unk		0	0	4.43643	2	1867.87	-0.29037	43.0209	0
unk	{Length: 2933} {Type: 5UTR_CDS_3UTR} {Pfam: Elongation factor Tu GTP binding domain [PF00009.22, score=149.9]} {Human: GSPT1, G1 to S phase transition 1 [Source:HGNC Symbol;Acc:4621], e=0.0} {UniRef50_Q8BPH0, e=0.0, Putative uncharacterized protein (Fragment) n=11 Tax=Opisthokonta RepID=Q8BPH0_MOUSE [Plants:]} {Drosophila: Elf, Ef1alpha-like factor [Source:FlyBase gene name;Acc:FBgn0020443], e=0.…	4.36148	2.35	1	1	1	1		977	108.822	8.01611
	A2	Sequence	# PSMs	# Proteins	# Protein Groups	Protein Group Accessions	Modifications	ΔCn	Area	XCorr	Charge	MH+ [Da]	ΔM [ppm]	RT [min]	# Missed Cleavages
	High	VASNASLLSSDADKGDDEAPSSR	1	1	1	unk		0	0	4.36148	3	2292.06	0.571718	27.0827	1
unk	{Length: 620} {Type: 5UTR_CDS} {Pfam: Copper type II ascorbate-dependent monooxygenase, N-terminal domain [PF01082.15, score=44.2]} {Human: MOXD1, monooxygenase, DBH-like 1 [Source:HGNC Symbol;Acc:21063], e=3e-04} {UniRef50_UPI0005C3B012, e=2e-60, PREDICTED: uncharacterized protein LOC105337151 n=1 Tax=Crassostrea gigas RepID=UPI0005C3B012 [Invertebrates:Mollusca]} {Drosophila: Tbh, Tyramine beta…	4.3384	8.74	5	1	1	1		206	21.9558	7.84033
	A2	Sequence	# PSMs	# Proteins	# Protein Groups	Protein Group Accessions	Modifications	ΔCn	Area	XCorr	Charge	MH+ [Da]	ΔM [ppm]	RT [min]	# Missed Cleavages
	High	TTGLSHPGIcPLDSATcK	1	5	1	unk	C10(Carbamidomethyl); C17(Carbamidomethyl)	0	0	4.3384	3	1914.91	0.56905	30.3266	0
unk	{Length: 3869} {TRANSSPLICED} {Type: 5UTR_CDS_3UTR} {Pfam: Piwi domain [PF02171.12, score=264.8]} {Human: PIWIL1, piwi-like 1 (Drosophila) [Source:HGNC Symbol;Acc:9007], e=1e-173} {UniRef50_B9ZU52, e=0.0, Piwi-like protein n=1 Tax=Macrostomum lignano RepID=B9ZU52_9PLAT [Invertebrates:Platyhelminthes]} {Drosophila: AGO3, Argonaute 3 [Source:FlyBase gene name;Acc:FBgn0250816], e=1e-155} {RNA815_813…	4.30042	1.47	3	1	1	1		1289	144.566	9.11475
	A2	Sequence	# PSMs	# Proteins	# Protein Groups	Protein Group Accessions	Modifications	ΔCn	Area	XCorr	Charge	MH+ [Da]	ΔM [ppm]	RT [min]	# Missed Cleavages
	High	VLGEFGLAVAPNAVEATAR	1	3	1	unk		0	0	4.30042	2	1885.02	-1.50612	41.6919	0
unk	{Length: 675} {TRANSSPLICED} {Type: 5UTR_CDS_3UTR} {Pfam: 60s Acidic ribosomal protein [PF00428.14, score=96.8]} {Human: RPLP2, ribosomal protein, large, P2 [Source:HGNC Symbol;Acc:10377], e=2e-19} {UniRef50_O01725, e=5e-19, 60S acidic ribosomal protein P2 n=85 Tax=Opisthokonta RepID=RLA2_BRAFL [Plants:]} {Drosophila: RpLP2, Ribosomal protein LP2 [Source:FlyBase gene name;Acc:FBgn0003274], e=1e-2…	4.26796	11.56	1	1	1	1		225	24.1837	9.46631
	A2	Sequence	# PSMs	# Proteins	# Protein Groups	Protein Group Accessions	Modifications	ΔCn	Area	XCorr	Charge	MH+ [Da]	ΔM [ppm]	RT [min]	# Missed Cleavages
	High	KLASVPSGGGAAAAAAPAAAAPPAAK	1	1	1	unk		0	0	4.26796	3	2144.18	0.0120788	27.5918	1
unk	{Length: 1851} {Type: 5UTR_CDS_3UTR} {Pfam: RNA recognition motif. (a.k.a. RRM, RBD, or RNP domain) [PF00076.17, score=117.5]} {Human: DAZAP1, DAZ associated protein 1 [Source:HGNC Symbol;Acc:2683], e=2e-46} {UniRef50_G7Y373, e=9e-84, RNA-binding protein Musashi n=1 Tax=Clonorchis sinensis RepID=G7Y373_CLOSI [Invertebrates:Platyhelminthes]} {Drosophila: Hrb27C, Heterogeneous nuclear ribonucleopro…	4.26264	2.6	1	1	1	1		616	68.7336	9.12939
	A2	Sequence	# PSMs	# Proteins	# Protein Groups	Protein Group Accessions	Modifications	ΔCn	Area	XCorr	Charge	MH+ [Da]	ΔM [ppm]	RT [min]	# Missed Cleavages
	High	IFVGGLSQNTTNDTLR	1	1	1	unk		0	0	4.26264	2	1735.9	1.60308	35.0447	0
unk	{Length: 511} {TRANSSPLICED} {Type: 5UTR_CDS_3UTR} {Pfam: Ribosomal protein S21e [PF01249.13, score=83.8]} {Human: RPS21, ribosomal protein S21 [Source:HGNC Symbol;Acc:10409], e=1e-13} {UniRef50_T1IRS2, e=1e-17, Uncharacterized protein n=2 Tax=Bilateria RepID=T1IRS2_STRMM [Invertebrates:]} {Drosophila: RpS21, Ribosomal protein S21 [Source:FlyBase gene name;Acc:FBgn0015521], e=4e-14} {RNA815_39952…	4.21224	10.06	3	1	1	1		169	19.0555	9.53955
	A2	Sequence	# PSMs	# Proteins	# Protein Groups	Protein Group Accessions	Modifications	ΔCn	Area	XCorr	Charge	MH+ [Da]	ΔM [ppm]	RT [min]	# Missed Cleavages
	High	DHASIQLAFAELNADGR	1	3	1	unk		0	0	4.21224	3	1827.9	0.790632	40.7622	0
unk	{Length: 802} {Type: 5UTR_CDS_3UTR} {Pfam: Ribosomal protein L19e [PF01280.15, score=207.4]} {Human: RPL19, ribosomal protein L19 [Source:HGNC Symbol;Acc:10312], e=2e-71} {UniRef50_B7QKS6, e=2e-71, Ribosomal protein L19 n=10 Tax=Arthropoda RepID=B7QKS6_IXOSC [Invertebrates:]} {Drosophila: RpL19, Ribosomal protein L19 [Source:FlyBase gene name;Acc:FBgn0002607], e=6e-69} {Celegans: rpl-19, Caenorha…	4.18603	6.37	6	1	1	1		267	31.5447	11.0483
	A2	Sequence	# PSMs	# Proteins	# Protein Groups	Protein Group Accessions	Modifications	ΔCn	Area	XCorr	Charge	MH+ [Da]	ΔM [ppm]	RT [min]	# Missed Cleavages
	High	IWLDPNENSEIANANSR	1	6	1	unk		0	0	4.18603	2	1942.93	1.14703	35.9499	0
unk	{Length: 5793} {Type: 5UTR_CDS_3UTR} {Pfam: Domain of unknown function (DUF1943) [PF09172.6, score=95.8]} {Human: APOB, apolipoprotein B (including Ag(x) antigen) [Source:HGNC Symbol;Acc:603], e=2e-19} {UniRef50_UPI0005C38393, e=2e-32, PREDICTED: uncharacterized protein LOC105342035, partial n=1 Tax=Crassostrea gigas RepID=UPI0005C38393 [Invertebrates:Mollusca]} {Drosophila: Apoltp, Apolipoprotei…	4.13757	0.93	2	1	1	1		1931	217.938	10.6089
	A2	Sequence	# PSMs	# Proteins	# Protein Groups	Protein Group Accessions	Modifications	ΔCn	Area	XCorr	Charge	MH+ [Da]	ΔM [ppm]	RT [min]	# Missed Cleavages
	High	KQQTDTNSQLAELDNTFK	1	2	1	unk		0	0	4.13757	3	2081.01	-0.85524	34.936	1
unk	{Length: 577} {Type: 5UTR_CDS_3UTR} {RNA815_29534} {RNA1310_64161} - [RNA1509_11051_2]	4.10679	10.42	2	1	1	1		192	21.6859	9.93506
	A2	Sequence	# PSMs	# Proteins	# Protein Groups	Protein Group Accessions	Modifications	ΔCn	Area	XCorr	Charge	MH+ [Da]	ΔM [ppm]	RT [min]	# Missed Cleavages
	High	FFLNAASNGVcGGQYSNNLR	1	2	1	unk	C11(Carbamidomethyl)	0	0	4.10679	3	2189.02	-0.875337	38.0587	0
unk	{Length: 524} {Type: 5UTR_CDS} {Pfam: Carboxyl transferase domain [PF01039.17, score=211.9]} {Human: PCCB, propionyl CoA carboxylase, beta polypeptide [Source:HGNC Symbol;Acc:8654], e=4e-88} {UniRef50_UPI0006451B42, e=4e-89, PREDICTED: propionyl-CoA carboxylase beta chain, mitochondrial isoform X1 n=1 Tax=Fundulus heteroclitus RepID=UPI0006451B42 [Vertebrates:Chordata]} {Drosophila: CG3267, , e=7…	4.09886	9.2	2	1	1	1		174	19.0115	4.729
	A2	Sequence	# PSMs	# Proteins	# Protein Groups	Protein Group Accessions	Modifications	ΔCn	Area	XCorr	Charge	MH+ [Da]	ΔM [ppm]	RT [min]	# Missed Cleavages
	High	TVTGENVTQEELGGSK	1	2	1	unk		0	0	4.09886	2	1648.8	-0.872337	27.4513	0
unk	{Length: 1984} {Type: 5UTR_CDS_3UTR} {Pfam: Antistasin family [PF02822.9, score=30.7]} {Human: KRTAP5-1, keratin associated protein 5-1 [Source:HGNC Symbol;Acc:23596], e=9e-08} {UniRef50_B6VEZ0, e=1e-05, Antistasin-like protein n=1 Tax=Haliotis discus discus RepID=B6VEZ0_HALDI [Invertebrates:Mollusca]} {Drosophila: CG5639, , e=2e-06} {RNA815_3450.1} {RNA1310_7513.2} - [RNA1509_8397_1]	4.07992	2.57	2	1	1	1		661	71.29	7.89893
	A2	Sequence	# PSMs	# Proteins	# Protein Groups	Protein Group Accessions	Modifications	ΔCn	Area	XCorr	Charge	MH+ [Da]	ΔM [ppm]	RT [min]	# Missed Cleavages
	High	SHSAAQQLPASQPcITK	1	2	1	unk	C14(Carbamidomethyl)	0	0	4.07992	3	1823.91	0.719322	25.4824	0
unk	{Length: 1122} {Type: 5UTR_CDS_3UTR} {RNA815_20210} {RNA1310_39825} - [RNA1509_2585_1]	4.07224	4.55	1	1	1	1		374	40.9316	8.52881
	A2	Sequence	# PSMs	# Proteins	# Protein Groups	Protein Group Accessions	Modifications	ΔCn	Area	XCorr	Charge	MH+ [Da]	ΔM [ppm]	RT [min]	# Missed Cleavages
	High	LGPPTHSEVADAIAELR	1	1	1	unk		0	0	4.07224	3	1775.93	-0.817068	39.9226	0
unk	{Length: 1928} {Type: 5UTR_CDS_3UTR} {Pfam: Glutamine synthetase, catalytic domain [PF00120.19, score=204.4]} {Human: GLUL, glutamate-ammonia ligase [Source:HGNC Symbol;Acc:4341], e=0.0} {UniRef50_P15104, e=0.0, Glutamine synthetase n=31 Tax=Amniota RepID=GLNA_HUMAN [Vertebrates:Chordata]} {Drosophila: Gs2, Glutamine synthetase 2 [Source:FlyBase gene name;Acc:FBgn0001145], e=0.0} {RNA815_4116.1} …	4.04151	2.18	3	1	1	1		643	72.4404	8.93896
	A2	Sequence	# PSMs	# Proteins	# Protein Groups	Protein Group Accessions	Modifications	ΔCn	Area	XCorr	Charge	MH+ [Da]	ΔM [ppm]	RT [min]	# Missed Cleavages
	High	NQLVLcETYAYDGK	1	3	1	unk	C6(Carbamidomethyl)	0	0	4.04151	2	1673.78	0.1386	35.0112	0
unk	{Length: 1949} {Type: 5UTR_CDS_3UTR} {Pfam: Ankyrin repeats (many copies) [PF13637.1, score=68.7]} {Human: ANKRD52, ankyrin repeat domain 52 [Source:HGNC Symbol;Acc:26614], e=3e-10} {UniRef50_L1IW42, e=6e-21, Uncharacterized protein n=1 Tax=Guillardia theta CCMP2712 RepID=L1IW42_GUITH [Plants:]} {Drosophila: TrpA1, Transient receptor potential cation channel A1 ortholog [Source:FlyBase gene name;…	3.94366	2.62	1	1	1	1		649	72.4532	5.31299
	A2	Sequence	# PSMs	# Proteins	# Protein Groups	Protein Group Accessions	Modifications	ΔCn	Area	XCorr	Charge	MH+ [Da]	ΔM [ppm]	RT [min]	# Missed Cleavages
	High	SAVHYAATNTASDSALR	1	1	1	unk		0	0	3.94366	3	1734.84	0.843805	25.2728	0
unk	{Length: 867} {Type: 5UTR_CDS_3UTR} {Pfam: ATP synthase D chain, mitochondrial (ATP5H) [PF05873.7, score=69.6]} {Human: ATP5H, ATP synthase, H+ transporting, mitochondrial Fo complex, subunit d [Source:HGNC Symbol;Acc:845], e=5e-10} {UniRef50_Q0PXU6, e=2e-17, Putative ATP synthase subunit d n=1 Tax=Diaphorina citri RepID=Q0PXU6_DIACI [Invertebrates:Arthropoda]} {Drosophila: ATPsyn-d, ATP synthase…	3.93921	4.5	5	1	1	1		289	33.2979	9.46631
	A2	Sequence	# PSMs	# Proteins	# Protein Groups	Protein Group Accessions	Modifications	ΔCn	Area	XCorr	Charge	MH+ [Da]	ΔM [ppm]	RT [min]	# Missed Cleavages
	High	TPNLPEYTEAPNK	1	5	1	unk		0	0	3.93921	2	1473.72	0.277127	29.6245	0
unk	{Length: 984} {Type: 5UTR_CDS_3UTR} {Pfam: TPR repeat [PF13414.1, score=67.1]} {Human: FKBP4, FK506 binding protein 4, 59kDa [Source:HGNC Symbol;Acc:3720], e=1e-66} {UniRef50_Q02790, e=1e-63, Peptidyl-prolyl cis-trans isomerase FKBP4 n=77 Tax=Euteleostomi RepID=FKBP4_HUMAN [Vertebrates:Chordata]} {Drosophila: FKBP59, FK506-binding protein FKBP59 [Source:FlyBase gene name;Acc:FBgn0029174], e=3e-49…	3.92022	5.81	4	1	1	1		327	36.7877	6.81494
	A2	Sequence	# PSMs	# Proteins	# Protein Groups	Protein Group Accessions	Modifications	ΔCn	Area	XCorr	Charge	MH+ [Da]	ΔM [ppm]	RT [min]	# Missed Cleavages
	High	VAQLEPGNQAAAQQIALAK	1	4	1	unk		0	0	3.92022	3	1921.05	-1.42203	32.8607	0
unk	{Length: 785} {Type: 5UTR_CDS_3UTR} {RNA815_21129.1} {RNA1310_35425} - [RNA1509_11197_3]	3.82479	5.36	4	1	1	1		261	31.098	12.6597
	A2	Sequence	# PSMs	# Proteins	# Protein Groups	Protein Group Accessions	Modifications	ΔCn	Area	XCorr	Charge	MH+ [Da]	ΔM [ppm]	RT [min]	# Missed Cleavages
	High	TLISETTDGGVVSK	1	4	1	unk		0	0	3.82479	2	1406.74	0.847129	30.3491	0
unk	{Length: 703} {Type: 5UTR_CDS} {Pfam: Granulin [PF00396.13, score=179.2]} {Human: GRN, granulin [Source:HGNC Symbol;Acc:4601], e=3e-77} {UniRef50_UPI0003F0A1FF, e=3e-88, PREDICTED: granulins-like, partial n=1 Tax=Saccoglossus kowalevskii RepID=UPI0003F0A1FF [Invertebrates:Hemichordata]} {Drosophila: Ppn, Papilin [Source:FlyBase gene name;Acc:FBgn0003137], e=1e-11} {RNA815_4475.1} {RNA1310_13136.1…	3.77635	16.67	10	1	1	1		234	24.2259	7.97217
	A2	Sequence	# PSMs	# Proteins	# Protein Groups	Protein Group Accessions	Modifications	ΔCn	Area	XCorr	Charge	MH+ [Da]	ΔM [ppm]	RT [min]	# Missed Cleavages
	High	LQSGQYGccPLEK	1	10	1	unk	C8(Carbamidomethyl); C9(Carbamidomethyl)	0	0	3.77635	2	1539.69	1.00564	27.0035	0
unk	{Length: 1478} {Type: 5UTR_CDS_3UTR} {Drosophila: bt, bent [Source:FlyBase gene name;Acc:FBgn0005666], e=0.009} {RNA815_10935} {RNA1310_24616} - [RNA1509_1550_1]	3.76473	4.47	1	1	1	1		492	54.1193	8.66064
	A2	Sequence	# PSMs	# Proteins	# Protein Groups	Protein Group Accessions	Modifications	ΔCn	Area	XCorr	Charge	MH+ [Da]	ΔM [ppm]	RT [min]	# Missed Cleavages
	High	FKDEAAVAETSTPAPASSDTGR	1	1	1	unk		0	0	3.76473	3	2208.04	0.464389	26.0968	1
unk	{Length: 860} {Type: 5UTR_CDS_3UTR} {Pfam: EF-1 guanine nucleotide exchange domain [PF00736.14, score=116.4]} {Human: EEF1D, eukaryotic translation elongation factor 1 delta (guanine nucleotide exchange protein) [Source:HGNC Symbol;Acc:3211], e=6e-57} {UniRef50_H3A5P9, e=6e-59, Uncharacterized protein n=5 Tax=Latimeria chalumnae RepID=H3A5P9_LATCH [Vertebrates:Chordata]} {Drosophila: Ef1beta, Elo…	3.75071	6.97	3	1	1	1		287	31.8661	7.98682
	A2	Sequence	# PSMs	# Proteins	# Protein Groups	Protein Group Accessions	Modifications	ΔCn	Area	XCorr	Charge	MH+ [Da]	ΔM [ppm]	RT [min]	# Missed Cleavages
	High	FAALSAGGPAKPAAPPAAAK	1	3	1	unk		0	0	3.75071	3	1763.98	0.299804	28.1922	0
unk	{Length: 714} {Type: 5UTR_CDS_3UTR} {Pfam: Ribosomal protein L23 [PF00276.15, score=62.2]} {Human: RPL23A, ribosomal protein L23a [Source:HGNC Symbol;Acc:10317], e=5e-49} {UniRef50_A0A088AJK1, e=5e-49, Uncharacterized protein n=39 Tax=Eukaryota RepID=A0A088AJK1_APIME [Invertebrates:]} {Drosophila: RpL23A, Ribosomal protein L23A [Source:FlyBase gene name;Acc:FBgn0026372], e=7e-44} {Celegans: rpl-2…	3.7317	5.46	7	1	1	1		238	26.8501	10.3159
	A2	Sequence	# PSMs	# Proteins	# Protein Groups	Protein Group Accessions	Modifications	ΔCn	Area	XCorr	Charge	MH+ [Da]	ΔM [ppm]	RT [min]	# Missed Cleavages
	High	LSAEHDALDVANK	1	7	1	unk		0	0	3.7317	3	1382.69	-0.615527	26.4292	0
unk	{Length: 1274} {TRANSSPLICED} {Type: 5UTR_CDS_3UTR} {Pfam: Cytochrome c oxidase subunit Vb [PF01215.14, score=33.8]} {Human: COX5B, cytochrome c oxidase subunit Vb [Source:HGNC Symbol;Acc:2269], e=2e-08} {UniRef50_G3MMR9, e=7e-15, Putative uncharacterized protein n=2 Tax=Ixodidae RepID=G3MMR9_9ACAR [Invertebrates:Arthropoda]} {Drosophila: CoVb, Cytochrome c oxidase subunit Vb [Source:FlyBase gene…	3.73053	4.01	3	1	1	1		424	48.3439	9.68604
	A2	Sequence	# PSMs	# Proteins	# Protein Groups	Protein Group Accessions	Modifications	ΔCn	Area	XCorr	Charge	MH+ [Da]	ΔM [ppm]	RT [min]	# Missed Cleavages
	High	QFGDYGLPDALGYAVGR	1	3	1	unk		0	0	3.73053	2	1798.87	-1.24882	44.4057	0
unk	{Length: 678} {Type: 5UTR_CDS_3UTR} {Pfam: EF hand [PF00036.27, score=58.9]} {Human: CETN1, centrin, EF-hand protein, 1 [Source:HGNC Symbol;Acc:1866], e=3e-14} {UniRef50_A0A0D2MJM0, e=1e-14, Caltractin n=1 Tax=Monoraphidium neglectum RepID=A0A0D2MJM0_9CHLO [Plants:Chlorophyta]} {Drosophila: Cam, Calmodulin [Source:FlyBase gene name;Acc:FBgn0000253], e=3e-13} {Celegans: cal-2, Caenorhabditis elega…	3.72099	6.64	3	1	1	1		226	25.5001	7.84033
	A2	Sequence	# PSMs	# Proteins	# Protein Groups	Protein Group Accessions	Modifications	ΔCn	Area	XCorr	Charge	MH+ [Da]	ΔM [ppm]	RT [min]	# Missed Cleavages
	High	IDEAVEcGFTEDEAR	1	3	1	unk	C7(Carbamidomethyl)	0	0	3.72099	2	1740.75	4.62337	31.4018	0
unk	{Length: 1093} {TRANSSPLICED} {Type: 5UTR_CDS_3UTR} {Pfam: Ribosomal protein S2 [PF00318.15, score=124.5]} {Human: RPSA, ribosomal protein SA [Source:HGNC Symbol;Acc:6502], e=3e-93} {UniRef50_P50890, e=2e-96, 40S ribosomal protein SA n=117 Tax=Euteleostomi RepID=RSSA_CHICK [Vertebrates:Chordata]} {Drosophila: sta, stubarista [Source:FlyBase gene name;Acc:FBgn0003517], e=1e-87} {RNA815_15540} {RNA…	3.71427	4.12	4	1	1	1		364	39.6128	6.7124
	A2	Sequence	# PSMs	# Proteins	# Protein Groups	Protein Group Accessions	Modifications	ΔCn	Area	XCorr	Charge	MH+ [Da]	ΔM [ppm]	RT [min]	# Missed Cleavages
	High	FTPGTLTNQIQAAFR	1	4	1	unk		0	0	3.71427	2	1664.88	-0.302546	43.9698	0
unk	{Length: 750} {Type: 5UTR_CDS_3UTR} {Pfam: Metallo-peptidase family M12 [PF13688.1, score=45.2]} {Human: ADAMTS15, ADAM metallopeptidase with thrombospondin type 1 motif, 15 [Source:HGNC Symbol;Acc:16305], e=2e-12} {UniRef50_K1PUB4, e=2e-24, ADAM family mig-17 n=1 Tax=Crassostrea gigas RepID=K1PUB4_CRAGI [Invertebrates:Mollusca]} {Drosophila: stl, stall [Source:FlyBase gene name;Acc:FBgn0086408],…	3.70276	7.63	5	1	1	1		249	25.9653	7.23975
	A2	Sequence	# PSMs	# Proteins	# Protein Groups	Protein Group Accessions	Modifications	ΔCn	Area	XCorr	Charge	MH+ [Da]	ΔM [ppm]	RT [min]	# Missed Cleavages
	High	IFcTPTAGSSSGVTGGGLR	1	5	1	unk	C3(Carbamidomethyl)	0	0	3.70276	2	1824.89	-0.427961	32.2813	0
unk	{Length: 556} {Type: 5UTR_CDS_3UTR} {Pfam: Ribosomal protein S7p/S5e [PF00177.16, score=65.8]} {Human: RPS5, ribosomal protein S5 [Source:HGNC Symbol;Acc:10426], e=3e-46} {UniRef50_H9H9J7, e=9e-05, Uncharacterized protein (Fragment) n=1 Tax=Monodelphis domestica RepID=H9H9J7_MONDO [Mammals:Chordata]} {Drosophila: RpS5a, Ribosomal protein S5a [Source:FlyBase gene name;Acc:FBgn0002590], e=3e-46} {R…	3.70052	8.15	7	1	1	1		184	20.709	10.6821
	A2	Sequence	# PSMs	# Proteins	# Protein Groups	Protein Group Accessions	Modifications	ΔCn	Area	XCorr	Charge	MH+ [Da]	ΔM [ppm]	RT [min]	# Missed Cleavages
	High	TIAEcFADELINAAK	1	7	1	unk	C5(Carbamidomethyl)	0	0	3.70052	2	1665.81	-0.94068	48.2568	0
unk	{Length: 841} {Type: 5UTR_CDS_3UTR} {UniRef50_A0A084SUN9, e=7e-05, Uncharacterized protein n=1 Tax=Cystobacter violaceus Cb vi76 RepID=A0A084SUN9_9DELT [Bacteria:Proteobacteria]} {RNA815_10777.1} {RNA1310_44094} - [RNA1509_8482_3]	3.68599	4.64	2	1	1	1		280	30.3534	8.86572
	A2	Sequence	# PSMs	# Proteins	# Protein Groups	Protein Group Accessions	Modifications	ΔCn	Area	XCorr	Charge	MH+ [Da]	ΔM [ppm]	RT [min]	# Missed Cleavages
	High	LLGSQTLNAVSTR	1	2	1	unk		0	0	3.68599	2	1359.77	4.556	32.5814	0
unk	{Length: 466} {Type: 5UTR_CDS_3UTR} {Pfam: Ribosomal S17 [PF00833.13, score=130.7]} {Human: RPS17L, ribosomal protein S17-like [Source:HGNC Symbol;Acc:40029], e=8e-41} {UniRef50_P63276, e=1e-41, 40S ribosomal protein S17 n=25 Tax=Opisthokonta RepID=RS17_MOUSE [Plants:]} {Drosophila: RpS17, Ribosomal protein S17 [Source:FlyBase gene name;Acc:FBgn0005533], e=2e-33} {Celegans: rps-17, Caenorhabditis…	3.68222	7.74	4	1	1	1		155	17.668	7.10791
	A2	Sequence	# PSMs	# Proteins	# Protein Groups	Protein Group Accessions	Modifications	ΔCn	Area	XCorr	Charge	MH+ [Da]	ΔM [ppm]	RT [min]	# Missed Cleavages
	High	VcEEVAIIPSKR	1	4	1	unk	C2(Carbamidomethyl)	0	0	3.68222	3	1400.76	-0.434528	29.0023	1
unk	{Length: 1038} {Type: 5UTR_CDS_3UTR} {Pfam: EF-1 guanine nucleotide exchange domain [PF00736.14, score=115.9]} {Human: EEF1D, eukaryotic translation elongation factor 1 delta (guanine nucleotide exchange protein) [Source:HGNC Symbol;Acc:3211], e=4e-56} {Drosophila: Ef1beta, Elongation factor 1 beta [Source:FlyBase gene name;Acc:FBgn0028737], e=3e-51} {Celegans: eef-1B.1, Caenorhabditis elegans Pr…	3.64156	5.8	1	1	1	1		345	37.9469	5.22412
	A2	Sequence	# PSMs	# Proteins	# Protein Groups	Protein Group Accessions	Modifications	ΔCn	Area	XCorr	Charge	MH+ [Da]	ΔM [ppm]	RT [min]	# Missed Cleavages
	High	FAALSAGGPAKPAAPPAADK	1	1	1	unk		0	0	3.64156	3	1807.97	-0.226525	28.2099	0
unk	{Length: 1606} {Type: 5UTR_CDS_3UTR} {Pfam: Nucleoplasmin [PF03066.10, score=25.6]} {RNA815_6184} {RNA1310_24242} - [RNA1509_516_3]	3.62663	2.43	2	1	1	1		535	60.0433	6.31592
	A2	Sequence	# PSMs	# Proteins	# Protein Groups	Protein Group Accessions	Modifications	ΔCn	Area	XCorr	Charge	MH+ [Da]	ΔM [ppm]	RT [min]	# Missed Cleavages
	High	HLLHVTGcVLAPK	1	2	1	unk	C8(Carbamidomethyl)	0	0	3.62663	3	1444.81	-1.86912	29.5802	0
unk	{Length: 513} {Type: 5UTR_CDS_3UTR} {Pfam: Trypsin [PF00089.21, score=50.3]} {Human: PRSS48, protease, serine, 48 [Source:HGNC Symbol;Acc:24635], e=3e-07} {Drosophila: CG7542, , e=2e-13} {RNA815_8541.1} {RNA1310_47138.1} - [RNA1509_2871_1]	3.62362	12.28	13	1	1	1		171	18.3714	9.78857
	A2	Sequence	# PSMs	# Proteins	# Protein Groups	Protein Group Accessions	Modifications	ΔCn	Area	XCorr	Charge	MH+ [Da]	ΔM [ppm]	RT [min]	# Missed Cleavages
	High	SKPTSVLFGAVQGNNPESGSR	1	13	1	unk		0	0	3.62362	3	2132.07	-3.64365	33.4954	0
unk	{Length: 1028} {TRANSSPLICED} {Type: 5UTR_CDS_3UTR} {Pfam: ATP synthase, Delta/Epsilon chain, beta-sandwich domain [PF02823.11, score=69.1]} {Human: ATP5D, ATP synthase, H+ transporting, mitochondrial F1 complex, delta subunit [Source:HGNC Symbol;Acc:837], e=1e-34} {UniRef50_T1EMJ4, e=1e-44, Uncharacterized protein n=2 Tax=Lophotrochozoa RepID=T1EMJ4_HELRO [Invertebrates:]} {Drosophila: l(1)G0230…	3.62226	4.09	1	1	1	1		342	37.1019	7.38623
	A2	Sequence	# PSMs	# Proteins	# Protein Groups	Protein Group Accessions	Modifications	ΔCn	Area	XCorr	Charge	MH+ [Da]	ΔM [ppm]	RT [min]	# Missed Cleavages
	High	AQQAANAATDELSR	1	1	1	unk		0	0	3.62226	2	1445.69	-3.33298	24.8113	0
unk	{Length: 704} {Type: 5UTR_CDS_3UTR} {Pfam: Ribosomal L22e protein family [PF01776.12, score=178.4]} {Human: RPL22, ribosomal protein L22 [Source:HGNC Symbol;Acc:10315], e=2e-39} {UniRef50_P67984, e=3e-40, 60S ribosomal protein L22 n=21 Tax=Amniota RepID=RL22_MOUSE [Vertebrates:Chordata]} {Drosophila: RpL22, Ribosomal protein L22 [Source:FlyBase gene name;Acc:FBgn0015288], e=2e-33} {RNA815_27241.1…	3.60845	5.13	4	1	1	1		234	26.7922	9.53955
	A2	Sequence	# PSMs	# Proteins	# Protein Groups	Protein Group Accessions	Modifications	ΔCn	Area	XCorr	Charge	MH+ [Da]	ΔM [ppm]	RT [min]	# Missed Cleavages
	High	VVATEKDTYELR	1	4	1	unk		0	0	3.60845	3	1423.74	-1.17176	25.8531	1
unk	{Length: 240} {Type: 5UTR_CDS} {Drosophila: zip, zipper [Source:FlyBase gene name;Acc:FBgn0265434], e=0.004} {RNA815_54} {RNA1310_23858} - [RNA1509_5681_2]	3.58819	20	1	1	1	1		80	6.82418	4.81787
	A2	Sequence	# PSMs	# Proteins	# Protein Groups	Protein Group Accessions	Modifications	ΔCn	Area	XCorr	Charge	MH+ [Da]	ΔM [ppm]	RT [min]	# Missed Cleavages
	High	GGSAGSLLDGPTGGGR	1	1	1	unk		0	0	3.58819	2	1358.66	-1.28003	28.9972	0
unk	{Length: 854} {Type: 5UTR_CDS_3UTR} {RNA815_22987.1} {RNA1310_42471.1} - [RNA1509_14317_3]	3.54556	6.34	3	1	1	1		284	30.9443	8.11865
	A2	Sequence	# PSMs	# Proteins	# Protein Groups	Protein Group Accessions	Modifications	ΔCn	Area	XCorr	Charge	MH+ [Da]	ΔM [ppm]	RT [min]	# Missed Cleavages
	High	LYNGQTTYVKDcADNSNK	1	3	1	unk	C12(Carbamidomethyl)	0	0	3.54556	3	2090.95	0.370881	25.1973	1
unk	{Length: 509} {Type: 5UTR_CDS_3UTR} {Pfam: Ribosomal protein S5, N-terminal domain [PF00333.15, score=73.6]} {Human: RPS2, ribosomal protein S2 [Source:HGNC Symbol;Acc:10404], e=3e-52} {UniRef50_P15880, e=3e-51, 40S ribosomal protein S2 n=385 Tax=cellular organisms RepID=RS2_HUMAN [Unassigned:]} {Drosophila: RpS2, Ribosomal protein S2 [Source:FlyBase gene name;Acc:FBgn0004867], e=1e-49} {RNA815_1…	3.53781	7.1	5	1	1	1		169	17.9933	10.228
	A2	Sequence	# PSMs	# Proteins	# Protein Groups	Protein Group Accessions	Modifications	ΔCn	Area	XCorr	Charge	MH+ [Da]	ΔM [ppm]	RT [min]	# Missed Cleavages
	High	ESEIIDQFLGSR	1	5	1	unk		0	0	3.53781	2	1393.7	-0.17727	42.3093	0
unk	{Length: 1360} {Type: 5UTR_CDS_3UTR} {Pfam: Cofilin/tropomyosin-type actin-binding protein [PF00241.15, score=90.5]} {Human: CFL1, cofilin 1 (non-muscle) [Source:HGNC Symbol;Acc:1874], e=2e-14} {UniRef50_Q5USA9, e=6e-27, Cofilin-like protein n=2 Tax=Dikarya RepID=Q5USA9_9PEZI [Plants:]} {Drosophila: tsr, twinstar [Source:FlyBase gene name;Acc:FBgn0011726], e=1e-18} {Celegans: unc-60, Caenorhabdit…	3.52419	2.87	3	1	1	1		453	51.5598	8.60205
	A2	Sequence	# PSMs	# Proteins	# Protein Groups	Protein Group Accessions	Modifications	ΔCn	Area	XCorr	Charge	MH+ [Da]	ΔM [ppm]	RT [min]	# Missed Cleavages
	High	VQQEVLDTFQEIK	1	3	1	unk		0	0	3.52419	2	1576.82	0.647	38.4232	0
unk	{Length: 1275} {Type: 5UTR_CDS_3UTR} {Pfam: Universal stress protein family [PF00582.21, score=86.1]} {UniRef50_A7RUS8, e=3e-16, Predicted protein n=1 Tax=Nematostella vectensis RepID=A7RUS8_NEMVE [Invertebrates:Cnidaria]} {RNA815_7162} {RNA1310_18040} - [RNA1509_40017_2]	3.51232	4	4	1	1	1		425	47.6856	9.34912
	A2	Sequence	# PSMs	# Proteins	# Protein Groups	Protein Group Accessions	Modifications	ΔCn	Area	XCorr	Charge	MH+ [Da]	ΔM [ppm]	RT [min]	# Missed Cleavages
	High	FVSEAGTPGATIVEAAR	1	4	1	unk		0	0	3.51232	2	1675.86	-0.384171	34.3581	0
unk	{Length: 330} {Type: 5UTR_CDS_3UTR} {RNA815_20483.1} {RNA1310_75550} - [RNA1509_33478_2]	3.50776	12.73	1	1	1	1		110	11.7035	6.85889
	A2	Sequence	# PSMs	# Proteins	# Protein Groups	Protein Group Accessions	Modifications	ΔCn	Area	XCorr	Charge	MH+ [Da]	ΔM [ppm]	RT [min]	# Missed Cleavages
	High	SEVSVATGcTYcGK	1	1	1	unk	C9(Carbamidomethyl); C12(Carbamidomethyl)	0	0	3.50776	2	1518.66	-0.20139	25.9485	0
unk	{Length: 3234} {TRANSSPLICED} {Type: 5UTR_CDS} {Pfam: 7 transmembrane receptor (Secretin family) [PF00002.19, score=111.2]} {Human: GPR133, G protein-coupled receptor 133 [Source:HGNC Symbol;Acc:19893], e=1e-24} {UniRef50_UPI0005EEB2FA, e=3e-26, PREDICTED: latrophilin-1 n=1 Tax=Strongylocentrotus purpuratus RepID=UPI0005EEB2FA [Invertebrates:Echinodermata]} {Drosophila: Cirl, Calcium-independent …	3.484	2.69	2	1	1	1		1078	115.543	8.38232
	A2	Sequence	# PSMs	# Proteins	# Protein Groups	Protein Group Accessions	Modifications	ΔCn	Area	XCorr	Charge	MH+ [Da]	ΔM [ppm]	RT [min]	# Missed Cleavages
	High	GLWISGAAESTTTNPSAGGGSRSSEEAQR	1	2	1	unk		0	0	3.484	3	2864.33	-3.21759	36.1508	1
unk	{Length: 817} {Type: 5UTR_CDS_3UTR} {Pfam: Hsp90 protein [PF00183.13, score=88.8]} {Human: HSP90B1, heat shock protein 90kDa beta (Grp94), member 1 [Source:HGNC Symbol;Acc:12028], e=4e-25} {Drosophila: Gp93, Glycoprotein 93 [Source:FlyBase gene name;Acc:FBgn0039562], e=2e-19} {RNA815_15202.1} {RNA1310_2681} - [RNA1509_19737_3]	3.47481	5.17	3	1	1	1		271	30.606	7.56201
	A2	Sequence	# PSMs	# Proteins	# Protein Groups	Protein Group Accessions	Modifications	ΔCn	Area	XCorr	Charge	MH+ [Da]	ΔM [ppm]	RT [min]	# Missed Cleavages
	High	SGYALEDSSGFAER	1	3	1	unk		0	0	3.47481	2	1488.66	-1.95958	32.2679	0
unk	{Length: 690} {Type: 5UTR_CDS_3UTR} {Pfam: Ribosomal protein S11 [PF00411.14, score=135.5]} {Human: RPS14, ribosomal protein S14 [Source:HGNC Symbol;Acc:10387], e=4e-66} {UniRef50_I3NCA6, e=1e-68, Uncharacterized protein n=35 Tax=Eukaryota RepID=I3NCA6_SPETR [Invertebrates:]} {Drosophila: RpS14b, Ribosomal protein S14b [Source:FlyBase gene name;Acc:FBgn0004404], e=4e-66} {RNA815_28608.1} {RNA1310…	3.47124	5.65	8	1	1	1		230	25.5664	10.5356
	A2	Sequence	# PSMs	# Proteins	# Protein Groups	Protein Group Accessions	Modifications	ΔCn	Area	XCorr	Charge	MH+ [Da]	ΔM [ppm]	RT [min]	# Missed Cleavages
	High	IEDVTPIPSDcTR	1	8	1	unk	C11(Carbamidomethyl)	0	0	3.47124	2	1502.72	-0.150175	29.652	0
unk	{Length: 613} {TRANSSPLICED} {Type: 5UTR_CDS} {Pfam: Cystatin domain [PF00031.16, score=31.8]} {UniRef50_A0A0D2QF41, e=5e-04, Uncharacterized protein n=2 Tax=Gossypium raimondii RepID=A0A0D2QF41_GOSRA [Plants:Streptophyta]} {Drosophila: CG31313, , e=9e-04} {RNA815_36024} {RNA1310_15390} - [RNA1509_28878_3]	3.4332	6.37	2	1	1	1		204	22.1974	8.01611
	A2	Sequence	# PSMs	# Proteins	# Protein Groups	Protein Group Accessions	Modifications	ΔCn	Area	XCorr	Charge	MH+ [Da]	ΔM [ppm]	RT [min]	# Missed Cleavages
	High	EcLDAAAAEYNAR	1	2	1	unk	C2(Carbamidomethyl)	0	0	3.4332	2	1453.63	-2.6476	28.9295	0
unk	{Length: 836} {Type: 5UTR_CDS_3UTR} {RNA815_32624} {RNA1310_62127} - [RNA1509_17669_2]	3.40941	5.04	2	1	1	1		278	31.6013	8.95361
	A2	Sequence	# PSMs	# Proteins	# Protein Groups	Protein Group Accessions	Modifications	ΔCn	Area	XCorr	Charge	MH+ [Da]	ΔM [ppm]	RT [min]	# Missed Cleavages
	High	KIAETNYGNSPVER	1	2	1	unk		0	0	3.40941	3	1577.79	0.407735	23.6604	1
unk	{Length: 924} {Type: 5UTR_CDS_3UTR} {RNA815_5916.1} {RNA1310_14703.1} - [RNA1509_44758_3]	3.40331	5.86	5	1	1	1		307	34.6631	10.1548
	A2	Sequence	# PSMs	# Proteins	# Protein Groups	Protein Group Accessions	Modifications	ΔCn	Area	XCorr	Charge	MH+ [Da]	ΔM [ppm]	RT [min]	# Missed Cleavages
[truncated: 319 more rows]

## Sheet: footprints_Trypsin_intact_2
Accession	Description	Score	Coverage	# Proteins	# Unique Peptides	# Peptides	# PSMs	Area	# AAs	MW [kDa]	calc. pI
unk	{Length: 7655} {Type: 5UTR_CDS_3UTR} {Pfam: Lipoprotein amino terminal region [PF01347.17, score=122.9]} {Human: APOB, apolipoprotein B (including Ag(x) antigen) [Source:HGNC Symbol;Acc:603], e=0.002} {UniRef50_UPI0001CBBED9, e=2e-36, PREDICTED: vitellogenin-1-like isoform X1 n=2 Tax=Saccoglossus kowalevskii RepID=UPI0001CBBED9 [Invertebrates:Hemichordata]} {Drosophila: Rfabg, Retinoid- and fatty…	469.343	28.66	13	74	74	124		2551	292.209	9.24658
	A2	Sequence	# PSMs	# Proteins	# Protein Groups	Protein Group Accessions	Modifications	ΔCn	Area	XCorr	Charge	MH+ [Da]	ΔM [ppm]	RT [min]	# Missed Cleavages
	High	QILTTTSPSLNELSSDSLPAGLSANIDAK	1	3	1	unk		0	0	7.03922	3	2943.51	-0.452458	43.2593	0
	High	KVEYHESDSQVFRVDK	1	2	1	unk		0	0	6.30425	4	1965.96	-0.795932	25.8855	2
	High	SIREEPLSANPLYTPScLR	2	3	1	unk	C17(Carbamidomethyl)	0	0	6.16204	3	2203.12	-0.423005	36.1202	1
	High	YIREDSEHASHFK	1	3	1	unk		0	0	6.14958	3	1618.76	-0.674296	19.7326	1
	High	LLSSETPQDAAPIDVSSLTEQPEGIR	2	3	1	unk		0	0	6.05007	3	2753.38	-0.429876	40.2625	0
	High	TINTEKGPVTIVISK	2	2	1	unk		0	0	5.72236	2	1599.93	-1.13388	31.6113	1
	High	LHLNKEQDLNEIVEELK	2	3	1	unk		0	0	5.64352	3	2064.1	-0.822214	39.6322	1
	High	YITIHFNTDSSRPFAIEVSKPINR	1	2	1	unk		0	0	5.63667	4	2805.47	-0.93473	39.2154	0
	High	AVHKVNLYEVEVDVSGQEPK	1	4	1	unk		0	0	5.63618	3	2240.15	-2.76766	34.5507	1
	High	QDLSDDTGKVDATLFFPLK	2	3	1	unk		0	0	5.62432	2	2110.06	-3.71254	44.05	1
	High	ANLNVYHISIIFTK	2	3	1	unk		0	0	5.40135	2	1632.91	-0.695527	41.968	0
	High	SLDATTSDSEQLLQILPR	4	3	1	unk		0	0	5.34679	2	1987.03	-0.90235	44.4889	0
	High	FENDAFSTISESLFTSGR	2	3	1	unk		0	0	5.28888	2	2007.93	-2.19872	47.2292	0
	High	KVEYHESDSQVFR	2	3	1	unk		0	0	5.11629	3	1623.77	-2.28863	24.5415	1
	High	APNYHQVVTSPK	2	2	1	unk		0	0	4.95997	2	1340.69	-1.4829	23.6114	0
	High	QISSQIQADLIScFR	4	3	1	unk	C13(Carbamidomethyl)	0	0	4.88076	3	1765.89	-0.33623	43.368	0
	High	VEYHESDSQVFR	2	3	1	unk		0	0	4.7559	3	1495.68	-0.179468	26.4682	0
	High	VcGLcGDYNAEKFQEFK	1	2	1	unk	C2(Carbamidomethyl); C5(Carbamidomethyl)	0	0	4.66739	3	2064.91	-1.22151	34.613	1
	High	VLFDEEDPFWSVNIKK	2	4	1	unk		0	0	4.62722	2	1966	-0.298329	43.613	1
	High	VNLYEVEVDVSGQEPK	2	4	1	unk		0	0	4.58215	2	1804.89	-1.21817	39.5924	0
	High	SLPLQSEEWFTDRQLK	1	4	1	unk		0	0	4.55435	3	1977.01	-0.760037	40.1084	1
	High	KFTNAEESSIcR	2	3	1	unk	C11(Carbamidomethyl)	0	0	4.41737	3	1441.67	-0.797038	23.5395	1
	High	TVHFAVPYSDSTQGSEK	3	3	1	unk		0	0	4.28312	3	1852.87	1.02585	31.4256	0
	High	VNGAEIEHTAEPK	2	2	1	unk		0	0	4.22958	2	1394.69	-0.709996	23.4189	0
	High	VGLcQVNRLPEALNYR	1	5	1	unk	C4(Carbamidomethyl)	0	0	4.22136	3	1902	-0.998104	36.5012	1
	High	EEPLSANPLYTPScLR	2	3	1	unk	C14(Carbamidomethyl)	0	0	4.18678	2	1846.9	0.524926	37.5135	0
	High	GcLSLLQVNFIPKDASR	1	3	1	unk	C2(Carbamidomethyl)	0	0	4.15592	3	1918.02	0.0606525	42.2825	1
	High	KGcLSLLQVNFIPK	2	3	1	unk	C3(Carbamidomethyl)	0	0	4.14113	2	1616.92	-0.589232	42.093	1
	High	VLFDEEDPFWSVNIK	1	4	1	unk		0	0	4.09985	2	1837.9	0.543934	47.5365	0
	High	AIDFNNcLNPIDGTR	3	2	1	unk	C7(Carbamidomethyl)	0	0	4.05769	2	1719.81	-1.93856	37.6519	0
	High	AFILDIcPQIGSHGAVK	1	3	1	unk	C7(Carbamidomethyl)	0	0	3.96639	3	1825.96	0.223311	40.2676	0
	High	TDGAVDSETGAERWSVVFR	1	2	1	unk		0	0	3.92002	3	2081.99	-1.7482	38.303	1
	High	VTIVRPYAHESYKR	1	4	1	unk		0	0	3.90265	3	1718.93	-0.545623	23.7819	1
	High	TDGAVDSETGAER	2	2	1	unk		0	0	3.90131	2	1307.57	-2.11568	19.3416	0
	High	SKVVQLFDQLLK	2	3	1	unk		0	0	3.80478	2	1417.84	0.147431	44.1965	1
	High	QAQAADSEEFRR	2	4	1	unk		0	0	3.79027	2	1407.67	3.45389	21.1084	1
	High	TSGEIELPEDLK	2	3	1	unk		0	0	3.75851	2	1330.67	-0.159158	35.2312	0
	High	VTIVRPYAHESYK	2	4	1	unk		0	0	3.72679	3	1562.83	-0.805154	25.567	0
	High	RQPLDLVYSR	3	4	1	unk		0	0	3.64666	2	1246.69	-0.144563	31.915	1
	High	cSLLHSHIR	2	2	1	unk	C1(Carbamidomethyl)	0	0	3.60943	2	1122.58	-1.34011	22.8697	0
	High	FTNAEESSIcR	1	3	1	unk	C10(Carbamidomethyl)	0	0	3.60472	2	1313.58	-1.5388	25.1174	0
	High	VNKDVLYQFR	2	3	1	unk		0	0	3.5377	3	1281.69	-0.142724	32.1323	1
	High	VcGLcGDYNAEK	1	2	1	unk	C2(Carbamidomethyl); C5(Carbamidomethyl)	0	0	3.46424	2	1385.58	-0.457997	26.5368	0
	High	QAQAADSEEFR	1	4	1	unk		0	0	3.3775	2	1251.56	-0.565318	22.9594	0
	High	DcSDKKEFQVLTHAK	1	2	1	unk	C2(Carbamidomethyl)	0	0	3.34831	3	1805.88	-0.794157	26.4191	2
	High	LEIIYPEDDSKKVPQIK	1	2	1	unk		0	0	3.32132	3	2015.1	-0.802455	33.4405	2
	High	SLPLQSEEWFTDR	1	4	1	unk		0	0	3.2866	2	1607.77	-1.14769	41.7115	0
	High	KPFGVLIRPR	3	4	1	unk		0	0	3.28328	2	1182.74	-2.30904	28.0728	0
	High	FEISKDDKR	2	3	1	unk		0	0	3.25177	3	1137.59	-1.03073	20.1168	2
	High	WFLNLPSSFR	2	3	1	unk		0	0	3.21135	2	1266.66	-1.06785	47.3676	0
	High	QGLDKTDFAR	2	3	1	unk		0	0	3.20228	3	1150.58	-1.39976	24.8327	1
	High	TFDNVIYSIPK	2	2	1	unk		0	0	3.14556	2	1296.68	-1.56339	38.8174	0
	High	NTREIVDSVR	1	3	1	unk		0	0	3.1205	3	1188.63	-1.56527	24.3184	1
	High	GcLSLLQVNFIPK	3	3	1	unk	C2(Carbamidomethyl)	0	0	3.1115	2	1488.82	-3.26413	45.9579	0
	High	RRQPLDLVYSR	1	4	1	unk		0	0	3.04722	3	1402.79	-0.279472	29.2898	2
	High	KEFQVLTHAK	1	2	1	unk		0	0	3.0254	3	1200.67	0.640689	23.4807	1
	High	TLKKPFGVLIRPR	1	4	1	unk		0	0	3.02431	3	1524.97	0.398413	29.2624	1
	High	LTFTTLDTIIR	2	3	1	unk		0	0	2.99156	2	1293.74	-0.528016	43.8958	0
	High	NcGLFELYEK	2	3	1	unk	C2(Carbamidomethyl)	0	0	2.96693	2	1272.59	-1.44056	39.0997	0
	High	LEIIYPEDDSKK	1	2	1	unk		0	0	2.90411	2	1449.75	-1.49584	31.2322	1
	High	VDATLFFPLK	1	3	1	unk		0	0	2.90169	2	1150.65	-0.891234	45.1588	0
	High	LVYPEEGQNVDR	2	3	1	unk		0	0	2.88113	2	1418.69	-2.23974	27.7625	0
	High	VVQLFDQLLK	3	3	1	unk		0	0	2.83404	2	1202.71	-0.903678	44.2492	0
	High	LEIIYPEDDSK	1	2	1	unk		0	0	2.75715	2	1321.65	-0.717726	34.0069	0
	High	NVREDPEVR	1	3	1	unk		0	0	2.75171	2	1113.56	-0.133361	18.3106	1
	High	SIQLPSAPFFWAGVDPLMTAAK	1	2	1	unk		0	0	2.67074	2	2347.2	-6.03599	54.0069	0
	High	VIVQTGSFK	1	2	1	unk		0	0	2.63318	2	978.561	-1.33546	27.5346	0
	High	QPLDLVYSR	1	4	1	unk		0	0	2.63133	2	1090.59	-1.24258	33.9028	0
	High	KIVVSFK	1	3	1	unk		0	0	2.61422	2	820.528	-1.16571	27.2349	1
	High	EQDLNEIVEELK	1	3	1	unk		0	0	2.55988	2	1458.73	-1.72573	41.9603	0
	High	VTVLVGGPK	1	2	1	unk		0	0	2.48389	2	869.545	-0.926884	27.4257	0
	High	VYLQASQSK	2	3	1	unk		0	0	2.46342	2	1023.55	-0.0378109	21.8364	0
	High	SIQLPSAPFFWAGVDPLmTAAK	1	2	1	unk	M18(Oxidation)	0	0	2.30307	2	2363.21	-1.05403	51.8709	0
	High	VDWFLSQK	1	2	1	unk		0	0	2.28825	2	1022.53	-1.10975	38.5349	0
	High	VGLcQVNR	1	5	1	unk	C4(Carbamidomethyl)	0	0	2.2808	2	945.494	0.0122021	24.1542	0
unk	{Length: 9509} {Type: 5UTR_CDS_3UTR} {Pfam: von Willebrand factor type D domain [PF00094.20, score=50.4]} {Human: VWF, von Willebrand factor [Source:HGNC Symbol;Acc:12726], e=9e-08} {UniRef50_A0A085MIG3, e=1e-23, Uncharacterized protein (Fragment) n=2 Tax=Trichuris suis RepID=A0A085MIG3_9BILA [Invertebrates:Nematoda]} {Drosophila: Apoltp, Apolipoprotein lipid transfer particle [Source:FlyBase gen…	374.91	30.48	11	58	92	112		3169	355.826	8.646
	A2	Sequence	# PSMs	# Proteins	# Protein Groups	Protein Group Accessions	Modifications	ΔCn	Area	XCorr	Charge	MH+ [Da]	ΔM [ppm]	RT [min]	# Missed Cleavages
	High	AADScLISVHPLYQGR	2	2	2	unk	C5(Carbamidomethyl)	0	0	5.93382	2	1786.89	-0.475275	34.8544	0
	High	AQIGSVEYLATGSVRPDSEK	1	3	2	unk		0	0	5.5526	3	2107.06	-2.40272	33.6974	0
	High	VQYGLGEDTEQIVWVLTAR	2	2	1	unk		0	0	5.31798	2	2177.12	0.348174	50.6727	0
	High	SGLTRPEEGVVNADVIVK	2	6	1	unk		0	0	5.31338	3	1883.02	-1.79427	32.9281	0
	High	SGLTRPEEGVVNADVIVKK	1	5	1	unk		0	0	5.1676	4	2011.12	-0.563415	30.5296	1
	High	LVAFASSKDESASR	1	3	1	unk		0	0	5.0558	3	1467.74	-0.583338	25.1881	1
	High	EALSETSELLSYVFSEESLSK	2	2	1	unk		0	0	4.88175	2	2348.14	-0.321943	51.6572	0
	High	ENAVLPDFKLETEcPR	1	2	1	unk	C14(Carbamidomethyl)	0	0	4.82646	3	1917.94	-0.440372	37.1233	1
	High	LEHNDGGYTVQLK	2	3	1	unk		0	0	4.77728	2	1473.73	-0.882187	26.8897	0
	High	SETPYAAVEGEIIYSK	1	2	2	unk		0	0	4.53638	2	1756.86	-1.58103	39.5244	0
	High	YLAETIQLILNGDIR	2	2	2	unk		0	0	4.47353	2	1731.96	-1.8293	51.131	0
	High	AGIQSSTSFLSSTGVR	1	3	3	unk		0	0	4.39002	2	1597.82	0.121167	35.3784	0
	High	LNDKTESLPLEK	2	2	2	unk		0	0	4.38663	2	1386.75	-1.10476	27.0616	1
	High	YEALANLEGQISAVPLSSK	2	3	1	unk		0	0	4.37823	2	1990.05	-1.58951	42.1309	0
	High	LINcAYTQTDAADGIK	1	3	1	unk	C4(Carbamidomethyl)	0	0	4.36224	2	1753.84	-1.68094	30.6234	0
	High	ELIVQLALPGTGIDQPVSLK	2	2	1	unk		0	0	4.33291	2	2091.2	-2.56317	47.0373	0
	High	HKNGEIDVLAAK	1	3	1	unk		0	0	4.31017	3	1294.71	-0.904876	24.9333	1
	High	IKNTIAWDADVSTEK	1	3	1	unk		0	0	3.92516	3	1690.86	0.107056	31.4607	1
	High	DFEcSAFSIVQEYR	1	2	2	unk	C4(Carbamidomethyl)	0	0	3.87271	2	1750.77	-2.20705	44.5268	0
	High	LRLELNAAPTR	1	5	1	unk		0	0	3.7922	3	1253.73	-0.774328	30.7327	1
	High	ILQcPSSYQLFLEK	1	3	3	unk	C4(Carbamidomethyl)	0	0	3.76711	2	1725.89	-1.04134	40.6155	0
	High	QSVAEVKTEVK	1	2	2	unk		0	0	3.75239	3	1217.67	-0.42823	21.7489	1
	High	LRLELNAAPTRK	1	5	1	unk		0	0	3.69211	3	1381.83	-0.6137	27.4684	2
	High	DSSGDcYNWFGSR	1	2	2	unk	C6(Carbamidomethyl)	0	0	3.6335	2	1550.6	-0.033635	38.1915	0
	High	SENQLQLLIGDR	1	3	3	unk		0	0	3.62868	2	1385.74	-1.09494	40.1562	0
	High	LNLDLETSLTSK	1	2	1	unk		0	0	3.61114	2	1333.72	0.734881	38.1561	0
	High	ADSENYLVAALTIR	2	5	1	unk		0	0	3.56618	2	1535.8	-1.75984	45.3348	0
	High	IESDLVSTSDEK	1	4	2	unk		0	0	3.51103	2	1322.63	-0.731962	26.1901	0
	High	SENQLQLLIGDRK	1	3	3	unk		0	0	3.49471	3	1513.83	0.400435	36.0701	1
	High	TEISGSGEVTYSK	2	5	1	unk		0	0	3.45902	2	1357.64	-3.6646	24.6504	0
	High	KLSIVFEAPcIGVK	1	3	1	unk	C10(Carbamidomethyl)	0	0	3.4525	3	1560.88	-0.172563	39.7677	1
	High	REGDLVTVR	1	2	2	unk		0	0	3.43248	2	1044.58	-0.986446	23.7122	1
	High	DFEcSAFSIVQEYRR	1	2	2	unk	C4(Carbamidomethyl)	0	0	3.41598	3	1906.87	-0.361006	41.8148	1
	High	cVAcQVDSEGPIVK	2	2	2	unk	C1(Carbamidomethyl); C4(Carbamidomethyl)	0	0	3.38084	3	1561.73	-0.514997	28.5283	0
	High	QSHGVTVLYK	1	2	1	unk		0	0	3.37506	2	1131.61	-0.810883	24.9133	0
	High	TESLPNcQTSPcK	1	3	3	unk	C7(Carbamidomethyl); C12(Carbamidomethyl)	0	0	3.33823	2	1521.67	-0.705809	23.292	0
	High	AKIEIESDGETK	2	3	1	unk		0	0	3.31882	2	1319.67	-0.261126	22.8082	1
	High	cKAEGISVR	2	2	2	unk	C1(Carbamidomethyl)	0	0	3.29965	3	1019.53	-0.975735	20.1897	1
	High	AEIEGFEGQISYK	1	4	1	unk		0	0	3.28176	2	1470.71	-0.866815	34.8174	0
	High	EPITASWEYEDAK	1	3	1	unk		0	0	3.27221	2	1538.7	-0.645044	34.0486	0
	High	QESHYVTNLR	1	3	3	unk		0	0	3.26681	2	1246.62	-1.3886	23.5662	0
	High	FESASEDRPAK	2	2	1	unk		0	0	3.25548	3	1236.58	-0.762116	17.7688	0
	High	INGEDLSTTDAR	1	2	1	unk		0	0	3.22501	2	1291.61	1.20003	24.5802	0
	High	LKDKIDLK	1	4	2	unk		0	0	3.21668	3	972.608	-0.534915	21.8709	2
	High	YTVWRPEcIDAcLR	1	2	2	unk	C8(Carbamidomethyl); C12(Carbamidomethyl)	0	0	3.18172	3	1838.87	-1.26094	37.5159	0
	High	NELNLEYDLK	1	3	1	unk		0	0	3.13694	2	1250.63	-1.04244	35.8962	0
	High	LKQVGPERDHELK	1	5	1	unk		0	0	3.13436	3	1548.85	-1.1447	19.4703	2
	High	TYTLEIILPTR	1	3	1	unk		0	0	3.11074	2	1319.76	-0.436478	42.6459	0
	High	WSSYSAPQIVLRR	1	2	2	unk		0	0	3.10356	3	1562.84	-2.14548	34.5057	1
	High	STPGYSFLLGLTGK	1	3	1	unk		0	0	3.10093	2	1440.77	-3.21838	46.0389	0
	High	ALTPQQASVQSER	2	3	3	unk		0	0	3.08542	2	1414.73	-0.41593	23.8215	0
	High	VKGWSDSEVK	2	3	1	unk		0	0	3.00896	3	1134.58	-0.948168	23.503	1
	High	HEFFWQDWQDNK	1	6	1	unk		0	0	3.00196	2	1679.72	-2.39155	41.659	0
	High	VLGLAGSNDGRR	2	2	2	unk		0	0	2.99053	3	1214.66	-1.31715	24.5393	1
	High	RPcSYLIAR	1	2	2	unk	C3(Carbamidomethyl)	0	0	2.98306	3	1135.6	-0.524866	26.3303	0
	High	WSSYSAPQIVLR	1	2	2	unk		0	0	2.98116	2	1406.74	-1.30015	37.6168	0
	High	IRIDVQPEVTDNK	1	1	1	unk		0	0	2.9807	3	1526.82	1.22917	29.6842	1
	High	NTIAWDADVSTEK	1	3	1	unk		0	0	2.93148	2	1449.68	-1.32297	32.5546	0
	High	SSRPNLLR	2	4	2	unk		0	0	2.92938	3	942.546	-1.62317	22.2498	0
	High	cSFcTNEVAR	1	3	1	unk	C1(Carbamidomethyl); C4(Carbamidomethyl)	0	0	2.91127	2	1243.52	-0.795392	25.8806	0
	High	AKNYGSWEVK	1	3	1	unk		0	0	2.90468	3	1181.59	-0.27263	26.3134	1
	High	SDDFSAFEVNYK	1	3	3	unk		0	0	2.90217	2	1421.62	-1.03424	37.6948	0
	High	TYTLEIILPTRK	1	3	1	unk		0	0	2.87345	3	1447.85	-0.280196	38.8301	1
	High	AEVQQLTEGR	1	2	1	unk		0	0	2.85196	2	1130.58	-1.9042	25.2925	0
	High	TVAVDAIFER	1	3	3	unk		0	0	2.82904	2	1120.6	-0.85563	37.6244	0
	High	FSGLTPVLLPIATTK	1	4	2	unk		0	0	2.80516	2	1557.92	-1.11935	45.1614	0
	High	VWYDTGATPVER	1	3	1	unk		0	0	2.77571	2	1393.67	-0.949905	32.5792	0
	High	IGNQFSASFK	1	3	1	unk		0	0	2.76863	2	1098.56	0.136267	31.3244	0
	High	GSGIDAYFVR	1	4	1	unk		0	0	2.76374	2	1084.54	-0.0640302	36.3588	0
	High	LELNAAPTR	1	5	1	unk		0	0	2.70338	2	984.547	-0.280973	26.5726	0
	High	LDGQSGYGVK	1	2	1	unk		0	0	2.65863	2	1023.51	-0.640938	22.7706	0
	High	SSVQLPQVR	2	3	1	unk		0	0	2.6485	2	1013.57	0.0383177	29.9919	0
	High	LQASYNYGSDK	1	3	1	unk		0	0	2.64457	2	1245.57	-1.46904	24.8694	0
	High	GVIIQGEVHPK	1	3	2	unk		0	0	2.61958	2	1176.67	-1.62564	24.9752	0
	High	FDLLSSWQIR	1	2	1	unk		0	0	2.59722	2	1264.67	-0.673032	46.5716	0
	High	LSIVFEAPcIGVK	1	3	1	unk	C9(Carbamidomethyl)	0	0	2.57745	2	1432.79	-0.093899	43.0167	0
	High	VLGLAGSNDGR	1	2	2	unk		0	0	2.57089	2	1058.56	-1.34011	27.3917	0
	High	LGFYGLAYR	1	2	1	unk		0	0	2.53208	2	1059.56	-0.959336	39.2809	0
	High	AIELTIHLAAK	1	3	1	unk		0	0	2.47324	2	1179.71	-0.826931	35.2114	0
	High	FGDNLQK	1	2	1	unk		0	0	2.46508	2	821.415	-0.770524	22.631	0
	High	NLASNDIDK	1	2	1	unk		0	0	2.45385	2	989.489	-1.17863	22.2003	0
	High	SDSSIPVANIDR	1	3	1	unk		0	0	2.44387	2	1273.64	-1.13288	29.958	0
	High	AEGVDAIR	1	5	1	unk		0	0	2.4409	2	830.436	-1.41837	23.1752	0
	High	EGDLVTVR	1	2	2	unk		0	0	2.43685	2	888.479	-0.00908998	26.0964	0
	High	NPIKLEAR	1	3	1	unk		0	0	2.42219	2	940.557	-0.724046	23.2273	1
	High	DGVSLSLK	1	3	1	unk		0	0	2.41	2	818.462	-0.238025	30.8543	0
	High	VLSSIHSLR	1	5	1	unk		0	0	2.40891	2	1011.59	-0.663933	25.7759	0
	High	IEIESDGETK	1	3	1	unk		0	0	2.36602	2	1120.53	-1.71489	23.7097	0
	High	NLASNDIDKLSR	1	2	1	unk		0	0	2.34532	2	1345.7	-2.36031	28.6481	1
	High	YQNWQDAR	1	3	1	unk		0	0	2.32748	2	1080.49	-0.561118	25.1856	0
	High	TYDVENR	1	5	1	unk		0	0	2.30687	2	896.41	-1.07387	20.4612	0
	High	VQVTLEHK	1	6	3	unk		0	0	2.2787	2	953.542	0.127147	21.9436	0
unk	{Length: 7263} {Type: 5UTR_CDS_3UTR} {Pfam: Lipoprotein amino terminal region [PF01347.17, score=112.7]} {Human: GAS2L1, growth arrest-specific 2 like 1 [Source:HGNC Symbol;Acc:16955], e=0.010} {UniRef50_UPI0001CBBED9, e=1e-28, PREDICTED: vitellogenin-1-like isoform X1 n=2 Tax=Saccoglossus kowalevskii RepID=UPI0001CBBED9 [Invertebrates:Hemichordata]} {Drosophila: Rfabg, Retinoid- and fatty acid-b…	374.064	28.51	12	5	67	98		2420	273.484	9.48096
	A2	Sequence	# PSMs	# Proteins	# Protein Groups	Protein Group Accessions	Modifications	ΔCn	Area	XCorr	Charge	MH+ [Da]	ΔM [ppm]	RT [min]	# Missed Cleavages
	High	QLEYQYDAQIGSGIEEVSGQFSTVR	2	3	1	unk		0	0	7.19745	3	2804.33	-3.04876	44.1484	0
	High	TFYTADQIEYHESDSPVYR	2	5	1	unk		0	0	6.23664	2	2321.03	-0.647993	34.0512	0
	High	LIGSDDISASDVEALESLTEQPEGLR	2	3	1	unk		0	0	6.23383	3	2744.34	-1.06611	47.2317	0
	High	RVEDIEAVAQQISSQGAPVLR	1	3	2	unk		0	0	6.03543	3	2266.22	1.67897	42.1335	1
	High	VNGVEVEHSEEPREEVQIYK	1	2	2	unk		0	0	6.03522	3	2370.15	-1.48074	28.8537	1
	High	TVHTLSPSSDSQHGTEK	5	6	2	unk		0	0	6.01356	4	1810.85	-1.18088	18.2729	0
	High	RIHAASSEEFRR	1	3	2	unk		0	0	5.16631	3	1458.75	-1.43949	19.3391	2
	High	QAGIEPYLQPLSDAAAPWEAR	2	3	2	unk		0	0	5.16319	2	2283.14	-1.11436	45.6843	0
	High	TDGAASAVAGAEKWTVTFTEVNLR	1	5	2	unk		0	0	5.09353	3	2494.25	-1.25317	46.7841	1
	High	LKVIEDEESAKPPQVR	1	2	2	unk		0	0	4.98646	3	1838	-2.01208	27.1788	1
	High	KLSSSSSDELRK	1	4	2	unk		0	0	4.88001	3	1336.71	-1.12736	17.5847	2
	High	RLDFSPVLSNLLAPFGYK	2	4	2	unk		0	0	4.84669	3	2037.11	-2.0103	53.4326	1
	High	TADSSAEEDIDSDFRLSVSEQR	1	4	2	unk		0	0	4.76513	3	2457.11	2.20271	37.272	1
	High	LYQLDIEPQAGKPEITIVR	2	4	2	unk		0	0	4.70128	2	2183.21	2.87888	39.5723	0
	High	NAAYSTFTESNIQSGR	2	4	2	unk		0	0	4.52294	2	1745.81	-0.608528	31.0107	0
	High	VIEDEESAKPPQVR	3	2	2	unk		0	0	4.41353	3	1596.82	-2.41569	24.5347	0
	High	VVLDTVKDSEFHSK	1	2	1	unk		0	0	4.41228	3	1603.83	-0.460128	27.2327	1
	High	NcGLFELYDQLGPIIR	2	3	2	unk	C2(Carbamidomethyl)	0	0	4.40478	2	1907.97	-0.534849	49.9731	0
	High	EEPLKANPLFTPScIR	1	2	2	unk	C14(Carbamidomethyl)	0	0	4.40141	3	1871.97	-0.00337796	36.3613	1
	High	SLDASVDSELLDILPR	3	3	2	unk		0	0	4.37109	2	1742.91	-1.40044	48.4879	0
	High	VFHGQLWDELHK	1	3	2	unk		0	0	4.31791	3	1508.76	-0.385171	33.523	0
	High	VLFNEAEPFWSVNIK	1	6	2	unk		0	0	4.26722	2	1792.92	-1.9085	46.7158	0
	High	cSLLHSHIK	2	3	3	unk	C1(Carbamidomethyl)	0	0	4.11992	2	1094.58	-0.66279	22.1282	0
	High	VGLcQANQLAEVR	1	1	1	unk	C4(Carbamidomethyl)	0	0	4.102	2	1457.75	-0.682267	32.335	0
	High	IQDYLKPYLTLSEAQR	1	2	2	unk		0	0	4.07498	3	1938.03	0.259657	39.8055	0
	High	VEDIEAVAQQISSQGAPVLR	1	3	2	unk		0	0	4.06281	3	2110.12	4.60166	44.3226	0
	High	TADSSAEEDIDSDFR	4	4	2	unk		0	0	4.02096	2	1657.68	-0.098164	32.7856	0
	High	VRPTVQSVLSMLQR	1	3	2	unk		0	0	3.9736	3	1613.91	-0.736369	43.3755	0
	High	QQQVSLLVGGKK	1	3	3	unk		0	0	3.9479	3	1284.76	-0.814945	27.169	1
	High	AEKSPVTVEISK	1	3	3	unk		0	0	3.90304	3	1287.72	-0.191556	25.8156	1
	High	TDGAASAVAGAEK	1	5	2	unk		0	0	3.83811	2	1147.56	-0.339809	21.3766	0
	High	LSSSSSDELRK	2	4	2	unk		0	0	3.83322	3	1208.61	-0.742426	18.9227	1
	High	KLSSSSSDELR	2	4	2	unk		0	0	3.7674	3	1208.61	-2.25744	19.597	1
	High	ISIPAQLGSSSAAR	2	4	2	unk		0	0	3.61593	3	1357.74	-1.12268	32.6784	0
	High	ALKQPFAVLLR	2	6	2	unk		0	0	3.61472	3	1255.79	-0.893939	38.6534	1
	High	SSDLVSVSNLAQYLVEMGGDR	1	6	2	unk		0	0	3.57091	2	2240.09	0.341282	52.335	0
	High	TFTDAEESPVcR	2	2	2	unk	C11(Carbamidomethyl)	0	0	3.44674	2	1411.61	-1.46511	27.0959	0
	High	IEVQFSSNPELKK	2	2	2	unk		0	0	3.42388	2	1518.82	-0.622909	30.3792	1
	High	QIVQDTEcAAK	1	4	2	unk	C8(Carbamidomethyl)	0	0	3.38036	2	1262.6	-1.38959	22.3138	0
	High	IQSDSSETIKQR	1	2	2	unk		0	0	3.33454	3	1391.71	-0.762262	18.5231	1
	High	IEVQFSSNPELK	1	2	2	unk		0	0	3.33266	2	1390.72	-1.11966	33.7768	0
	High	INDEESQVGK	1	2	2	unk		0	0	3.32441	2	1118.53	-3.33221	19.24	0
	High	QQQVSLLVGGK	1	3	3	unk		0	0	3.31953	2	1156.67	0.847167	31.0156	0
	High	VLFNEAEPFWSVNIKK	1	6	2	unk		0	0	3.28353	3	1921.02	-0.580522	42.7718	1
	High	LDFSPVLSNLLAPFGYK	2	4	2	unk		0	0	3.25961	2	1881.01	-1.65893	56.3036	0
	High	YIREDSEYRR	1	3	2	unk		0	0	3.20674	3	1386.67	-2.50978	19.5945	2
	High	IHAASSEEFRR	2	3	2	unk		0	0	3.17598	2	1302.65	-1.14483	20.4337	1
	High	YIREDSEYR	1	3	2	unk		0	0	3.15458	3	1230.57	-1.60057	21.1682	1
	High	WTVTFTEVNLR	1	5	2	unk		0	0	3.1498	2	1365.72	-0.0507046	42.2293	0
	High	EFIAEVTAGLRR	1	3	2	unk		0	0	3.14003	2	1361.75	-0.763887	37.2694	1
	High	LSSSSSDELR	1	4	2	unk		0	0	3.04809	2	1080.52	-0.36675	21.559	0
	High	QHFTADLYK	1	3	2	unk		0	0	2.97938	2	1122.56	0.477399	27.1061	0
	High	EFIAEVTAGLR	1	3	2	unk		0	0	2.8827	2	1205.65	-0.521073	39.8379	0
	High	ITIVSRPSPVDFR	1	2	2	unk		0	0	2.8358	2	1486.84	-0.668385	33.3829	0
	High	SSESVFDSLK	1	2	2	unk		0	0	2.81411	2	1098.53	-0.640904	34.1558	0
	High	LVSAVFEPR	2	2	2	unk		0	0	2.78431	2	1017.57	-0.789381	32.721	0
	High	TEGLQSVLAK	1	3	2	unk		0	0	2.77184	2	1045.59	3.09615	31.6829	0
	High	ANPLFTPScIR	2	2	2	unk	C9(Carbamidomethyl)	0	0	2.75428	2	1275.65	-0.5259	35.2338	0
	High	VGSEYEQR	1	4	2	unk		0	0	2.68706	2	967.446	-1.5738	18.3782	0
	High	IHADLIAcFR	1	3	2	unk	C8(Carbamidomethyl)	0	0	2.5049	2	1215.63	-0.54213	35.3834	0
	High	GESDWWQPR	2	4	2	unk		0	0	2.48185	2	1160.51	-0.518015	35.6164	0
	High	IQSDSSETIK	1	2	2	unk		0	0	2.40122	2	1107.55	-0.944325	19.4552	0
	High	SALYADSVAK	1	3	2	unk		0	0	2.34653	2	1024.53	-0.41592	25.8083	0
	High	LSVSEQR	1	4	2	unk		0	0	2.32813	2	818.436	-1.04185	20.047	0
	High	LLSAIER	1	5	2	unk		0	0	2.31567	2	801.482	-1.47757	27.5392	0
	High	QSVREEPLK	1	2	2	unk		0	0	2.27273	2	1085.59	-2.45815	19.3971	1
	High	TFDDVAYSIPK	1	3	3	unk		0	0	2.27181	2	1255.62	-0.59152	35.3712	0
unk	{Length: 6232} {Type: 5UTR_CDS_3UTR} {Pfam: von Willebrand factor type D domain [PF00094.20, score=62.2]} {UniRef50_UPI0001CBBED9, e=2e-19, PREDICTED: vitellogenin-1-like isoform X1 n=2 Tax=Saccoglossus kowalevskii RepID=UPI0001CBBED9 [Invertebrates:Hemichordata]} {Drosophila: Rfabg, Retinoid- and fatty acid-binding glycoprotein [Source:FlyBase gene name;Acc:FBgn0087002], e=3e-10} {RNA815_92.1} {…	271.51	24.46	9	2	54	77		2077	235.823	9.68604
	A2	Sequence	# PSMs	# Proteins	# Protein Groups	Protein Group Accessions	Modifications	ΔCn	Area	XCorr	Charge	MH+ [Da]	ΔM [ppm]	RT [min]	# Missed Cleavages
	High	VNGVEVEHSEEPREEVQIYK	1	2	2	unk		0	0	6.03522	3	2370.15	-1.48074	28.8537	1
	High	RIHAASSEEFRR	1	3	2	unk		0	0	5.16631	3	1458.75	-1.43949	19.3391	2
	High	QAGIEPYLQPLSDAAAPWEAR	2	3	2	unk		0	0	5.16319	2	2283.14	-1.11436	45.6843	0
	High	LKVIEDEESAKPPQVR	1	2	2	unk		0	0	4.98646	3	1838	-2.01208	27.1788	1
	High	KLSSSSSDELRK	1	4	2	unk		0	0	4.88001	3	1336.71	-1.12736	17.5847	2
	High	RLDFSPVLSNLLAPFGYK	2	4	2	unk		0	0	4.84669	3	2037.11	-2.0103	53.4326	1
	High	TADSSAEEDIDSDFRLSVSEQR	1	4	2	unk		0	0	4.76513	3	2457.11	2.20271	37.272	1
	High	LYQLDIEPQAGKPEITIVR	2	4	2	unk		0	0	4.70128	2	2183.21	2.87888	39.5723	0
	High	NAAYSTFTESNIQSGR	2	4	2	unk		0	0	4.52294	2	1745.81	-0.608528	31.0107	0
	High	VIEDEESAKPPQVR	3	2	2	unk		0	0	4.41353	3	1596.82	-2.41569	24.5347	0
	High	NcGLFELYDQLGPIIR	2	3	2	unk	C2(Carbamidomethyl)	0	0	4.40478	2	1907.97	-0.534849	49.9731	0
	High	EEPLKANPLFTPScIR	1	2	2	unk	C14(Carbamidomethyl)	0	0	4.40141	3	1871.97	-0.00337796	36.3613	1
	High	SLDASVDSELLDILPR	3	3	2	unk		0	0	4.37109	2	1742.91	-1.40044	48.4879	0
	High	VFHGQLWDELHK	1	3	2	unk		0	0	4.31791	3	1508.76	-0.385171	33.523	0
	High	cSLLHSHIK	2	3	3	unk	C1(Carbamidomethyl)	0	0	4.11992	2	1094.58	-0.66279	22.1282	0
	High	VGLcQANQLSEVR	1	3	1	unk	C4(Carbamidomethyl)	0	0	4.09347	2	1473.75	-0.285787	31.1829	0
	High	IQDYLKPYLTLSEAQR	1	2	2	unk		0	0	4.07498	3	1938.03	0.259657	39.8055	0
	High	TADSSAEEDIDSDFR	4	4	2	unk		0	0	4.02096	2	1657.68	-0.098164	32.7856	0
	High	VRPTVQSVLSMLQR	1	3	2	unk		0	0	3.9736	3	1613.91	-0.736369	43.3755	0
	High	QQQVSLLVGGKK	1	3	3	unk		0	0	3.9479	3	1284.76	-0.814945	27.169	1
	High	AEKSPVTVEISK	1	3	3	unk		0	0	3.90304	3	1287.72	-0.191556	25.8156	1
	High	LSSSSSDELRK	2	4	2	unk		0	0	3.83322	3	1208.61	-0.742426	18.9227	1
	High	KLSSSSSDELR	2	4	2	unk		0	0	3.7674	3	1208.61	-2.25744	19.597	1
	High	ISIPAQLGSSSAAR	2	4	2	unk		0	0	3.61593	3	1357.74	-1.12268	32.6784	0
	High	TFTDAEESPVcR	2	2	2	unk	C11(Carbamidomethyl)	0	0	3.44674	2	1411.61	-1.46511	27.0959	0
	High	IEVQFSSNPELKK	2	2	2	unk		0	0	3.42388	2	1518.82	-0.622909	30.3792	1
	High	VVLDTVNDSEFR	1	1	1	unk		0	0	3.39713	2	1393.69	-1.22832	33.6672	0
	High	QIVQDTEcAAK	1	4	2	unk	C8(Carbamidomethyl)	0	0	3.38036	2	1262.6	-1.38959	22.3138	0
	High	IQSDSSETIKQR	1	2	2	unk		0	0	3.33454	3	1391.71	-0.762262	18.5231	1
	High	IEVQFSSNPELK	1	2	2	unk		0	0	3.33266	2	1390.72	-1.11966	33.7768	0
	High	INDEESQVGK	1	2	2	unk		0	0	3.32441	2	1118.53	-3.33221	19.24	0
	High	QQQVSLLVGGK	1	3	3	unk		0	0	3.31953	2	1156.67	0.847167	31.0156	0
	High	LDFSPVLSNLLAPFGYK	2	4	2	unk		0	0	3.25961	2	1881.01	-1.65893	56.3036	0
	High	YIREDSEYRR	1	3	2	unk		0	0	3.20674	3	1386.67	-2.50978	19.5945	2
	High	IHAASSEEFRR	2	3	2	unk		0	0	3.17598	2	1302.65	-1.14483	20.4337	1
	High	YIREDSEYR	1	3	2	unk		0	0	3.15458	3	1230.57	-1.60057	21.1682	1
	High	EFIAEVTAGLRR	1	3	2	unk		0	0	3.14003	2	1361.75	-0.763887	37.2694	1
	High	LSSSSSDELR	1	4	2	unk		0	0	3.04809	2	1080.52	-0.36675	21.559	0
	High	QHFTADLYK	1	3	2	unk		0	0	2.97938	2	1122.56	0.477399	27.1061	0
	High	EFIAEVTAGLR	1	3	2	unk		0	0	2.8827	2	1205.65	-0.521073	39.8379	0
	High	ITIVSRPSPVDFR	1	2	2	unk		0	0	2.8358	2	1486.84	-0.668385	33.3829	0
	High	SSESVFDSLK	1	2	2	unk		0	0	2.81411	2	1098.53	-0.640904	34.1558	0
	High	LVSAVFEPR	2	2	2	unk		0	0	2.78431	2	1017.57	-0.789381	32.721	0
	High	TEGLQSVLAK	1	3	2	unk		0	0	2.77184	2	1045.59	3.09615	31.6829	0
	High	ANPLFTPScIR	2	2	2	unk	C9(Carbamidomethyl)	0	0	2.75428	2	1275.65	-0.5259	35.2338	0
	High	VGSEYEQR	1	4	2	unk		0	0	2.68706	2	967.446	-1.5738	18.3782	0
	High	IHADLIAcFR	1	3	2	unk	C8(Carbamidomethyl)	0	0	2.5049	2	1215.63	-0.54213	35.3834	0
	High	GESDWWQPR	2	4	2	unk		0	0	2.48185	2	1160.51	-0.518015	35.6164	0
	High	IQSDSSETIK	1	2	2	unk		0	0	2.40122	2	1107.55	-0.944325	19.4552	0
	High	SALYADSVAK	1	3	2	unk		0	0	2.34653	2	1024.53	-0.41592	25.8083	0
	High	LSVSEQR	1	4	2	unk		0	0	2.32813	2	818.436	-1.04185	20.047	0
	High	LLSAIER	1	5	2	unk		0	0	2.31567	2	801.482	-1.47757	27.5392	0
	High	QSVREEPLK	1	2	2	unk		0	0	2.27273	2	1085.59	-2.45815	19.3971	1
	High	TFDDVAYSIPK	1	3	3	unk		0	0	2.27181	2	1255.62	-0.59152	35.3712	0
unk	{Length: 7238} {Type: 5UTR_CDS_3UTR} {Pfam: Lipoprotein amino terminal region [PF01347.17, score=199.8]} {Human: APOB, apolipoprotein B (including Ag(x) antigen) [Source:HGNC Symbol;Acc:603], e=6e-19} {UniRef50_R4VDM5, e=2e-75, Apolipophorin n=1 Tax=Hyriopsis cumingii RepID=R4VDM5_HYRCU [Invertebrates:Mollusca]} {Drosophila: Apoltp, Apolipoprotein lipid transfer particle [Source:FlyBase gene name…	227.434	18.91	2	18	43	58		2412	267.983	10.5942
	A2	Sequence	# PSMs	# Proteins	# Protein Groups	Protein Group Accessions	Modifications	ΔCn	Area	XCorr	Charge	MH+ [Da]	ΔM [ppm]	RT [min]	# Missed Cleavages
	High	KYSQSEPSSDEAPATAQQPDDLTDEQR	1	1	1	unk		0	0	7.72561	3	2993.32	-0.454044	26.3008	1
	High	SSSQcQNASAWLEEDIFHSATEcVER	1	1	1	unk	C5(Carbamidomethyl); C23(Carbamidomethyl)	0	0	6.35042	3	3041.29	-2.9387	44.9113	0
	High	YSQSEPSSDEAPATAQQPDDLTDEQRR	1	1	1	unk		0	0	6.2141	3	3021.33	0.464044	26.5149	1
	High	SLRDQDQALITGVNRDEPLALSAVVHK	1	1	1	unk		0	0	6.15107	4	2945.57	-2.56474	38.4294	2
	High	KYSQSEPSSDEAPATAQQPDDLTDEQRR	1	1	1	unk		0	0	6.1071	4	3149.41	-3.6674	25.2381	2
	High	LTLKNEESGLISALHEVSKR	1	3	2	unk		0	0	5.29242	4	2224.24	3.38634	39.6724	2
	High	HQLSNLLLDESQDAEVR	1	2	1	unk		0	0	5.19396	3	1966.98	-2.29468	35.7344	0
	High	KHGAETSSQYFAK	2	1	1	unk		0	0	5.10433	3	1453.71	-1.1308	20.4663	1
	High	HGAETSSQYFAK	2	1	1	unk		0	0	5.00494	2	1325.61	-2.01319	22.7482	0
	High	NEESGLISALHEVSKR	1	3	2	unk		0	0	4.79401	3	1768.92	-1.01414	36.11	1
	High	HQSDSIEEKIR	1	3	2	unk		0	0	4.65535	3	1341.67	-0.649505	21.8735	1
	High	NEESGLISALHEVSK	2	3	2	unk		0	0	4.65249	2	1612.82	-0.356537	37.3147	0
	High	KLNYQSYPLLGVK	2	4	2	unk		0	0	4.50749	2	1522.86	-1.59709	35.7797	1
	High	GQYYSPALEAGAQAEVPIVFSAQSAIPR	1	3	2	unk		0	0	4.4394	3	2920.48	-2.58029	45.8644	0
	High	AGIQSSTSFLSSTGVR	1	3	3	unk		0	0	4.39002	2	1597.82	0.121167	35.3784	0
	High	QSVQFIIDELQK	1	2	1	unk		0	0	4.34705	2	1447.78	-1.32066	42.7994	0
	High	SLRDQDQALITGVNR	2	1	1	unk		0	0	4.25172	3	1685.89	-0.846211	29.9696	1
	High	IcQELPNcESDSR	2	2	1	unk	C2(Carbamidomethyl); C8(Carbamidomethyl)	0	0	4.10623	2	1607.68	-1.53022	25.1365	0
	High	VGDLDDASSLSPR	2	5	2	unk		0	0	4.04144	2	1331.64	0.202207	29.7869	0
	High	AVIDYFADSLGPAcAK	2	2	1	unk	C14(Carbamidomethyl)	0	0	3.99986	2	1697.82	-1.03909	41.744	0
	High	DILGDcWTEYTPEGPNTLVK	2	5	2	unk	C6(Carbamidomethyl)	0	0	3.9353	2	2308.07	-3.03089	43.8455	0
	High	GGVNSLVQcANNQR	1	2	1	unk	C9(Carbamidomethyl)	0	0	3.84153	2	1516.73	-1.20861	28.7712	0
	High	ILQcPSSYQLFLEK	1	3	3	unk	C4(Carbamidomethyl)	0	0	3.76711	2	1725.89	-1.04134	40.6155	0
	High	SENQLQLLIGDR	1	3	3	unk		0	0	3.62868	2	1385.74	-1.09494	40.1562	0
	High	GLLSQLQVSTEQR	2	5	2	unk		0	0	3.57604	2	1458.79	-0.973992	37.3345	0
	High	RGLLSQLQVSTEQR	1	5	2	unk		0	0	3.54761	3	1614.89	-1.59683	34.1509	1
	High	SENQLQLLIGDRK	1	3	3	unk		0	0	3.49471	3	1513.83	0.400435	36.0701	1
	High	DEPLALSAVVHK	1	2	1	unk		0	0	3.46979	2	1278.7	-1.56145	33.9423	0
	High	RQYSNVLK	2	3	2	unk		0	0	3.40017	3	1007.56	-1.105	21.4891	1
	High	TESLPNcQTSPcK	1	3	3	unk	C7(Carbamidomethyl); C12(Carbamidomethyl)	0	0	3.33823	2	1521.67	-0.705809	23.292	0
	High	QESHYVTNLR	1	3	3	unk		0	0	3.26681	2	1246.62	-1.3886	23.5662	0
	High	VVELcPGAEETR	2	5	2	unk	C5(Carbamidomethyl)	0	0	3.24234	2	1359.65	-2.31154	27.5505	0
	High	DQDQALITGVNR	1	1	1	unk		0	0	3.19073	2	1329.68	2.14726	29.5971	0
	High	GITDKAQLAQLYK	1	2	1	unk		0	0	3.1318	3	1448.81	0.00957197	32.0646	1
	High	ALTPQQASVQSER	2	3	3	unk		0	0	3.08542	2	1414.73	-0.41593	23.8215	0
	High	IAAFQALAR	2	3	2	unk		0	0	2.9939	2	960.562	-0.861119	33.9722	0
	High	SDDFSAFEVNYK	1	3	3	unk		0	0	2.90217	2	1421.62	-1.03424	37.6948	0
	High	LIEQTYSLIAK	1	3	2	unk		0	0	2.90191	2	1278.73	-0.975754	35.6216	0
	High	LNYQSYPLLGVK	2	4	2	unk		0	0	2.86848	2	1394.77	-1.4817	39.2355	0
	High	QLLDRTEADR	1	3	2	unk		0	0	2.84205	3	1216.63	-0.489241	22.9122	1
	High	TVAVDAIFER	1	3	3	unk		0	0	2.82904	2	1120.6	-0.85563	37.6244	0
	High	KYADLIK	1	2	1	unk		0	0	2.77365	2	850.502	-0.966834	25.6764	1
	High	AQLAQLYK	1	2	1	unk		0	0	2.49474	2	934.536	0.15291	29.023	0
unk	{Length: 19709} {Type: 5UTR_CDS_3UTR} {Pfam: von Willebrand factor type A domain [PF00092.23, score=269.6]} {Human: ZAN, zonadhesin [Source:HGNC Symbol;Acc:12857], e=9e-37} {UniRef50_K1Q8Z0, e=4e-42, IgGFc-binding protein n=4 Tax=Crassostrea gigas RepID=K1Q8Z0_CRAGI [Invertebrates:Mollusca]} {Drosophila: cv-2, crossveinless 2 [Source:FlyBase gene name;Acc:FBgn0000395], e=3e-18} {Celegans: T01D3.6…	203.515	10.73	16	62	62	66		6570	763.139	9.70068
	A2	Sequence	# PSMs	# Proteins	# Protein Groups	Protein Group Accessions	Modifications	ΔCn	Area	XCorr	Charge	MH+ [Da]	ΔM [ppm]	RT [min]	# Missed Cleavages
	High	SGVPTSAIIITASTSSPR	2	4	1	unk		0	0	4.44615	2	1744.94	-2.24662	36.0802	0
	High	VSENPVScPENPQLVPGALNR	1	1	1	unk	C8(Carbamidomethyl)	0	0	4.18075	3	2277.13	-1.15637	34.6529	0
	High	RFPVEcESTGLVFR	1	1	1	unk	C6(Carbamidomethyl)	0	0	4.11136	3	1696.85	-0.183345	36.384	1
	High	cTYVLTKPVSGASK	1	1	1	unk	C1(Carbamidomethyl)	0	0	4.0173	3	1510.79	-0.0302286	26.2782	0
	High	KIEcVTKPVR	2	1	1	unk	C4(Carbamidomethyl)	0	0	4.01342	3	1229.7	-2.002	19.2349	1
	High	GHYQVTIHTSK	1	1	1	unk		0	0	3.96225	3	1270.65	-3.53687	21.4116	0
	High	ScQcPEEGSHYDR	1	1	1	unk	C2(Carbamidomethyl); C4(Carbamidomethyl)	0	0	3.76388	3	1624.61	-1.71828	18.9904	0
	High	VSIIQYWDQVTTTVDIEEYR	2	3	1	unk		0	0	3.59013	2	2458.21	-1.31172	52.9967	0
	High	AGDAYVEYTTHYR	1	2	1	unk		0	0	3.5859	3	1545.69	-2.36844	29.3911	0
	High	TVNDLIPAIENLK	1	3	1	unk		0	0	3.5535	2	1439.81	-1.70877	43.0948	0
	High	SYVNSIVVSPEDTR	1	3	1	unk		0	0	3.4956	2	1565.78	-0.432037	33.3878	0
	High	FTLIGNSYLAPGTSK	1	1	1	unk		0	0	3.37265	2	1568.83	-0.768231	39.4943	0
	High	GFSSEYEIDEGASR	1	4	1	unk		0	0	3.36682	2	1546.67	-0.378	31.0879	0
	High	RcGLDSESAcR	2	1	1	unk	C2(Carbamidomethyl); C10(Carbamidomethyl)	0	0	3.35089	3	1310.56	-1.4498	18.9252	1
	High	RLTYNVFYTVDSER	1	5	1	unk		0	0	3.32095	3	1762.87	-2.92682	37.0729	1
	High	VPcVKPPNKPDGR	1	2	1	unk	C3(Carbamidomethyl)	0	0	3.31856	3	1463.78	-1.34324	22.0209	0
	High	LSGIcGNcDGKR	1	1	1	unk	C5(Carbamidomethyl); C8(Carbamidomethyl)	0	0	3.30682	3	1336.61	0.102572	20.3342	1
	High	VSVIQYGSSPK	1	4	1	unk		0	0	3.3038	2	1164.62	-0.877986	27.5959	0
	High	EKIEcDKDNAIK	1	3	1	unk	C5(Carbamidomethyl)	0	0	3.27687	3	1462.72	-0.931027	18.7695	2
	High	LIASDYASDEIR	1	3	1	unk		0	0	3.2568	2	1352.67	0.681847	31.6189	0
	High	YADTSIVVGIGR	1	4	1	unk		0	0	3.25609	2	1250.67	-0.767641	34.568	0
	High	VDKESGIGYETITTR	1	1	1	unk		0	0	3.21544	3	1668.85	1.38736	29.009	1
	High	cQDDKVTISYYAVER	1	1	1	unk	C1(Carbamidomethyl)	0	0	3.16522	3	1846.86	0.464038	32.2171	1
	High	GDFIFVIGAGSETVK	1	2	1	unk		0	0	3.15467	2	1539.8	-1.39696	43.5145	0
	High	IcQETVIDRR	1	2	1	unk	C2(Carbamidomethyl)	0	0	3.12148	3	1289.66	-0.532786	23.4336	1
	High	LHDTIPVIIEK	1	4	1	unk		0	0	3.06344	2	1277.75	-1.07892	33.3081	0
	High	RVTTTVHYGYDR	1	1	1	unk		0	0	3.05737	3	1467.73	-0.422952	22.7209	1
	High	ESGIGYETITTR	1	1	1	unk		0	0	3.02544	2	1326.65	-1.48673	30.6309	0
	High	YSGScDDGDTYRR	1	1	1	unk	C5(Carbamidomethyl)	0	0	3.02421	3	1551.61	-1.23048	19.3518	1
	High	NHIETVTFTR	1	2	1	unk		0	0	3.02048	3	1217.63	-1.05086	27.1327	0
	High	AINSVLDEEEK	1	2	1	unk		0	0	3.01738	2	1246.62	2.59186	29.6446	0
	High	YLNKPTcEcDTK	1	1	1	unk	C7(Carbamidomethyl); C9(Carbamidomethyl)	0	0	2.99788	3	1528.68	-0.69359	19.9493	0
	High	SQYSVHYNR	1	4	1	unk		0	0	2.99397	3	1153.54	-0.859583	21.901	0
	High	FTTcTPVKDEcVcR	1	1	1	unk	C4(Carbamidomethyl); C11(Carbamidomethyl); C13(Carbamidomethyl)	0	0	2.98918	3	1772.77	-0.889455	25.8257	1
	High	NVVLTSKPNR	1	5	1	unk		0	0	2.97247	3	1127.65	-0.983081	20.6212	0
	High	TFLTYYYTFR	1	4	1	unk		0	0	2.96697	2	1374.67	-3.26533	43.8429	0
	High	GGVFILGSSSQK	1	4	1	unk		0	0	2.94404	2	1179.64	-0.709857	34.3582	0
	High	VLSTPDGSVWR	1	3	1	unk		0	0	2.91563	2	1216.63	-0.295763	33.2205	0
	High	VSFDGDAEAIIK	1	1	1	unk		0	0	2.85683	2	1264.64	-1.84658	36.1501	0
	High	VTTTVHYGYDR	1	1	1	unk		0	0	2.85641	3	1311.63	-0.787388	24.2618	0
	High	ETQNVFcDNLSR	1	3	1	unk	C7(Carbamidomethyl)	0	0	2.85421	2	1482.66	-0.57169	31.7454	0
	High	LGDEVYPR	1	4	1	unk		0	0	2.8461	2	948.479	0.00202825	26.1924	0
	High	TLcSNYcDLcR	1	1	1	unk	C3(Carbamidomethyl); C7(Carbamidomethyl); C10(Carbamidomethyl)	0	0	2.7748	2	1461.59	0.162415	29.622	0
	High	VSILVTDGR	1	4	1	unk		0	0	2.72646	2	959.552	-0.0862728	30.2675	0
	High	NNIVIYNELK	1	2	1	unk		0	0	2.70272	2	1219.67	-1.1115	34.428	0
	High	NRVDLPDLEK	1	4	1	unk		0	0	2.70155	2	1198.64	0.658174	30.1837	1
	High	GYTWDVSQQK	1	6	1	unk		0	0	2.67482	2	1211.57	-1.63014	30.3167	0
	High	GVQcPPINPK	1	2	1	unk	C4(Carbamidomethyl)	0	0	2.62701	2	1109.58	1.60583	24.3821	0
	High	STITEYIHSGGK	1	2	1	unk		0	0	2.62094	2	1292.65	-0.300641	29.5372	0
	High	VEcVEDIR	1	3	1	unk	C3(Carbamidomethyl)	0	0	2.60795	2	1019.48	-0.261762	26.1015	0
	High	AANScVWR	1	4	1	unk	C5(Carbamidomethyl)	0	0	2.60223	2	963.446	-0.226934	25.2431	0
	High	TIVVGLKPTIK	1	7	1	unk		0	0	2.53117	2	1168.77	0.39529	31.063	0
	High	SVLGDALILTSK	1	3	1	unk		0	0	2.52657	2	1216.71	-0.720394	41.973	0
	High	NEGASLcAR	1	4	1	unk	C7(Carbamidomethyl)	0	0	2.50537	2	977.445	-1.50712	20.0347	0
	High	LVDANTSNAR	1	1	1	unk		0	0	2.49635	2	1060.54	-1.33945	18.4634	0
	High	ATcTYTITR	1	5	1	unk	C3(Carbamidomethyl)	0	0	2.48305	2	1086.52	-2.48773	24.8474	0
	High	GTNTYVVFYK	1	3	1	unk		0	0	2.48141	2	1191.6	-1.47916	34.4305	0
	High	cVLGEDSR	1	6	1	unk	C1(Carbamidomethyl)	0	0	2.37587	2	935.425	-0.584926	22.2377	0
	High	STIPVQcPSPYK	1	2	1	unk	C7(Carbamidomethyl)	0	0	2.30386	2	1376.68	-2.12189	28.5666	0
	High	VGIYcTR	1	1	1	unk	C5(Carbamidomethyl)	0	0	2.29746	2	868.432	-2.97306	24.6552	0
	High	TDTIYYSTK	1	1	1	unk		0	0	2.28769	2	1091.52	-1.32462	25.7586	0
	High	NSYLVPVScGK	1	3	1	unk	C9(Carbamidomethyl)	0	0	2.27207	2	1223.61	-1.38931	30.3416	0
unk	{Length: 4807} {Type: 5UTR_CDS_3UTR} {Pfam: WSC domain [PF01822.14, score=628.2]} {Human: WSCD2, WSC domain containing 2 [Source:HGNC Symbol;Acc:29117], e=6e-21} {UniRef50_UPI0005C3BEC3, e=1e-137, PREDICTED: uncharacterized protein LOC105345065 n=1 Tax=Crassostrea gigas RepID=UPI0005C3BEC3 [Invertebrates:Mollusca]} {Drosophila: oxt, peptide O-xylosyltransferase [Source:FlyBase gene name;Acc:FBgn0…	135.675	25.34	8	1	32	37		1602	176.113	8.30908
	A2	Sequence	# PSMs	# Proteins	# Protein Groups	Protein Group Accessions	Modifications	ΔCn	Area	XCorr	Charge	MH+ [Da]	ΔM [ppm]	RT [min]	# Missed Cleavages
	High	KGFAFAGLQNSIEcWcGNQFGR	1	7	2	unk	C14(Carbamidomethyl); C16(Carbamidomethyl)	0	0	6.31332	3	2547.18	4.7265	44.595	1
	High	NSVYATHADISVPSTLGcYK	1	5	4	unk	C18(Carbamidomethyl)	0	0	5.30736	3	2183.04	0.415285	35.0206	0
	High	YFGLQYSSHcFcGNTYGR	1	5	3	unk	C10(Carbamidomethyl); C12(Carbamidomethyl)	0	0	5.01186	3	2216.92	-1.68023	36.1878	0
	High	EQIcGGGWHNSVYATGLTVEQASLK	1	5	3	unk	C4(Carbamidomethyl)	0	0	4.9506	3	2705.29	-2.44884	38.6483	0
	High	YAGVQYSNQcWcGNSYGR	2	5	4	unk	C10(Carbamidomethyl); C12(Carbamidomethyl)	0	0	4.57402	2	2169.89	0.311228	32.4634	0
	High	YAGLQGGNAcYcGDSYGR	1	5	2	unk	C10(Carbamidomethyl); C12(Carbamidomethyl)	0	0	4.42345	2	1968.79	-0.778088	29.4824	0
	High	YAGIQAASYcFcGNR	2	5	3	unk	C10(Carbamidomethyl); C12(Carbamidomethyl)	0	0	4.40287	2	1737.75	1.05409	34.1931	0
	High	ALDADcATPcSVNKK	2	5	3	unk	C6(Carbamidomethyl); C10(Carbamidomethyl)	0	0	4.36157	2	1649.76	-0.810689	22.9274	1
	High	DLPFHSAGTTDVNScVK	2	5	3	unk	C15(Carbamidomethyl)	0	0	4.21931	3	1847.86	0.513212	31.1502	0
	High	DLPILSFSGSTVSINScVK	1	5	4	unk	C17(Carbamidomethyl)	0	0	3.97901	2	2024.04	0.521811	45.4663	0
	High	YAGTQAASYcFcGDK	1	5	4	unk	C10(Carbamidomethyl); C12(Carbamidomethyl)	0	0	3.95609	2	1698.69	0.388154	29.6194	0
	High	ALDADcATPcSVNK	1	5	3	unk	C6(Carbamidomethyl); C10(Carbamidomethyl)	0	0	3.92768	2	1521.67	-1.2805	24.9904	0
	High	LTPLGcYVDKGDR	2	5	4	unk	C6(Carbamidomethyl)	0	0	3.8884	3	1493.74	-1.13835	30.8759	1
	High	YAGLQAGAYcFcGK	1	5	3	unk	C10(Carbamidomethyl); C12(Carbamidomethyl)	0	0	3.75638	2	1565.69	-0.422851	34.5284	0
	High	GFLGTVDVHYcR	1	5	4	unk	C11(Carbamidomethyl)	0	0	3.71931	3	1423.68	-0.0430191	34.2878	0
	High	YFGVQNSNHcFcGDK	1	5	3	unk	C10(Carbamidomethyl); C12(Carbamidomethyl)	0	0	3.60201	3	1832.74	-4.4682	29.1859	0
	High	YFGLQSTScFcGNHFGK	1	5	4	unk	C9(Carbamidomethyl); C11(Carbamidomethyl)	0	0	3.57199	3	2009.86	-0.345936	36.7069	0
	High	NLIYETEYTPSKR	1	5	3	unk		0	0	3.50863	2	1613.82	-0.263587	30.3368	1
	High	SGAVNLNNcR	1	5	3	unk	C9(Carbamidomethyl)	0	0	3.48592	2	1104.52	-0.869055	21.7989	0
	High	TGAITLNNcR	1	7	4	unk	C9(Carbamidomethyl)	0	0	3.46434	2	1119.56	-1.43762	24.9063	0
	High	YGQGAEGScSIK	1	5	4	unk	C9(Carbamidomethyl)	0	0	3.44692	2	1256.56	-1.71722	21.2861	0
	High	GFAFAGLQNSIEcWcGNQFGR	1	7	2	unk	C13(Carbamidomethyl); C15(Carbamidomethyl)	0	0	3.25967	3	2419.07	-0.44812	47.7212	0
	High	YGPLSSDKcNK	1	4	1	unk	C9(Carbamidomethyl)	0	0	3.17987	3	1268.59	0.0902934	21.0482	1
	High	APNYTNLGcYR	1	2	2	unk	C9(Carbamidomethyl)	0	0	3.1619	2	1328.6	-0.332208	30.9733	0
	High	YGQVEDVR	1	7	4	unk		0	0	2.88755	2	965.468	-0.995682	22.85	0
	High	TLGcFIDTGNR	1	4	3	unk	C4(Carbamidomethyl)	0	0	2.88	2	1253.59	-1.71078	33.4177	0
	High	SLEQSVNSDR	1	5	4	unk		0	0	2.82784	2	1134.54	-1.81103	22.4227	0
	High	NLIYETEYTPSK	1	5	3	unk		0	0	2.67992	2	1457.71	-0.679112	32.7632	0
	High	TYIGcYIDSGAR	1	4	2	unk	C5(Carbamidomethyl)	0	0	2.5339	2	1375.63	-0.506391	33.5629	0
	High	DLPLKAEVK	1	4	3	unk		0	0	2.51844	2	1012.6	-1.05922	27.5741	1
	High	DEIcGAGWR	1	5	3	unk	C4(Carbamidomethyl)	0	0	2.46899	2	1063.46	0.762795	29.4082	0
	High	cSELGYK	1	6	2	unk	C1(Carbamidomethyl)	0	0	2.39048	2	856.386	-0.790803	22.0159	0
unk	{Length: 8725} {Type: 5UTR_CDS_3UTR} {Pfam: von Willebrand factor type D domain [PF00094.20, score=43.8]} {Human: VWF, von Willebrand factor [Source:HGNC Symbol;Acc:12726], e=8e-08} {Drosophila: Apoltp, Apolipoprotein lipid transfer particle [Source:FlyBase gene name;Acc:FBgn0032136], e=2e-15} {RNA815_31.1} {RNA1310_66} - [RNA1509_230_1]	134.012	9.46	5	2	25	35		2908	324.36	11.1216
	A2	Sequence	# PSMs	# Proteins	# Protein Groups	Protein Group Accessions	Modifications	ΔCn	Area	XCorr	Charge	MH+ [Da]	ΔM [ppm]	RT [min]	# Missed Cleavages
	High	AADScLISVHPLYQGR	2	2	2	unk	C5(Carbamidomethyl)	0	0	5.93382	2	1786.89	-0.475275	34.8544	0
	High	TAIKDAAEDDDVIGYGAAK	2	10	4	unk		0	0	5.73487	2	1922.93	-0.84065	30.2746	1
	High	LDKFYESGSSGDNQLAK	1	5	1	unk		0	0	5.20353	3	1858.88	-1.61547	27.5835	1
	High	QFEPEcTTELALDADNK	3	12	5	unk	C6(Carbamidomethyl)	0	0	5.07226	2	1980.87	-5.57632	35.839	0
	High	YSDALYALPVSDEHLFGSYSELEAALDNLR	1	4	3	unk		0	0	4.67591	3	3358.61	-1.69809	52.7669	0
	High	SETPYAAVEGEIIYSK	1	2	2	unk		0	0	4.53638	2	1756.86	-1.58103	39.5244	0
	High	YLAETIQLILNGDIR	2	2	2	unk		0	0	4.47353	2	1731.96	-1.8293	51.131	0
	High	SVKDQIFVHTISK	1	11	5	unk		0	0	4.47161	3	1501.84	-1.10818	29.3733	1
	High	LNDKTESLPLEK	2	2	2	unk		0	0	4.38663	2	1386.75	-1.10476	27.0616	1
	High	DAAEDDDVIGYGAAK	1	10	4	unk		0	0	3.94833	2	1509.67	-0.231677	30.255	0
	High	DFEcSAFSIVQEYR	1	2	2	unk	C4(Carbamidomethyl)	0	0	3.87271	2	1750.77	-2.20705	44.5268	0
	High	SLVANEIASHLR	2	8	4	unk		0	0	3.75884	3	1309.72	-1.24037	35.8262	0
	High	FYESGSSGDNQLAK	1	5	1	unk		0	0	3.75552	2	1502.67	-2.27622	25.345	0
	High	DSSGDcYNWFGSR	1	2	2	unk	C6(Carbamidomethyl)	0	0	3.6335	2	1550.6	-0.033635	38.1915	0
	High	REGDLVTVR	1	2	2	unk		0	0	3.43248	2	1044.58	-0.986446	23.7122	1
	High	DFEcSAFSIVQEYRR	1	2	2	unk	C4(Carbamidomethyl)	0	0	3.41598	3	1906.87	-0.361006	41.8148	1
	High	cVAcQVDSEGPIVK	2	2	2	unk	C1(Carbamidomethyl); C4(Carbamidomethyl)	0	0	3.38084	3	1561.73	-0.514997	28.5283	0
	High	cKAEGISVR	2	2	2	unk	C1(Carbamidomethyl)	0	0	3.29965	3	1019.53	-0.975735	20.1897	1
	High	YTVWRPEcIDAcLR	1	2	2	unk	C8(Carbamidomethyl); C12(Carbamidomethyl)	0	0	3.18172	3	1838.87	-1.26094	37.5159	0
	High	WSSYSAPQIVLRR	1	2	2	unk		0	0	3.10356	3	1562.84	-2.14548	34.5057	1
	High	VLGLAGSNDGRR	2	2	2	unk		0	0	2.99053	3	1214.66	-1.31715	24.5393	1
	High	RPcSYLIAR	1	2	2	unk	C3(Carbamidomethyl)	0	0	2.98306	3	1135.6	-0.524866	26.3303	0
	High	WSSYSAPQIVLR	1	2	2	unk		0	0	2.98116	2	1406.74	-1.30015	37.6168	0
	High	VLGLAGSNDGR	1	2	2	unk		0	0	2.57089	2	1058.56	-1.34011	27.3917	0
	High	EGDLVTVR	1	2	2	unk		0	0	2.43685	2	888.479	-0.00908998	26.0964	0
unk	{Length: 4872} {Type: 5UTR_CDS_3UTR} {Pfam: WSC domain [PF01822.14, score=628.6]} {Human: WSCD2, WSC domain containing 2 [Source:HGNC Symbol;Acc:29117], e=6e-21} {UniRef50_UPI0005C3BEC3, e=1e-136, PREDICTED: uncharacterized protein LOC105345065 n=1 Tax=Crassostrea gigas RepID=UPI0005C3BEC3 [Invertebrates:Mollusca]} {Drosophila: oxt, peptide O-xylosyltransferase [Source:FlyBase gene name;Acc:FBgn0…	131.975	24.34	6	1	31	36		1623	178.294	8.22119
	A2	Sequence	# PSMs	# Proteins	# Protein Groups	Protein Group Accessions	Modifications	ΔCn	Area	XCorr	Charge	MH+ [Da]	ΔM [ppm]	RT [min]	# Missed Cleavages
	High	KGFAFAGLQNSIEcWcGNQFGR	1	7	2	unk	C14(Carbamidomethyl); C16(Carbamidomethyl)	0	0	6.31332	3	2547.18	4.7265	44.595	1
	High	NSVYATHADISVPSTLGcYK	1	5	4	unk	C18(Carbamidomethyl)	0	0	5.30736	3	2183.04	0.415285	35.0206	0
	High	YFGLQYSSHcFcGNTYGR	1	5	3	unk	C10(Carbamidomethyl); C12(Carbamidomethyl)	0	0	5.01186	3	2216.92	-1.68023	36.1878	0
	High	EQIcGGGWHNSVYATGLTVEQASLK	1	5	3	unk	C4(Carbamidomethyl)	0	0	4.9506	3	2705.29	-2.44884	38.6483	0
	High	YAGVQYSNQcWcGNSYGR	2	5	4	unk	C10(Carbamidomethyl); C12(Carbamidomethyl)	0	0	4.57402	2	2169.89	0.311228	32.4634	0
	High	YAGLQGGNAcYcGDSYGR	1	5	2	unk	C10(Carbamidomethyl); C12(Carbamidomethyl)	0	0	4.42345	2	1968.79	-0.778088	29.4824	0
	High	YAGIQAASYcFcGNR	2	5	3	unk	C10(Carbamidomethyl); C12(Carbamidomethyl)	0	0	4.40287	2	1737.75	1.05409	34.1931	0
	High	ALDADcATPcSVNKK	2	5	3	unk	C6(Carbamidomethyl); C10(Carbamidomethyl)	0	0	4.36157	2	1649.76	-0.810689	22.9274	1
	High	DLPFHSAGTTDVNScVK	2	5	3	unk	C15(Carbamidomethyl)	0	0	4.21931	3	1847.86	0.513212	31.1502	0
	High	DLPILSFSGSTVSINScVK	1	5	4	unk	C17(Carbamidomethyl)	0	0	3.97901	2	2024.04	0.521811	45.4663	0
	High	YAGTQAASYcFcGDK	1	5	4	unk	C10(Carbamidomethyl); C12(Carbamidomethyl)	0	0	3.95609	2	1698.69	0.388154	29.6194	0
	High	ALDADcATPcSVNK	1	5	3	unk	C6(Carbamidomethyl); C10(Carbamidomethyl)	0	0	3.92768	2	1521.67	-1.2805	24.9904	0
	High	LTPLGcYVDKGDR	2	5	4	unk	C6(Carbamidomethyl)	0	0	3.8884	3	1493.74	-1.13835	30.8759	1
	High	YAGLQAGAYcFcGK	1	5	3	unk	C10(Carbamidomethyl); C12(Carbamidomethyl)	0	0	3.75638	2	1565.69	-0.422851	34.5284	0
	High	GFLGTVDVHYcR	1	5	4	unk	C11(Carbamidomethyl)	0	0	3.71931	3	1423.68	-0.0430191	34.2878	0
	High	YFGVQNSNHcFcGDK	1	5	3	unk	C10(Carbamidomethyl); C12(Carbamidomethyl)	0	0	3.60201	3	1832.74	-4.4682	29.1859	0
	High	YFGLQSTScFcGNHFGK	1	5	4	unk	C9(Carbamidomethyl); C11(Carbamidomethyl)	0	0	3.57199	3	2009.86	-0.345936	36.7069	0
	High	NLIYETEYTPSKR	1	5	3	unk		0	0	3.50863	2	1613.82	-0.263587	30.3368	1
	High	SGAVNLNNcR	1	5	3	unk	C9(Carbamidomethyl)	0	0	3.48592	2	1104.52	-0.869055	21.7989	0
	High	TGAITLNNcR	1	7	4	unk	C9(Carbamidomethyl)	0	0	3.46434	2	1119.56	-1.43762	24.9063	0
	High	YGQGAEGScSIK	1	5	4	unk	C9(Carbamidomethyl)	0	0	3.44692	2	1256.56	-1.71722	21.2861	0
	High	GFAFAGLQNSIEcWcGNQFGR	1	7	2	unk	C13(Carbamidomethyl); C15(Carbamidomethyl)	0	0	3.25967	3	2419.07	-0.44812	47.7212	0
	High	YGQVEDVR	1	7	4	unk		0	0	2.88755	2	965.468	-0.995682	22.85	0
	High	TLGcFIDTGNR	1	4	3	unk	C4(Carbamidomethyl)	0	0	2.88	2	1253.59	-1.71078	33.4177	0
	High	SLEQSVNSDR	1	5	4	unk		0	0	2.82784	2	1134.54	-1.81103	22.4227	0
	High	NLIYETEYTPSK	1	5	3	unk		0	0	2.67992	2	1457.71	-0.679112	32.7632	0
	High	APTYTSLGcYR	1	2	1	unk	C9(Carbamidomethyl)	0	0	2.6409	2	1288.6	-0.685373	30.8396	0
	High	TYIGcYIDSGAR	1	4	2	unk	C5(Carbamidomethyl)	0	0	2.5339	2	1375.63	-0.506391	33.5629	0
	High	DLPLKAEVK	1	4	3	unk		0	0	2.51844	2	1012.6	-1.05922	27.5741	1
	High	DEIcGAGWR	1	5	3	unk	C4(Carbamidomethyl)	0	0	2.46899	2	1063.46	0.762795	29.4082	0
	High	cSELGYK	1	6	2	unk	C1(Carbamidomethyl)	0	0	2.39048	2	856.386	-0.790803	22.0159	0
unk	{Length: 2782} {Type: 5UTR_CDS_3UTR} {Pfam: WSC domain [PF01822.14, score=379.6]} {Human: WSCD2, WSC domain containing 2 [Source:HGNC Symbol;Acc:29117], e=4e-14} {UniRef50_UPI0005C3BEC3, e=1e-121, PREDICTED: uncharacterized protein LOC105345065 n=1 Tax=Crassostrea gigas RepID=UPI0005C3BEC3 [Invertebrates:Mollusca]} {Drosophila: oxt, peptide O-xylosyltransferase [Source:FlyBase gene name;Acc:FBgn0…	116.419	37.58	2	1	27	32		926	102.147	8.44092
	A2	Sequence	# PSMs	# Proteins	# Protein Groups	Protein Group Accessions	Modifications	ΔCn	Area	XCorr	Charge	MH+ [Da]	ΔM [ppm]	RT [min]	# Missed Cleavages
	High	NSVYATHADISVPSTLGcYK	1	5	4	unk	C18(Carbamidomethyl)	0	0	5.30736	3	2183.04	0.415285	35.0206	0
	High	YFGLQYSSHcFcGNTYGR	1	5	3	unk	C10(Carbamidomethyl); C12(Carbamidomethyl)	0	0	5.01186	3	2216.92	-1.68023	36.1878	0
	High	EQIcGGGWHNSVYATGLTVEQASLK	1	5	3	unk	C4(Carbamidomethyl)	0	0	4.9506	3	2705.29	-2.44884	38.6483	0
	High	YAGVQYSNQcWcGNSYGR	2	5	4	unk	C10(Carbamidomethyl); C12(Carbamidomethyl)	0	0	4.57402	2	2169.89	0.311228	32.4634	0
	High	YAGIQAASYcFcGNR	2	5	3	unk	C10(Carbamidomethyl); C12(Carbamidomethyl)	0	0	4.40287	2	1737.75	1.05409	34.1931	0
	High	ALDADcATPcSVNKK	2	5	3	unk	C6(Carbamidomethyl); C10(Carbamidomethyl)	0	0	4.36157	2	1649.76	-0.810689	22.9274	1
	High	DLPFHSAGTTDVNScVK	2	5	3	unk	C15(Carbamidomethyl)	0	0	4.21931	3	1847.86	0.513212	31.1502	0
	High	DLPILSFSGSTVSINScVK	1	5	4	unk	C17(Carbamidomethyl)	0	0	3.97901	2	2024.04	0.521811	45.4663	0
	High	YAGTQAASYcFcGDK	1	5	4	unk	C10(Carbamidomethyl); C12(Carbamidomethyl)	0	0	3.95609	2	1698.69	0.388154	29.6194	0
	High	ALDADcATPcSVNK	1	5	3	unk	C6(Carbamidomethyl); C10(Carbamidomethyl)	0	0	3.92768	2	1521.67	-1.2805	24.9904	0
	High	LTPLGcYVDKGDR	2	5	4	unk	C6(Carbamidomethyl)	0	0	3.8884	3	1493.74	-1.13835	30.8759	1
	High	YAGLQAGAYcFcGK	1	5	3	unk	C10(Carbamidomethyl); C12(Carbamidomethyl)	0	0	3.75638	2	1565.69	-0.422851	34.5284	0
	High	GFLGTVDVHYcR	1	5	4	unk	C11(Carbamidomethyl)	0	0	3.71931	3	1423.68	-0.0430191	34.2878	0
	High	YFGVQNSNHcFcGDK	1	5	3	unk	C10(Carbamidomethyl); C12(Carbamidomethyl)	0	0	3.60201	3	1832.74	-4.4682	29.1859	0
	High	YFGLQSTScFcGNHFGK	1	5	4	unk	C9(Carbamidomethyl); C11(Carbamidomethyl)	0	0	3.57199	3	2009.86	-0.345936	36.7069	0
	High	NLIYETEYTPSKR	1	5	3	unk		0	0	3.50863	2	1613.82	-0.263587	30.3368	1
	High	SGAVNLNNcR	1	5	3	unk	C9(Carbamidomethyl)	0	0	3.48592	2	1104.52	-0.869055	21.7989	0
	High	TGAITLNNcR	1	7	4	unk	C9(Carbamidomethyl)	0	0	3.46434	2	1119.56	-1.43762	24.9063	0
	High	YGQGAEGScSIK	1	5	4	unk	C9(Carbamidomethyl)	0	0	3.44692	2	1256.56	-1.71722	21.2861	0
	High	APNYTNLGcYR	1	2	2	unk	C9(Carbamidomethyl)	0	0	3.1619	2	1328.6	-0.332208	30.9733	0
	High	YGQVEDVR	1	7	4	unk		0	0	2.88755	2	965.468	-0.995682	22.85	0
	High	TLGcFIDTGNR	1	4	3	unk	C4(Carbamidomethyl)	0	0	2.88	2	1253.59	-1.71078	33.4177	0
	High	TYIGcFIDSSAR	1	1	1	unk	C5(Carbamidomethyl)	0	0	2.84472	2	1389.64	-1.66843	37.4806	0
	High	SLEQSVNSDR	1	5	4	unk		0	0	2.82784	2	1134.54	-1.81103	22.4227	0
	High	NLIYETEYTPSK	1	5	3	unk		0	0	2.67992	2	1457.71	-0.679112	32.7632	0
	High	DLPLKAEVK	1	4	3	unk		0	0	2.51844	2	1012.6	-1.05922	27.5741	1
	High	DEIcGAGWR	1	5	3	unk	C4(Carbamidomethyl)	0	0	2.46899	2	1063.46	0.762795	29.4082	0
unk	{Length: 15710} {Type: 5UTR_CDS_3UTR} {Pfam: von Willebrand factor type A domain [PF13519.1, score=85.1]} {Human: ZAN, zonadhesin [Source:HGNC Symbol;Acc:12857], e=2e-32} {UniRef50_K1Q8Z0, e=1e-43, IgGFc-binding protein n=4 Tax=Crassostrea gigas RepID=K1Q8Z0_CRAGI [Invertebrates:Mollusca]} {Drosophila: Hml, Hemolectin [Source:FlyBase gene name;Acc:FBgn0029167], e=9e-17} {Celegans: him-4, Caenorha…	106.195	7.5	2	19	32	32		5237	611.069	10.1841
	A2	Sequence	# PSMs	# Proteins	# Protein Groups	Protein Group Accessions	Modifications	ΔCn	Area	XCorr	Charge	MH+ [Da]	ΔM [ppm]	RT [min]	# Missed Cleavages
	High	KVSEGQcDTTDScTKPVIYER	1	2	2	unk	C7(Carbamidomethyl); C13(Carbamidomethyl)	0	0	6.1591	4	2473.13	-0.796103	24.5122	1
	High	ScVIDLSLLEEQQTLLK	1	1	1	unk	C2(Carbamidomethyl)	0	0	5.0604	2	1989.06	2.2422	46.5464	0
	High	GLcGNcDGDASNDLTDR	1	1	1	unk	C3(Carbamidomethyl); C6(Carbamidomethyl)	0	0	4.29426	2	1839.72	0.0690161	26.7332	0
	High	ASSGGDcPEYSLSGIEDALK	1	1	1	unk	C7(Carbamidomethyl)	0	0	4.04568	2	2055.91	-3.49593	42.6409	0
	High	FSNYVIATFGDPYVR	1	1	1	unk		0	0	3.6043	2	1748.86	-4.18565	44.017	0
	High	STHVPVEPScKPR	1	2	2	unk	C10(Carbamidomethyl)	0	0	3.60317	3	1493.75	-1.97566	20.3243	0
	High	TNQIVTSNYIYTAK	1	2	1	unk		0	0	3.56689	2	1615.83	0.785108	32.768	0
	High	TAHVIcGcPKPTK	1	2	2	unk	C6(Carbamidomethyl); C8(Carbamidomethyl)	0	0	3.48394	3	1468.74	-1.83933	18.9152	0
	High	SSGSAIAGYQK	1	2	2	unk		0	0	3.46044	2	1068.53	-0.248397	22.0535	0
	High	QNVVQDDELINcK	1	1	1	unk	C12(Carbamidomethyl)	0	0	3.44343	2	1574.74	-2.01094	30.7158	0
	High	SSGTWVTSQVTWK	1	2	2	unk		0	0	3.4337	2	1466.73	0.57801	36.6845	0
	High	GHIITYTAVNFVK	1	2	2	unk		0	0	3.40502	3	1462.8	-1.01494	35.2438	0
	High	KSTHVPVEPScKPR	1	2	2	unk	C11(Carbamidomethyl)	0	0	3.37321	3	1621.85	-0.840727	18.2576	1
	High	HTQIITVATGDLcK	1	1	1	unk	C13(Carbamidomethyl)	0	0	3.25792	3	1556.81	-0.0466042	31.7029	0
	High	TIVQPTEcKPR	1	1	1	unk	C8(Carbamidomethyl)	0	0	3.23743	3	1328.7	-0.156223	21.3866	0
	High	SAAGVQINR	1	1	1	unk		0	0	3.20781	2	915.501	-0.114019	21.4841	0
	High	WYSTLYSVTPIFDR	1	2	1	unk		0	0	3.19278	2	1747.86	-2.77937	45.9985	0
	High	IEHEIcDcEPIHNR	1	2	2	unk	C6(Carbamidomethyl); C8(Carbamidomethyl)	0	0	3.18694	3	1821.8	1.97943	24.0005	0
	High	SVLFLFTDAAAK	1	1	1	unk		0	0	3.16229	2	1282.7	0.31663	45.6133	0
	High	LLFVDNQPTLVPHR	1	1	1	unk		0	0	3.15287	3	1648.92	-0.626204	38.0198	0
	High	ATGWATDYISEAR	1	1	1	unk		0	0	3.13711	2	1440.67	-1.59509	36.0048	0
	High	ITYEVcYcNKR	1	1	1	unk	C6(Carbamidomethyl); C8(Carbamidomethyl)	0	0	3.05671	3	1505.69	-0.719104	26.7902	1
	High	LTTITESLDEK	1	2	2	unk		0	0	2.95413	2	1249.66	4.22276	31.2028	0
	High	LETIScTcQK	1	2	2	unk	C6(Carbamidomethyl); C8(Carbamidomethyl)	0	0	2.79723	2	1239.57	-0.378519	23.3045	0
	High	SEESVEEIER	1	1	1	unk		0	0	2.78167	2	1206.55	-1.01321	25.6187	0
	High	TEESSFVDAK	1	2	2	unk		0	0	2.71186	2	1112.51	-0.762309	25.3075	0
	High	YYILDGSGNcVK	1	2	2	unk	C10(Carbamidomethyl)	0	0	2.69358	2	1388.65	-1.30306	32.6936	0
	High	ASLEGTcScR	1	1	1	unk	C7(Carbamidomethyl); C9(Carbamidomethyl)	0	0	2.63515	2	1140.48	-1.64835	19.8814	0
	High	LLSPcNAScIR	1	2	1	unk	C5(Carbamidomethyl); C9(Carbamidomethyl)	0	0	2.62263	2	1290.63	-0.597896	29.2114	0
	High	SIScPDPPEYK	1	2	1	unk	C4(Carbamidomethyl)	0	0	2.5623	2	1292.58	-2.42759	26.5798	0
	High	ScNIVIK	1	2	2	unk	C2(Carbamidomethyl)	0	0	2.54975	2	833.455	0.241715	24.6603	0
	High	LAQccVVR	1	1	1	unk	C4(Carbamidomethyl); C5(Carbamidomethyl)	0	0	2.36086	2	1005.5	-0.612514	22.4277	0
unk	{Length: 2610} {Type: 5UTR_CDS_3UTR} {Pfam: Immunoglobulin I-set domain [PF07679.11, score=43.6]} {Drosophila: CG13506, , e=7e-05} {RNA815_3639} {RNA1310_10769} - [RNA1509_42_3]	96.4855	20.14	5	7	17	25		869	97.9328	7.1665
	A2	Sequence	# PSMs	# Proteins	# Protein Groups	Protein Group Accessions	Modifications	ΔCn	Area	XCorr	Charge	MH+ [Da]	ΔM [ppm]	RT [min]	# Missed Cleavages
	High	GSANHYTVGIDDVKESDAGVYGcR	2	6	2	unk	C23(Carbamidomethyl)	0	0	6.52854	3	2570.16	2.27302	31.1281	1
	High	ITTNPHEPLKDHSTTSTSFFNLQR	2	1	1	unk		0	0	5.81748	4	2771.38	0.644561	32.4507	1
	High	DGWTLFHTNYEAScLK	2	1	1	unk	C14(Carbamidomethyl)	0	0	5.7466	2	1941.87	-4.83154	40.8072	0
	High	FGDDFLLEcPcTGKR	1	6	2	unk	C9(Carbamidomethyl); C11(Carbamidomethyl)	0	0	5.0692	3	1814.82	-0.171898	37.2668	1
	High	GSANHYTVGIDDVK	1	6	2	unk		0	0	4.82591	2	1475.71	-2.2194	27.7825	0
	High	AHHPcPPDSIEER	3	1	1	unk	C5(Carbamidomethyl)	0	0	4.59251	3	1544.69	-0.737845	21.4416	0
	High	SIDVQVLPLLEPADHR	3	6	2	unk		0	0	3.93906	2	1801.98	-0.271419	42.9157	0
	High	FGDDFLLEcPcTGK	1	6	2	unk	C9(Carbamidomethyl); C11(Carbamidomethyl)	0	0	3.79468	2	1658.72	-1.29306	40.0173	0
	High	DHSTTSTSFFNLQR	1	1	1	unk		0	0	3.48955	3	1640.77	0.198352	35.2713	0
	High	ATFDLIIDSAGPK	1	5	2	unk		0	0	3.3909	2	1347.71	-2.01463	40.4751	0
	High	ITTNPHEPLK	1	1	1	unk		0	0	3.27559	3	1149.62	-1.51826	21.6609	0
	High	DAETLADFLAR	2	6	2	unk		0	0	3.02777	2	1221.61	-0.442095	43.5498	0
	High	ESDAGVYGcR	1	6	2	unk	C9(Carbamidomethyl)	0	0	2.91871	2	1113.46	-0.489785	21.5216	0
	High	TIALTVEPcIK	1	6	2	unk	C9(Carbamidomethyl)	0	0	2.85178	2	1244.69	0.193599	35.391	0
	High	ENEEFLcR	1	4	1	unk	C7(Carbamidomethyl)	0	0	2.49788	2	1096.47	-0.787866	28.254	0
	High	NEFGSVISR	1	1	1	unk		0	0	2.31417	2	1008.51	0.706961	30.1698	0
	High	WITHDTFYSTLIVEK	1	6	2	unk		0	0	2.27091	2	1852.94	-2.23215	40.6481	0
unk	{Length: 1770} {Type: 5UTR_CDS_3UTR} {Pfam: Domain of unknown function (DUF1943) [PF09172.6, score=125.5]} {UniRef50_W8GPP1, e=9e-29, Beta-1,3-glucan-binding protein n=2 Tax=Astacidae RepID=W8GPP1_ASTAS [Invertebrates:Arthropoda]} {Drosophila: Apoltp, Apolipoprotein lipid transfer particle [Source:FlyBase gene name;Acc:FBgn0032136], e=8e-14} {Celegans: vit-6, Caenorhabditis elegans Protein VIT-6,…	86.148	44.14	2	2	21	24		589	65.3371	9.08545
	A2	Sequence	# PSMs	# Proteins	# Protein Groups	Protein Group Accessions	Modifications	ΔCn	Area	XCorr	Charge	MH+ [Da]	ΔM [ppm]	RT [min]	# Missed Cleavages
	High	KYSQSEPSSEEAPATAQQPDDLTDEQR	1	2	1	unk		0	0	7.1115	3	3007.34	-0.886445	26.4539	1
	High	KYSQSEPSSEEAPATAQQPDDLTDEQRR	1	2	1	unk		0	0	6.58779	4	3163.44	-0.572016	25.34	2
	High	AQIGSVEYLATGSVRPDSEK	1	3	2	unk		0	0	5.5526	3	2107.06	-2.40272	33.6974	0
	High	GQYYSPALEAGAQAEVPIVFSAQSAIPR	1	3	2	unk		0	0	4.4394	3	2920.48	-2.58029	45.8644	0
	High	AGIQSSTSFLSSTGVR	1	3	3	unk		0	0	4.39002	2	1597.82	0.121167	35.3784	0
	High	ILQcPSSYQLFLEK	1	3	3	unk	C4(Carbamidomethyl)	0	0	3.76711	2	1725.89	-1.04134	40.6155	0
	High	QSVAEVKTEVK	1	2	2	unk		0	0	3.75239	3	1217.67	-0.42823	21.7489	1
	High	SENQLQLLIGDR	1	3	3	unk		0	0	3.62868	2	1385.74	-1.09494	40.1562	0
	High	SENQLQLLIGDRK	1	3	3	unk		0	0	3.49471	3	1513.83	0.400435	36.0701	1
	High	RQYSNVLK	2	3	2	unk		0	0	3.40017	3	1007.56	-1.105	21.4891	1
	High	TESLPNcQTSPcK	1	3	3	unk	C7(Carbamidomethyl); C12(Carbamidomethyl)	0	0	3.33823	2	1521.67	-0.705809	23.292	0
	High	QESHYVTNLR	1	3	3	unk		0	0	3.26681	2	1246.62	-1.3886	23.5662	0
	High	ALTPQQASVQSER	2	3	3	unk		0	0	3.08542	2	1414.73	-0.41593	23.8215	0
	High	IAAFQALAR	2	3	2	unk		0	0	2.9939	2	960.562	-0.861119	33.9722	0
	High	SDDFSAFEVNYK	1	3	3	unk		0	0	2.90217	2	1421.62	-1.03424	37.6948	0
	High	LIEQTYSLIAK	1	3	2	unk		0	0	2.90191	2	1278.73	-0.975754	35.6216	0
	High	QLLDRTEADR	1	3	2	unk		0	0	2.84205	3	1216.63	-0.489241	22.9122	1
	High	TVAVDAIFER	1	3	3	unk		0	0	2.82904	2	1120.6	-0.85563	37.6244	0
	High	FSGLTPVLLPIATTK	1	4	2	unk		0	0	2.80516	2	1557.92	-1.11935	45.1614	0
	High	GVIIQGEVHPK	1	3	2	unk		0	0	2.61958	2	1176.67	-1.62564	24.9752	0
	High	VQVTLEHK	1	6	3	unk		0	0	2.2787	2	953.542	0.127147	21.9436	0
unk	{Length: 7877} {Type: 5UTR_CDS_3UTR} {Pfam: von Willebrand factor type D domain [PF00094.20, score=208.8]} {Human: MUC5B, mucin 5B, oligomeric mucus/gel-forming [Source:HGNC Symbol;Acc:7516], e=1e-118} {UniRef50_UPI0005C3AA23, e=0.0, PREDICTED: mucin-17-like n=1 Tax=Crassostrea gigas RepID=UPI0005C3AA23 [Invertebrates:Mollusca]} {Drosophila: Hml, Hemolectin [Source:FlyBase gene name;Acc:FBgn00291…	76.2873	9.75	9	19	19	21		2625	281.97	5.70654
	A2	Sequence	# PSMs	# Proteins	# Protein Groups	Protein Group Accessions	Modifications	ΔCn	Area	XCorr	Charge	MH+ [Da]	ΔM [ppm]	RT [min]	# Missed Cleavages
	High	SANSAEDVATcSNNFIEcASIGGLGLQTNR	2	7	1	unk	C11(Carbamidomethyl); C18(Carbamidomethyl)	0	0	6.73182	3	3156.43	-0.962152	43.1123	0
	High	SVTLAAGTRPSVIIDGVDFTNSLPYENVR	1	1	1	unk		0	0	6.39584	3	3091.6	-1.2438	44.7419	0
	High	VNHcDGHDDcGDGSDEIGcK	1	2	1	unk	C4(Carbamidomethyl); C10(Carbamidomethyl); C19(Carbamidomethyl)	0	0	5.13255	4	2246.81	-0.389291	19.3099	0
	High	LSIISSTPGLITSIQLYK	2	6	1	unk		0	0	4.80652	2	1934.12	-0.264913	47.1056	0
	High	SASLGVNSYADR	1	5	1	unk		0	0	3.45366	2	1239.6	0.715021	26.929	0
	High	TFDGLTFEYQGR	1	2	1	unk		0	0	3.32662	2	1433.66	-5.63221	38.6181	0
	High	LKETPITGR	1	3	1	unk		0	0	3.24836	3	1014.59	-1.29226	20.9987	1
	High	IEGLcGNFDSK	1	1	1	unk	C5(Carbamidomethyl)	0	0	3.14149	2	1239.57	0.160743	31.1528	0
	High	SSGVAATFTLVK	1	6	1	unk		0	0	3.124	2	1180.66	-0.928104	35.9357	0
	High	FTLFTQLVSDQLGLR	1	2	1	unk		0	0	2.96013	2	1737.95	-0.593298	51.3504	0
	High	QSEcTcLDR	1	2	1	unk	C4(Carbamidomethyl); C6(Carbamidomethyl)	0	0	2.93546	2	1168.47	-0.595782	20.5141	0
	High	KGVNVYLTVR	1	1	1	unk		0	0	2.92643	3	1148.68	0.843403	30.1405	1
	High	KVDILGYYYR	1	1	1	unk		0	0	2.83815	2	1289.69	0.866646	36.5416	1
	High	QLSLQTYIR	1	3	1	unk		0	0	2.83277	2	1121.63	-0.84039	36.7369	0
	High	WQcTYNPNcPK	1	1	1	unk	C3(Carbamidomethyl); C9(Carbamidomethyl)	0	0	2.76591	2	1467.61	-0.992538	26.5568	0
	High	LSVFGcFEK	1	5	1	unk	C6(Carbamidomethyl)	0	0	2.60206	2	1086.53	-0.597738	38.4974	0
	High	DYAESVcGAIK	1	2	1	unk	C7(Carbamidomethyl)	0	0	2.4984	2	1212.56	-0.704	30.681	0
	High	IPGQGLTATK	1	5	1	unk		0	0	2.44099	2	985.569	1.00536	24.6303	0
	High	DTVIcDQcK	1	2	1	unk	C5(Carbamidomethyl); C8(Carbamidomethyl)	0	0	2.35206	2	1138.48	-4.09847	21.8166	0
unk	{Length: 962} {Type: 5UTR_CDS} {Pfam: Lipoprotein amino terminal region [PF01347.17, score=102.5]} {Human: APOB, apolipoprotein B (including Ag(x) antigen) [Source:HGNC Symbol;Acc:603], e=1e-06} {UniRef50_UPI000344698D, e=2e-21, PREDICTED: apolipophorins-like n=1 Tax=Mustela putorius furo RepID=UPI000344698D [Mammals:Chordata]} {Drosophila: Apoltp, Apolipoprotein lipid transfer particle [Source:F…	74.2843	40.19	5	1	12	19		321	35.2149	6.75635
	A2	Sequence	# PSMs	# Proteins	# Protein Groups	Protein Group Accessions	Modifications	ΔCn	Area	XCorr	Charge	MH+ [Da]	ΔM [ppm]	RT [min]	# Missed Cleavages
	High	LTLKNEESGLISALHEVSKR	1	3	2	unk		0	0	5.29242	4	2224.24	3.38634	39.6724	2
	High	AGNVYTYDFDQSVELSSELNPSQASR	1	4	1	unk		0	0	5.28355	3	2877.32	1.35262	42.9486	0
	High	NEESGLISALHEVSKR	1	3	2	unk		0	0	4.79401	3	1768.92	-1.01414	36.11	1
	High	HQSDSIEEKIR	1	3	2	unk		0	0	4.65535	3	1341.67	-0.649505	21.8735	1
	High	NEESGLISALHEVSK	2	3	2	unk		0	0	4.65249	2	1612.82	-0.356537	37.3147	0
	High	KLNYQSYPLLGVK	2	4	2	unk		0	0	4.50749	2	1522.86	-1.59709	35.7797	1
	High	VGDLDDASSLSPR	2	5	2	unk		0	0	4.04144	2	1331.64	0.202207	29.7869	0
	High	DILGDcWTEYTPEGPNTLVK	2	5	2	unk	C6(Carbamidomethyl)	0	0	3.9353	2	2308.07	-3.03089	43.8455	0
	High	GLLSQLQVSTEQR	2	5	2	unk		0	0	3.57604	2	1458.79	-0.973992	37.3345	0
	High	RGLLSQLQVSTEQR	1	5	2	unk		0	0	3.54761	3	1614.89	-1.59683	34.1509	1
	High	VVELcPGAEETR	2	5	2	unk	C5(Carbamidomethyl)	0	0	3.24234	2	1359.65	-2.31154	27.5505	0
	High	LNYQSYPLLGVK	2	4	2	unk		0	0	2.86848	2	1394.77	-1.4817	39.2355	0
unk	{Length: 1814} {Type: 5UTR_CDS_3UTR} {Pfam: Tubulin/FtsZ family, GTPase domain [PF00091.20, score=235.5]} {Human: TUBB2C, tubulin, beta 2C [Source:HGNC Symbol;Acc:20771], e=0.0} {UniRef50_P07437, e=0.0, Tubulin beta chain n=1476 Tax=Eukaryota RepID=TBB5_HUMAN [Invertebrates:]} {Drosophila: betaTub56D, beta-Tubulin at 56D [Source:FlyBase gene name;Acc:FBgn0003887], e=0.0} {RNA815_4202.1} {RNA1310_…	73.7689	26.99	83	3	12	20		604	68.2213	5.57959
	A2	Sequence	# PSMs	# Proteins	# Protein Groups	Protein Group Accessions	Modifications	ΔCn	Area	XCorr	Charge	MH+ [Da]	ΔM [ppm]	RT [min]	# Missed Cleavages
	High	SGPFGQIFRPDNFVFGQSGAGNNWAK	2	20	1	unk		0	0	6.86323	3	2798.34	-1.69101	45.9933	0
	High	FWEVISDEHGIDPTGTYHGDSDLQLER	1	41	2	unk		0	0	6.05061	4	3116.42	-0.261596	40.0501	0
	High	GHYTEGAELVDSVLDVVR	2	34	3	unk		0	0	5.29601	2	1958.98	-2.19229	46.855	0
	High	EIVHLQAGQcGNQIGAK	1	15	1	unk	C10(Carbamidomethyl)	0	0	5.07964	3	1822.92	-1.09314	27.5128	0
	High	GHYTEGAELVDSVLDVVRK	1	34	3	unk		0	0	4.73745	3	2087.08	0.919086	44.6001	1
	High	NSSYFVEWIPNNVK	1	40	2	unk		0	0	3.7355	2	1696.83	-0.687512	43.082	0
	High	EVDEQILNVQNK	1	18	3	unk		0	0	3.46409	2	1428.73	-1.96759	31.1306	0
	High	INVYYNEATGGK	1	22	1	unk		0	0	3.26178	2	1328.65	-1.67063	28.9773	0
	High	FPGQLNADLR	3	65	3	unk		0	0	2.89063	2	1130.59	-0.825539	33.588	0
	High	TAVcDIPPR	5	64	3	unk	C4(Carbamidomethyl)	0	0	2.71864	2	1028.52	-0.65234	26.6548	0
	High	IREEYPDR	1	52	3	unk		0	0	2.52639	2	1077.53	-1.01501	20.2591	1
	High	YLTVAAIFR	1	58	3	unk		0	0	2.39848	2	1053.61	-0.581994	43.2946	0
unk	{Length: 8354} {Type: 5UTR_CDS_3UTR} {Human: TPRXL, tetra-peptide repeat homeobox-like [Source:HGNC Symbol;Acc:32178], e=6e-04} {UniRef50_W6UV63, e=5e-09, Collagen alpha-3(VI) chain n=1 Tax=Echinococcus granulosus RepID=W6UV63_ECHGR [Invertebrates:Platyhelminthes]} {Drosophila: CG13337, , e=6e-05} {RNA815_5.1} {RNA1310_9} - [RNA1509_476_1]	73.1555	8.62	7	8	21	22		2784	325.522	10.0815
	A2	Sequence	# PSMs	# Proteins	# Protein Groups	Protein Group Accessions	Modifications	ΔCn	Area	XCorr	Charge	MH+ [Da]	ΔM [ppm]	RT [min]	# Missed Cleavages
	High	KVSEGQcDTTDScTKPVIYER	1	2	2	unk	C7(Carbamidomethyl); C13(Carbamidomethyl)	0	0	6.1591	4	2473.13	-0.796103	24.5122	1
	High	LKADcENPcVDQIEANVcR	1	2	1	unk	C5(Carbamidomethyl); C9(Carbamidomethyl); C18(Carbamidomethyl)	0	0	5.00709	3	2291.01	-3.02216	32.3827	1
	High	IQTAVHEIEEK	2	4	1	unk		0	0	3.73987	3	1296.68	-1.04658	24.2395	0
	High	STHVPVEPScKPR	1	2	2	unk	C10(Carbamidomethyl)	0	0	3.60317	3	1493.75	-1.97566	20.3243	0
	High	TAHVIcGcPKPTK	1	2	2	unk	C6(Carbamidomethyl); C8(Carbamidomethyl)	0	0	3.48394	3	1468.74	-1.83933	18.9152	0
	High	SSGSAIAGYQK	1	2	2	unk		0	0	3.46044	2	1068.53	-0.248397	22.0535	0
	High	VTWATIALSESEEGK	1	3	1	unk		0	0	3.43993	2	1620.81	-3.04359	40.4423	0
	High	SSGTWVTSQVTWK	1	2	2	unk		0	0	3.4337	2	1466.73	0.57801	36.6845	0
	High	GHIITYTAVNFVK	1	2	2	unk		0	0	3.40502	3	1462.8	-1.01494	35.2438	0
	High	KSTHVPVEPScKPR	1	2	2	unk	C11(Carbamidomethyl)	0	0	3.37321	3	1621.85	-0.840727	18.2576	1
	High	IEHEIcDcEPIHNR	1	2	2	unk	C6(Carbamidomethyl); C8(Carbamidomethyl)	0	0	3.18694	3	1821.8	1.97943	24.0005	0
	High	KVFPGAcR	1	4	1	unk	C7(Carbamidomethyl)	0	0	2.99923	3	934.493	0.44186	20.8684	1
	High	LTTITESLDEK	1	2	2	unk		0	0	2.95413	2	1249.66	4.22276	31.2028	0
	High	VTTVIcGcSK	1	4	1	unk	C6(Carbamidomethyl); C8(Carbamidomethyl)	0	0	2.93438	2	1124.54	-0.233517	23.4015	0
	High	EFYNKPDGR	1	2	1	unk		0	0	2.85505	3	1125.53	-1.41749	21.6587	0
	High	LETIScTcQK	1	2	2	unk	C6(Carbamidomethyl); C8(Carbamidomethyl)	0	0	2.79723	2	1239.57	-0.378519	23.3045	0
	High	TEESSFVDAK	1	2	2	unk		0	0	2.71186	2	1112.51	-0.762309	25.3075	0
	High	YYILDGSGNcVK	1	2	2	unk	C10(Carbamidomethyl)	0	0	2.69358	2	1388.65	-1.30306	32.6936	0
	High	ScNIVIK	1	2	2	unk	C2(Carbamidomethyl)	0	0	2.54975	2	833.455	0.241715	24.6603	0
	High	VIGDcIGGER	1	2	1	unk	C5(Carbamidomethyl)	0	0	2.50569	2	1075.52	-0.517379	25.9502	0
	High	TPITGcNTR	1	1	1	unk	C6(Carbamidomethyl)	0	0	2.38404	2	1019.49	-0.191622	18.89	0
unk	{Length: 1852} {Type: 5UTR_CDS_3UTR} {Pfam: Tubulin/FtsZ family, GTPase domain [PF00091.20, score=236.9]} {Human: TUBB2C, tubulin, beta 2C [Source:HGNC Symbol;Acc:20771], e=0.0} {UniRef50_P07437, e=0.0, Tubulin beta chain n=1476 Tax=Eukaryota RepID=TBB5_HUMAN [Invertebrates:]} {Drosophila: betaTub56D, beta-Tubulin at 56D [Source:FlyBase gene name;Acc:FBgn0003887], e=0.0} {RNA815_1610.1} {RNA1310_…	66.2247	26.46	64	1	12	19		616	68.2457	8.07471
	A2	Sequence	# PSMs	# Proteins	# Protein Groups	Protein Group Accessions	Modifications	ΔCn	Area	XCorr	Charge	MH+ [Da]	ΔM [ppm]	RT [min]	# Missed Cleavages
	High	FWEVISDEHGIDPTGTYHGDSDLQLER	1	41	2	unk		0	0	6.05061	4	3116.42	-0.261596	40.0501	0
	High	AGPFGQLFRPDNFVFGQSGAGNNWAK	1	7	2	unk		0	0	5.92767	3	2782.33	-5.81156	46.7133	0
	High	GHYTEGAELVDSVLDVVR	2	34	3	unk		0	0	5.29601	2	1958.98	-2.19229	46.855	0
	High	GHYTEGAELVDSVLDVVRK	1	34	3	unk		0	0	4.73745	3	2087.08	0.919086	44.6001	1
	High	EIVHLQTGQcGNQIGSK	1	4	1	unk	C10(Carbamidomethyl)	0	0	3.8639	3	1868.93	-1.18447	27.1402	0
	High	NSSYFVEWIPNNVK	1	40	2	unk		0	0	3.7355	2	1696.83	-0.687512	43.082	0
	High	EVDEQILNVQNK	1	18	3	unk		0	0	3.46409	2	1428.73	-1.96759	31.1306	0
	High	INVYYNEASGGK	1	9	2	unk		0	0	2.94076	2	1314.63	-4.36224	27.7851	0
	High	FPGQLNADLR	3	65	3	unk		0	0	2.89063	2	1130.59	-0.825539	33.588	0
	High	TAVcDIPPR	5	64	3	unk	C4(Carbamidomethyl)	0	0	2.71864	2	1028.52	-0.65234	26.6548	0
	High	IREEYPDR	1	52	3	unk		0	0	2.52639	2	1077.53	-1.01501	20.2591	1
	High	YLTVAAIFR	1	58	3	unk		0	0	2.39848	2	1053.61	-0.581994	43.2946	0
unk	{Length: 18692} {Type: 5UTR_CDS_3UTR} {Pfam: Calcium-binding EGF domain [PF07645.10, score=970.1]} {Human: FBN2, fibrillin 2 [Source:HGNC Symbol;Acc:3604], e=0.0} {UniRef50_H2Y5Q8, e=0.0, Uncharacterized protein n=1 Tax=Ciona savignyi RepID=H2Y5Q8_CIOSA [Invertebrates:Chordata]} {Drosophila: dp, dumpy [Source:FlyBase gene name;Acc:FBgn0053196], e=0.0} {RNA815_32} {RNA1310_12} - [RNA1509_276_1]	64.4609	4.54	8	22	22	22		6230	671.814	5.90967
	A2	Sequence	# PSMs	# Proteins	# Protein Groups	Protein Group Accessions	Modifications	ΔCn	Area	XCorr	Charge	MH+ [Da]	ΔM [ppm]	RT [min]	# Missed Cleavages
	High	DGcSDGKPTGPASFEVVQK	1	2	1	unk	C3(Carbamidomethyl)	0	0	4.75416	3	1978.92	0.396082	29.627	0
	High	VPTHcSLVYNFQR	1	2	1	unk	C5(Carbamidomethyl)	0	0	3.64608	3	1620.8	2.5069	31.8305	0
	High	ScGEQLATVcK	1	3	1	unk	C2(Carbamidomethyl); C10(Carbamidomethyl)	0	0	3.33854	2	1252.56	-2.24282	24.3035	0
	High	VVcSEIcNSPIDWK	1	3	1	unk	C3(Carbamidomethyl); C7(Carbamidomethyl)	0	0	3.26214	2	1706.79	-0.835968	36.4165	0
	High	DKSScEDENEcLSSK	1	2	1	unk	C5(Carbamidomethyl); C11(Carbamidomethyl)	0	0	3.23595	3	1787.7	-1.74322	19.5719	1
	High	GDNPITYcAPLAQLQLLK	1	2	1	unk	C8(Carbamidomethyl)	0	0	3.13513	2	2015.06	-1.30661	46.2682	0
	High	VcASIEQcAR	1	2	1	unk	C2(Carbamidomethyl); C8(Carbamidomethyl)	0	0	3.11005	2	1193.54	-1.12551	23.5564	0
	High	GDGVATcDDVGDcR	1	1	1	unk	C7(Carbamidomethyl); C13(Carbamidomethyl)	0	0	3.04501	2	1496.57	-1.12524	23.1407	0
	High	AGSGYHWIGLQYDTLLAPNAFR	1	3	1	unk		0	0	3.03552	3	2450.23	1.20081	46.2251	0
	High	FREDDDATFILR	1	2	1	unk		0	0	2.97644	3	1497.73	-0.367286	35.4009	1
	High	NALcVNTPGGFDcR	1	1	1	unk	C4(Carbamidomethyl); C13(Carbamidomethyl)	0	0	2.92363	2	1580.69	-1.23162	32.4609	0
	High	VLEGTYVINK	1	2	1	unk		0	0	2.89206	2	1135.64	-0.323805	29.9797	0
	High	SALcPAGTIcR	1	2	1	unk	C4(Carbamidomethyl); C10(Carbamidomethyl)	0	0	2.82184	2	1205.57	-6.69415	27.1427	0
	High	LGSDAcASNAR	1	2	1	unk	C6(Carbamidomethyl)	0	0	2.81143	2	1121.5	-0.90776	17.2998	0
	High	cVDLVGAYR	1	1	1	unk	C1(Carbamidomethyl)	0	0	2.70232	2	1052.52	0.531828	31.6513	0
	High	DGNYLYAPPSSQPR	1	2	1	unk		0	0	2.68935	2	1564.73	-3.45178	30.6935	0
	High	VEScILNLPSVcEGAR	1	3	1	unk	C4(Carbamidomethyl); C12(Carbamidomethyl)	0	0	2.46716	2	1803.88	6.35054	38.603	0
	High	EQIASIATR	1	2	1	unk		0	0	2.38556	2	988.541	-1.7373	26.1362	0
	High	VVVDQVTR	1	2	1	unk		0	0	2.33661	2	915.525	-0.917858	23.2073	0
	High	SLTTcTQAVK	1	2	1	unk	C5(Carbamidomethyl)	0	0	2.3176	2	1108.57	-0.354982	22.5364	0
	High	LGDLYLLPNQYK	1	2	1	unk		0	0	2.28777	2	1436.78	-0.723808	40.6581	0
	High	TGYFGDGFNcR	1	3	1	unk	C10(Carbamidomethyl)	0	0	2.28652	2	1293.53	-0.440478	33.5807	0
unk	{Length: 1196} {Type: 5UTR_CDS_3UTR} {Pfam: Tubulin/FtsZ family, GTPase domain [PF00091.20, score=234.3]} {Human: TUBA3C, tubulin, alpha 3c [Source:HGNC Symbol;Acc:12408], e=0.0} {UniRef50_Q13748, e=0.0, Tubulin alpha-3C/D chain n=21 Tax=Chordata RepID=TBA3C_HUMAN [Invertebrates:]} {Drosophila: alphaTub84B, alpha-Tubulin at 84B [Source:FlyBase gene name;Acc:FBgn0003884], e=0.0} {RNA815_3906} {RNA…	59.8056	41.71	62	2	12	17		398	43.957	6.27783
	A2	Sequence	# PSMs	# Proteins	# Protein Groups	Protein Group Accessions	Modifications	ΔCn	Area	XCorr	Charge	MH+ [Da]	ΔM [ppm]	RT [min]	# Missed Cleavages
	High	FDGALNVDLTEFQTNLVPYPR	1	39	2	unk		0	0	5.39824	2	2409.21	-0.0239114	48.2849	0
	High	QLFHPEQLITGKEDAANNYAR	1	33	2	unk		0	0	5.12626	4	2415.21	0.395893	35.0909	1
	High	VGINYQPPTVVPGGDLAK	2	47	2	unk		0	0	5.09267	3	1824.99	-0.236035	36.8874	0
	High	AVFVDLEPTVVDEVR	2	24	1	unk		0	0	4.50267	2	1687.89	-1.10673	42.5526	0
	High	NLDIERPTYTNLNR	2	45	2	unk		0	0	3.9355	3	1718.88	-0.54898	31.601	0
	High	TIGGGDDSFNTFFSETGSGK	1	12	1	unk		0	0	3.59076	2	2023.88	-2.02214	41.1578	0
	High	QLFHPEQLITGK	2	34	2	unk		0	0	3.56497	2	1410.77	-2.3773	36.05	0
	High	LIGQIVSSITASLR	1	36	2	unk		0	0	3.3041	2	1457.87	-1.32007	48.9623	0
	High	IHFPLATYAPVISAEK	1	39	2	unk		0	0	2.96804	3	1756.97	1.10578	40.8578	0
	High	DVNAAIATIK	2	40	2	unk		0	0	2.76479	2	1015.58	-0.11688	31.6361	0
	High	LSVDYGKK	1	38	2	unk		0	0	2.3704	2	909.504	-0.297477	21.9388	1
	High	EIVDLVLDR	1	34	2	unk		0	0	2.35131	2	1071.6	-0.0873308	39.557	0
unk	{Length: 1091} {Type: 5UTR_CDS_3UTR} {RNA815_31.3} {RNA1310_66} - [RNA1509_1181_2]	59.3968	36.36	5	2	9	13		363	40.4825	8.73389
	A2	Sequence	# PSMs	# Proteins	# Protein Groups	Protein Group Accessions	Modifications	ΔCn	Area	XCorr	Charge	MH+ [Da]	ΔM [ppm]	RT [min]	# Missed Cleavages
	High	TAIKDAAEDDDVIGYGAAK	2	10	4	unk		0	0	5.73487	2	1922.93	-0.84065	30.2746	1
	High	TSSASPINALQAVADLPEQYEWER	1	3	2	unk		0	0	5.54946	3	2675.3	1.22175	49.566	0
	High	LDKFYASGSSGENQLAK	1	2	1	unk		0	0	5.50886	3	1814.89	-1.03668	27.5301	1
	High	QFEPEcTTELALDADNK	3	12	5	unk	C6(Carbamidomethyl)	0	0	5.07226	2	1980.87	-5.57632	35.839	0
	High	YSDALYALPVSDEHLFGSYSELEAALDNLR	1	4	3	unk		0	0	4.67591	3	3358.61	-1.69809	52.7669	0
	High	SVKDQIFVHTISK	1	11	5	unk		0	0	4.47161	3	1501.84	-1.10818	29.3733	1
	High	DAAEDDDVIGYGAAK	1	10	4	unk		0	0	3.94833	2	1509.67	-0.231677	30.255	0
	High	FYASGSSGENQLAK	1	2	1	unk		0	0	3.77966	2	1458.68	-1.03207	25.8207	0
	High	SLVANEIASHLR	2	8	4	unk		0	0	3.75884	3	1309.72	-1.24037	35.8262	0
unk	{Length: 1398} {Type: 5UTR_CDS_3UTR} {Pfam: Tubulin/FtsZ family, GTPase domain [PF00091.20, score=233.6]} {Human: TUBA3C, tubulin, alpha 3c [Source:HGNC Symbol;Acc:12408], e=0.0} {UniRef50_Q13748, e=0.0, Tubulin alpha-3C/D chain n=21 Tax=Chordata RepID=TBA3C_HUMAN [Invertebrates:]} {Drosophila: alphaTub84B, alpha-Tubulin at 84B [Source:FlyBase gene name;Acc:FBgn0003884], e=0.0} {RNA815_3906} {RNA…	57.0433	35.62	62	2	12	16		466	51.7606	5.24951
	A2	Sequence	# PSMs	# Proteins	# Protein Groups	Protein Group Accessions	Modifications	ΔCn	Area	XCorr	Charge	MH+ [Da]	ΔM [ppm]	RT [min]	# Missed Cleavages
	High	FDGALNVDLTEFQTNLVPYPR	1	39	2	unk		0	0	5.39824	2	2409.21	-0.0239114	48.2849	0
	High	QLFHPEQLITGKEDAANNYAR	1	33	2	unk		0	0	5.12626	4	2415.21	0.395893	35.0909	1
	High	VGINYQPPTVVPGGDLAK	2	47	2	unk		0	0	5.09267	3	1824.99	-0.236035	36.8874	0
	High	TIGGGDDSFNTFFSETGAGK	1	16	1	unk		0	0	4.58759	2	2007.89	-0.560751	41.714	0
	High	AVFVDLEPTVIDEVR	1	15	1	unk		0	0	4.01322	2	1701.9	-2.4751	44.0196	0
	High	NLDIERPTYTNLNR	2	45	2	unk		0	0	3.9355	3	1718.88	-0.54898	31.601	0
	High	QLFHPEQLITGK	2	34	2	unk		0	0	3.56497	2	1410.77	-2.3773	36.05	0
	High	LIGQIVSSITASLR	1	36	2	unk		0	0	3.3041	2	1457.87	-1.32007	48.9623	0
	High	IHFPLATYAPVISAEK	1	39	2	unk		0	0	2.96804	3	1756.97	1.10578	40.8578	0
	High	DVNAAIATIK	2	40	2	unk		0	0	2.76479	2	1015.58	-0.11688	31.6361	0
	High	LSVDYGKK	1	38	2	unk		0	0	2.3704	2	909.504	-0.297477	21.9388	1
	High	EIVDLVLDR	1	34	2	unk		0	0	2.35131	2	1071.6	-0.0873308	39.557	0
unk	{Length: 1082} {Type: 5UTR_CDS_3UTR} {Pfam: Immunoglobulin I-set domain [PF07679.11, score=34.8]} {UniRef50_V4AXD5, e=7e-04, Uncharacterized protein n=1 Tax=Lottia gigantea RepID=V4AXD5_LOTGI [Invertebrates:Mollusca]} {Drosophila: CG13506, , e=2e-05} {RNA815_3639} {RNA1310_10769} - [RNA1509_95_2]	56.024	31.39	2	1	11	15		360	40.6176	7.50342
	A2	Sequence	# PSMs	# Proteins	# Protein Groups	Protein Group Accessions	Modifications	ΔCn	Area	XCorr	Charge	MH+ [Da]	ΔM [ppm]	RT [min]	# Missed Cleavages
	High	GSANHYTVGIDDVKESDAGVYGcR	2	6	2	unk	C23(Carbamidomethyl)	0	0	6.52854	3	2570.16	2.27302	31.1281	1
	High	FGDDFLLEcPcTGKR	1	6	2	unk	C9(Carbamidomethyl); C11(Carbamidomethyl)	0	0	5.0692	3	1814.82	-0.171898	37.2668	1
	High	GSANHYTVGIDDVK	1	6	2	unk		0	0	4.82591	2	1475.71	-2.2194	27.7825	0
	High	SIDVQVLPLLEPADHR	3	6	2	unk		0	0	3.93906	2	1801.98	-0.271419	42.9157	0
	High	FGDDFLLEcPcTGK	1	6	2	unk	C9(Carbamidomethyl); C11(Carbamidomethyl)	0	0	3.79468	2	1658.72	-1.29306	40.0173	0
	High	ATFDLIIDSAGPK	1	5	2	unk		0	0	3.3909	2	1347.71	-2.01463	40.4751	0
	High	DAETLADFLAR	2	6	2	unk		0	0	3.02777	2	1221.61	-0.442095	43.5498	0
	High	ESDAGVYGcR	1	6	2	unk	C9(Carbamidomethyl)	0	0	2.91871	2	1113.46	-0.489785	21.5216	0
	High	TIALTVEPcIK	1	6	2	unk	C9(Carbamidomethyl)	0	0	2.85178	2	1244.69	0.193599	35.391	0
	High	VNEEFLcR	1	1	1	unk	C7(Carbamidomethyl)	0	0	2.42629	2	1066.5	-0.525858	29.9277	0
	High	WITHDTFYSTLIVEK	1	6	2	unk		0	0	2.27091	2	1852.94	-2.23215	40.6481	0
unk	{Length: 1068} {Type: 5UTR_CDS_3UTR} {Pfam: Tubulin/FtsZ family, GTPase domain [PF00091.20, score=196.1]} {Human: TUBB2C, tubulin, beta 2C [Source:HGNC Symbol;Acc:20771], e=0.0} {UniRef50_P07437, e=0.0, Tubulin beta chain n=1476 Tax=Eukaryota RepID=TBB5_HUMAN [Invertebrates:]} {Drosophila: betaTub56D, beta-Tubulin at 56D [Source:FlyBase gene name;Acc:FBgn0003887], e=0.0} {RNA815_1610.1} {RNA1310_…	55.4747	33.52	33	1	10	17		355	39.3565	6.03662
	A2	Sequence	# PSMs	# Proteins	# Protein Groups	Protein Group Accessions	Modifications	ΔCn	Area	XCorr	Charge	MH+ [Da]	ΔM [ppm]	RT [min]	# Missed Cleavages
	High	AGPFGQLFRPDNFVFGQSGAGNNWAK	1	7	2	unk		0	0	5.92767	3	2782.33	-5.81156	46.7133	0
	High	GHYTEGAELVDSVLDVVR	2	34	3	unk		0	0	5.29601	2	1958.98	-2.19229	46.855	0
	High	GHYTEGAELVDSVLDVVRK	1	34	3	unk		0	0	4.73745	3	2087.08	0.919086	44.6001	1
	High	EVDEQILNVQNK	1	18	3	unk		0	0	3.46409	2	1428.73	-1.96759	31.1306	0
	High	INVYYNEASGGK	1	9	2	unk		0	0	2.94076	2	1314.63	-4.36224	27.7851	0
	High	NSAYFVEWIPNNVK	1	8	1	unk		0	0	2.90003	2	1680.84	-0.599444	43.4462	0
	High	FPGQLNADLR	3	65	3	unk		0	0	2.89063	2	1130.59	-0.825539	33.588	0
	High	TAVcDIPPR	5	64	3	unk	C4(Carbamidomethyl)	0	0	2.71864	2	1028.52	-0.65234	26.6548	0
	High	IREEYPDR	1	52	3	unk		0	0	2.52639	2	1077.53	-1.01501	20.2591	1
	High	YLTVAAIFR	1	58	3	unk		0	0	2.39848	2	1053.61	-0.581994	43.2946	0
unk	{Length: 1325} {Type: 5UTR_CDS_3UTR} {Pfam: Hsp20/alpha crystallin family [PF00011.16, score=95.7]} {Human: HSPB6, heat shock protein, alpha-crystallin-related, B6 [Source:HGNC Symbol;Acc:26511], e=0.001} {UniRef50_H9LIX5, e=5e-14, Small heat shock protein (Fragment) n=1 Tax=Crassostrea ariakensis RepID=H9LIX5_CRAAR [Invertebrates:Mollusca]} {Drosophila: CG14207, , e=3e-05} {RNA815_5698.2} {RNA13…	51.8224	22.45	9	10	10	14		441	50.3184	8.48486
	A2	Sequence	# PSMs	# Proteins	# Protein Groups	Protein Group Accessions	Modifications	ΔCn	Area	XCorr	Charge	MH+ [Da]	ΔM [ppm]	RT [min]	# Missed Cleavages
	High	LTDcGTLQIEAPAPNLALPEPR	2	7	1	unk	C4(Carbamidomethyl)	0	0	5.68919	2	2376.23	1.0496	41.0799	0
	High	FQVTVPVRDFHPEEVTVR	1	5	1	unk		0	0	4.6108	3	2155.13	-0.939483	37.1612	1
	High	GPGITSVHEQLVKDEK	1	5	1	unk		0	0	4.52429	3	1736.92	-0.563104	27.1353	1
	High	ADEVAVKVEDR	2	6	1	unk		0	0	4.31382	3	1230.63	-0.0909238	23.3743	1
	High	TVALPEDVDADKVETR	2	2	1	unk		0	0	4.18856	3	1757.89	-0.373138	30.4786	1
	High	ADEVAVKVEDRK	1	6	1	unk		0	0	3.33841	3	1358.72	-2.75463	21.0089	2
	High	GPGITSVHEQLVK	1	5	1	unk		0	0	2.91827	3	1364.75	-2.99771	28.0118	0
	High	LSDFRADEVAVK	1	6	1	unk		0	0	2.86751	2	1349.7	-2.11802	29.3016	1
	High	DFHPEEVTVR	2	5	1	unk		0	0	2.84176	3	1228.59	-0.740317	28.742	0
	High	EFTLPQGVDR	1	5	1	unk		0	0	2.59818	2	1161.59	-1.28685	33.6697	0
unk	{Length: 1445} {Type: 5UTR_CDS_3UTR} {Pfam: WSC domain [PF01822.14, score=206.4]} {Human: WSCD2, WSC domain containing 2 [Source:HGNC Symbol;Acc:29117], e=2e-14} {UniRef50_UPI0005C36588, e=3e-71, PREDICTED: putative fungistatic metabolite n=1 Tax=Crassostrea gigas RepID=UPI0005C36588 [Invertebrates:Mollusca]} {Drosophila: oxt, peptide O-xylosyltransferase [Source:FlyBase gene name;Acc:FBgn0015360…	50.9286	35.76	2	1	12	14		481	53.1088	7.75244
	A2	Sequence	# PSMs	# Proteins	# Protein Groups	Protein Group Accessions	Modifications	ΔCn	Area	XCorr	Charge	MH+ [Da]	ΔM [ppm]	RT [min]	# Missed Cleavages
	High	NSVYATHADISVPSTLGcYK	1	5	4	unk	C18(Carbamidomethyl)	0	0	5.30736	3	2183.04	0.415285	35.0206	0
	High	YAGVQYSNQcWcGNSYGR	2	5	4	unk	C10(Carbamidomethyl); C12(Carbamidomethyl)	0	0	4.57402	2	2169.89	0.311228	32.4634	0
	High	DLPILSFSGSTVSINScVK	1	5	4	unk	C17(Carbamidomethyl)	0	0	3.97901	2	2024.04	0.521811	45.4663	0
	High	YAGTQAASYcFcGDK	1	5	4	unk	C10(Carbamidomethyl); C12(Carbamidomethyl)	0	0	3.95609	2	1698.69	0.388154	29.6194	0
	High	LTPLGcYVDKGDR	2	5	4	unk	C6(Carbamidomethyl)	0	0	3.8884	3	1493.74	-1.13835	30.8759	1
	High	GFLGTVDVHYcR	1	5	4	unk	C11(Carbamidomethyl)	0	0	3.71931	3	1423.68	-0.0430191	34.2878	0
	High	YFGLQSTScFcGNHFGK	1	5	4	unk	C9(Carbamidomethyl); C11(Carbamidomethyl)	0	0	3.57199	3	2009.86	-0.345936	36.7069	0
	High	TGAITLNNcR	1	7	4	unk	C9(Carbamidomethyl)	0	0	3.46434	2	1119.56	-1.43762	24.9063	0
	High	YGQGAEGScSIK	1	5	4	unk	C9(Carbamidomethyl)	0	0	3.44692	2	1256.56	-1.71722	21.2861	0
	High	YFGVQNSNHcFcGDTYNR	1	2	1	unk	C10(Carbamidomethyl); C12(Carbamidomethyl)	0	0	3.35776	3	2238.91	0.383832	31.2922	0
	High	YGQVEDVR	1	7	4	unk		0	0	2.88755	2	965.468	-0.995682	22.85	0
	High	SLEQSVNSDR	1	5	4	unk		0	0	2.82784	2	1134.54	-1.81103	22.4227	0
unk	{Length: 2362} {Type: 5UTR_CDS_3UTR} {Pfam: Hsp70 protein [PF00012.15, score=909.3]} {Human: HSPA8, heat shock 70kDa protein 8 [Source:HGNC Symbol;Acc:5241], e=0.0} {UniRef50_P63017, e=0.0, Heat shock cognate 71 kDa protein n=2167 Tax=Eukaryota RepID=HSP7C_MOUSE [Invertebrates:]} {Drosophila: Hsc70-4, Heat shock protein cognate 4 [Source:FlyBase gene name;Acc:FBgn0266599], e=0.0} {RNA815_1206.2} …	48.9154	19.57	20	10	13	13		787	86.871	5.87158
	A2	Sequence	# PSMs	# Proteins	# Protein Groups	Protein Group Accessions	Modifications	ΔCn	Area	XCorr	Charge	MH+ [Da]	ΔM [ppm]	RT [min]	# Missed Cleavages
	High	WLDANQTAEKDEYDHQQK	1	10	1	unk		0	0	5.87939	4	2219	-0.394361	26.2655	1
	High	IINEPTAAAIAYGLDKK	1	18	3	unk		0	0	5.04761	3	1787.99	-0.712818	36.847	1
	High	NQVALNPSNTVFDAK	1	13	1	unk		0	0	4.20262	2	1617.82	-1.06475	34.0763	0
	High	IINEPTAAAIAYGLDK	1	18	3	unk		0	0	3.99422	2	1659.9	0.894522	39.4641	0
	High	STAGDTHLGGEDFDNR	1	8	1	unk		0	0	3.91592	3	1691.73	-0.204753	26.0215	0
	High	TVTDAVVTVPAYFNDSQR	1	12	1	unk		0	0	3.89563	2	1982.98	0.732566	39.2585	0
	High	ARFEELNADLFR	1	7	1	unk		0	0	3.58569	3	1480.75	-0.977866	38.0122	1
	High	DAGAIAGLNVLR	1	11	1	unk		0	0	3.49783	2	1169.66	-1.69326	38.5728	0
	High	ASINEIVLVGGSTR	1	7	1	unk		0	0	3.30967	2	1415.79	1.97221	36.8622	0
	High	TTPSYVAFTDTER	1	12	1	unk		0	0	3.24234	2	1487.7	-3.67207	33.2455	0
	High	VEIIANDQGNR	1	21	2	unk		0	0	3.17439	2	1228.63	-0.697067	24.9183	0
	High	FEELNADLFR	1	7	1	unk		0	0	2.89339	2	1253.61	-1.07498	40.3739	0
	High	VcNPIITK	1	10	1	unk	C2(Carbamidomethyl)	0	0	2.27669	2	944.523	-0.303235	25.9476	0
unk	{Length: 3385} {TRANSSPLICED} {Type: 5UTR_CDS_3UTR} {Pfam: Hsp70 protein [PF00012.15, score=893.3]} {Human: HSPA5, heat shock 70kDa protein 5 (glucose-regulated protein, 78kDa) [Source:HGNC Symbol;Acc:5238], e=0.0} {UniRef50_P11021, e=0.0, 78 kDa glucose-regulated protein n=534 Tax=cellular organisms RepID=GRP78_HUMAN [Unassigned:]} {Drosophila: Hsc70-3, Heat shock 70-kDa protein cognate 3 [Sourc…	47.3401	14.2	10	10	13	13		1127	126.387	8.96826
	A2	Sequence	# PSMs	# Proteins	# Protein Groups	Protein Group Accessions	Modifications	ΔCn	Area	XCorr	Charge	MH+ [Da]	ΔM [ppm]	RT [min]	# Missed Cleavages
	High	IINEPTAAAIAYGLDKK	1	18	3	unk		0	0	5.04761	3	1787.99	-0.712818	36.847	1
	High	VEIESLYDGEDFSETLTR	1	3	1	unk		0	0	5.02336	2	2102.97	-3.20839	42.7466	0
	High	NQQADTEALKEQK	1	3	1	unk		0	0	4.5345	3	1502.74	-0.947336	19.6951	1
	High	VTHAVVTVPAYFNDAQR	1	8	1	unk		0	0	4.34755	3	1887.97	-0.0406662	34.7828	0
	High	IINEPTAAAIAYGLDK	1	18	3	unk		0	0	3.99422	2	1659.9	0.894522	39.4641	0
	High	NQLTTNPENTIFDVK	1	8	1	unk		0	0	3.46546	2	1733.88	4.9338	37.937	0
	High	NQQADTEALKEQKK	1	3	1	unk		0	0	3.4369	3	1630.84	-1.63972	17.9164	2
	High	VEIIANDQGNR	1	21	2	unk		0	0	3.17439	2	1228.63	-0.697067	24.9183	0
	High	AIQAAIDWLEK	1	3	1	unk		0	0	3.16242	2	1257.69	2.46957	41.958	0
	High	LYQQQGGPGGQQPPPPGGEK	1	2	1	unk		0	0	3.08629	3	2019.99	-0.269397	23.4508	0
	High	ELEAVVQPIVSK	1	3	1	unk		0	0	2.81593	2	1311.75	0.533466	34.089	0
	High	ITPSYVAFTSEGER	1	8	1	unk		0	0	2.78545	2	1556.76	-0.920677	34.7428	0
	High	FDLTGIPNAPR	1	3	1	unk		0	0	2.466	2	1200.64	0.442774	36.7018	0
unk	{Length: 754} {Type: 5UTR_CDS_3UTR} {RNA815_123.1} {RNA1310_273.1} - [RNA1509_1328_1]	45.5546	33.86	1	1	5	9		251	27.9763	7.12256
	A2	Sequence	# PSMs	# Proteins	# Protein Groups	Protein Group Accessions	Modifications	ΔCn	Area	XCorr	Charge	MH+ [Da]	ΔM [ppm]	RT [min]	# Missed Cleavages
	High	LIGSDDISASDVEALEALTEQPEGLR	1	1	1	unk		0	0	6.63878	2	2728.35	-2.28428	48.0763	0
	High	RVEDIEAVAQQISSQGAPVLR	1	3	2	unk		0	0	6.03543	3	2266.22	1.67897	42.1335	1
	High	TVHTLSPSSDSQHGTEK	5	6	2	unk		0	0	6.01356	4	1810.85	-1.18088	18.2729	0
	High	VEDIEAVAQQISSQGAPVLR	1	3	2	unk		0	0	4.06281	3	2110.12	4.60166	44.3226	0
	High	SSDLVSVSNLAQYLVEMGGDR	1	6	2	unk		0	0	3.57091	2	2240.09	0.341282	52.335	0
unk	{Length: 4622} {Type: 5UTR_CDS_3UTR} {Pfam: von Willebrand factor type A domain [PF00092.23, score=116.6]} {Human: COL7A1, collagen, type VII, alpha 1 [Source:HGNC Symbol;Acc:2214], e=2e-16} {UniRef50_C3ZCS4, e=3e-19, Putative uncharacterized protein n=1 Tax=Branchiostoma floridae RepID=C3ZCS4_BRAFL [Invertebrates:Chordata]} {RNA815_108} {RNA1310_280.1} - [RNA1509_167_1]	45.4696	14.81	25	14	14	15		1540	177.694	10.6968
	A2	Sequence	# PSMs	# Proteins	# Protein Groups	Protein Group Accessions	Modifications	ΔCn	Area	XCorr	Charge	MH+ [Da]	ΔM [ppm]	RT [min]	# Missed Cleavages
	High	VADLVFVLDSSTSIHDADFAK	1	7	1	unk		0	0	4.18935	3	2250.13	-0.768793	44.9591	0
	High	AGNFNKLDSIVSSVVR	1	9	1	unk		0	0	3.68573	3	1705.92	0.0420071	41.6263	1
	High	VAVVTYSTRPK	1	7	1	unk		0	0	3.56324	3	1220.7	-0.766058	23.9179	0
	High	FVSVGIYNPDPSVTDK	1	9	1	unk		0	0	3.42173	2	1737.87	0.264315	36.8045	0
	High	TQTFLNFYESR	1	10	1	unk		0	0	3.32119	2	1405.67	-1.18809	40.2271	0
	High	TQTIIRPcK	1	9	1	unk	C8(Carbamidomethyl)	0	0	3.04316	3	1116.62	-1.16255	21.4618	0
	High	VLcPKPPHR	1	17	1	unk	C3(Carbamidomethyl)	0	0	3.00008	3	1103.61	-0.362503	20.1823	0
	High	IcTLHcIR	2	18	1	unk	C2(Carbamidomethyl); C6(Carbamidomethyl)	0	0	2.98035	3	1072.54	-1.02728	24.2492	0
	High	KKPcPPVPTPcK	1	9	1	unk	C4(Carbamidomethyl); C11(Carbamidomethyl)	0	0	2.92338	3	1408.75	1.00565	20.6043	1
	High	VTTTIFYSGK	1	15	1	unk		0	0	2.81146	2	1116.59	0.958979	32.1021	0
	High	LDSIVSSVVR	1	9	1	unk		0	0	2.58877	2	1074.62	1.0249	34.298	0
	High	SVITTWNTR	1	20	1	unk		0	0	2.51222	2	1077.57	0.341598	31.3565	0
	High	AGVPFIVVVITDGK	1	8	1	unk		0	0	2.38769	2	1414.83	-0.7902	49.9638	0
	High	TLTIATSTVK	1	18	1	unk		0	0	2.37368	2	1034.61	-1.24061	27.665	0
unk	{Length: 1702} {Type: 5UTR_CDS_3UTR} {RNA815_31.1} {RNA1310_8776.1} - [RNA1509_2045_1]	45.4189	24.69	3	1	6	10		567	64.1521	8.98291
	A2	Sequence	# PSMs	# Proteins	# Protein Groups	Protein Group Accessions	Modifications	ΔCn	Area	XCorr	Charge	MH+ [Da]	ΔM [ppm]	RT [min]	# Missed Cleavages
	High	TAIKDAAEDDDVIGYGAAK	2	10	4	unk		0	0	5.73487	2	1922.93	-0.84065	30.2746	1
	High	YNDALYALPVSDEHLFGSYSELEAALDNLR	1	1	1	unk		0	0	5.53602	3	3385.62	0.287954	52.7617	0
	High	QFEPEcTTELALDADNK	3	12	5	unk	C6(Carbamidomethyl)	0	0	5.07226	2	1980.87	-5.57632	35.839	0
	High	SVKDQIFVHTISK	1	11	5	unk		0	0	4.47161	3	1501.84	-1.10818	29.3733	1
	High	DAAEDDDVIGYGAAK	1	10	4	unk		0	0	3.94833	2	1509.67	-0.231677	30.255	0
	High	SLVANEIASHLR	2	8	4	unk		0	0	3.75884	3	1309.72	-1.24037	35.8262	0
unk	{Length: 3079} {Type: 5UTR_CDS_3UTR} {Pfam: Elongation factor Tu GTP binding domain [PF00009.22, score=199.2]} {Human: EEF2, eukaryotic translation elongation factor 2 [Source:HGNC Symbol;Acc:3214], e=0.0} {UniRef50_P13639, e=0.0, Elongation factor 2 n=610 Tax=Eukaryota RepID=EF2_HUMAN [Invertebrates:]} {Drosophila: EF2, Elongation factor 2 [Source:FlyBase gene name;Acc:FBgn0000559], e=0.0} {RNA8…	43.3937	12.38	27	12	12	12		1026	115.691	8.32373
	A2	Sequence	# PSMs	# Proteins	# Protein Groups	Protein Group Accessions	Modifications	ΔCn	Area	XCorr	Charge	MH+ [Da]	ΔM [ppm]	RT [min]	# Missed Cleavages
	High	ARPLDEDLSKDIDDGKIAPR	1	6	1	unk		0	0	5.48243	4	2224.16	2.50206	31.8752	2
	High	ARPLDEDLSKDIDDGK	1	6	1	unk		0	0	5.14393	3	1786.88	0.147145	29.6517	1
	High	AHLPVNESFGFTSDLR	1	18	1	unk		0	0	4.3492	3	1789.88	-5.61331	37.831	0
	High	VAVDcKNPSDLPK	1	12	1	unk	C5(Carbamidomethyl)	0	0	3.8931	3	1442.73	0.594917	24.3532	1
	High	ILADTYNWDVTEAR	1	6	1	unk		0	0	3.87071	2	1666.81	-0.668001	37.7655	0
	High	ETVTNESNQTVLSK	1	10	1	unk		0	0	3.74667	2	1549.77	-1.04201	24.8003	0
	High	ARPLDEDLSK	1	6	1	unk		0	0	3.56377	3	1143.6	-0.821376	23.8414	0
	High	DSVVAAFQWATK	1	13	1	unk		0	0	3.18325	2	1322.67	-1.37945	42.2749	0
	High	GLQEGIPPLDR	1	17	1	unk		0	0	2.73718	2	1194.65	1.40657	33.2932	0
	High	TGDPVVSYR	1	11	1	unk		0	0	2.52204	2	993.498	-1.81657	25.537	0
	High	VFSGVVSATK	1	14	1	unk		0	0	2.49132	2	994.556	-0.870236	27.264	0
	High	AGIIASAR	1	11	1	unk		0	0	2.41011	2	758.451	-0.73666	22.7033	0
unk	{Length: 8908} {Type: 5UTR_CDS} {Pfam: von Willebrand factor type D domain [PF00094.20, score=216.7]} {Human: MUC5B, mucin 5B, oligomeric mucus/gel-forming [Source:HGNC Symbol;Acc:7516], e=1e-112} {UniRef50_UPI0005C3AA23, e=0.0, PREDICTED: mucin-17-like n=1 Tax=Crassostrea gigas RepID=UPI0005C3AA23 [Invertebrates:Mollusca]} {Drosophila: Hml, Hemolectin [Source:FlyBase gene name;Acc:FBgn0029167], …	41.4849	5.79	4	12	12	13		2969	325.706	5.64307
	A2	Sequence	# PSMs	# Proteins	# Protein Groups	Protein Group Accessions	Modifications	ΔCn	Area	XCorr	Charge	MH+ [Da]	ΔM [ppm]	RT [min]	# Missed Cleavages
	High	VSNDDVSKIDSATVTFR	1	4	1	unk		0	0	4.48847	3	1853.92	-0.716691	32.9861	1
	High	ESSSSPQQVPPISPVKR	1	4	1	unk		0	0	4.18622	3	1822.97	-0.322105	26.3666	1
	High	RGEPTSEVVcR	1	2	1	unk	C10(Carbamidomethyl)	0	0	3.74675	3	1289.63	-0.577767	20.7882	1
	High	VGGGTFSLcSR	1	2	1	unk	C9(Carbamidomethyl)	0	0	3.38407	2	1140.55	-0.639399	30.4882	0
	High	SELcQVTTSPR	1	2	1	unk	C4(Carbamidomethyl)	0	0	3.22068	2	1277.62	-0.342409	25.5001	0
	High	SLRDNELR	1	4	1	unk		0	0	3.16003	3	1002.53	-1.19997	20.4488	1
	High	TGAEScPAEDGSR	1	2	1	unk	C6(Carbamidomethyl)	0	0	3.08662	2	1336.54	-0.967754	17.1096	0
	High	TcLVTGSSFR	1	2	1	unk	C2(Carbamidomethyl)	0	0	2.8938	2	1127.55	0.670765	29.7595	0
	High	ESSSSPQQVPPISPVK	1	4	1	unk		0	0	2.86044	2	1666.87	0.562064	29.2924	0
	High	NLLQEAEVPIK	1	4	1	unk		0	0	2.82467	2	1253.71	-2.46032	37.5867	0
	High	IDSATVTFR	2	4	1	unk		0	0	2.7905	2	1009.53	-0.335678	28.9841	0
	High	IDVSSDQGSR	1	2	1	unk		0	0	2.48833	2	1063.5	-4.11227	19.9743	0
unk	{Length: 3090} {Type: 5UTR_CDS_3UTR} {Pfam: von Willebrand factor type A domain [PF13519.1, score=137.4]} {Human: RP11-88G17.6, Novel protein similar to hemicentin (LOC392395) [Source:UniProtKB/TrEMBL;Acc:A2A3K3], e=2e-15} {UniRef50_U1M480, e=5e-21, Hemicentin-1 n=3 Tax=Bilateria RepID=U1M480_ASCSU [Invertebrates:]} {Drosophila: Sgs1, Salivary gland secretion 1 [Source:FlyBase gene name;Acc:FBgn0…	40.9843	15.65	4	13	13	13		1029	112.215	8.52881
	A2	Sequence	# PSMs	# Proteins	# Protein Groups	Protein Group Accessions	Modifications	ΔCn	Area	XCorr	Charge	MH+ [Da]	ΔM [ppm]	RT [min]	# Missed Cleavages
	High	EALENSVLILFTDAAAK	1	4	1	unk		0	0	4.45067	2	1804.96	-3.74044	51.06	0
	High	SSIQAVVTATSGIFDK	1	3	1	unk		0	0	3.83139	2	1623.86	-1.48313	44.1889	0
	High	KNSVLVLFTDAAAK	1	3	1	unk		0	0	3.54498	3	1476.84	-0.347969	39.6475	1
	High	NSVLVLFTDAAAK	1	3	1	unk		0	0	3.46092	2	1348.74	-1.66129	43.7418	0
	High	SSVSEVLDFLALAAAGK	1	2	1	unk		0	0	3.27464	3	1677.91	0.0641732	56.3487	0
	High	LSPGSVIFLFTDASSK	1	3	1	unk		0	0	3.24848	2	1668.88	-0.259196	49.6413	0
	High	KVcVPGPcK	1	3	1	unk	C3(Carbamidomethyl); C8(Carbamidomethyl)	0	0	3.17648	3	1044.53	-1.35085	21.3917	1
	High	DYVVATFGDPYKK	1	3	1	unk		0	0	2.99494	2	1502.75	-1.14404	34.3256	1
	High	cKPIEPPcPLGYK	1	4	1	unk	C1(Carbamidomethyl); C8(Carbamidomethyl)	0	0	2.91139	3	1558.77	-0.450205	30.4489	0
	High	ScPcPEGFEHIVVK	1	3	1	unk	C2(Carbamidomethyl); C4(Carbamidomethyl)	0	0	2.79717	2	1658.77	-0.558669	32.9357	0
	High	LYVIGTGQFcGPR	1	3	1	unk	C10(Carbamidomethyl)	0	0	2.63953	2	1467.74	-0.897616	37.0477	0
	High	VcGSPNGcPR	1	4	1	unk	C2(Carbamidomethyl); C8(Carbamidomethyl)	0	0	2.32712	2	1103.47	-3.24055	17.006	0
	High	DLALEPDVK	1	3	1	unk		0	0	2.32661	2	999.535	-0.37452	31.7479	0
unk	{Length: 1269} {Type: 5UTR_CDS_3UTR} {Drosophila: Sgs1, Salivary gland secretion 1 [Source:FlyBase gene name;Acc:FBgn0003372], e=0.006} {RNA815_31.3} {RNA1310_66} - [RNA1509_4213_2]	40.6245	27.25	1	1	6	9		422	47.8198	8.63135
	A2	Sequence	# PSMs	# Proteins	# Protein Groups	Protein Group Accessions	Modifications	ΔCn	Area	XCorr	Charge	MH+ [Da]	ΔM [ppm]	RT [min]	# Missed Cleavages
	High	TAIKDAAEDDDVIGYGEAK	1	2	1	unk		0	0	5.57821	2	1980.94	-0.686144	30.4958	1
	High	TSSASPINALQAVADLPEQYEWER	1	3	2	unk		0	0	5.54946	3	2675.3	1.22175	49.566	0
	High	QFEPEcTTELALDADNK	3	12	5	unk	C6(Carbamidomethyl)	0	0	5.07226	2	1980.87	-5.57632	35.839	0
	High	YSDALYALPVSDEHLFGSYSELEAALDNLR	1	4	3	unk		0	0	4.67591	3	3358.61	-1.69809	52.7669	0
	High	SVKDQIFVHTISK	1	11	5	unk		0	0	4.47161	3	1501.84	-1.10818	29.3733	1
	High	SLVANEIASHLR	2	8	4	unk		0	0	3.75884	3	1309.72	-1.24037	35.8262	0
unk	{Length: 1556} {Type: 5UTR_CDS_3UTR} {RNA815_31.1} {RNA1310_8776.1} - [RNA1509_355_2]	39.1279	11.78	5	1	5	9		518	59.6642	9.74463
	A2	Sequence	# PSMs	# Proteins	# Protein Groups	Protein Group Accessions	Modifications	ΔCn	Area	XCorr	Charge	MH+ [Da]	ΔM [ppm]	RT [min]	# Missed Cleavages
	High	TAIKDAAEDDDVIGYGAAK	2	10	4	unk		0	0	5.73487	2	1922.93	-0.84065	30.2746	1
	High	QFEPEcTTELALDADNK	3	12	5	unk	C6(Carbamidomethyl)	0	0	5.07226	2	1980.87	-5.57632	35.839	0
	High	SVKDQIFVHTISK	1	11	5	unk		0	0	4.47161	3	1501.84	-1.10818	29.3733	1
	High	DAAEDDDVIGYGAAK	1	10	4	unk		0	0	3.94833	2	1509.67	-0.231677	30.255	0
	High	SLVTNEIASHLR	2	5	1	unk		0	0	3.39056	3	1339.73	-1.71441	35.8339	0
unk	{Length: 2767} {Type: 5UTR_CDS_3UTR} {Pfam: Hsp90 protein [PF00183.13, score=874.8]} {Human: HSP90AA1, heat shock protein 90kDa alpha (cytosolic), class A member 1 [Source:HGNC Symbol;Acc:5253], e=0.0} {UniRef50_H2YHC6, e=0.0, Uncharacterized protein n=11 Tax=Bilateria RepID=H2YHC6_CIOSA [Invertebrates:]} {Drosophila: Hsp83, Heat shock protein 83 [Source:FlyBase gene name;Acc:FBgn0001233], e=0.0}…	38.2266	13.56	6	1	10	11		922	105.14	5.56689
	A2	Sequence	# PSMs	# Proteins	# Protein Groups	Protein Group Accessions	Modifications	ΔCn	Area	XCorr	Charge	MH+ [Da]	ΔM [ppm]	RT [min]	# Missed Cleavages
	High	NQDDITQEEYGEFYK	1	6	2	unk		0	0	4.47739	2	1878.8	-2.13199	34.5406	0
	High	VEDDLDDNDEDEKGDK	1	6	2	unk		0	0	4.23367	3	1850.74	-1.21929	21.2159	1
	High	EGLELPEDEDEKKAFEEK	1	4	2	unk		0	0	4.06908	3	2135	0.347473	32.2672	2
	High	ADLVNNLGTIAR	1	3	2	unk		0	0	3.72098	2	1256.7	-0.537395	35.2662	0
	High	EAVAHSAFVER	2	4	2	unk		0	0	3.47101	2	1215.61	-0.786377	23.8583	0
	High	YQSLTDSSVLDSGR	1	3	2	unk		0	0	3.40411	2	1527.73	-0.0982809	32.1348	0
	High	YYSTSSGDDWTSLKDYVSR	1	5	2	unk		0	0	3.12995	3	2229.99	-0.587288	38.6585	1
	High	YYSTSSGDDWTSLK	1	5	2	unk		0	0	3.02502	2	1609.7	-3.62983	33.8435	0
	High	EDQTEYIEER	1	3	1	unk		0	0	3.00516	2	1311.57	-0.719729	26.0613	0
	High	DIYYITGESK	1	5	2	unk		0	0	2.4953	2	1188.58	-0.227811	32.4758	0
unk	{Length: 2802} {Type: 5UTR_CDS_3UTR} {Pfam: Hsp90 protein [PF00183.13, score=874.3]} {Human: HSP90AA1, heat shock protein 90kDa alpha (cytosolic), class A member 1 [Source:HGNC Symbol;Acc:5253], e=0.0} {UniRef50_H2YHC6, e=0.0, Uncharacterized protein n=11 Tax=Bilateria RepID=H2YHC6_CIOSA [Invertebrates:]} {Drosophila: Hsp83, Heat shock protein 83 [Source:FlyBase gene name;Acc:FBgn0001233], e=0.0}…	37.5008	13.4	4	1	10	11		933	106.507	5.87158
	A2	Sequence	# PSMs	# Proteins	# Protein Groups	Protein Group Accessions	Modifications	ΔCn	Area	XCorr	Charge	MH+ [Da]	ΔM [ppm]	RT [min]	# Missed Cleavages
	High	NQDDITQEEYGEFYK	1	6	2	unk		0	0	4.47739	2	1878.8	-2.13199	34.5406	0
	High	VEDDLDDNDEDEKGDK	1	6	2	unk		0	0	4.23367	3	1850.74	-1.21929	21.2159	1
	High	EGLELPEDEDEKKAFEEK	1	4	2	unk		0	0	4.06908	3	2135	0.347473	32.2672	2
	High	ADLVNNLGTIAR	1	3	2	unk		0	0	3.72098	2	1256.7	-0.537395	35.2662	0
	High	EAVAHSAFVER	2	4	2	unk		0	0	3.47101	2	1215.61	-0.786377	23.8583	0
	High	YQSLTDSSVLDSGR	1	3	2	unk		0	0	3.40411	2	1527.73	-0.0982809	32.1348	0
	High	YYSTSSGDDWTSLKDYVSR	1	5	2	unk		0	0	3.12995	3	2229.99	-0.587288	38.6585	1
	High	YYSTSSGDDWTSLK	1	5	2	unk		0	0	3.02502	2	1609.7	-3.62983	33.8435	0
	High	DIYYITGESK	1	5	2	unk		0	0	2.4953	2	1188.58	-0.227811	32.4758	0
	High	EDQTEYIEEK	1	1	1	unk		0	0	2.27944	2	1283.56	0.442014	25.068	0
unk	{Length: 2441} {Type: 5UTR_CDS_3UTR} {Pfam: TCP-1/cpn60 chaperonin family [PF00118.19, score=390.4]} {Human: HSPD1, heat shock 60kDa protein 1 (chaperonin) [Source:HGNC Symbol;Acc:5261], e=0.0} {UniRef50_O02649, e=0.0, 60 kDa heat shock protein, mitochondrial n=197 Tax=cellular organisms RepID=CH60_DROME [Unassigned:]} {Drosophila: Hsp60, Heat shock protein 60 [Source:FlyBase gene name;Acc:FBgn00…	37.1897	18.33	7	9	9	10		813	88.834	7.38623
	A2	Sequence	# PSMs	# Proteins	# Protein Groups	Protein Group Accessions	Modifications	ΔCn	Area	XCorr	Charge	MH+ [Da]	ΔM [ppm]	RT [min]	# Missed Cleavages
	High	VNQIKDEIEDTSSDYEKEK	1	7	1	unk		0	0	5.84726	3	2270.06	-1.2454	30.4192	2
	High	LVQDVANNTNEEAGDGTTcATVLAR	1	4	1	unk	C19(Carbamidomethyl)	0	0	5.2867	3	2619.22	-3.29476	31.5108	0
	High	TALVDAAGVASLLTTAEAVVTEIPKPEK	1	7	1	unk		0	0	4.16125	3	2794.53	-4.43917	57.7643	0
	High	VGGSSEVEVSEKR	1	7	1	unk		0	0	4.11822	3	1362.68	-1.2413	20.4311	1
	High	DIELQDKWQNIGAK	2	4	1	unk		0	0	3.81589	3	1657.85	-0.457469	34.8998	1
	High	KPLLIIAEDVDGEALTTLVLNR	1	7	1	unk		0	0	3.16417	3	2393.36	-1.37077	49.9884	0
	High	LEDIQASDFGR	1	7	1	unk		0	0	2.97505	2	1250.6	0.0180616	32.1424	0
	High	VGEAIVTK	1	7	1	unk		0	0	2.77048	2	816.482	-0.672486	22.148	0
	High	VGLQVcAVK	1	7	1	unk	C6(Carbamidomethyl)	0	0	2.71889	2	973.549	-1.05649	28.5094	0
unk	{Length: 10153} {Type: 5UTR_CDS_3UTR} {Pfam: von Willebrand factor type D domain [PF00094.20, score=51.1]} {Human: VWF, von Willebrand factor [Source:HGNC Symbol;Acc:12726], e=9e-14} {UniRef50_X2ATR8, e=3e-74, Uncharacterized protein n=1 Tax=Capitella teleta RepID=X2ATR8_CAPTE [Invertebrates:Annelida]} {Drosophila: Apoltp, Apolipoprotein lipid transfer particle [Source:FlyBase gene name;Acc:FBgn0…	36.5247	4.05	7	5	10	10		3384	377.39	9.51025
	A2	Sequence	# PSMs	# Proteins	# Protein Groups	Protein Group Accessions	Modifications	ΔCn	Area	XCorr	Charge	MH+ [Da]	ΔM [ppm]	RT [min]	# Missed Cleavages
	High	ALDAVETHNTADASVDGAR	1	4	1	unk		0	0	5.4808	3	1912.9	-0.632905	25.8482	0
	High	LHVLVDGAQQELPLNIGDLSIVR	1	4	2	unk		0	0	5.45732	3	2499.39	-0.940674	46.5033	0
	High	VHTDcLDLFESPR	1	5	2	unk	C5(Carbamidomethyl)	0	0	3.62876	3	1588.74	-0.972711	35.9725	0
	High	LAAESGGSVFDLR	1	5	1	unk		0	0	3.51112	2	1321.67	-7.02025	36.4066	0
	High	LRAPDAVAADIVLVLEER	1	4	1	unk		0	0	3.45409	3	1950.1	-0.286012	50.1647	1
	High	QLALGQSHR	1	4	1	unk		0	0	3.37242	3	1009.55	-0.529434	20.8734	0
	High	VVIDVSHLER	1	3	2	unk		0	0	3.35031	3	1166.65	-0.902781	31.9947	0
	High	LGELRPEASR	1	4	1	unk		0	0	2.86202	3	1127.62	-0.881024	22.8133	0
	High	VLTDQSESEPR	1	3	2	unk		0	0	2.71467	2	1260.6	-3.15926	21.569	0
	High	GSGEcGYLLAR	1	4	2	unk	C5(Carbamidomethyl)	0	0	2.69315	2	1182.55	-2.01101	30.4293	0
gnl	unk Mlig-AP2_3	35.9626	14.05	1	10	10	10		9852	1076.07	10.1401
	A2	Sequence	# PSMs	# Proteins	# Protein Groups	Protein Group Accessions	Modifications	ΔCn	Area	XCorr	Charge	MH+ [Da]	ΔM [ppm]	RT [min]	# Missed Cleavages
	High	AEQPGDEPLSRDDLESIPLTPTR	1	1	1	gnl		0	0	4.31598	3	2536.26	1.91628	37.2042	1
	High	KALSPSQLENVEFPELPK	1	1	1	gnl		0	0	4.18289	3	2026.08	-1.18763	39.6424	1
	High	ALSPSQLENVEFPELPK	1	1	1	gnl		0	0	3.95902	2	1898	3.98064	42.7794	0
	High	LFESGELPSDALTK	1	1	1	gnl		0	0	3.81302	2	1506.77	-1.11227	36.7717	0
	High	VSVTEVTNNER	1	1	1	gnl		0	0	3.71679	2	1247.62	-0.737082	25.4706	0
	High	RVPQNEPYDEPEKK	1	1	1	gnl		0	0	3.65482	3	1728.85	-1.03166	20.0547	2
	High	KEALLPSGSGLPVK	1	1	1	gnl		0	0	3.57932	3	1395.82	-0.407494	31.965	1
	High	EVTVFVADEDKPEK	1	1	1	gnl		0	0	3.22751	2	1605.8	-0.167307	29.6346	0
	High	GGSTQLTFQVDR	1	1	1	gnl		0	0	2.93135	2	1308.65	-0.814165	31.9449	0
	High	TPDLIEVR	1	1	1	gnl		0	0	2.58186	2	942.526	0.624185	32.0245	0
unk	{Length: 1592} {Type: 5UTR_CDS_3UTR} {Pfam: Elongation factor Tu GTP binding domain [PF00009.22, score=186.7]} {Human: EEF1A1, eukaryotic translation elongation factor 1 alpha 1 [Source:HGNC Symbol;Acc:3189], e=0.0} {UniRef50_P10126, e=0.0, Elongation factor 1-alpha 1 n=470 Tax=Eukaryota RepID=EF1A1_MOUSE [Invertebrates:]} {Drosophila: Ef1alpha100E, Elongation factor 1alpha100E [Source:FlyBase ge…	32.776	16.98	22	7	7	10		530	58.7118	9.21729
	A2	Sequence	# PSMs	# Proteins	# Protein Groups	Protein Group Accessions	Modifications	ΔCn	Area	XCorr	Charge	MH+ [Da]	ΔM [ppm]	RT [min]	# Missed Cleavages
	High	IHVNIVVIGHVDSGK	1	8	1	unk		0	0	4.21233	3	1586.9	-1.55801	33.1587	0
	High	TLIEALDAIIPPERPTDKPLR	1	11	1	unk		0	0	4.18123	3	2358.34	0.783307	45.063	0
	High	EHALLAYTLGVK	2	10	1	unk		0	0	3.81388	2	1314.74	0.157892	36.1451	0
	High	YYVTVIDAPGHR	2	9	1	unk		0	0	3.23643	3	1390.71	-0.162524	31.2195	0
	High	STSTGHLIYK	2	11	1	unk		0	0	3.15434	3	1106.58	-0.930192	22.7008	0
	High	IGGIGTVPVGR	1	11	1	unk		0	0	2.7262	2	1025.61	-0.35142	30.3045	0
	High	QTVAVGVIK	1	15	1	unk		0	0	2.43844	2	914.566	-1.25502	27.5695	0
unk	{Length: 625} {Type: 5UTR_CDS_3UTR} {Pfam: Lipoprotein amino terminal region [PF01347.17, score=52.5]} {UniRef50_V9P1K5, e=5e-06, Vitellogenin 2 n=1 Tax=Pseudodiaptomus annandalei RepID=V9P1K5_9MAXI [Invertebrates:Arthropoda]} {RNA815_92.1} {RNA1310_273.1} - [RNA1509_13937_2]	31.7146	36.54	2	1	7	8		208	23.5693	9.45166
	A2	Sequence	# PSMs	# Proteins	# Protein Groups	Protein Group Accessions	Modifications	ΔCn	Area	XCorr	Charge	MH+ [Da]	ΔM [ppm]	RT [min]	# Missed Cleavages
	High	QLEYQYDAQIGSGIEEISGQFSTVR	1	2	1	unk		0	0	5.77255	3	2818.35	-0.378733	46.1164	0
	High	TDGAASAVAGAEKWTVTFTEVNLR	1	5	2	unk		0	0	5.09353	3	2494.25	-1.25317	46.7841	1
	High	VLFNEAEPFWSVNIK	1	6	2	unk		0	0	4.26722	2	1792.92	-1.9085	46.7158	0
	High	TDGAASAVAGAEK	1	5	2	unk		0	0	3.83811	2	1147.56	-0.339809	21.3766	0
	High	ALKQPFAVLLR	2	6	2	unk		0	0	3.61472	3	1255.79	-0.893939	38.6534	1
	High	VLFNEAEPFWSVNIKK	1	6	2	unk		0	0	3.28353	3	1921.02	-0.580522	42.7718	1
	High	WTVTFTEVNLR	1	5	2	unk		0	0	3.1498	2	1365.72	-0.0507046	42.2293	0
unk	{Length: 1206} {Type: 5UTR_CDS_3UTR} {Pfam: Mitochondrial carrier protein [PF00153.22, score=206.2]} {Human: SLC25A5, solute carrier family 25 (mitochondrial carrier; adenine nucleotide translocator), member 5 [Source:HGNC Symbol;Acc:10991], e=3e-89} {UniRef50_A0A075A6M7, e=1e-163, Uncharacterized protein n=2 Tax=Opisthorchiidae RepID=A0A075A6M7_9TREM [Invertebrates:Platyhelminthes]} {Drosophila:…	31.6374	21.89	7	9	9	10		402	43.9396	9.75928
	A2	Sequence	# PSMs	# Proteins	# Protein Groups	Protein Group Accessions	Modifications	ΔCn	Area	XCorr	Charge	MH+ [Da]	ΔM [ppm]	RT [min]	# Missed Cleavages
	High	TGRLDKPYTGVIDcTVR	1	6	1	unk	C14(Carbamidomethyl)	0	0	4.4409	3	1951.01	-0.828427	29.7721	1
	High	LDKPYTGVIDcTVR	2	6	1	unk	C11(Carbamidomethyl)	0	0	3.91915	3	1636.83	-1.81883	31.0181	0
	High	YKGSVDcAVQIVK	1	6	1	unk	C7(Carbamidomethyl)	0	0	3.62632	3	1466.77	2.06713	28.6968	1
	High	GVAGAGVLAGFDK	1	7	1	unk		0	0	3.5274	2	1161.63	-0.159318	36.4214	0
	High	TAAAPIER	1	6	1	unk		0	0	2.70418	2	828.456	-1.61628	19.5215	0
	High	YFPTQALNFAFK	1	6	1	unk		0	0	2.69932	2	1446.74	-1.88154	45.0958	0
	High	NEGLLPFWR	1	6	1	unk		0	0	2.66867	2	1131.59	-0.611201	45.1262	0
	High	GNLANcIR	1	6	1	unk	C6(Carbamidomethyl)	0	0	2.45708	2	917.462	-0.73124	24.9085	0
	High	GAGANILR	1	7	1	unk		0	0	2.36783	2	771.446	-1.05465	24.4553	0
unk	{Length: 3531} {Type: 5UTR_CDS_3UTR} {Pfam: Thrombospondin type 1 domain [PF00090.14, score=85.2]} {Human: HMCN1, hemicentin 1 [Source:HGNC Symbol;Acc:19194], e=4e-24} {UniRef50_B3LF41, e=6e-47, SCO-spondin protein (Fragment) n=1 Tax=Strongylocentrotus purpuratus RepID=B3LF41_STRPU [Invertebrates:Echinodermata]} {Drosophila: Sema-5c, Semaphorin-5c [Source:FlyBase gene name;Acc:FBgn0250876], e=4e-…	30.4268	9.1	6	8	8	8		1176	123.475	6.52197
	A2	Sequence	# PSMs	# Proteins	# Protein Groups	Protein Group Accessions	Modifications	ΔCn	Area	XCorr	Charge	MH+ [Da]	ΔM [ppm]	RT [min]	# Missed Cleavages
	High	cVGAcPGSNSVHVTEQGTVK	1	3	1	unk	C1(Carbamidomethyl); C5(Carbamidomethyl)	0	0	4.85561	3	2086.96	-1.85572	24.9802	0
	High	AcVGLASESEPcNTGR	1	4	1	unk	C2(Carbamidomethyl); C12(Carbamidomethyl)	0	0	4.22841	2	1707.74	-2.06005	25.9802	0
	High	NcVGTGcNPScGVGER	1	4	1	unk	C2(Carbamidomethyl); C7(Carbamidomethyl); C11(Carbamidomethyl)	0	0	4.13659	2	1723.7	0.875572	23.0363	0
	High	DVWVELDGTSGLSSPLEK	1	5	1	unk		0	0	3.90699	2	1931.95	-3.03127	43.6687	0
	High	ScAQDcVWSAWQK	1	3	1	unk	C2(Carbamidomethyl); C6(Carbamidomethyl)	0	0	3.88704	2	1625.68	-0.71887	36.9623	0
	High	VKNcVGTGcNPScGVGER	1	4	1	unk	C4(Carbamidomethyl); C9(Carbamidomethyl); C13(Carbamidomethyl)	0	0	3.4475	3	1950.86	-0.265151	22.1656	1
	High	DFQEFELcNTQR	1	5	1	unk	C8(Carbamidomethyl)	0	0	3.3883	2	1586.69	-1.36465	36.6516	0
	High	ELQLSESYPR	1	5	1	unk		0	0	2.57635	2	1221.61	0.0820909	31.118	0
unk	{Length: 20693} {Type: 5UTR_CDS_3UTR} {Pfam: Lipoprotein amino terminal region [PF01347.17, score=248.4]} {Human: APOB, apolipoprotein B (including Ag(x) antigen) [Source:HGNC Symbol;Acc:603], e=5e-44} {UniRef50_K1QKD6, e=0.0, Uncharacterized protein n=2 Tax=Crassostrea gigas RepID=K1QKD6_CRAGI [Invertebrates:Mollusca]} {Drosophila: Apoltp, Apolipoprotein lipid transfer particle [Source:FlyBase g…	29.371	1.65	2	4	9	9		6898	771.423	9.1001
	A2	Sequence	# PSMs	# Proteins	# Protein Groups	Protein Group Accessions	Modifications	ΔCn	Area	XCorr	Charge	MH+ [Da]	ΔM [ppm]	RT [min]	# Missed Cleavages
	High	LHVLVDGAQQELPLNIGDLSIVR	1	4	2	unk		0	0	5.45732	3	2499.39	-0.940674	46.5033	0
	High	VHTDcLDLFESPR	1	5	2	unk	C5(Carbamidomethyl)	0	0	3.62876	3	1588.74	-0.972711	35.9725	0
	High	SVLSSLcDLGTAIGPK	1	1	1	unk	C7(Carbamidomethyl)	0	0	3.5776	2	1617.85	-0.0650253	45.0882	0
	High	VVIDVSHLER	1	3	2	unk		0	0	3.35031	3	1166.65	-0.902781	31.9947	0
	High	QTSENPVENVR	1	1	1	unk		0	0	2.83169	2	1272.62	-0.539205	24.1819	0
	High	VLTDQSESEPR	1	3	2	unk		0	0	2.71467	2	1260.6	-3.15926	21.569	0
	High	GSGEcGYLLAR	1	4	2	unk	C5(Carbamidomethyl)	0	0	2.69315	2	1182.55	-2.01101	30.4293	0
	High	INAPGVDVQGK	1	1	1	unk		0	0	2.65854	2	1097.59	-0.549702	26.1312	0
	High	SVGAALQR	1	1	1	unk		0	0	2.45893	2	801.458	-0.330904	21.7337	0
unk	{Length: 4735} {Type: 5UTR_CDS_3UTR} {Pfam: von Willebrand factor type A domain [PF00092.23, score=319.6]} {Human: COL12A1, collagen, type XII, alpha 1 [Source:HGNC Symbol;Acc:2188], e=6e-18} {UniRef50_A0A0B7AR70, e=2e-27, Uncharacterized protein (Fragment) n=1 Tax=Arion vulgaris RepID=A0A0B7AR70_9EUPU [Invertebrates:Mollusca]} {Drosophila: NimB2, Nimrod B2 [Source:FlyBase gene name;Acc:FBgn00285…	28.5923	6.84	4	7	8	9		1578	177.541	9.78857
	A2	Sequence	# PSMs	# Proteins	# Protein Groups	Protein Group Accessions	Modifications	ΔCn	Area	XCorr	Charge	MH+ [Da]	ΔM [ppm]	RT [min]	# Missed Cleavages
	High	KYcPPGQILFR	2	2	2	unk	C3(Carbamidomethyl)	0	0	4.17952	3	1378.73	-0.671407	33.4279	1
	High	IDSSSFSTLPYASLEVVR	1	4	1	unk		0	0	3.7835	2	1971.01	3.95573	44.3277	0
	High	IITVGVGDDIQAK	1	2	1	unk		0	0	3.39745	2	1328.74	-1.07855	32.6811	0
	High	NQcDDILWTGSAK	1	2	1	unk	C3(Carbamidomethyl)	0	0	3.36959	2	1507.68	-4.78852	34.3408	0
	High	TSTFSELVEPQFVDDIISATcR	1	2	1	unk	C21(Carbamidomethyl)	0	0	3.36497	2	2515.21	1.54937	52.0126	0
	High	TcNEPVLFSK	1	1	1	unk	C2(Carbamidomethyl)	0	0	3.17901	2	1194.58	0.254399	31.5032	0
	High	VDPIKEAAK	1	2	1	unk		0	0	2.46514	2	970.556	-1.15361	20.7505	1
	High	GSYVSTVGDSQK	1	3	1	unk		0	0	2.44585	2	1227.59	-0.0657335	23.2646	0
unk	{Length: 1373} {Type: 5UTR_CDS} {Pfam: WSC domain [PF01822.14, score=225.0]} {Human: WSCD2, WSC domain containing 2 [Source:HGNC Symbol;Acc:29117], e=1e-16} {UniRef50_UPI0005C3BEC3, e=3e-69, PREDICTED: uncharacterized protein LOC105345065 n=1 Tax=Crassostrea gigas RepID=UPI0005C3BEC3 [Invertebrates:Mollusca]} {Drosophila: oxt, peptide O-xylosyltransferase [Source:FlyBase gene name;Acc:FBgn0015360…	28.5645	20.79	5	2	7	9		457	50.9483	10.0083
	A2	Sequence	# PSMs	# Proteins	# Protein Groups	Protein Group Accessions	Modifications	ΔCn	Area	XCorr	Charge	MH+ [Da]	ΔM [ppm]	RT [min]	# Missed Cleavages
	High	NSVYSTGIGSKPVR	2	4	1	unk		0	0	4.71686	3	1464.78	-0.450879	25.1197	0
	High	YFGLQAGSAcTcGNK	1	4	1	unk	C10(Carbamidomethyl); C12(Carbamidomethyl)	0	0	3.90014	2	1633.71	-2.11352	31.96	0
	High	NSVFTTGLKPK	2	5	2	unk		0	0	3.2288	2	1191.67	-1.31986	27.5482	0
	High	DLPVVYTANYK	1	6	2	unk		0	0	2.96295	2	1282.67	-0.506323	34.6728	0
	High	NNVYATGVVVASK	1	5	2	unk		0	0	2.8306	2	1321.71	-3.03581	28.824	0
	High	TTYcGGSWR	1	5	2	unk	C4(Carbamidomethyl)	0	0	2.38172	2	1087.46	-0.461228	25.9254	0
	High	LVLSGSVTVPK	1	5	2	unk		0	0	2.37649	2	1099.67	0.865713	33.0032	0
unk	{Length: 901} {Type: 5UTR_CDS_3UTR} {Pfam: von Willebrand factor type D domain [PF00094.20, score=65.4]} {Human: MUC5B, mucin 5B, oligomeric mucus/gel-forming [Source:HGNC Symbol;Acc:7516], e=0.004} {UniRef50_A0A034WXH7, e=2e-17, Vitellogenin 4 (Fragment) n=1 Tax=Rhipicephalus microplus RepID=A0A034WXH7_RHIMP [Invertebrates:Arthropoda]} {Drosophila: Sgs1, Salivary gland secretion 1 [Source:FlyBas…	28.5638	18.67	1	1	6	8		300	34.2493	9.08545
	A2	Sequence	# PSMs	# Proteins	# Protein Groups	Protein Group Accessions	Modifications	ΔCn	Area	XCorr	Charge	MH+ [Da]	ΔM [ppm]	RT [min]	# Missed Cleavages
	High	GPNYHQVAATEK	2	1	1	unk		0	0	4.27775	2	1314.64	-1.11953	20.7631	0
	High	cSLLHSHIK	2	3	3	unk	C1(Carbamidomethyl)	0	0	4.11992	2	1094.58	-0.66279	22.1282	0
	High	QQQVSLLVGGKK	1	3	3	unk		0	0	3.9479	3	1284.76	-0.814945	27.169	1
	High	AEKSPVTVEISK	1	3	3	unk		0	0	3.90304	3	1287.72	-0.191556	25.8156	1
	High	QQQVSLLVGGK	1	3	3	unk		0	0	3.31953	2	1156.67	0.847167	31.0156	0
	High	TFDDVAYSIPK	1	3	3	unk		0	0	2.27181	2	1255.62	-0.59152	35.3712	0
unk	{Length: 1009} {Type: 5UTR_CDS} {Pfam: ATP synthase alpha/beta family, nucleotide-binding domain [PF00006.20, score=211.8]} {Human: ATP5B, ATP synthase, H+ transporting, mitochondrial F1 complex, beta polypeptide [Source:HGNC Symbol;Acc:830], e=0.0} {UniRef50_P46561, e=0.0, ATP synthase subunit beta, mitochondrial n=719 Tax=cellular organisms RepID=ATPB_CAEEL [Unassigned:]} {Drosophila: ATPsyn-be…	27.5282	31.55	11	6	6	7		336	36.1447	5.10986
	A2	Sequence	# PSMs	# Proteins	# Protein Groups	Protein Group Accessions	Modifications	ΔCn	Area	XCorr	Charge	MH+ [Da]	ΔM [ppm]	RT [min]	# Missed Cleavages
	High	KGSITSVQAIYVPADDLTDPAPATTFAHLDATTVLSR	1	9	1	unk		0	0	6.32601	4	3842.98	-1.05328	44.4589	1
	High	ILDPNIVGQEHYAVAR	1	9	1	unk		0	0	4.69384	3	1794.95	-0.430396	33.4528	0
	High	GIAELGIYPAVDPLDSTSR	2	9	1	unk		0	0	4.63478	2	1974.02	1.44793	43.8404	0
	High	VALTGLTVAEYFR	1	11	1	unk		0	0	3.07674	2	1439.79	0.595525	45.0251	0
	High	IGLFGGAGVGK	1	10	1	unk		0	0	2.84188	2	975.561	-0.895248	35.7268	0
	High	VVDLLAPYAR	1	10	1	unk		0	0	2.56265	2	1116.64	-1.03798	38.7112	0
unk	{Length: 2878} {Type: 5UTR_CDS_3UTR} {Pfam: Hsp70 protein [PF00012.15, score=892.1]} {Human: HSPA9, heat shock 70kDa protein 9 (mortalin) [Source:HGNC Symbol;Acc:5244], e=0.0} {UniRef50_P38646, e=0.0, Stress-70 protein, mitochondrial n=11033 Tax=root RepID=GRP75_HUMAN [Unassigned:]} {Drosophila: Hsc70-5, Heat shock protein cognate 5 [Source:FlyBase gene name;Acc:FBgn0001220], e=0.0} {Celegans: hs…	27.1126	8.76	2	7	7	8		959	104.921	7.94287
	A2	Sequence	# PSMs	# Proteins	# Protein Groups	Protein Group Accessions	Modifications	ΔCn	Area	XCorr	Charge	MH+ [Da]	ΔM [ppm]	RT [min]	# Missed Cleavages
	High	QAVTNSQNTLSATK	1	1	1	unk		0	0	4.1538	2	1462.75	-0.320078	21.9537	0
	High	NAEQYAAADKER	1	1	1	unk		0	0	4.08759	3	1365.64	-0.747611	19.7376	1
	High	TATNELQQASLK	1	2	1	unk		0	0	3.90099	2	1303.68	-0.220282	26.8922	0
	High	LANKDQETSASIK	2	2	1	unk		0	0	3.82577	3	1404.73	-0.533492	18.8096	1
	High	TTPSVVAFTSSGER	1	1	1	unk		0	0	3.19419	2	1438.71	-2.10626	32.4583	0
	High	VLENAEGAR	1	1	1	unk		0	0	2.38861	2	958.493	-2.23337	19.6046	0
	High	SQLPQEEYNK	1	2	1	unk		0	0	2.3705	2	1235.59	-1.80562	23.7522	0
unk	{Length: 2372} {TRANSSPLICED} {Type: 5UTR_CDS_3UTR} {Pfam: ATP synthase alpha/beta family, nucleotide-binding domain [PF00006.20, score=242.3]} {Human: ATP5A1, ATP synthase, H+ transporting, mitochondrial F1 complex, alpha subunit 1, cardiac muscle [Source:HGNC Symbol;Acc:823], e=0.0} {UniRef50_P25705, e=0.0, ATP synthase subunit alpha, mitochondrial n=168 Tax=cellular organisms RepID=ATPA_HUMAN …	25.824	13.29	2	8	8	8		790	87.023	9.0708
	A2	Sequence	# PSMs	# Proteins	# Protein Groups	Protein Group Accessions	Modifications	ΔCn	Area	XCorr	Charge	MH+ [Da]	ΔM [ppm]	RT [min]	# Missed Cleavages
	High	ILGQTAQANLEETGR	1	1	1	unk		0	0	4.08269	2	1600.83	-0.51767	29.49	0
	High	TGAIVDVPVGEELLGR	1	1	1	unk		0	0	4.07195	2	1624.89	-2.03502	42.2169	0
	High	EAYPGDVFYLHSR	1	2	1	unk		0	0	3.52892	3	1553.74	-0.500934	35.772	0
	High	AEAPEVSAILEER	1	1	1	unk		0	0	3.40858	2	1413.72	-1.20023	37.473	0
	High	DITVSFVSSFLAGDK	1	1	1	unk		0	0	3.0232	2	1585.81	0.35166	50.6423	0
	High	VVDALGNPIDGK	1	1	1	unk		0	0	2.92303	2	1197.65	0.557416	31.1602	0
	High	AVDSLVPIGR	1	1	1	unk		0	0	2.454	2	1026.59	-1.30353	33.8257	0
	High	HALIIYDDLSK	1	1	1	unk		0	0	2.33162	2	1287.69	-2.26564	34.2683	0
unk	{Length: 1574} {Type: 5UTR_CDS_3UTR} {Pfam: Perilipin family [PF03036.11, score=74.3]} {Human: PLIN3, perilipin 3 [Source:HGNC Symbol;Acc:16893], e=9e-07} {UniRef50_K1PJC1, e=9e-14, Adipophilin n=3 Tax=Crassostrea gigas RepID=K1PJC1_CRAGI [Invertebrates:Mollusca]} {Drosophila: Lsd-2, Lipid storage droplet-2 [Source:FlyBase gene name;Acc:FBgn0030608], e=3e-04} {RNA815_9916} {RNA1310_22270} - [RNA1…	24.96	12.4	6	6	6	7		524	57.266	8.89502
	A2	Sequence	# PSMs	# Proteins	# Protein Groups	Protein Group Accessions	Modifications	ΔCn	Area	XCorr	Charge	MH+ [Da]	ΔM [ppm]	RT [min]	# Missed Cleavages
	High	VDLLLSPVTAAAATAESVK	2	6	1	unk		0	0	4.23195	2	1856.04	0.0129065	45.8796	0
	High	LAEAGSHLVGR	1	6	1	unk		0	0	4.13918	3	1109.61	-0.940491	23.1552	0
	High	GRDYYSAAVKPK	1	6	1	unk		0	0	3.74252	3	1354.71	2.52901	21.8811	1
	High	SAADLAESGLRR	1	2	1	unk		0	0	3.32505	3	1245.66	0.298342	26.855	1
	High	AAQTASPLLSR	1	4	1	unk		0	0	3.25656	2	1114.62	0.179792	27.1961	0
	High	SAADLAESGLR	1	2	1	unk		0	0	2.84173	2	1089.55	0.199381	28.8339	0
unk	{Length: 5398} {Type: 5UTR_CDS_3UTR} {Pfam: GCC2 and GCC3 [PF07699.8, score=149.9]} {Human: PCSK5, proprotein convertase subtilisin/kexin type 5 [Source:HGNC Symbol;Acc:8747], e=2e-20} {UniRef50_C3Y9N8, e=1e-140, Putative uncharacterized protein n=1 Tax=Branchiostoma floridae RepID=C3Y9N8_BRAFL [Invertebrates:Chordata]} {Drosophila: uif, uninflatable [Source:FlyBase gene name;Acc:FBgn0031879], e=…	24.5249	4.28	2	2	6	7		1799	195.098	9.40771
	A2	Sequence	# PSMs	# Proteins	# Protein Groups	Protein Group Accessions	Modifications	ΔCn	Area	XCorr	Charge	MH+ [Da]	ΔM [ppm]	RT [min]	# Missed Cleavages
	High	NcRPcSAGSFSNAGSSR	1	2	2	unk	C2(Carbamidomethyl); C5(Carbamidomethyl)	0	0	5.35953	3	1814.76	-1.91049	21.4242	0
	High	cHAEcINcDAANDNK	1	2	1	unk	C1(Carbamidomethyl); C5(Carbamidomethyl); C8(Carbamidomethyl)	0	0	4.79395	3	1791.68	-0.39871	19.7452	0
	High	TcHVPNTALK	2	3	2	unk	C2(Carbamidomethyl)	0	0	3.48566	3	1140.58	-0.698584	21.896	0
	High	WETcNIPLcGPR	1	3	2	unk	C4(Carbamidomethyl); C9(Carbamidomethyl)	0	0	3.47602	2	1502.69	-1.1609	35.2865	0
	High	SSGWSFLGFGSK	1	1	1	unk		0	0	2.62511	2	1259.61	-0.140537	45.0403	0
	High	IAPQGTYVSNK	1	2	2	unk		0	0	2.2845	2	1177.62	-1.08749	22.8949	0
unk	{Length: 955} {Type: 5UTR_CDS_3UTR} {Pfam: Ribosomal protein S8e [PF01201.17, score=161.6]} {Human: RPS8, ribosomal protein S8 [Source:HGNC Symbol;Acc:10441], e=2e-59} {UniRef50_A0A0F8C4K9, e=2e-62, 40S ribosomal protein S8 n=1 Tax=Larimichthys crocea RepID=A0A0F8C4K9_LARCR [Vertebrates:Chordata]} {Drosophila: RpS8, Ribosomal protein S8 [Source:FlyBase gene name;Acc:FBgn0039713], e=2e-65} {RNA815…	23.6965	16.67	7	4	4	6		318	35.5504	10.6968
	A2	Sequence	# PSMs	# Proteins	# Protein Groups	Protein Group Accessions	Modifications	ΔCn	Area	XCorr	Charge	MH+ [Da]	ΔM [ppm]	RT [min]	# Missed Cleavages
	High	AAADAAAAAASDAAGK	2	3	1	unk		0	0	4.89196	2	1302.63	-0.98757	25.4681	0
	High	IIDTVYNASNNELVR	2	7	1	unk		0	0	4.04782	2	1720.89	0.154019	34.2206	0
	High	LDTGNFSWPSR	1	7	1	unk		0	0	3.46057	2	1279.6	-2.68387	36.5088	0
	High	SAGDAPLSFTR	1	3	1	unk		0	0	3.05497	2	1121.56	3.28306	31.4207	0
unk	{Length: 3152} {Type: 5UTR_CDS_3UTR} {Pfam: Scd6-like Sm domain [PF12701.2, score=107.9]} {Human: AC010614.2, protein LSM14 homolog A isoform b [Source:RefSeq peptide;Acc:NP_056393], e=3e-26} {UniRef50_A0A060WJC2, e=5e-28, Oncorhynchus mykiss genomic scaffold, scaffold_234 n=3 Tax=Euteleostomi RepID=A0A060WJC2_ONCMY [Vertebrates:Chordata]} {Drosophila: tral, trailer hitch [Source:FlyBase gene nam…	23.5	8.38	4	5	5	5		1050	115.815	9.72998
	A2	Sequence	# PSMs	# Proteins	# Protein Groups	Protein Group Accessions	Modifications	ΔCn	Area	XCorr	Charge	MH+ [Da]	ΔM [ppm]	RT [min]	# Missed Cleavages
	High	AQNKPPPQSSDQQQQSSTAATAEANASVK	1	2	1	unk		0	0	7.08072	3	2969.41	-2.56274	23.0015	0
	High	ASALAVGGSGGSGGGSSTVR	1	2	1	unk		0	0	5.27899	2	1634.81	-0.65828	24.406	0
	High	NAYGGGPGGYSGYHR	1	2	1	unk		0	0	4.85977	3	1512.66	-0.644695	24.2016	0
	High	NFLSQAGSSAAGGR	1	2	1	unk		0	0	3.17608	2	1322.64	-0.644771	29.9721	0
	High	QHLVDPIPAR	1	3	1	unk		0	0	3.10448	3	1145.64	-0.940205	27.3984	0
unk	{Length: 3461} {Type: 5UTR_CDS_3UTR} {Pfam: DEAD/DEAH box helicase [PF00270.24, score=139.3]} {Human: DDX6, DEAD (Asp-Glu-Ala-Asp) box polypeptide 6 [Source:HGNC Symbol;Acc:2747], e=0.0} {UniRef50_P23128, e=0.0, Putative ATP-dependent RNA helicase me31b n=338 Tax=Eukaryota RepID=DDX6_DROME [Invertebrates:]} {Drosophila: me31B, maternal expression at 31B [Source:FlyBase gene name;Acc:FBgn0004419],…	23.4658	6.5	8	5	5	6		1153	131.816	8.86572
	A2	Sequence	# PSMs	# Proteins	# Protein Groups	Protein Group Accessions	Modifications	ΔCn	Area	XCorr	Charge	MH+ [Da]	ΔM [ppm]	RT [min]	# Missed Cleavages
	High	TLVLDEADKLLSQDFK	2	7	1	unk		0	0	5.39594	2	1834.98	-1.58425	45.9023	1
	High	GWEKPSPIQEASIPIALTGR	1	6	1	unk		0	0	4.78431	3	2150.16	1.39805	40.2019	0
	High	LYVSEYQQEGELDDETK	1	3	1	unk		0	0	4.15517	2	2045.92	-0.847338	32.5058	0
	High	GNAFEDFNLKR	1	5	1	unk		0	0	3.22841	3	1310.64	-3.19259	33.7376	1
	High	QIEQQLNTEIK	1	3	1	unk		0	0	2.88807	2	1343.72	-0.160084	29.0433	0
unk	{Length: 1475} {Type: 5UTR_CDS_3UTR} {Pfam: von Willebrand factor type A domain [PF13519.1, score=86.5]} {Human: RP11-88G17.6, Novel protein similar to hemicentin (LOC392395) [Source:UniProtKB/TrEMBL;Acc:A2A3K3], e=6e-14} {UniRef50_U1M480, e=1e-18, Hemicentin-1 n=3 Tax=Bilateria RepID=U1M480_ASCSU [Invertebrates:]} {RNA815_2254.1} {RNA1310_12097.2} - [RNA1509_27605_3]	23.2502	17.52	17	7	7	7		491	55.9894	11.3267
	A2	Sequence	# PSMs	# Proteins	# Protein Groups	Protein Group Accessions	Modifications	ΔCn	Area	XCorr	Charge	MH+ [Da]	ΔM [ppm]	RT [min]	# Missed Cleavages
	High	NYINAIKPSGGGDcPEYSLSAIR	1	8	1	unk	C14(Carbamidomethyl)	0	0	5.8943	3	2482.2	-1.56368	36.6995	0
	High	GGPRPPPRPR	1	11	1	unk		0	0	3.1079	3	1086.63	-1.23291	16.9275	0
	High	cFTQILITcR	1	13	1	unk	C1(Carbamidomethyl); C9(Carbamidomethyl)	0	0	2.9756	2	1311.66	1.391	37.8764	0
	High	SVLFLFTDASAK	1	12	1	unk		0	0	2.92245	2	1298.7	0.37827	45.0579	0
	High	NYVLATFSDPYK	1	11	1	unk		0	0	2.91685	2	1417.7	-0.92218	39.3761	0
	High	ASVAALLR	1	7	1	unk		0	0	2.82628	2	800.498	-1.17289	33.0862	0
	High	SSISSVIAANR	1	11	1	unk		0	0	2.60685	2	1104.6	-0.602974	30.4243	0
unk	{Length: 670} {TRANSSPLICED} {Type: 5UTR_CDS_3UTR} {Pfam: Ribosomal protein L10 [PF00466.15, score=78.4]} {Human: RPLP0, ribosomal protein, large, P0 [Source:HGNC Symbol;Acc:10371], e=2e-77} {UniRef50_Q93572, e=1e-75, 60S acidic ribosomal protein P0 n=230 Tax=Eukaryota RepID=RLA0_CAEEL [Invertebrates:]} {Drosophila: RpLP0, Ribosomal protein LP0 [Source:FlyBase gene name;Acc:FBgn0000100], e=2e-71}…	23.0567	38.12	8	4	7	7		223	24.7912	10.0815
	A2	Sequence	# PSMs	# Proteins	# Protein Groups	Protein Group Accessions	Modifications	ΔCn	Area	XCorr	Charge	MH+ [Da]	ΔM [ppm]	RT [min]	# Missed Cleavages
	High	AGSIAPcDVVVPAQNTGLGPEK	1	10	2	unk	C7(Carbamidomethyl)	0	0	3.99368	2	2180.1	-0.832157	34.9024	0
	High	TKIEANQVAAPAR	1	7	1	unk		0	0	3.94559	3	1368.76	-1.11276	22.3264	1
	High	LNVGFVFTNLDLNDVR	1	7	1	unk		0	0	3.51495	2	1835.96	-1.18362	48.7884	0
	High	IEANQVAAPAR	1	7	1	unk		0	0	3.14598	2	1139.62	-0.163698	23.1997	0
	High	AFIVSVDNVGSK	1	7	1	unk		0	0	3.06628	2	1235.66	-2.53435	34.4579	0
	High	GTIEILSDVPLIK	1	11	2	unk		0	0	2.792	2	1397.82	-1.98028	45.307	0
	High	NEAVILIGK	1	8	2	unk		0	0	2.59822	2	956.578	0.256213	32.4909	0
unk	{Length: 2766} {Type: 5UTR_CDS_3UTR} {Pfam: Phosphoenolpyruvate carboxykinase [PF00821.13, score=874.5]} {Human: PCK2, phosphoenolpyruvate carboxykinase 2 (mitochondrial) [Source:HGNC Symbol;Acc:8725], e=0.0} {UniRef50_U1MHA2, e=0.0, Phosphoenolpyruvate carboxykinase n=6 Tax=Chromadorea RepID=U1MHA2_ASCSU [Invertebrates:Nematoda]} {Drosophila: Pepck, Phosphoenolpyruvate carboxykinase [Source:FlyB…	23.0164	9.12	6	6	6	7		921	105.236	8.47021
	A2	Sequence	# PSMs	# Proteins	# Protein Groups	Protein Group Accessions	Modifications	ΔCn	Area	XCorr	Charge	MH+ [Da]	ΔM [ppm]	RT [min]	# Missed Cleavages
	High	QVQDFVTQWVDVcQPR	2	5	1	unk	C13(Carbamidomethyl)	0	0	4.3896	2	2004.95	-2.95386	44.0474	0
	High	AVYIcDGSVEEAEEITAK	1	5	1	unk	C5(Carbamidomethyl)	0	0	4.03884	2	1983.92	1.11921	36.3715	0
	High	RVDGEDIAEPTAVGLVPK	1	3	1	unk		0	0	4.00096	3	1866	-0.573211	34.5032	1
	High	VVNHWScNPEK	1	5	1	unk	C7(Carbamidomethyl)	0	0	2.93602	3	1369.63	0.67849	22.7833	0
	High	FFVAAFPSAcGK	1	4	1	unk	C10(Carbamidomethyl)	0	0	2.3801	2	1301.64	1.06074	39.0163	0
	High	VLGNNEFVR	1	5	1	unk		0	0	2.29734	2	1047.56	-0.0651348	29.5818	0
unk	{Length: 1734} {Type: 5UTR_CDS_3UTR} {RNA815_5916.1} {RNA1310_14703.1} - [RNA1509_2969_1]	22.1674	13.84	7	6	6	6		578	63.4954	9.46631
	A2	Sequence	# PSMs	# Proteins	# Protein Groups	Protein Group Accessions	Modifications	ΔCn	Area	XCorr	Charge	MH+ [Da]	ΔM [ppm]	RT [min]	# Missed Cleavages
	High	GHLADEcNLPEATAAAER	1	5	1	unk	C7(Carbamidomethyl)	0	0	4.26705	3	1924.88	-3.00983	28.5119	0
	High	TEFSSESNSVDNR	1	3	1	unk		0	0	3.81984	2	1471.63	-2.27164	23.6607	0
	High	ALAEAGQAAEVAR	1	5	1	unk		0	0	3.81519	2	1256.66	-0.542944	25.806	0
	High	ADSAAVFDALGR	1	6	1	unk		0	0	3.58416	2	1192.6	-0.409911	36.4586	0
	High	TEDTLQHVR	1	3	1	unk		0	0	3.52984	3	1098.55	-0.985636	20.2668	0
	High	SRLPFNFDNFDWGQR	1	3	1	unk		0	0	3.15129	3	1898.9	1.28749	44.6052	1
unk	{Length: 2467} {Type: 5UTR_CDS_3UTR} {Pfam: ATP:guanido phosphotransferase, C-terminal catalytic domain [PF00217.14, score=734.8]} {Human: CKB, creatine kinase, brain [Source:HGNC Symbol;Acc:1991], e=4e-89} {UniRef50_O15992, e=0.0, Arginine kinase n=3 Tax=Actiniaria RepID=KARG_ANTJA [Invertebrates:Cnidaria]} {Drosophila: Argk, Arginine kinase [Source:FlyBase gene name;Acc:FBgn0000116], e=1e-178} …	22.0746	18.49	19	6	6	6		822	92.1421	6.29053
	A2	Sequence	# PSMs	# Proteins	# Protein Groups	Protein Group Accessions	Modifications	ΔCn	Area	XCorr	Charge	MH+ [Da]	ΔM [ppm]	RT [min]	# Missed Cleavages
	High	GSAGEHSEAVGGLYDISNK	1	16	1	unk		0	0	4.7326	3	1890.88	-0.475513	30.1506	0
	High	LGFLTFcPTNLGTTIR	1	18	1	unk	C7(Carbamidomethyl)	0	0	4.10382	2	1810.95	0.325253	47.0296	0
	High	LSAGGQEALQR	1	11	1	unk		0	0	3.73626	2	1129.6	0.472661	23.332	0
	High	EVQQQLIDDHFLFK	1	15	1	unk		0	0	3.49905	3	1759.9	-0.57192	40.3081	0
	High	LQASDScHSLLKK	1	7	1	unk	C7(Carbamidomethyl)	0	0	3.2424	3	1486.77	0.0126998	22.4901	1
	High	LAAGGQEALQR	1	6	1	unk		0	0	2.7605	2	1113.6	-0.583543	23.2347	0
unk	{Length: 589} {Type: 5UTR_CDS} {RNA815_31.1} {RNA1310_66} - [RNA1509_778_1]	21.7756	25	2	3	6	7		196	22.1023	5.33838
	A2	Sequence	# PSMs	# Proteins	# Protein Groups	Protein Group Accessions	Modifications	ΔCn	Area	XCorr	Charge	MH+ [Da]	ΔM [ppm]	RT [min]	# Missed Cleavages
	High	IGNQFSASFREPK	1	2	1	unk		0	0	4.02142	3	1480.75	-0.352827	30.0317	1
	High	IESDLVSTSDEK	1	4	2	unk		0	0	3.51103	2	1322.63	-0.731962	26.1901	0
	High	LKDKIDLK	1	4	2	unk		0	0	3.21668	3	972.608	-0.534915	21.8709	2
	High	IGNQFSASFR	1	2	1	unk		0	0	2.99088	2	1126.56	0.0916173	31.8476	0
	High	SSRPNLLR	2	4	2	unk		0	0	2.92938	3	942.546	-1.62317	22.2498	0
	High	QIAINYGK	1	1	1	unk		0	0	2.78809	2	906.504	-0.729828	26.86	0
unk	{Length: 3731} {Type: 5UTR_CDS_3UTR} {Pfam: von Willebrand factor type A domain [PF00092.23, score=84.7]} {Human: COL12A1, collagen, type XII, alpha 1 [Source:HGNC Symbol;Acc:2188], e=7e-12} {UniRef50_UPI000180BB38, e=6e-11, PREDICTED: collagen alpha-6(VI) chain-like n=1 Tax=Ciona intestinalis RepID=UPI000180BB38 [Invertebrates:Chordata]} {Celegans: mua-3, Caenorhabditis elegans Protein MUA-3, is…	19.9571	7.4	1	7	7	7		1243	138.333	7.92822
	A2	Sequence	# PSMs	# Proteins	# Protein Groups	Protein Group Accessions	Modifications	ΔCn	Area	XCorr	Charge	MH+ [Da]	ΔM [ppm]	RT [min]	# Missed Cleavages
	High	QNQLTSLTQESTILASVK	1	1	1	unk		0	0	3.55798	2	1961.05	-2.20521	41.7293	0
	High	ETFDQSQSLATEK	1	1	1	unk		0	0	3.18001	2	1483.69	0.779839	26.7579	0
	High	KAQEDSLAALEAR	1	1	1	unk		0	0	3.15165	3	1401.73	0.391327	29.5945	1
	High	TPAFEGLDSTK	1	1	1	unk		0	0	3.0613	2	1165.57	-0.686182	30.6984	0
	High	SELSSVFAR	1	1	1	unk		0	0	2.42207	2	995.515	-0.621842	34.3282	0
	High	SITWQFLDSK	1	1	1	unk		0	0	2.31136	2	1224.63	-0.646427	41.5304	0
	High	FTPAALLADVDDLSQLAR	1	1	1	unk		0	0	2.2727	2	1916.01	-2.02441	54.175	0
unk	{Length: 995} {Type: 5UTR_CDS} {Pfam: WSC domain [PF01822.14, score=168.2]} {Human: WSCD2, WSC domain containing 2 [Source:HGNC Symbol;Acc:29117], e=3e-15} {UniRef50_UPI0005C3BEC3, e=4e-46, PREDICTED: uncharacterized protein LOC105345065 n=1 Tax=Crassostrea gigas RepID=UPI0005C3BEC3 [Invertebrates:Mollusca]} {Drosophila: oxt, peptide O-xylosyltransferase [Source:FlyBase gene name;Acc:FBgn0015360]…	19.8893	23.87	2	1	6	7		331	37.2675	9.89111
	A2	Sequence	# PSMs	# Proteins	# Protein Groups	Protein Group Accessions	Modifications	ΔCn	Area	XCorr	Charge	MH+ [Da]	ΔM [ppm]	RT [min]	# Missed Cleavages
	High	NSVFTTGLKPK	2	5	2	unk		0	0	3.2288	2	1191.67	-1.31986	27.5482	0
	High	NDVYATGVVVASK	1	1	1	unk		0	0	3.184	2	1322.69	-0.91937	29.552	0
	High	DLPVVYTANYK	1	6	2	unk		0	0	2.96295	2	1282.67	-0.506323	34.6728	0
	High	NNVYATGVVVASK	1	5	2	unk		0	0	2.8306	2	1321.71	-3.03581	28.824	0
	High	TTYcGGSWR	1	5	2	unk	C4(Carbamidomethyl)	0	0	2.38172	2	1087.46	-0.461228	25.9254	0
	High	LVLSGSVTVPK	1	5	2	unk		0	0	2.37649	2	1099.67	0.865713	33.0032	0
unk	{Length: 2777} {Type: 5UTR_CDS_3UTR} {Pfam: von Willebrand factor type A domain [PF13519.1, score=93.5]} {Human: RP11-88G17.6, Novel protein similar to hemicentin (LOC392395) [Source:UniProtKB/TrEMBL;Acc:A2A3K3], e=4e-13} {UniRef50_UPI000423F030, e=1e-20, hypothetical protein n=1 Tax=Methylobacter luteus RepID=UPI000423F030 [Bacteria:Proteobacteria]} {RNA815_1151.1} {RNA1310_3126.1} - [RNA1509_41…	19.6892	8.54	18	5	5	6		925	102.175	10.5356
	A2	Sequence	# PSMs	# Proteins	# Protein Groups	Protein Group Accessions	Modifications	ΔCn	Area	XCorr	Charge	MH+ [Da]	ΔM [ppm]	RT [min]	# Missed Cleavages
	High	DAHLQSSVASLLSSK	2	10	1	unk		0	0	4.51912	2	1542.81	-2.03633	37.4605	0
	High	NSVLFLFTDASAK	1	17	1	unk		0	0	3.19072	2	1412.74	0.0295372	45.583	0
	High	EADGSVYITR	1	6	1	unk		0	0	2.77712	2	1110.54	-0.85339	26.173	0
	High	NHIQSIIR	1	16	1	unk		0	0	2.74233	2	980.562	-1.90417	24.6354	0
	High	NAHQALAFLR	1	17	1	unk		0	0	2.61341	2	1140.63	0.164563	32.691	0
unk	{Length: 1145} {TRANSSPLICED} {Type: 5UTR_CDS_3UTR} {Pfam: 60s Acidic ribosomal protein [PF00428.14, score=83.7]} {Human: RPLP0, ribosomal protein, large, P0 [Source:HGNC Symbol;Acc:10371], e=1e-124} {UniRef50_P05388, e=1e-123, 60S acidic ribosomal protein P0 n=241 Tax=Eukaryota RepID=RLA0_HUMAN [Invertebrates:]} {Drosophila: RpLP0, Ribosomal protein LP0 [Source:FlyBase gene name;Acc:FBgn0000100]…	19.5443	19.95	4	3	6	6		381	42.07	9.43701
	A2	Sequence	# PSMs	# Proteins	# Protein Groups	Protein Group Accessions	Modifications	ΔCn	Area	XCorr	Charge	MH+ [Da]	ΔM [ppm]	RT [min]	# Missed Cleavages
	High	FAAAAPAAAPAAAAAAPAAK	1	4	1	unk		0	0	4.00406	2	1650.89	-1.51123	28.6876	0
	High	AGSIAPcDVVVPAQNTGLGPEK	1	10	2	unk	C7(Carbamidomethyl)	0	0	3.99368	2	2180.1	-0.832157	34.9024	0
	High	KIEGNQVAAPAR	1	1	1	unk		0	0	3.30681	3	1253.69	-1.84298	19.9619	1
	High	IEGNQVAAPAR	1	1	1	unk		0	0	2.84954	2	1125.6	-0.577322	21.5814	0
	High	GTIEILSDVPLIK	1	11	2	unk		0	0	2.792	2	1397.82	-1.98028	45.307	0
	High	NEAVILIGK	1	8	2	unk		0	0	2.59822	2	956.578	0.256213	32.4909	0
unk	{Length: 1756} {Type: 5UTR_CDS_3UTR} {Pfam: GCC2 and GCC3 [PF07699.8, score=108.4]} {Human: SVEP1, sushi, von Willebrand factor type A, EGF and pentraxin domain containing 1 [Source:HGNC Symbol;Acc:15985], e=4e-16} {UniRef50_M1V5D3, e=6e-37, Uncharacterized protein n=1 Tax=Cyanidioschyzon merolae strain 10D RepID=M1V5D3_CYAME [Plants:]} {Drosophila: uif, uninflatable [Source:FlyBase gene name;Acc…	19.5045	10.26	2	1	5	6		585	62.8749	9.72998
	A2	Sequence	# PSMs	# Proteins	# Protein Groups	Protein Group Accessions	Modifications	ΔCn	Area	XCorr	Charge	MH+ [Da]	ΔM [ppm]	RT [min]	# Missed Cleavages
	High	NcRPcSAGSFSNAGSSR	1	2	2	unk	C2(Carbamidomethyl); C5(Carbamidomethyl)	0	0	5.35953	3	1814.76	-1.91049	21.4242	0
	High	TcHVPNTALK	2	3	2	unk	C2(Carbamidomethyl)	0	0	3.48566	3	1140.58	-0.698584	21.896	0
	High	WETcNIPLcGPR	1	3	2	unk	C4(Carbamidomethyl); C9(Carbamidomethyl)	0	0	3.47602	2	1502.69	-1.1609	35.2865	0
	High	NFVSGIAVTR	1	2	1	unk		0	0	2.39871	2	1063.59	-0.570252	33.1108	0
	High	IAPQGTYVSNK	1	2	2	unk		0	0	2.2845	2	1177.62	-1.08749	22.8949	0
unk	{Length: 6272} {Type: 5UTR_CDS} {Pfam: WSC domain [PF01822.14, score=753.6]} {Human: WSCD2, WSC domain containing 2 [Source:HGNC Symbol;Acc:29117], e=1e-16} {UniRef50_UPI0005C3BEC3, e=1e-157, PREDICTED: uncharacterized protein LOC105345065 n=1 Tax=Crassostrea gigas RepID=UPI0005C3BEC3 [Invertebrates:Mollusca]} {Drosophila: oxt, peptide O-xylosyltransferase [Source:FlyBase gene name;Acc:FBgn001536…	19.4947	4.31	17	7	7	7		2090	234.672	10.0522
	A2	Sequence	# PSMs	# Proteins	# Protein Groups	Protein Group Accessions	Modifications	ΔCn	Area	XCorr	Charge	MH+ [Da]	ΔM [ppm]	RT [min]	# Missed Cleavages
	High	NSIYTTGLPAR	1	8	1	unk		0	0	3.2948	2	1192.63	0.533885	30.081	0
	High	AIDGNTNQNYGK	1	8	1	unk		0	0	3.04115	2	1294.6	-1.72881	19.9894	0
	High	TATGAWWQAR	1	8	1	unk		0	0	2.92392	2	1147.56	-1.5892	34.603	0
	High	GSGGYVASLR	1	5	1	unk		0	0	2.82253	2	966.5	-0.387725	27.0076	0
	High	NTVYTTGIPYR	1	3	1	unk		0	0	2.58008	2	1284.66	0.0556522	31.4834	0
	High	NEIFTTGLR	1	9	1	unk		0	0	2.42204	2	1050.56	0.0262973	33.278	0
	High	TTYcGAGWR	1	9	1	unk	C4(Carbamidomethyl)	0	0	2.41015	2	1071.47	-1.57291	26.7281	0
unk	{Length: 10771} {Type: 5UTR_CDS_3UTR} {Pfam: Calcium-binding EGF domain [PF07645.10, score=103.0]} {Human: FBN2, fibrillin 2 [Source:HGNC Symbol;Acc:3604], e=2e-47} {UniRef50_K1Q8Z0, e=2e-63, IgGFc-binding protein n=4 Tax=Crassostrea gigas RepID=K1Q8Z0_CRAGI [Invertebrates:Mollusca]} {Drosophila: dp, dumpy [Source:FlyBase gene name;Acc:FBgn0053196], e=3e-37} {RNA815_38} {RNA1310_79.1} - [RNA1509_…	19.4424	2.2	10	3	6	6		3590	418.936	11.4731
	A2	Sequence	# PSMs	# Proteins	# Protein Groups	Protein Group Accessions	Modifications	ΔCn	Area	XCorr	Charge	MH+ [Da]	ΔM [ppm]	RT [min]	# Missed Cleavages
	High	cQLASSVVSSYAK	1	10	2	unk	C1(Carbamidomethyl)	0	0	3.66795	2	1399.69	-1.4748	31.6756	0
	High	GFVQIGQSYLVADR	1	4	1	unk		0	0	3.43331	2	1552.81	1.68689	40.2121	0
	High	LSSNSVRPAIAVFGR	1	4	1	unk		0	0	3.23804	3	1573.88	-0.79259	34.5456	0
	High	AAVcVVNQcSK	1	5	2	unk	C4(Carbamidomethyl); C9(Carbamidomethyl)	0	0	3.16764	2	1235.58	-2.33346	22.334	0
	High	DSAGNPTLSGVVSGR	1	2	1	unk		0	0	3.02982	2	1416.7	-2.07504	30.6585	0
	High	SNNAVFGDPcR	1	10	2	unk	C10(Carbamidomethyl)	0	0	2.90558	2	1236.54	-1.09009	27.1304	0
unk	{Length: 1402} {Type: 5UTR_CDS_3UTR} {Human: TCHP, trichoplein, keratin filament binding [Source:HGNC Symbol;Acc:28135], e=3e-05} {Drosophila: ssp3, short spindle 3 [Source:FlyBase gene name;Acc:FBgn0032723], e=3e-04} {RNA815_9667} {RNA1310_24170.1} - [RNA1509_41941_1]	19.0659	8.57	8	3	3	5		467	52.5604	8.35303
	A2	Sequence	# PSMs	# Proteins	# Protein Groups	Protein Group Accessions	Modifications	ΔCn	Area	XCorr	Charge	MH+ [Da]	ΔM [ppm]	RT [min]	# Missed Cleavages
	High	KAQQPPQSTAVSADEIAER	1	5	1	unk		0	0	6.32537	3	2026.02	-0.00869508	26.2983	1
	High	LSHVTEVAER	2	5	1	unk		0	0	4.03325	3	1140.6	-1.18436	21.1433	0
	High	IVQGAQQHLAK	2	8	1	unk		0	0	3.2404	3	1192.68	-1.56892	19.0914	0
unk	{Length: 1049} {Type: 5UTR_CDS_3UTR} {RNA815_16539} {RNA1310_19387} - [RNA1509_975_1]	18.8975	30.57	3	4	6	6		350	35.2948	9.78857
	A2	Sequence	# PSMs	# Proteins	# Protein Groups	Protein Group Accessions	Modifications	ΔCn	Area	XCorr	Charge	MH+ [Da]	ΔM [ppm]	RT [min]	# Missed Cleavages
	High	SSAITNATGTTSTNTR	1	3	1	unk		0	0	4.31172	2	1582.76	-1.46541	21.9887	0
	High	NAANTEAIENAR	1	3	1	unk		0	0	3.89124	2	1273.61	-3.71799	23.0957	0
	High	AAPSEVAScIANAQLASVASAAAAVAAAR	1	3	1	unk	C9(Carbamidomethyl)	0	0	3.38894	3	2669.35	-5.89373	50.5239	0
	High	TITNAAAAPK	1	6	2	unk		0	0	2.56314	2	957.535	-1.08022	19.9518	0
	High	TITNATAAPK	1	6	2	unk		0	0	2.46602	2	987.545	-1.54276	19.6297	0
	High	EAATVSAPQK	1	4	1	unk		0	0	2.2764	2	1001.52	-7.02799	18.4904	0
unk	{Length: 11590} {Type: 5UTR_CDS_3UTR} {Pfam: Galactose binding lectin domain [PF02140.13, score=66.2]} {Human: HMCN1, hemicentin 1 [Source:HGNC Symbol;Acc:19194], e=5e-21} {UniRef50_UPI0005D0B432, e=3e-25, PREDICTED: hemicentin-1 n=1 Tax=Plutella xylostella RepID=UPI0005D0B432 [Invertebrates:Arthropoda]} {Drosophila: Cirl, Calcium-independent receptor for alpha-latrotoxin [Source:FlyBase gene nam…	18.5574	1.76	7	3	6	6		3863	457.019	12.1323
	A2	Sequence	# PSMs	# Proteins	# Protein Groups	Protein Group Accessions	Modifications	ΔCn	Area	XCorr	Charge	MH+ [Da]	ΔM [ppm]	RT [min]	# Missed Cleavages
	High	cQLASSVVSSYAK	1	10	2	unk	C1(Carbamidomethyl)	0	0	3.66795	2	1399.69	-1.4748	31.6756	0
	High	SGSVIYVFTDASAK	1	2	1	unk		0	0	3.35247	2	1444.73	-0.69822	38.3308	0
	High	AAVcVVNQcSK	1	5	2	unk	C4(Carbamidomethyl); C9(Carbamidomethyl)	0	0	3.16764	2	1235.58	-2.33346	22.334	0
	High	SNNAVFGDPcR	1	10	2	unk	C10(Carbamidomethyl)	0	0	2.90558	2	1236.54	-1.09009	27.1304	0
	High	NIVNVINVNAK	1	2	1	unk		0	0	2.85762	2	1197.69	-0.45562	34.0241	0
	High	VGPVTISR	1	2	1	unk		0	0	2.60616	2	828.493	-1.10419	25.6813	0
unk	{Length: 3118} {Type: 5UTR_CDS_3UTR} {Pfam: Thioredoxin [PF00085.15, score=218.4]} {Human: P4HB, prolyl 4-hydroxylase, beta polypeptide [Source:HGNC Symbol;Acc:8548], e=0.0} {UniRef50_P09102, e=0.0, Protein disulfide-isomerase n=26 Tax=Euteleostomi RepID=PDIA1_CHICK [Vertebrates:Chordata]} {Drosophila: Pdi, Protein disulfide isomerase [Source:FlyBase gene name;Acc:FBgn0014002], e=1e-173} {RNA815_…	18.5234	6.55	2	6	6	6		1038	116.972	7.62061
	A2	Sequence	# PSMs	# Proteins	# Protein Groups	Protein Group Accessions	Modifications	ΔCn	Area	XCorr	Charge	MH+ [Da]	ΔM [ppm]	RT [min]	# Missed Cleavages
	High	IPYTGPFTADEVAK	1	2	1	unk		0	0	4.09179	2	1508.76	-0.627448	36.1176	0
	High	FINDKEITVIGFFK	1	2	1	unk		0	0	3.6305	3	1670.91	-0.392199	43.9336	1
	High	TADTIISWLEK	1	2	1	unk		0	0	3.20499	2	1276.68	-0.86757	45.6437	0
	High	YGVQGYPTIK	1	2	1	unk		0	0	2.55742	2	1125.59	-0.209464	30.7678	0
	High	EQTPIEYSGGR	1	2	1	unk		0	0	2.55428	2	1236.58	-1.42608	25.6111	0
	High	QLAPIWDK	1	2	1	unk		0	0	2.48445	2	970.535	-0.313585	34.6753	0
unk	{Length: 615} {Type: 5UTR_CDS_3UTR} {RNA815_39094} {RNA1310_73924} - [RNA1509_3406_1]	17.972	15.12	5	3	3	4		205	23.5387	9.43701
	A2	Sequence	# PSMs	# Proteins	# Protein Groups	Protein Group Accessions	Modifications	ΔCn	Area	XCorr	Charge	MH+ [Da]	ΔM [ppm]	RT [min]	# Missed Cleavages
	High	KPEEGAEPEKEVPAHLQK	2	3	1	unk		0	0	5.88363	3	2016.04	-1.38434	22.7757	1
	High	FADYEDGSENKQK	1	5	1	unk		0	0	3.27705	3	1530.67	-0.998057	21.6261	1
	High	FADYEDGSENK	1	5	1	unk		0	0	2.94036	2	1274.52	-1.29521	23.8291	0
unk	{Length: 694} {Type: 5UTR_CDS_3UTR} {Pfam: EF-hand domain [PF13405.1, score=26.8]} {RNA815_20222.2} {RNA1310_41187} - [RNA1509_3622_2]	17.8935	18.61	5	2	2	3		231	26.3539	7.98682
	A2	Sequence	# PSMs	# Proteins	# Protein Groups	Protein Group Accessions	Modifications	ΔCn	Area	XCorr	Charge	MH+ [Da]	ΔM [ppm]	RT [min]	# Missed Cleavages
	High	AVQLFYLVHDESEAVGcEELAK	2	5	1	unk	C17(Carbamidomethyl)	0	0	6.52306	3	2507.21	-1.58229	43.436	0
	High	LNPAEHNLTPEEVNILAVISK	1	5	1	unk		0	0	5.2365	3	2301.25	1.10393	44.537	0
unk	{Length: 2981} {TRANSSPLICED} {Type: 5UTR_CDS_3UTR} {Pfam: Ring finger domain [PF13639.1, score=24.7]} {RNA815_3592} {RNA1310_5695.1} - [RNA1509_427_3]	17.6226	7.05	2	4	4	4		993	110.985	9.14404
	A2	Sequence	# PSMs	# Proteins	# Protein Groups	Protein Group Accessions	Modifications	ΔCn	Area	XCorr	Charge	MH+ [Da]	ΔM [ppm]	RT [min]	# Missed Cleavages
	High	RGGGGENDEAPGGEGEGEAEGDAAPGQR	1	1	1	unk		0	0	6.86953	3	2626.1	0.168531	21.9087	1
	High	AQQENRPEGGDEQAQTAER	1	2	1	unk		0	0	4.75302	3	2113.94	-2.30758	18.1157	0
	High	KGEENVLLLVR	1	2	1	unk		0	0	3.37386	3	1269.75	-1.83778	35.9775	1
	High	ADLVAGDSESWR	1	2	1	unk		0	0	2.62615	2	1305.6	-2.10298	31.5812	0
unk	{Length: 11996} {Type: 5UTR_CDS_3UTR} {Pfam: Lipoprotein amino terminal region [PF01347.17, score=111.0]} {Human: APOB, apolipoprotein B (including Ag(x) antigen) [Source:HGNC Symbol;Acc:603], e=3e-10} {UniRef50_R4VDM5, e=5e-57, Apolipophorin n=1 Tax=Hyriopsis cumingii RepID=R4VDM5_HYRCU [Invertebrates:Mollusca]} {Drosophila: Apoltp, Apolipoprotein lipid transfer particle [Source:FlyBase gene nam…	17.3218	1.78	2	5	6	6		3998	451.886	8.86572
	A2	Sequence	# PSMs	# Proteins	# Protein Groups	Protein Group Accessions	Modifications	ΔCn	Area	XCorr	Charge	MH+ [Da]	ΔM [ppm]	RT [min]	# Missed Cleavages
	High	DAPLALAAVTGR	1	1	1	unk		0	0	3.27051	2	1154.65	-0.627108	37.3071	0
	High	QTFEELcQETR	1	1	1	unk	C7(Carbamidomethyl)	0	0	3.14582	2	1440.64	-1.13188	30.7805	0
	High	YTDAAFWSDER	1	1	1	unk		0	0	3.02383	2	1360.58	0.104885	35.2263	0
	High	VVQPILVNTLGALPK	1	1	1	unk		0	0	2.91163	2	1561.97	-1.46717	43.7669	0
	High	SVDLQNLQGLLQEK	1	1	1	unk		0	0	2.69131	2	1584.86	1.35307	43.2112	0
	High	VQVTIEHK	1	6	3	unk		0	0	2.2787	2	953.542	0.127147	21.9436	0
unk	{Length: 1884} {Type: 5UTR_CDS_3UTR} {Pfam: Annexin [PF00191.15, score=279.1]} {Human: ANXA13, annexin A13 [Source:HGNC Symbol;Acc:536], e=9e-79} {UniRef50_T1FZC2, e=8e-97, Annexin n=3 Tax=Annelida RepID=T1FZC2_HELRO [Invertebrates:]} {Drosophila: AnxB9, Annexin B9 [Source:FlyBase gene name;Acc:FBgn0000083], e=3e-70} {RNA815_4958} {RNA1310_15681.1} - [RNA1509_22808_2]	17.2518	9.74	3	5	5	5		626	70.3531	8.1626
	A2	Sequence	# PSMs	# Proteins	# Protein Groups	Protein Group Accessions	Modifications	ΔCn	Area	XCorr	Charge	MH+ [Da]	ΔM [ppm]	RT [min]	# Missed Cleavages
	High	NLLDVIDSETSGSYcSLLR	1	3	1	unk	C15(Carbamidomethyl)	0	0	5.25756	2	2142.03	-3.09025	49.3586	0
	High	TVISQcESDLPAVK	1	3	1	unk	C6(Carbamidomethyl)	0	0	3.4188	2	1546.78	-0.131628	32.2698	0
	High	LGTNESTFNR	1	3	1	unk		0	0	3.05727	2	1138.55	-1.30209	24.2763	0
	High	NNAQIQAIK	1	3	1	unk		0	0	2.96416	2	999.558	-0.180383	23.0931	0
	High	SDVSGNFGR	1	3	1	unk		0	0	2.55403	2	938.432	-1.25335	22.8599	0
unk	{Length: 2309} {Type: 5UTR_CDS_3UTR} {Pfam: ATPase family associated with various cellular activities (AAA) [PF00004.24, score=322.1]} {Human: VCP, valosin containing protein [Source:HGNC Symbol;Acc:12666], e=0.0} {UniRef50_M3VW05, e=0.0, Uncharacterized protein n=6 Tax=Opisthokonta RepID=M3VW05_FELCA [Plants:]} {Drosophila: TER94, TER94 [Source:FlyBase gene name;Acc:FBgn0261014], e=0.0} {Celegan…	17.066	10.26	8	1	5	5		770	85.4456	7.06396
	A2	Sequence	# PSMs	# Proteins	# Protein Groups	Protein Group Accessions	Modifications	ΔCn	Area	XCorr	Charge	MH+ [Da]	ΔM [ppm]	RT [min]	# Missed Cleavages
	High	NSPAIIFIDELDAIAPK	1	7	2	unk		0	0	4.23536	2	1826.99	-2.15206	54.95	0
	High	ETQVEVPQVSWEDIGGLQNVK	1	5	1	unk		0	0	3.80193	3	2355.18	-1.58843	43.7896	0
	High	AIANEcQANFISIK	1	9	2	unk	C6(Carbamidomethyl)	0	0	3.59048	2	1578.79	0.1267	34.9976	0
	High	QAAPcVLFFDELDSIAK	1	8	2	unk	C5(Carbamidomethyl)	0	0	2.7864	2	1923.95	-0.433356	52.9874	0
	High	LAGESESNLR	1	7	2	unk		0	0	2.65181	2	1075.54	-1.58143	22.3239	0
unk	{Length: 1192} {Type: 5UTR_CDS_3UTR} {Pfam: Actin [PF00022.14, score=484.0]} {Human: ACTB, actin, beta [Source:HGNC Symbol;Acc:132], e=0.0} {UniRef50_P60709, e=0.0, Actin, cytoplasmic 1 n=3767 Tax=cellular organisms RepID=ACTB_HUMAN [Unassigned:]} {Drosophila: Act5C, Actin 5C [Source:FlyBase gene name;Acc:FBgn0000042], e=0.0} {Celegans: act-4, Caenorhabditis elegans Protein ACT-4, isoform a. [Sou…	17.0528	15.62	68	5	5	5		397	44.2251	6.354
	A2	Sequence	# PSMs	# Proteins	# Protein Groups	Protein Group Accessions	Modifications	ΔCn	Area	XCorr	Charge	MH+ [Da]	ΔM [ppm]	RT [min]	# Missed Cleavages
	High	QEYDESGPGIVHR	1	43	1	unk		0	0	4.20592	3	1486.69	-0.621865	24.9777	0
	High	IWHHTFYNELR	1	37	1	unk		0	0	3.65038	3	1515.75	-1.29624	30.9108	0
	High	SYELPDGQVITIGNER	1	39	1	unk		0	0	3.60964	2	1790.89	0.967705	39.891	0
	High	AVFPSIVGRPR	1	32	1	unk		0	0	3.02547	3	1198.7	-0.968485	32.5176	0
	High	DSYVGDEAQSK	1	36	1	unk		0	0	2.56135	2	1198.52	-1.44002	21.3363	0
unk	{Length: 3314} {Type: 5UTR_CDS_3UTR} {Pfam: ATPase family associated with various cellular activities (AAA) [PF00004.24, score=322.4]} {Human: VCP, valosin containing protein [Source:HGNC Symbol;Acc:12666], e=0.0} {UniRef50_M7BUG3, e=0.0, Transitional endoplasmic reticulum ATPase n=9 Tax=Amniota RepID=M7BUG3_CHEMY [Vertebrates:Chordata]} {Drosophila: TER94, TER94 [Source:FlyBase gene name;Acc:FBg…	17.0102	6.79	6	1	5	5		1105	123.323	8.41162
	A2	Sequence	# PSMs	# Proteins	# Protein Groups	Protein Group Accessions	Modifications	ΔCn	Area	XCorr	Charge	MH+ [Da]	ΔM [ppm]	RT [min]	# Missed Cleavages
	High	NSPAIIFIDELDAIAPK	1	7	2	unk		0	0	4.23536	2	1826.99	-2.15206	54.95	0
	High	VGDVVSVQAFPNVEFGR	1	3	1	unk		0	0	3.74617	2	1819.93	-0.367174	41.7921	0
	High	AIANEcQANFISIK	1	9	2	unk	C6(Carbamidomethyl)	0	0	3.59048	2	1578.79	0.1267	34.9976	0
[truncated: 1,169 more rows]

## Sheet: footprints_Trypsin_intact_3
Accession	Description	Score	Coverage	# Proteins	# Unique Peptides	# Peptides	# PSMs	Area	# AAs	MW [kDa]	calc. pI
[truncated: 1,989 more rows]

[truncated: 6 more sheets: footprints_Trypsin_amputated_1, footprints_Trypsin_amputated_2, footprints_Trypsin_amputated_3, footprints_Chymotrypsin, footprints_LysC, footprints_V8]
