# Supplementary material for: A mechanism for temporary bioadhesion
Source: Proc Natl Acad Sci U S A. 2019 Feb 19;116(10):4297–306. doi: 10.1073/pnas.1814230116 (PMC6410801; doi:10.1073/pnas.1814230116)
Supplement: Supplementary File [file pnas.1814230116.sd03.xlsx]

## Sheet: Tails_Trypsin
Accession	Description	Score	Coverage	# Proteins	# Unique Peptides	# Peptides	# PSMs	Area	# AAs	MW [kDa]	calc. pI
unk	{Pfam: Myosin tail [PF01576.14, score=1086.5]} {Human: MYH6, myosin, heavy chain 6, cardiac muscle, alpha [Source:HGNC Symbol;Acc:7576], e=0.0} - [RNA1310_412.1_1]	253.986	30.96	3	29	64	89		2364	270.417	7.81104
	A2	Sequence	# PSMs	# Proteins	# Protein Groups	Protein Group Accessions	Modifications	ΔCn	Area	XCorr	Charge	MH+ [Da]	ΔM [ppm]	RT [min]	# Missed Cleavages
	High	KAQHDLEESEERADMAEQSLTK	1	1	1	unk		0	0	5.78208	4	2545.18	0.432891	27.9713	2
	High	AQHDLEESEERADMAEQSLTK	2	1	1	unk		0	0	5.54463	4	2417.08	-1.76659	29.5716	1
	High	KLEADINAMQADLDEQHNEVR	2	4	2	unk		0	0	5.20689	4	2439.16	0.25098	32.909	1
	High	KGTLEEQIVQANPVLEAYGNAK	2	2	1	unk		0	0	5.14953	3	2372.25	1.09764	40.5343	1
	High	NLNADLEQLREQLEEEQEAK	1	1	1	unk		0	0	4.23184	3	2399.16	-1.57231	42.3665	1
	High	AHEETIKQTQESLAAEEEKVK	2	1	1	unk		0	0	4.1176	4	2398.21	0.460692	27.624	2
	High	VGELSASNASLTATKR	1	4	2	unk		0	0	3.77303	3	1604.86	-0.822124	24.6182	1
	High	LLDEEDAANELEGVKK	1	4	3	unk		0	0	3.60497	3	1772.89	-1.21665	32.3901	1
	High	VEDEQGIIAQLQR	1	3	3	unk		0	0	3.58559	2	1498.78	-1.06745	35.078	0
	High	MADELRAEQEHALQAEK	2	4	2	unk		0	0	3.53354	3	1968.94	-0.0204043	26.5748	1
	High	LQAELEDATVDLER	2	7	3	unk		0	0	3.48052	2	1601.8	-3.7254	35.3098	0
	High	VVSGNILEAIQLDK	1	2	1	unk		0	0	3.38042	2	1498.85	-0.0196962	42.0403	0
	High	KANMYAAELEELRASLESSER	1	4	2	unk		0	0	3.34106	4	2397.17	0.691306	41.3071	2
	High	IAGADIEFYLLEK	1	5	2	unk		0	0	3.33756	2	1481.79	-1.44736	44.4015	0
	High	KKQQDAVNELAEQVDQLQK	3	1	1	unk		0	0	3.18441	3	2212.15	-3.09325	34.3251	2
	High	KLEQDINELEVALDNANR	1	4	2	unk		0	0	3.13536	3	2084.06	-0.447696	41.1313	1
	High	AMESMAASVEAETK	1	4	2	unk		0	0	3.09219	2	1454.65	-0.878507	30.1808	0
	High	LLEAQDELESAR	2	1	1	unk		0	0	3.0602	2	1373.69	-1.0138	29.5801	0
	High	GGGMQTISATHKESLNK	1	3	1	unk		0	0	3.00108	3	1758.88	-1.58833	20.7581	1
	High	NFDKTLAEWQQK	2	6	3	unk		0	0	2.98884	2	1507.74	-6.93316	31.6664	1
	High	VGELSASNASLTATK	1	4	2	unk		0	0	2.94525	2	1448.76	-1.58602	26.6045	0
	High	TLESQLSDLQGR	2	1	1	unk		0	0	2.92315	2	1346.69	-0.999811	33.0055	0
	High	QKADYESQIKELEDR	1	2	1	unk		0	0	2.91351	3	1851.9	-2.18169	29.947	2
	High	IQELEEELESER	2	1	1	unk		0	0	2.90451	2	1503.72	-1.24997	32.77	0
	High	LAEKEEEFESTRK	2	8	3	unk		0	0	2.89141	3	1595.79	-1.25491	19.7903	2
	High	VISYFAQVTALQK	1	1	1	unk		0	0	2.81912	2	1467.82	-3.51816	38.7694	0
	High	VKPMLNIAR	1	2	1	unk		0	0	2.80687	3	1041.62	-1.31635	25.9344	0
	High	AKQQLSQQLEEARR	2	1	1	unk		0	0	2.75055	4	1684.91	-2.1159	21.9111	2
	High	AEMEDLHAQLDHVSK	1	1	1	unk		0	0	2.73792	3	1722.81	-2.84738	27.8967	0
	High	TLESQLSDLQGRLDEATR	1	1	1	unk		0	0	2.71438	3	2032.03	-1.15051	40.4521	1
	High	LDASEGNALKGGKR	1	4	2	unk		0	0	2.70354	4	1415.76	-1.50022	18.8995	2
	High	STVLASQLEK	3	1	1	unk		0	0	2.68951	2	1075.6	-1.81443	26.1795	0
	High	AKQQLSQQLEEAR	1	1	1	unk		0	0	2.66861	2	1528.8	-4.52013	23.4689	1
	High	LKELSFASEEERK	1	5	3	unk		0	0	2.66029	3	1565.81	-3.15133	25.5052	2
	High	AQLEEARDQTEAVR	1	9	4	unk		0	0	2.63619	3	1615.8	-0.654751	21.5915	1
	High	SKYESGGGGGGEEAEEIKR	1	1	1	unk		0	0	2.60135	4	1939.9	-1.18457	18.8411	2
	High	VQELEAELDQEQR	2	2	2	unk		0	0	2.59444	2	1586.76	-2.72956	30.0251	0
	High	SPNFGKPKPPKPGK	3	6	3	unk		0	0	2.56785	4	1478.84	-2.70382	18.4396	0
	High	TEAADRVGELSASNASLTATKR	1	4	2	unk		0	0	2.55072	4	2248.15	0.688721	26.603	2
	High	SQLEIAQLKQDVDRR	2	4	2	unk		0	0	2.52936	4	1798.97	-2.03556	30.45	2
	High	KGGGMQTISATHK	1	3	1	unk		0	0	2.51782	3	1315.68	-1.86795	16.2869	1
	High	VQELEAELDQEQRR	2	2	2	unk		0	0	2.49403	3	1742.86	-1.88871	27.9917	1
	High	NLHSTSPHFIR	1	3	1	unk		0	0	2.47608	3	1308.68	3.13125	22.2897	0
	High	EHLVATLFPPPDEGEAK	1	3	1	unk		0	0	2.45691	3	1849.93	-1.26006	34.8261	0
	High	KIKELQAR	2	3	3	unk		0	0	2.45109	3	985.614	-1.59102	15.4002	2
	High	LLDEEDAANELEGVK	2	4	3	unk		0	0	2.44172	2	1644.79	-1.30366	35.1285	0
	High	LLDEEDAANELEGVKKK	1	4	3	unk		0	0	2.38769	3	1900.99	-0.299515	30.3952	2
	High	ADYESQIKELEDR	1	2	1	unk		0	0	2.36196	3	1595.75	-1.164	32.4966	1
	High	QIGDLQSQK	1	3	3	unk		0	0	2.35989	2	1016.54	-1.4256	20.7773	0
	High	AQSEAQQWR	2	2	2	unk		0	0	2.35394	2	1103.52	-1.45305	20.5626	0
	High	LYDNHLGK	1	6	3	unk		0	0	2.35197	3	959.492	-2.40716	19.5733	0
	High	LQELVEKLQSK	1	5	3	unk		0	0	2.34825	2	1314.77	1.9982	27.8806	1
	High	VKVGNDYVTK	1	5	1	unk		0	0	2.33739	2	1122.61	-1.07602	20.4467	1
	High	NKLYDNHLGK	1	6	3	unk		0	0	2.31017	3	1201.63	-1.96545	19.4863	1
	High	DLLQAILKPK	2	4	1	unk		0	0	2.27991	2	1138.72	-1.35081	40.6159	0
	High	LKKELEEQNVTLLQQK	1	4	3	unk		0	0	2.25729	3	1941.1	-1.04003	27.3268	2
	High	AGVLAELEDMRDEK	1	2	2	unk		0	0	2.23439	3	1575.77	-1.58527	37.3082	1
	High	KYQQQLR	1	7	3	unk		0	0	2.18472	2	963.532	-5.03167	14.8354	1
	High	QRLQAELEDATVDLER	1	1	1	unk		0	0	2.17913	3	1885.95	-3.44711	36.0031	1
	High	LKELSFASEEER	1	5	3	unk		0	0	2.17204	2	1437.72	-1.59777	28.2336	1
	High	EIEDSALQHEQMVQQLR	1	1	1	unk		0	0	2.16648	3	2054	-0.680904	31.4864	0
	High	MTQETVDDLER	1	4	3	unk		0	0	2.15855	2	1336.6	-3.07768	26.5275	0
	High	TALSIIQR	1	4	3	unk		0	0	2.15689	2	901.544	-2.66796	29.8215	0
	High	VAFLLGVNAK	1	5	1	unk		0	0	2.1397	2	1031.63	1.25523	36.8037	0
unk	{Pfam: Actin [PF00022.14, score=533.3]} {Human: ACTG1, actin, gamma 1 [Source:HGNC Symbol;Acc:144], e=0.0} - [RNA1310_22768_2]	173.604	38.83	21	2	19	62		497	54.8797	6.94678
	A2	Sequence	# PSMs	# Proteins	# Protein Groups	Protein Group Accessions	Modifications	ΔCn	Area	XCorr	Charge	MH+ [Da]	ΔM [ppm]	RT [min]	# Missed Cleavages
	High	HQGVMVGMGQKDSYVGDEAQSKR	1	10	2	unk		0	0	7.20844	4	2507.17	-1.76668	24.0844	2
	High	KDLYANTVLSGGTTMYPGIADR	3	9	2	unk		0	0	5.34215	3	2343.16	-1.74912	36.4085	1
	High	DLYANTVLSGGTTMYPGIADR	4	9	2	unk		0	0	4.90994	2	2215.07	-1.84452	40.7979	0
	High	QEYDESGPGIVHRK	3	15	2	unk		0	0	3.70379	3	1614.78	-1.46035	20.5315	1
	High	VAPEEHPVLLTEAPLNPK	7	11	2	unk		0	0	3.46225	2	1954.06	-1.62452	33.2608	0
	High	HQGVMVGMGQKDSYVGDEAQSK	2	10	2	unk		0	0	3.18778	4	2351.07	-3.526	25.3233	1
	High	MQKEITSLAPSTMK	2	7	1	unk		0	0	3.16903	2	1564.8	-1.55423	27.8926	1
	High	QEYDESGPGIVHR	3	15	2	unk		0	0	3.0287	3	1486.69	-1.1761	23.1794	0
	High	HQGVMVGMGQK	8	11	2	unk		0	0	2.98382	2	1171.57	-1.17923	21.4893	0
	High	TTGIVLDSGDGVSHTVPIYEGYALPHAILR	2	8	2	unk		0	0	2.65447	4	3151.64	-0.583082	41.2376	0
	High	IKIVAPPERK	3	12	2	unk		0	0	2.64732	3	1150.73	-1.781	21.1856	2
	High	DSYVGDEAQSKR	2	10	2	unk		0	0	2.64557	3	1354.62	-1.83595	18.3852	1
	High	HQGVMVGmGQKDSYVGDEAQSKR	1	10	2	unk	M8(Oxidation)	0	0	2.63145	4	2523.17	0.646876	21.3342	2
	High	HQGVmVGMGQK	3	11	2	unk	M5(Oxidation)	0	0	2.55825	3	1187.56	-2.80326	18.7126	0
	High	SYELPDGQVITIGNER	3	9	2	unk		0	0	2.5367	2	1790.89	-1.6906	38.8724	0
	High	IWHHTFYNELR	2	11	2	unk		0	0	2.5363	3	1515.75	-0.99423	29.0814	0
	High	AVFPSIVGRPR	4	11	2	unk		0	0	2.49756	3	1198.7	-1.04486	30.6346	0
	High	IKIVAPPER	3	12	2	unk		0	0	2.32235	3	1022.63	-2.12415	24.2615	1
	High	GYSFTTTAER	4	6	2	unk		0	0	2.2819	2	1132.53	-1.23706	26.0573	0
	High	EITSLAPSTMK	1	7	1	unk		0	0	2.17677	2	1177.61	-0.960489	28.6271	0
	High	LDLAGRDLTDYLMK	1	10	2	unk		0	0	2.16259	3	1623.84	-0.784189	40.4612	1
unk	{Pfam: Actin [PF00022.14, score=534.1]} {Human: ACTB, actin, beta [Source:HGNC Symbol;Acc:132], e=0.0} - [RNA1310_19151_2]	173.07	34.46	18	2	19	62		560	61.6456	6.87354
	A2	Sequence	# PSMs	# Proteins	# Protein Groups	Protein Group Accessions	Modifications	ΔCn	Area	XCorr	Charge	MH+ [Da]	ΔM [ppm]	RT [min]	# Missed Cleavages
	High	HQGVMVGMGQKDSYVGDEAQSKR	1	10	2	unk		0	0	7.20844	4	2507.17	-1.76668	24.0844	2
	High	KDLYANTVLSGGTTMYPGIADR	3	9	2	unk		0	0	5.34215	3	2343.16	-1.74912	36.4085	1
	High	DLYANTVLSGGTTMYPGIADR	4	9	2	unk		0	0	4.90994	2	2215.07	-1.84452	40.7979	0
	High	QEYDESGPGIVHRK	3	15	2	unk		0	0	3.70379	3	1614.78	-1.46035	20.5315	1
	High	VAPEEHPVLLTEAPLNPK	7	11	2	unk		0	0	3.46225	2	1954.06	-1.62452	33.2608	0
	High	HQGVMVGMGQKDSYVGDEAQSK	2	10	2	unk		0	0	3.18778	4	2351.07	-3.526	25.3233	1
	High	QEYDESGPGIVHR	3	15	2	unk		0	0	3.0287	3	1486.69	-1.1761	23.1794	0
	High	HQGVMVGMGQK	8	11	2	unk		0	0	2.98382	2	1171.57	-1.17923	21.4893	0
	High	TTGIVLDSGDGVSHTVPIYEGYALPHAILR	2	8	2	unk		0	0	2.65447	4	3151.64	-0.583082	41.2376	0
	High	IKIVAPPERK	3	12	2	unk		0	0	2.64732	3	1150.73	-1.781	21.1856	2
	High	DSYVGDEAQSKR	2	10	2	unk		0	0	2.64557	3	1354.62	-1.83595	18.3852	1
	High	HQGVMVGmGQKDSYVGDEAQSKR	1	10	2	unk	M8(Oxidation)	0	0	2.63145	4	2523.17	0.646876	21.3342	2
	High	HQGVmVGMGQK	3	11	2	unk	M5(Oxidation)	0	0	2.55825	3	1187.56	-2.80326	18.7126	0
	High	SYELPDGQVITIGNER	3	9	2	unk		0	0	2.5367	2	1790.89	-1.6906	38.8724	0
	High	IWHHTFYNELR	2	11	2	unk		0	0	2.5363	3	1515.75	-0.99423	29.0814	0
	High	MQKEITALAPSTMK	2	4	1	unk		0	0	2.50677	3	1548.81	-1.00339	28.3815	1
	High	AVFPSIVGRPR	4	11	2	unk		0	0	2.49756	3	1198.7	-1.04486	30.6346	0
	High	EITALAPSTMK	1	4	1	unk		0	0	2.32402	2	1161.62	-0.941903	29.1973	0
	High	IKIVAPPER	3	12	2	unk		0	0	2.32235	3	1022.63	-2.12415	24.2615	1
	High	GYSFTTTAER	4	6	2	unk		0	0	2.2819	2	1132.53	-1.23706	26.0573	0
	High	LDLAGRDLTDYLMK	1	10	2	unk		0	0	2.16259	3	1623.84	-0.784189	40.4612	1
unk	{Pfam: Myosin tail [PF01576.14, score=685.6]} {Human: AC069023.1, macrophage mannose receptor 1 precursor [Source:RefSeq peptide;Acc:NP_002429], e=1e-156} - [RNA1310_205.1_1]	142.859	11.05	5	2	28	48		2850	323.309	7.66455
	A2	Sequence	# PSMs	# Proteins	# Protein Groups	Protein Group Accessions	Modifications	ΔCn	Area	XCorr	Charge	MH+ [Da]	ΔM [ppm]	RT [min]	# Missed Cleavages
	High	KLEADINAMQADLDEQHNEVR	2	4	2	unk		0	0	5.20689	4	2439.16	0.25098	32.909	1
	High	NRLQAELEDATVDLER	3	6	2	unk		0	0	4.3034	3	1871.94	-1.01416	38.4874	1
	High	KVQHDLEESEERAEVAEQSLTK	3	3	1	unk		0	0	4.2854	4	2555.25	-2.30784	30.7489	2
	High	VQHDLEESEERAEVAEQSLTK	3	3	1	unk		0	0	4.12424	4	2427.17	1.1912	31.3831	1
	High	VGELSASNASLTATKR	1	4	2	unk		0	0	3.77303	3	1604.86	-0.822124	24.6182	1
	High	MADELRAEQEHALQAEK	2	4	2	unk		0	0	3.53354	3	1968.94	-0.0204043	26.5748	1
	High	LQAELEDATVDLER	2	7	3	unk		0	0	3.48052	2	1601.8	-3.7254	35.3098	0
	High	KANMYAAELEELRASLESSER	1	4	2	unk		0	0	3.34106	4	2397.17	0.691306	41.3071	2
	High	YQSAQSDLESTQR	4	5	2	unk		0	0	3.188	2	1512.69	-1.92274	22.6396	0
	High	KLEQDINELEVALDNANR	1	4	2	unk		0	0	3.13536	3	2084.06	-0.447696	41.1313	1
	High	AMESMAASVEAETK	1	4	2	unk		0	0	3.09219	2	1454.65	-0.878507	30.1808	0
	High	NFDKTLAEWQQK	2	6	3	unk		0	0	2.98884	2	1507.74	-6.93316	31.6664	1
	High	VGELSASNASLTATK	1	4	2	unk		0	0	2.94525	2	1448.76	-1.58602	26.6045	0
	High	LAEKEEEFESTRK	2	8	3	unk		0	0	2.89141	3	1595.79	-1.25491	19.7903	2
	High	STLLASQLEKK	2	6	2	unk		0	0	2.70995	3	1217.71	-3.23761	25.9543	1
	High	QVEEAEEIAAINLAK	1	3	2	unk		0	0	2.70779	2	1627.85	-1.06454	36.3807	0
	High	LDASEGNALKGGKR	1	4	2	unk		0	0	2.70354	4	1415.76	-1.50022	18.8995	2
	High	LKELSFASEEERK	1	5	3	unk		0	0	2.66029	3	1565.81	-3.15133	25.5052	2
	High	AQLEEARDQTEAVR	1	9	4	unk		0	0	2.63619	3	1615.8	-0.654751	21.5915	1
	High	VQELEAELDQEQR	2	2	2	unk		0	0	2.59444	2	1586.76	-2.72956	30.0251	0
	High	TEAADRVGELSASNASLTATKR	1	4	2	unk		0	0	2.55072	4	2248.15	0.688721	26.603	2
	High	SQLEIAQLKQDVDRR	2	4	2	unk		0	0	2.52936	4	1798.97	-2.03556	30.45	2
	High	VQELEAELDQEQRR	2	2	2	unk		0	0	2.49403	3	1742.86	-1.88871	27.9917	1
	High	LLEAQDEMESAK	3	6	3	unk		0	0	2.43891	2	1363.64	-3.1423	26.4589	0
	High	STLLASQLEK	1	6	2	unk		0	0	2.3516	2	1089.61	-1.02981	29.4745	0
	High	LQELVEKLQSK	1	5	3	unk		0	0	2.34825	2	1314.77	1.9982	27.8806	1
	High	KYQQQLR	1	7	3	unk		0	0	2.18472	2	963.532	-5.03167	14.8354	1
	High	LKELSFASEEER	1	5	3	unk		0	0	2.17204	2	1437.72	-1.59777	28.2336	1
unk	{Pfam: Myosin tail [PF01576.14, score=398.3]} {Human: MYH2, myosin, heavy chain 2, skeletal muscle, adult [Source:HGNC Symbol;Acc:7572], e=5e-99} - [RNA1310_25178_2]	127.96	55.31	2	14	24	48		461	52.8865	5.49072
	A2	Sequence	# PSMs	# Proteins	# Protein Groups	Protein Group Accessions	Modifications	ΔCn	Area	XCorr	Charge	MH+ [Da]	ΔM [ppm]	RT [min]	# Missed Cleavages
	High	NLNADLDQIREQLEEEQEAKSDLQR	1	2	2	unk		0	0	5.09901	3	2984.45	-1.19946	40.1157	2
	High	VEDEQGIIAQLQR	1	3	3	unk		0	0	3.58559	2	1498.78	-1.06745	35.078	0
	High	KKQQDAVNELSEQVDQLQK	4	2	2	unk		0	0	3.37053	3	2228.15	-0.320955	31.9673	2
	High	KLEEAEAQLGQLSK	4	1	1	unk		0	0	3.35744	2	1543.83	-1.50369	28.6278	1
	High	AKQQLTQQLEEAR	2	1	1	unk		0	0	3.23412	2	1542.82	-1.80513	24.6368	1
	High	EMEDNVLQHEQMVQQLR	2	3	2	unk		0	0	3.1408	3	2126.99	-0.816908	33.2668	0
	High	AKQQLTQQLEEARR	3	1	1	unk		0	0	3.09911	4	1698.92	-1.68205	22.9885	2
	High	TLDGQLSDLQAR	3	1	1	unk		0	0	3.01882	2	1316.68	-0.790125	30.8461	0
	High	NLNADLDQIREQLEEEQEAK	2	2	2	unk		0	0	2.88979	3	2385.16	0.88554	41.4404	1
	High	MTQETVEDLER	2	1	1	unk		0	0	2.86414	2	1350.62	-1.347	28.1036	0
	High	KQQDAVNELSEQVDQLQK	1	3	2	unk		0	0	2.8615	3	2100.05	-1.35809	34.0147	1
	High	SQFKAELEDLHSQLEHVSK	3	1	1	unk		0	0	2.84856	4	2225.12	-1.20675	35.65	1
	High	SKYESGGGGGGEEVEELKR	2	1	1	unk		0	0	2.78547	3	1967.94	5.94712	21.7643	2
	High	QQVEAELEDVADKLEEQGGATVVQQELNK	1	2	1	unk		0	0	2.73649	3	3197.59	1.5034	45.7767	1
	High	IQELEEELETERQGR	1	1	1	unk		0	0	2.6703	3	1858.91	-0.417467	30.2562	1
	High	IQELEEELETER	3	1	1	unk		0	0	2.65528	2	1517.73	-0.450604	32.5997	0
	High	QQLTQQLEEAR	1	1	1	unk		0	0	2.50091	2	1343.69	-3.60967	27.2163	0
	High	QQLTQQLEEARR	1	1	1	unk		0	0	2.49097	3	1499.79	-1.23866	25.015	1
	High	DAELSSLHNKVEDEQGIIAQLQR	1	1	1	unk		0	0	2.47453	3	2593.32	-0.590066	37.3992	1
	High	KIKELQAR	2	3	3	unk		0	0	2.45109	3	985.614	-1.59102	15.4002	2
	High	LLEAQDEMESAK	3	6	3	unk		0	0	2.43891	2	1363.64	-3.1423	26.4589	0
	High	AELEDLHSQLEHVSK	2	1	1	unk		0	0	2.4244	3	1734.86	-2.04888	30.0531	0
	High	QIGDLQSQK	1	3	3	unk		0	0	2.35989	2	1016.54	-1.4256	20.7773	0
	High	AQSEAQQWR	2	2	2	unk		0	0	2.35394	2	1103.52	-1.45305	20.5626	0
unk	{Pfam: Tubulin/FtsZ family, GTPase domain [PF00091.20, score=237.9]} {Human: TUBB2C, tubulin, beta 2C [Source:HGNC Symbol;Acc:20771], e=0.0} - [RNA1310_15130.1_3]	127.445	23.84	23	0	18	45		646	72.783	5.71924
	A2	Sequence	# PSMs	# Proteins	# Protein Groups	Protein Group Accessions	Modifications	ΔCn	Area	XCorr	Charge	MH+ [Da]	ΔM [ppm]	RT [min]	# Missed Cleavages
	High	FWEVISDEHGIDPTGTYHGDSDLQLER	4	16	4	unk		0	0	4.62747	3	3116.41	-3.33214	38.6138	0
	High	GHYTEGAELVDSVLDVVR	3	8	3	unk		0	0	4.35911	2	1958.98	-3.31393	46.0406	0
	High	INVYYNEATGGKYVPR	4	6	3	unk		0	0	3.96729	3	1843.93	-2.69272	29.826	1
	High	MSMKEVDEQMLNVQNK	1	7	2	unk		0	0	3.61513	2	1923.9	0.0609368	33.1962	1
	High	IREEYPDRIMNTFSVVPSPK	4	9	3	unk		0	0	3.4873	4	2378.21	-3.88978	36.1518	2
	High	GHYTEGAELVDSVLDVVRK	4	8	3	unk		0	0	3.40259	3	2087.07	-1.53744	43.5261	1
	High	KLAVNMVPFPR	2	13	3	unk		0	0	3.22451	2	1271.73	-2.82741	34.5026	1
	High	VSEQFTAMFR	3	10	2	unk		0	0	2.84685	2	1215.58	-0.838004	36.859	0
	High	INVYYNEATGGK	2	6	3	unk		0	0	2.73244	2	1328.65	-0.0168684	27.0732	0
	High	EVDEQMLNVQNK	2	7	2	unk		0	0	2.71222	2	1446.69	-1.44319	27.7455	0
	High	FPGQLNADLR	3	19	3	unk		0	0	2.49371	2	1130.59	-0.933509	31.2352	0
	High	IMNTFSVVPSPK	2	10	3	unk		0	0	2.48853	2	1319.7	-0.959016	34.5182	0
	High	YLTVAAIFR	2	17	2	unk		0	0	2.41397	2	1053.61	-1.16129	42.226	0
	High	RVSEQFTAMFR	1	10	2	unk		0	0	2.4135	3	1371.68	-1.78699	33.7444	1
	High	AVLVDLEPGTMDSVR	2	7	3	unk		0	0	2.39083	2	1601.82	-1.03515	37.6703	0
	High	FPGQLNADLRK	2	19	3	unk		0	0	2.34674	3	1258.69	-1.81845	27.5918	1
	High	IREEYPDR	3	22	4	unk		0	0	2.34394	3	1077.53	-2.24532	18.3273	1
	High	LAVNMVPFPR	1	13	3	unk		0	0	2.17985	2	1143.63	-1.33015	37.8966	0
unk	{Pfam: Myosin tail [PF01576.14, score=599.6]} {Human: MYH6, myosin, heavy chain 6, cardiac muscle, alpha [Source:HGNC Symbol;Acc:7576], e=1e-106} - [RNA1310_2987.2_3]	124.325	41.3	4	12	22	45		569	64.7496	5.36377
	A2	Sequence	# PSMs	# Proteins	# Protein Groups	Protein Group Accessions	Modifications	ΔCn	Area	XCorr	Charge	MH+ [Da]	ΔM [ppm]	RT [min]	# Missed Cleavages
	High	KLEADINAMRGDLDEQHNEAR	1	3	1	unk		0	0	6.11958	4	2425.15	-1.04991	29.5061	2
	High	NRLQAELEDATVDLER	3	6	2	unk		0	0	4.3034	3	1871.94	-1.01416	38.4874	1
	High	LQAELEDATVDLER	2	7	3	unk		0	0	3.48052	2	1601.8	-3.7254	35.3098	0
	High	KLEQDINELEVALDSANR	2	3	1	unk		0	0	3.30613	3	2057.05	-0.228501	41.4299	1
	High	IGELSASNASLSATK	1	3	1	unk		0	0	3.3004	2	1448.76	0.0991486	27.683	0
	High	YQSAQSDLESTQR	4	5	2	unk		0	0	3.188	2	1512.69	-1.92274	22.6396	0
	High	NFDKTLAEWQQK	2	6	3	unk		0	0	2.98884	2	1507.74	-6.93316	31.6664	1
	High	VRDLEGELDAEQR	4	3	1	unk		0	0	2.97639	3	1529.75	-0.767554	26.9273	1
	High	VRDLEGELDAEQRR	3	3	1	unk		0	0	2.94434	3	1685.87	5.73879	25.2004	2
	High	IAEKEEEFESTRK	2	8	3	unk		0	0	2.89141	3	1595.79	-1.25491	19.7903	2
	High	RQMENALKELQAR	1	3	1	unk		0	0	2.77731	3	1586.84	-1.02998	27.0582	2
	High	STLLASQLEKK	2	6	2	unk		0	0	2.70995	3	1217.71	-3.23761	25.9543	1
	High	KKLEQDINELEVALDSANR	3	3	1	unk		0	0	2.6879	4	2185.14	-2.84654	38.6328	2
	High	AQLEEARDQTEAVR	1	9	4	unk		0	0	2.63619	3	1615.8	-0.654751	21.5915	1
	High	AMDSMAATVDAEAK	2	4	1	unk		0	0	2.62039	2	1410.62	-0.411602	29.0164	0
	High	IGELSASNASLSATKR	3	3	1	unk		0	0	2.58916	2	1604.86	0.669481	25.3889	1
	High	LLEAQDEMESAK	3	6	3	unk		0	0	2.43891	2	1363.64	-3.1423	26.4589	0
	High	SLADEIRDLTEQLGEGGR	1	3	1	unk		0	0	2.42633	3	1958.98	-1.43469	49.2399	1
	High	TQLELAQVR	2	4	1	unk		0	0	2.37065	2	1057.6	-0.862905	28.9246	0
	High	EIQSQVEDEQRQR	1	3	1	unk		0	0	2.35203	3	1644.79	-1.40829	19.7929	1
	High	STLLASQLEK	1	6	2	unk		0	0	2.3516	2	1089.61	-1.02981	29.4745	0
	High	KYQQQLR	1	7	3	unk		0	0	2.18472	2	963.532	-5.03167	14.8354	1
unk	{Pfam: Core histone H2A/H2B/H3/H4 [PF00125.19, score=56.5]} {Human: HIST1H4K, histone cluster 1, H4k [Source:HGNC Symbol;Acc:4784], e=1e-51} - [RNA1310_47191.2_3]	111.9	44.78	7	12	12	42		134	14.611	11.1802
	A2	Sequence	# PSMs	# Proteins	# Protein Groups	Protein Group Accessions	Modifications	ΔCn	Area	XCorr	Charge	MH+ [Da]	ΔM [ppm]	RT [min]	# Missed Cleavages
	High	KTVTAMDVVYALKR	4	7	1	unk		0	0	3.58967	3	1594.9	-1.15282	35.5568	2
	High	TVTAMDVVYALKR	4	7	1	unk		0	0	3.26946	2	1466.8	-0.995143	38.9419	1
	High	RKTVTAMDVVYALK	2	7	1	unk		0	0	3.26475	3	1594.9	-1.61205	34.9758	2
	High	KTVTAMDVVYALK	4	7	1	unk		0	0	3.03151	2	1438.8	-0.727679	37.9857	1
	High	ISGLIYEETR	3	7	1	unk		0	0	2.97201	2	1180.62	-1.1154	30.9876	0
	High	VFLENVIRDAVTYTEHAK	2	7	1	unk		0	0	2.93127	3	2105.1	-1.34657	46.8217	1
	High	DAVTYTEHAKR	2	7	1	unk		0	0	2.85522	3	1290.64	-1.7419	17.6255	1
	High	DNIQGITKPAIR	7	7	1	unk		0	0	2.843	3	1325.75	-1.89215	25.6885	0
	High	ISGLIYEETRAVLK	2	7	1	unk		0	0	2.83606	3	1591.91	3.62878	37.3396	1
	High	DNIQGITKPAIRR	5	7	1	unk		0	0	2.76385	2	1481.85	-1.71464	23.7137	1
	High	TVTAMDVVYALK	3	7	1	unk		0	0	2.63739	2	1310.7	-1.35813	41.8056	0
	High	DAVTYTEHAK	3	7	1	unk		0	0	2.5052	3	1134.54	-2.18331	18.6564	0
	High	TVTAmDVVYALKR	1	7	1	unk	M5(Oxidation)	0	0	2.17358	3	1482.8	-1.76269	34.611	1
unk	{Pfam: Tubulin/FtsZ family, GTPase domain [PF00091.20, score=232.1]} {Human: TUBA3C, tubulin, alpha 3c [Source:HGNC Symbol;Acc:12408], e=0.0} - [RNA1310_10339.1_3]	106.095	27.11	18	4	15	36		782	87.0134	6.75635
	A2	Sequence	# PSMs	# Proteins	# Protein Groups	Protein Group Accessions	Modifications	ΔCn	Area	XCorr	Charge	MH+ [Da]	ΔM [ppm]	RT [min]	# Missed Cleavages
	High	QLFHPEQLITGKEDAANNYAR	3	7	1	unk		0	0	5.63622	4	2415.2	-0.614955	33.5551	1
	High	FDGALNVDLTEFQTNLVPYPR	1	9	3	unk		0	0	3.94117	2	2409.2	-2.76	47.6689	0
	High	AYHEQLSVAEITNATFEPANQMVK	1	4	2	unk		0	0	3.92634	3	2691.31	-0.845626	39.6021	0
	High	TIGGGDDSFNTFFSETGAGKHVPR	1	3	1	unk		0	0	3.58524	4	2497.17	-2.01391	36.3867	1
	High	IHFPLATYAPVISAEK	7	6	3	unk		0	0	3.54614	3	1756.96	-0.665911	39.7492	0
	High	LDHKFDLMYAKR	1	12	3	unk		0	0	3.28373	3	1536.8	-1.29944	27.3007	2
	High	LIGQIVSSITASLR	4	6	3	unk		0	0	2.99641	2	1457.87	-1.32007	48.5204	0
	High	AVFVDLEPTVIDEVR	3	6	1	unk		0	0	2.92341	3	1701.9	-1.55056	43.1328	0
	High	NLDIERPTYTNLNR	3	8	3	unk		0	0	2.59591	3	1718.88	-1.40119	29.939	0
	High	TIQFVDWcPTGFK	1	5	2	unk	C8(Carbamidomethyl)	0	0	2.57943	2	1598.77	-0.830991	42.7495	0
	High	DVNAAIATIK	3	5	2	unk		0	0	2.56021	2	1015.58	-1.19866	30.0941	0
	High	VGINYQPPTVVPGGDLAK	2	5	2	unk		0	0	2.50928	2	1824.98	-1.26544	35.4391	0
	High	QLFHPEQLITGK	2	7	1	unk		0	0	2.26862	3	1410.77	-0.894228	34.6378	0
	High	RNLDIERPTYTNLNR	2	7	3	unk		0	0	2.21068	3	1874.98	-0.332378	27.1401	1
	High	EIVDLVLDR	2	8	2	unk		0	0	2.13691	2	1071.6	-1.68212	38.3959	0
unk	{Pfam: Myosin tail [PF01576.14, score=691.9]} {Human: MYH3, myosin, heavy chain 3, skeletal muscle, embryonic [Source:HGNC Symbol;Acc:7573], e=1e-100} - [RNA1310_5147.1_3]	104.342	31.38	5	22	31	40		1042	117.703	8.41162
	A2	Sequence	# PSMs	# Proteins	# Protein Groups	Protein Group Accessions	Modifications	ΔCn	Area	XCorr	Charge	MH+ [Da]	ΔM [ppm]	RT [min]	# Missed Cleavages
	High	YQQTTQALASLKTELEAK	1	2	1	unk		0	0	3.7156	3	2023.07	-0.768808	36.1673	1
	High	LNEKEAELESLRK	2	2	1	unk		0	0	3.38835	3	1558.84	-2.65623	24.304	2
	High	KAQQQIEEAEHR	1	6	2	unk		0	0	3.34196	3	1466.73	-1.52398	16.8722	1
	High	TIEELHVTITEIESK	2	2	1	unk		0	0	3.22708	3	1741.92	0.185443	37.1211	0
	High	VRDLEAELDQEQRK	1	2	1	unk		0	0	3.13034	3	1728.89	-1.2263	25.6181	2
	High	LRSQNDELTAQSR	1	4	1	unk		0	0	3.1226	3	1517.77	-1.04163	19.0228	1
	High	VAHEYETQAATLSK	2	4	1	unk		0	0	3.04642	3	1547.77	-0.162658	22.2888	0
	High	AKSSLQSQVDDLKK	1	2	1	unk		0	0	2.90172	4	1546.84	-2.16611	23.3304	2
	High	KYEALAADLEGQIDNLGR	1	2	1	unk		0	0	2.88652	3	1976	-1.75268	40.9394	1
	High	KAQQQIEEAEHRADLAER	1	6	2	unk		0	0	2.86943	4	2122.06	-1.40507	24.628	2
	High	RLEAEAAAAQAEIDDAHNGR	1	2	1	unk		0	0	2.84629	3	2108.01	-2.21021	28.422	1
	High	ITELEDISER	1	7	2	unk		0	0	2.77478	2	1204.6	-2.62884	29.5953	0
	High	QAESTVNQLTIR	1	2	1	unk		0	0	2.73533	2	1359.72	-1.2697	27.7237	0
	High	AKQAESTVNQLTIR	2	2	1	unk		0	0	2.71288	2	1558.85	-3.85465	25.2093	1
	High	DLENANSQLESLEQTVK	1	6	1	unk		0	0	2.66494	2	1917.94	-0.870314	38.7094	0
	High	VHELETYLEEERR	3	2	1	unk		0	0	2.60985	4	1702.83	-2.89862	28.9703	1
	High	SNLLIEIDNLASQVDQAMK	2	4	1	unk		0	0	2.49212	2	2102.07	-2.44838	56.5371	0
	High	VHELETYLEEER	1	2	1	unk		0	0	2.48442	3	1546.74	-0.508997	31.1789	0
	High	AAEAEAAEATGR	2	2	1	unk		0	0	2.4738	2	1146.54	-2.66999	18.179	0
	High	LQTENVDLQR	2	4	1	unk		0	0	2.47055	2	1215.63	0.8188	24.8611	0
	High	YQQTTQALASLK	1	7	2	unk		0	0	2.43331	2	1351.72	-2.64561	28.7785	0
	High	KKYEALAADLEGQIDNLGR	1	2	1	unk		0	0	2.42332	3	2104.1	0.065813	38.1284	2
	High	SSLQSQVDDLKK	1	2	1	unk		0	0	2.41661	2	1347.71	-0.466177	25.23	1
	High	RMNMELQDLLDKTQLK	1	6	2	unk		0	0	2.37815	3	1976.03	1.10101	38.7063	2
	High	VRDLEAELDQEQR	1	6	2	unk		0	0	2.32179	3	1600.8	3.63177	28.0081	1
	High	KQLEVEIR	1	7	2	unk		0	0	2.29951	3	1014.59	-2.64581	23.9115	1
	High	LEEAEAFATR	1	8	2	unk		0	0	2.29281	2	1136.56	-1.19566	27.388	0
	High	MNMELQDLLDKTQLK	1	6	2	unk		0	0	2.2153	2	1819.93	-1.05253	41.1992	1
	High	YTVTITELTGELENANK	1	4	1	unk		0	0	2.16509	2	1895.95	-3.20178	43.0642	0
	High	AAAQGELDEAR	1	2	1	unk		0	0	2.11161	2	1130.54	-3.09814	19.8415	0
	High	YEEESEAAGNLR	1	2	1	unk		0	0	2.10185	2	1367.61	-0.589584	22.8595	0
unk	{Pfam: Tubulin/FtsZ family, GTPase domain [PF00091.20, score=202.3]} {Human: TUBB2C, tubulin, beta 2C [Source:HGNC Symbol;Acc:20771], e=1e-117} - [RNA1310_60417_1]	104.181	66.98	7	2	11	34		212	22.9462	5.09717
	A2	Sequence	# PSMs	# Proteins	# Protein Groups	Protein Group Accessions	Modifications	ΔCn	Area	XCorr	Charge	MH+ [Da]	ΔM [ppm]	RT [min]	# Missed Cleavages
	High	FWEVISDEHGIDPTGTYHGDSDLQLER	4	16	4	unk		0	0	4.62747	3	3116.41	-3.33214	38.6138	0
	High	GHYTEGAELVDSVLDVVR	3	8	3	unk		0	0	4.35911	2	1958.98	-3.31393	46.0406	0
	High	MREIVHLQAGQcGNQIGAK	4	3	1	unk	C12(Carbamidomethyl)	0	0	4.13869	4	2110.07	0.37109	26.3167	1
	High	INVYYNEATGGKYVPR	4	6	3	unk		0	0	3.96729	3	1843.93	-2.69272	29.826	1
	High	SGPFGQIFRPDNFVFGQSGAGNNWAK	2	7	1	unk		0	0	3.88703	3	2798.34	-1.49471	44.7855	0
	High	IREEYPDRIMNTFSVVPSPK	4	9	3	unk		0	0	3.4873	4	2378.21	-3.88978	36.1518	2
	High	GHYTEGAELVDSVLDVVRK	4	8	3	unk		0	0	3.40259	3	2087.07	-1.53744	43.5261	1
	High	INVYYNEATGGK	2	6	3	unk		0	0	2.73244	2	1328.65	-0.0168684	27.0732	0
	High	IMNTFSVVPSPK	2	10	3	unk		0	0	2.48853	2	1319.7	-0.959016	34.5182	0
	High	AVLVDLEPGTMDSVR	2	7	3	unk		0	0	2.39083	2	1601.82	-1.03515	37.6703	0
	High	IREEYPDR	3	22	4	unk		0	0	2.34394	3	1077.53	-2.24532	18.3273	1
unk	{Pfam: Myosin tail [PF01576.14, score=1087.6]} {Human: MYH6, myosin, heavy chain 6, cardiac muscle, alpha [Source:HGNC Symbol;Acc:7576], e=0.0} - [RNA1310_1388_1]	98.872	15.83	1	1	26	37		1624	186.106	5.93506
	A2	Sequence	# PSMs	# Proteins	# Protein Groups	Protein Group Accessions	Modifications	ΔCn	Area	XCorr	Charge	MH+ [Da]	ΔM [ppm]	RT [min]	# Missed Cleavages
	High	NLNADLDQLREQLEEEQEAKSDLQR	1	2	2	unk		0	0	5.09901	3	2984.45	-1.19946	40.1157	2
	High	LLDEEDAANELEGVKK	1	4	3	unk		0	0	3.60497	3	1772.89	-1.21665	32.3901	1
	High	VEDEQGIIAQLQR	1	3	3	unk		0	0	3.58559	2	1498.78	-1.06745	35.078	0
	High	KKQQDAVNELSEQVDQLQK	4	2	2	unk		0	0	3.37053	3	2228.15	-0.320955	31.9673	2
	High	EMEDNVLQHEQMVQQLR	2	3	2	unk		0	0	3.1408	3	2126.99	-0.816908	33.2668	0
	High	NLNADLDQLREQLEEEQEAK	2	2	2	unk		0	0	2.88979	3	2385.16	0.88554	41.4404	1
	High	KQQDAVNELSEQVDQLQK	1	3	2	unk		0	0	2.8615	3	2100.05	-1.35809	34.0147	1
	High	QVEEAEEIAAINLAK	1	3	2	unk		0	0	2.70779	2	1627.85	-1.06454	36.3807	0
	High	LKELSFASEEERK	1	5	3	unk		0	0	2.66029	3	1565.81	-3.15133	25.5052	2
	High	AQLEEARDQTEAVR	1	9	4	unk		0	0	2.63619	3	1615.8	-0.654751	21.5915	1
	High	SPNFGKPKPPKPGK	3	6	3	unk		0	0	2.56785	4	1478.84	-2.70382	18.4396	0
	High	KIKELQAR	2	3	3	unk		0	0	2.45109	3	985.614	-1.59102	15.4002	2
	High	LLDEEDAANELEGVK	2	4	3	unk		0	0	2.44172	2	1644.79	-1.30366	35.1285	0
	High	LLDEEDAANELEGVKKK	1	4	3	unk		0	0	2.38769	3	1900.99	-0.299515	30.3952	2
	High	QIGDLQSQK	1	3	3	unk		0	0	2.35989	2	1016.54	-1.4256	20.7773	0
	High	LYDNHLGK	1	6	3	unk		0	0	2.35197	3	959.492	-2.40716	19.5733	0
	High	LQELVEKLQSK	1	5	3	unk		0	0	2.34825	2	1314.77	1.9982	27.8806	1
	High	KGGGMQTISATHR	2	3	2	unk		0	0	2.34081	3	1343.68	-1.88632	17.5938	1
	High	GGGMQTISATHR	2	3	2	unk		0	0	2.33196	2	1215.59	-2.25035	19.5549	0
	High	NKLYDNHLGK	1	6	3	unk		0	0	2.31017	3	1201.63	-1.96545	19.4863	1
	High	LKKELEEQNVTLLQQK	1	4	3	unk		0	0	2.25729	3	1941.1	-1.04003	27.3268	2
	High	AGVLAELEDMRDEK	1	2	2	unk		0	0	2.23439	3	1575.77	-1.58527	37.3082	1
	High	TSILASQLEK	1	1	1	unk		0	0	2.21519	2	1089.61	-1.02981	29.6505	0
	High	LKELSFASEEER	1	5	3	unk		0	0	2.17204	2	1437.72	-1.59777	28.2336	1
	High	MTQETVDDLER	1	4	3	unk		0	0	2.15855	2	1336.6	-3.07768	26.5275	0
	High	TALSIIQR	1	4	3	unk		0	0	2.15689	2	901.544	-2.66796	29.8215	0
unk	{Pfam: Tubulin/FtsZ family, GTPase domain [PF00091.20, score=235.4]} {Human: TUBB2C, tubulin, beta 2C [Source:HGNC Symbol;Acc:20771], e=0.0} - [RNA1310_21825_3]	94.6012	23.98	22	4	16	36		513	57.5039	5.23682
	A2	Sequence	# PSMs	# Proteins	# Protein Groups	Protein Group Accessions	Modifications	ΔCn	Area	XCorr	Charge	MH+ [Da]	ΔM [ppm]	RT [min]	# Missed Cleavages
	High	MSMKEVDEQMLNVQNK	1	7	2	unk		0	0	3.61513	2	1923.9	0.0609368	33.1962	1
	High	IREEYPDRIMNTFSVVPSPK	4	9	3	unk		0	0	3.4873	4	2378.21	-3.88978	36.1518	2
	High	MSSTFIGNSTAIQELFK	2	5	1	unk		0	0	3.30377	2	1873.93	-1.01038	46.1199	0
	High	KLAVNMVPFPR	2	13	3	unk		0	0	3.22451	2	1271.73	-2.82741	34.5026	1
	High	VSEQFTAMFR	3	10	2	unk		0	0	2.84685	2	1215.58	-0.838004	36.859	0
	High	LHFFmPGFAPLTSR	1	6	1	unk	M5(Oxidation)	0	0	2.77389	3	1636.83	1.08945	39.8097	0
	High	EVDEQMLNVQNK	2	7	2	unk		0	0	2.71222	2	1446.69	-1.44319	27.7455	0
	High	LHFFMPGFAPLTSR	3	6	1	unk		0	0	2.62118	3	1620.83	-1.88645	43.8373	0
	High	FPGQLNADLR	3	19	3	unk		0	0	2.49371	2	1130.59	-0.933509	31.2352	0
	High	IMNTFSVVPSPK	2	10	3	unk		0	0	2.48853	2	1319.7	-0.959016	34.5182	0
	High	YLTVAAIFR	2	17	2	unk		0	0	2.41397	2	1053.61	-1.16129	42.226	0
	High	RVSEQFTAMFR	1	10	2	unk		0	0	2.4135	3	1371.68	-1.78699	33.7444	1
	High	FPGQLNADLRK	2	19	3	unk		0	0	2.34674	3	1258.69	-1.81845	27.5918	1
	High	IREEYPDR	3	22	4	unk		0	0	2.34394	3	1077.53	-2.24532	18.3273	1
	High	MSSTFIGNSTAIQELFKR	1	5	1	unk		0	0	2.28095	3	2030.03	-1.38279	43.0567	1
	High	ALTVPELTQQMFDAK	3	5	1	unk		0	0	2.24051	2	1691.87	-1.23492	43.7148	0
	High	LAVNMVPFPR	1	13	3	unk		0	0	2.17985	2	1143.63	-1.33015	37.8966	0
unk	{Pfam: linker histone H1 and H5 family [PF00538.14, score=87.7]} {Human: HIST1H1B, histone cluster 1, H1b [Source:HGNC Symbol;Acc:4719], e=1e-07} - [RNA1310_35964_3]	92.6397	25.22	2	12	12	34		341	36.4235	10.7847
	A2	Sequence	# PSMs	# Proteins	# Protein Groups	Protein Group Accessions	Modifications	ΔCn	Area	XCorr	Charge	MH+ [Da]	ΔM [ppm]	RT [min]	# Missed Cleavages
	High	AAKEAPKPVAAAPAPAAPK	4	2	1	unk		0	0	5.40461	3	1756.01	-0.978592	19.8824	1
	High	KYIAANYKVDINK	3	2	1	unk		0	0	3.54035	4	1539.85	-1.55512	24.9541	2
	High	KGTSLATIKK	4	2	1	unk		0	0	3.28456	2	1046.66	-1.2479	16.3449	2
	High	LASMKDDAEKPKPK	7	2	1	unk		0	0	3.17486	4	1557.83	-1.96809	15.6605	1
	High	KGTSLATIK	2	2	1	unk		0	0	2.76386	2	918.561	-1.35624	19.482	1
	High	RPAKPKAPSAHPPTLQMVK	1	2	1	unk		0	0	2.65292	5	2054.16	-3.40873	22.9376	1
	High	EAPKPVAAAPAPAAPK	3	2	1	unk		0	0	2.63407	2	1485.84	-0.928261	21.4899	0
	High	SASDKGVLVR	5	2	1	unk		0	0	2.57419	3	1031.58	-1.88899	18.7726	1
	High	KYIAANYK	2	2	1	unk		0	0	2.55202	2	970.535	-0.722892	19.0805	1
	High	APSAHPPTLQMVK	1	2	1	unk		0	0	2.29275	2	1376.74	-0.28784	27.0238	0
	High	GTSLATIKK	1	2	1	unk		0	0	2.25232	3	918.56	-2.36758	18.9508	1
	High	DRKGTSLATIK	1	2	1	unk		0	0	2.12835	3	1189.69	-1.71509	19.3253	2
unk	{Pfam: Hsp70 protein [PF00012.15, score=902.0]} {Human: HSPA8, heat shock 70kDa protein 8 [Source:HGNC Symbol;Acc:5241], e=0.0} - [RNA1310_4147.2_2]	86.9909	17.93	8	13	17	31		1093	121.639	8.60205
	A2	Sequence	# PSMs	# Proteins	# Protein Groups	Protein Group Accessions	Modifications	ΔCn	Area	XCorr	Charge	MH+ [Da]	ΔM [ppm]	RT [min]	# Missed Cleavages
	High	NQVALNPSNTVFDAKR	2	3	1	unk		0	0	4.18253	3	1773.92	-1.76139	29.9026	1
	High	KFDDSVVQQDMK	4	3	1	unk		0	0	3.95599	2	1439.68	-1.65409	26.76	1
	High	IINEPTAAAIAYGLDKK	3	7	3	unk		0	0	3.39784	3	1787.99	-0.815227	35.5267	1
	High	LDKASINEIVLVGGSTR	2	3	2	unk		0	0	3.36234	3	1771.99	0.261348	35.0575	1
	High	TTPSYVAFTDTER	2	5	1	unk		0	0	3.06686	2	1487.7	-1.94895	31.7515	0
	High	TVTDAVVTVPAYFNDSQR	1	3	1	unk		0	0	3.00929	2	1982.98	-1.17576	37.9308	0
	High	DAGAIAGLNVLR	2	4	1	unk		0	0	3.00145	2	1169.66	-1.38016	37.1857	0
	High	ARFEELNADLFR	3	3	1	unk		0	0	2.95664	3	1480.75	-1.9053	36.5376	1
	High	NQVALNPSNTVFDAK	1	3	1	unk		0	0	2.78254	2	1617.82	-0.385664	32.6005	0
	High	STAGDTHLGGEDFDNR	2	5	1	unk		0	0	2.70985	3	1691.72	-1.39535	24.3195	0
	High	IVINKDQNR	3	4	2	unk		0	0	2.51772	3	1099.62	-2.12829	16.67	1
	High	FEELNADLFR	1	3	1	unk		0	0	2.46296	2	1253.61	-1.7566	38.9961	0
	High	HWPFTVVNDGSRPK	1	1	1	unk		0	0	2.45483	3	1639.83	-3.05377	31.1774	0
	High	MKETAEAYLGK	1	3	1	unk		0	0	2.39124	2	1240.62	-0.940516	24.4759	1
	High	SFFAEEISSMVLTK	1	2	1	unk		0	0	2.326	2	1588.79	-3.93676	47.561	0
	High	VEIIANDQGNR	1	8	2	unk		0	0	2.2952	2	1228.63	-1.2932	23.272	0
	High	QATKDAGAIAGLNVLR	1	4	1	unk		0	0	2.22479	3	1597.9	-0.717946	32.9165	1
unk	{Pfam: Intermediate filament protein [PF00038.16, score=219.5]} {Human: LMNB1, lamin B1 [Source:HGNC Symbol;Acc:6637], e=2e-40} - [RNA1310_21206.1_2]	82.6161	35.95	5	13	19	32		523	59.865	5.35107
	A2	Sequence	# PSMs	# Proteins	# Protein Groups	Protein Group Accessions	Modifications	ΔCn	Area	XCorr	Charge	MH+ [Da]	ΔM [ppm]	RT [min]	# Missed Cleavages
	High	TITSTSGGQAGTTSGGSVTSR	2	2	1	unk		0	0	4.26913	2	1912.92	-1.22783	19.9768	0
	High	VTTLEDQLNEMEQLLEEANR	1	2	1	unk		0	0	3.71075	3	2375.14	-1.40905	52.9804	0
	High	LLEDADQYKATMEVR	2	2	1	unk		0	0	2.90849	3	1781.87	-0.0549145	30.6011	1
	High	NRIPELEAR	5	8	2	unk		0	0	2.8977	3	1097.6	-1.53465	24.3791	1
	High	EFWKNEMAQALHEIQR	1	6	2	unk		0	0	2.79426	3	2029.99	-1.58573	40.9468	1
	High	SLYETELAQLRK	2	2	1	unk		0	0	2.70868	3	1450.79	-1.61839	33.2371	1
	High	ALHDSELKELSALAYR	1	3	1	unk		0	0	2.68826	3	1815.96	-1.2189	35.6525	1
	High	SLYETELAQLR	2	2	1	unk		0	0	2.65017	2	1322.69	-0.265785	36.5352	0
	High	IKSQIGDAR	3	3	1	unk		0	0	2.60576	3	987.555	-2.92571	16.011	1
	High	DNMELTHLKEENR	1	3	1	unk		0	0	2.58921	3	1628.77	-2.6746	24.3278	1
	High	KLLEGEEIR	1	7	2	unk		0	0	2.57011	3	1086.61	-2.63096	24.1304	1
	High	SLPGSLSVQTR	3	2	1	unk		0	0	2.49937	2	1144.63	-2.5452	28.5719	0
	High	KLLEDADQYKATMEVR	1	2	1	unk		0	0	2.48148	3	1909.97	3.17669	29.316	2
	High	KLSEELQK	1	2	1	unk		0	0	2.44637	2	974.55	-1.7402	18.5659	1
	High	INQTSISSR	1	2	2	unk		0	0	2.40598	2	1005.53	-1.50264	18.6573	0
	High	NEMAQALHEIQR	1	6	2	unk		0	0	2.33493	2	1439.7	-5.12976	31.4008	0
	High	DNMELTHLKEENRR	1	3	1	unk		0	0	2.24327	3	1784.87	-1.74821	22.5529	2
	High	VASFDDERAR	1	3	1	unk		0	0	2.16122	3	1165.56	-2.22149	19.7353	1
	High	ELQTLMDAK	2	2	2	unk		0	0	2.13944	2	1048.53	-1.31109	29.166	0
unk	{Pfam: Elongation factor Tu GTP binding domain [PF00009.22, score=186.0]} {Human: EEF1A1, eukaryotic translation elongation factor 1 alpha 1 [Source:HGNC Symbol;Acc:3189], e=0.0} - [RNA1310_13899.2_2]	76.4453	21.27	5	11	11	27		644	71.5379	9.15869
	A2	Sequence	# PSMs	# Proteins	# Protein Groups	Protein Group Accessions	Modifications	ΔCn	Area	XCorr	Charge	MH+ [Da]	ΔM [ppm]	RT [min]	# Missed Cleavages
	High	TLIEALDAIIPPERPTDKPLRLPLQDVYK	4	2	1	unk		0	0	4.17676	4	3314.87	-1.45613	46.7483	1
	High	TLIEALDAIIPPERPTDKPLR	1	2	1	unk		0	0	3.59712	3	2358.34	-1.39066	43.9786	0
	High	QTVAVGVIKEVNKK	3	3	1	unk		0	0	3.11181	4	1512.91	-3.04751	24.992	2
	High	VETGILKPGMVVTFAPQILSTEVK	2	2	1	unk		0	0	3.05556	3	2557.43	-0.92523	45.2963	0
	High	EHALLAYTLGVK	4	3	1	unk		0	0	2.86531	2	1314.74	1.27206	34.5131	0
	High	TIEKYEKEAQELGK	2	3	1	unk		0	0	2.70066	3	1665.87	0.70733	27.3022	2
	High	IGGIGTVPVGR	3	3	1	unk		0	0	2.68595	2	1025.61	-0.708487	28.9887	0
	High	STSTGHLIYK	5	3	1	unk		0	0	2.65493	2	1106.58	-1.57992	20.8279	0
	High	QMIIGVNKMDSTEPPYSEAR	1	2	1	unk		0	0	2.47597	3	2266.08	-1.139	32.1656	1
	High	MDSTEPPYSEAR	1	2	1	unk		0	0	2.26739	2	1382.59	-0.654421	23.4736	0
	High	DMKQTVAVGVIK	1	3	1	unk		0	0	2.20049	2	1288.73	1.23636	28.1961	1
unk	{Pfam: Tubulin C-terminal domain [PF03953.12, score=170.7]} {Human: TUBA1A, tubulin, alpha 1a [Source:HGNC Symbol;Acc:20766], e=0.0} - [RNA1310_29772_1]	75.0465	39.8	12	1	11	26		402	45.6225	5.8335
	A2	Sequence	# PSMs	# Proteins	# Protein Groups	Protein Group Accessions	Modifications	ΔCn	Area	XCorr	Charge	MH+ [Da]	ΔM [ppm]	RT [min]	# Missed Cleavages
	High	FDGALNVDLTEFQTNLVPYPR	1	9	3	unk		0	0	3.94117	2	2409.2	-2.76	47.6689	0
	High	AYHEQLSVAEITNATFEPANQMVK	1	4	2	unk		0	0	3.92634	3	2691.31	-0.845626	39.6021	0
	High	IHFPLATYAPVISAEK	7	6	3	unk		0	0	3.54614	3	1756.96	-0.665911	39.7492	0
	High	AVcMLSNTTAIAEAWAR	1	6	1	unk	C3(Carbamidomethyl)	0	0	3.45546	2	1864.91	0.432052	43.289	0
	High	LDHKFDLMYAKR	1	12	3	unk		0	0	3.28373	3	1536.8	-1.29944	27.3007	2
	High	LIGQIVSSITASLR	4	6	3	unk		0	0	2.99641	2	1457.87	-1.32007	48.5204	0
	High	NLDIERPTYTNLNR	3	8	3	unk		0	0	2.59591	3	1718.88	-1.40119	29.939	0
	High	TIQFVDWcPTGFK	1	5	2	unk	C8(Carbamidomethyl)	0	0	2.57943	2	1598.77	-0.830991	42.7495	0
	High	DVNAAIATIK	3	5	2	unk		0	0	2.56021	2	1015.58	-1.19866	30.0941	0
	High	VGINYQPPTVVPGGDLAK	2	5	2	unk		0	0	2.50928	2	1824.98	-1.26544	35.4391	0
	High	RNLDIERPTYTNLNR	2	7	3	unk		0	0	2.21068	3	1874.98	-0.332378	27.1401	1
unk	{Pfam: Tropomyosin [PF00261.15, score=287.2]} {Human: TPM3, tropomyosin 3 [Source:HGNC Symbol;Acc:12012], e=3e-64} - [RNA1310_23173_3]	63.2798	31.22	17	12	15	23		490	56.5881	5.40186
	A2	Sequence	# PSMs	# Proteins	# Protein Groups	Protein Group Accessions	Modifications	ΔCn	Area	XCorr	Charge	MH+ [Da]	ΔM [ppm]	RT [min]	# Missed Cleavages
	High	LQSEVDRLEDDLLSEKER	3	9	1	unk		0	0	3.50165	3	2174.09	-1.78717	37.1541	2
	High	RQEVTSKLEQASK	3	5	1	unk		0	0	3.48493	3	1503.81	-1.16744	19.0177	2
	High	SLEVSEQEAAQREESYEETIR	1	12	1	unk		0	0	3.21748	3	2483.15	0.648401	32.0944	1
	High	ASNAEAEVQALTR	2	3	1	unk		0	0	3.16457	2	1359.68	-1.99307	31.6419	0
	High	LLEEDLEQTESR	2	5	1	unk		0	0	3.05566	2	1461.71	-0.819108	29.507	0
	High	RLAISEVDLGR	1	6	1	unk		0	0	2.86591	3	1228.7	-2.93973	30.695	1
	High	LAISEVDLGR	2	6	1	unk		0	0	2.60852	2	1072.6	-0.438689	33.0011	0
	High	FIAEDADRKYDEAAR	2	9	2	unk		0	0	2.60296	4	1769.84	-1.67437	23.9915	2
	High	KLLETASFATDER	1	3	1	unk		0	0	2.59228	2	1480.77	1.44096	28.6575	1
	High	ASNAEAEVQALTRR	1	3	1	unk		0	0	2.49732	3	1515.79	0.146158	30.2297	1
	High	ILELEEELRVVGSNMK	1	24	3	unk		0	0	2.38833	3	1858.99	-0.308088	42.605	1
	High	MLVMKHER	1	3	1	unk		0	0	2.3216	3	1043.55	-2.84433	17.6786	1
	High	LSSLEEQLK	1	3	1	unk		0	0	2.25045	2	1046.57	-0.29041	28.0509	0
	High	ILELEEELR	1	24	3	unk		0	0	2.22879	2	1143.62	-1.37306	36.3297	0
	High	LSSLEEQLKEAK	1	3	1	unk		0	0	2.17983	2	1374.75	0.306313	28.1477	1
unk	{Pfam: ATP synthase alpha/beta family, nucleotide-binding domain [PF00006.20, score=209.3]} {Human: ATP5B, ATP synthase, H+ transporting, mitochondrial F1 complex, beta polypeptide [Source:HGNC Symbol;Acc:830], e=0.0} - [RNA1310_11602.1_3]	63.0517	34.73	5	1	16	24		740	80.6897	8.42627
	A2	Sequence	# PSMs	# Proteins	# Protein Groups	Protein Group Accessions	Modifications	ΔCn	Area	XCorr	Charge	MH+ [Da]	ΔM [ppm]	RT [min]	# Missed Cleavages
	High	GIAELGIYPAVDPLDSTSR	1	4	2	unk		0	0	3.57754	2	1974.02	-1.39664	42.9128	0
	High	ILDPNIVGQEHYAVAR	3	4	2	unk		0	0	3.34109	3	1794.95	-0.838442	31.9971	0
	High	LVLEVAQHLGENTVR	2	1	1	unk		0	0	3.19006	3	1677.93	-0.875068	34.3522	0
	High	FTQAGSEVSALLGR	2	4	2	unk		0	0	2.9988	2	1435.75	-0.57104	37.4631	0
	High	TVLIMELINNVAR	1	4	2	unk		0	0	2.9946	2	1485.84	-1.62192	51.5326	0
	High	IGLFGGAGVGK	2	4	2	unk		0	0	2.74616	2	975.561	-1.02038	34.0121	0
	High	TREGNDLYHEMIMTGVVDLK	1	4	2	unk		0	0	2.72139	4	2321.13	-0.392156	40.0641	1
	High	IPSAVGYQPTLATDMGTMQER	2	5	2	unk		0	0	2.64203	2	2266.07	-4.33826	36.9233	0
	High	VVDLLAPYAR	2	4	2	unk		0	0	2.63714	2	1116.64	-0.163428	37.1902	0
	High	IMNVIGEPIDER	2	4	2	unk		0	0	2.53952	2	1385.71	-0.626111	33.95	0
	High	KGSITSVQAIYVPADDLTDPAPATTFAHLDATTVLSR	1	3	2	unk		0	0	2.53241	4	3842.98	0.0902395	43.4427	1
	High	VSLVYGQMNEPPGAR	1	4	2	unk		0	0	2.32151	2	1617.8	-1.4867	31.6027	0
	High	IMNVIGEPIDERGPIDSK	1	4	2	unk		0	0	2.24129	2	1983.02	-0.993627	33.7897	1
	High	AHGGYSVFAGVGER	1	4	2	unk		0	0	2.21089	3	1406.68	-0.401029	29.823	0
	High	GQEcVDTGSSIKIPVGPETLGR	1	2	2	unk	C4(Carbamidomethyl)	0	0	2.17723	3	2300.16	0.999738	34.6829	1
	High	TIAMDGTEGLVR	1	3	2	unk		0	0	2.10644	2	1262.64	-2.76606	31.0128	0
unk	{Pfam: Reovirus sigma C capsid protein [PF04582.7, score=34.9]} {Human: CROCC, ciliary rootlet coiled-coil, rootletin [Source:HGNC Symbol;Acc:21299], e=0.0} - [RNA1310_1417.1_1]	62.8788	15.28	4	10	20	21		1616	184.45	7.50342
	A2	Sequence	# PSMs	# Proteins	# Protein Groups	Protein Group Accessions	Modifications	ΔCn	Area	XCorr	Charge	MH+ [Da]	ΔM [ppm]	RT [min]	# Missed Cleavages
	High	LALGDKDAENQVLHDRVDNLNK	1	3	1	unk		0	0	4.51113	4	2477.27	-3.09493	29.9214	2
	High	KGQLEGENQELIIKK	1	2	2	unk		0	0	4.22174	3	1726.97	-0.340983	24.2973	2
	High	IREQEEALDAQKR	2	2	2	unk		0	0	4.07039	3	1585.83	1.29441	18.9226	2
	High	QVQALQSHLAEAEQAHSQR	1	1	1	unk		0	0	3.75645	4	2131.05	-4.40869	25.6654	0
	High	HALAQEQQSHEDDLER	1	2	2	unk		0	0	3.62664	3	1905.86	-2.02063	19.61	0
	High	VQSLQGELTDNEHRR	1	3	1	unk		0	0	3.17286	3	1781.89	0.844467	24.6397	1
	High	FRDQFEQTVEEHEAEVR	1	2	2	unk		0	0	3.07486	4	2148.99	-0.252229	30.835	1
	High	EKLEDELQSINR	1	2	2	unk		0	0	2.89819	2	1473.76	1.91242	30.6431	1
	High	LGNTHAELQTVASELDR	1	2	2	unk		0	0	2.866	3	1853.93	-3.02098	34.3743	0
	High	HQNHQLLER	1	4	1	unk		0	0	2.85056	3	1174.6	-3.79554	17.0745	0
	High	RLDEALDLHNAFPGGAGKR	1	1	1	unk		0	0	2.82807	4	2037.06	-1.6379	31.1508	2
	High	LASAQTALMLQEETIR	1	2	1	unk		0	0	2.69765	2	1774.94	-0.914421	36.9791	0
	High	KLNEQINELTQQR	1	2	2	unk		0	0	2.57488	2	1613.86	-1.95298	27.6745	1
	High	AQSLQLTIER	1	2	1	unk		0	0	2.56427	2	1158.65	-0.112798	30.9595	0
	High	VQSLQGELTDNEHR	1	3	1	unk		0	0	2.55086	3	1625.79	0.841082	26.4118	0
	High	QISGLETEKR	1	2	1	unk		0	0	2.43395	3	1160.63	-1.61558	19.9837	1
	High	RLDEALDLHNAFPGGAGK	1	1	1	unk		0	0	2.37682	3	1880.95	-6.09053	33.1781	1
	High	ALAEELLASR	1	2	2	unk		0	0	2.30512	2	1072.6	1.49604	34.6178	0
	High	LELAEQLNAIGR	1	2	2	unk		0	0	2.19952	2	1326.74	0.963189	36.9091	0
	High	ERLELAEQLNAIGR	1	2	2	unk		0	0	2.15616	3	1611.88	-0.302611	35.3046	1
unk	{Pfam: ATP synthase alpha/beta family, nucleotide-binding domain [PF00006.20, score=209.4]} {Human: ATP5B, ATP synthase, H+ transporting, mitochondrial F1 complex, beta polypeptide [Source:HGNC Symbol;Acc:830], e=0.0} - [RNA1310_12874.1_3]	61.6508	36.51	6	1	16	24		704	77.0112	7.6499
	A2	Sequence	# PSMs	# Proteins	# Protein Groups	Protein Group Accessions	Modifications	ΔCn	Area	XCorr	Charge	MH+ [Da]	ΔM [ppm]	RT [min]	# Missed Cleavages
	High	GIAELGIYPAVDPLDSTSR	1	4	2	unk		0	0	3.57754	2	1974.02	-1.39664	42.9128	0
	High	ILDPNIVGQEHYAVAR	3	4	2	unk		0	0	3.34109	3	1794.95	-0.838442	31.9971	0
	High	FTQAGSEVSALLGR	2	4	2	unk		0	0	2.9988	2	1435.75	-0.57104	37.4631	0
	High	TVLIMELINNVAR	1	4	2	unk		0	0	2.9946	2	1485.84	-1.62192	51.5326	0
	High	IGLFGGAGVGK	2	4	2	unk		0	0	2.74616	2	975.561	-1.02038	34.0121	0
	High	TREGNDLYHEMIMTGVVDLK	1	4	2	unk		0	0	2.72139	4	2321.13	-0.392156	40.0641	1
	High	IPSAVGYQPTLATDMGTMQER	2	5	2	unk		0	0	2.64203	2	2266.07	-4.33826	36.9233	0
	High	VVDLLAPYAR	2	4	2	unk		0	0	2.63714	2	1116.64	-0.163428	37.1902	0
	High	IMNVIGEPIDER	2	4	2	unk		0	0	2.53952	2	1385.71	-0.626111	33.95	0
	High	KGSITSVQAIYVPADDLTDPAPATTFAHLDATTVLSR	1	3	2	unk		0	0	2.53241	4	3842.98	0.0902395	43.4427	1
	High	LVLEVAQHLGESTVR	2	2	1	unk		0	0	2.36742	3	1650.92	-1.05259	34.8381	0
	High	VSLVYGQMNEPPGAR	1	4	2	unk		0	0	2.32151	2	1617.8	-1.4867	31.6027	0
	High	IMNVIGEPIDERGPIDSK	1	4	2	unk		0	0	2.24129	2	1983.02	-0.993627	33.7897	1
	High	AHGGYSVFAGVGER	1	4	2	unk		0	0	2.21089	3	1406.68	-0.401029	29.823	0
	High	GQEcVDTGSSIKIPVGPETLGR	1	2	2	unk	C4(Carbamidomethyl)	0	0	2.17723	3	2300.16	0.999738	34.6829	1
	High	TIAMDGTEGLVR	1	3	2	unk		0	0	2.10644	2	1262.64	-2.76606	31.0128	0
unk	{Pfam: Core histone H2A/H2B/H3/H4 [PF00125.19, score=85.5]} {Human: HIST1H2BJ, histone cluster 1, H2bj [Source:HGNC Symbol;Acc:4761], e=9e-55} - [RNA1310_43472.2_2]	59.3696	31.71	12	6	6	23		164	18.1986	10.4624
	A2	Sequence	# PSMs	# Proteins	# Protein Groups	Protein Group Accessions	Modifications	ΔCn	Area	XCorr	Charge	MH+ [Da]	ΔM [ppm]	RT [min]	# Missed Cleavages
	High	AMMIMNSFVNDVFER	3	11	1	unk		0	0	3.42541	2	1803.82	-1.60741	48.6211	0
	High	HAVSEGTKAVTK	1	12	1	unk		0	0	3.29363	3	1227.67	-2.46723	12.4192	1
	High	QVHPDTGISSK	6	11	1	unk		0	0	2.81328	3	1168.59	-2.25832	16.8466	0
	High	VLRQVHPDTGISSK	2	11	1	unk		0	0	2.73869	3	1536.85	-1.62371	20.0487	1
	High	RKESYAIYIYK	3	11	1	unk		0	0	2.46082	3	1433.78	-1.83056	27.8629	2
	High	KESYAIYIYK	2	11	1	unk		0	0	2.4302	2	1277.68	-0.550858	30.4154	1
	High	AmmIMNSFVNDVFER	1	11	1	unk	M2(Oxidation); M3(Oxidation)	0	0	2.40063	2	1835.81	-0.494709	43.1954	0
	High	AmMIMNSFVNDVFER	5	11	1	unk	M2(Oxidation)	0	0	2.27397	2	1819.82	-1.28095	45.8149	0
unk	{Pfam: ATP:guanido phosphotransferase, C-terminal catalytic domain [PF00217.14, score=357.6]} {Human: CKB, creatine kinase, brain [Source:HGNC Symbol;Acc:1991], e=3e-90} - [RNA1310_20616_3]	57.2242	26.59	9	6	11	21		534	60.039	8.63135
	A2	Sequence	# PSMs	# Proteins	# Protein Groups	Protein Group Accessions	Modifications	ΔCn	Area	XCorr	Charge	MH+ [Da]	ΔM [ppm]	RT [min]	# Missed Cleavages
	High	GSAGEHSEAVGGLYDISNKER	4	13	2	unk		0	0	4.95979	3	2176.03	0.0998544	27.0814	1
	High	GSAGEHSEAVGGLYDISNK	1	13	2	unk		0	0	3.43167	2	1890.88	-0.145616	28.521	0
	High	LAAGGQEALQR	3	3	1	unk		0	0	2.9162	2	1113.6	-0.912397	21.2574	0
	High	LVNAVNEIEKR	4	1	1	unk		0	0	2.77767	2	1284.73	-1.32472	26.7615	1
	High	EVQQQLIDDHFLFK	2	7	3	unk		0	0	2.74402	3	1759.9	-1.7164	38.9108	0
	High	TFLVWVGEEDHMR	2	6	3	unk		0	0	2.6528	3	1618.77	-0.852754	39.605	0
	High	LVNAVNEIEK	1	1	1	unk		0	0	2.38671	2	1128.62	-1.79186	27.5938	0
	High	MNHGIAELIR	1	2	1	unk		0	0	2.36535	3	1153.61	-2.1537	30.4478	0
	High	VADRFQLQVR	1	10	2	unk		0	0	2.23956	3	1231.69	-1.15994	28.1227	1
	High	MGLTEFDAVSK	1	5	1	unk		0	0	2.16448	2	1197.58	0.414026	34.0655	0
	High	ALEQGVDPEVVSYIEAGYQK	1	2	1	unk		0	0	2.14571	2	2195.08	-4.12604	41.4847	0
unk	{Pfam: E1-E2 ATPase [PF00122.15, score=190.4]} {Human: ATP1A1, ATPase, Na+/K+ transporting, alpha 1 polypeptide [Source:HGNC Symbol;Acc:799], e=0.0} - [RNA1310_2092.1_1]	56.7142	15.09	10	12	16	21		1418	157.243	7.09326
	A2	Sequence	# PSMs	# Proteins	# Protein Groups	Protein Group Accessions	Modifications	ΔCn	Area	XCorr	Charge	MH+ [Da]	ΔM [ppm]	RT [min]	# Missed Cleavages
	High	TPEYTNENPLETK	1	2	1	unk		0	0	4.16825	2	1535.72	-2.13417	28.0783	0
	High	KADIGVAMGIAGSDVSK	2	5	2	unk		0	0	3.9861	3	1618.85	0.431852	30.7846	1
	High	QGAIVAVTGDGVNDSPALK	2	5	2	unk		0	0	3.59139	2	1811.95	-0.738086	31.6954	0
	High	LETNPTSGLTVEDAAQR	2	2	1	unk		0	0	3.55706	2	1801.89	-1.00703	29.8699	0
	High	RPRDPQHDNLVNER	1	5	2	unk		0	0	2.76982	4	1745.87	-3.23478	17.7912	1
	High	HHVEIVFAR	1	3	1	unk		0	0	2.60775	3	1107.6	-2.36295	25.231	0
	High	FVGLMSMIDPPR	1	6	2	unk		0	0	2.5687	2	1362.69	-1.40814	44.7895	0
	High	GGQKLNVPSEELVIGDIVEVK	1	2	1	unk		0	0	2.48719	3	2223.22	-1.49716	41.364	1
	High	VIMVTGDHPITAK	2	5	1	unk		0	0	2.44936	3	1381.75	-0.892981	26.1193	0
	High	AGEESKPVLKR	1	3	1	unk		0	0	2.44391	3	1213.69	-1.31224	15.3588	1
	High	NMDPSMVNPR	2	3	1	unk		0	0	2.40881	2	1160.52	-1.39925	25.1376	0
	High	TVEDIAKDR	1	3	1	unk		0	0	2.40223	3	1046.55	-1.76748	20.498	1
	High	ILEADTSEEQNTAEYNK	1	2	1	unk		0	0	2.22356	2	1954.88	-1.53469	25.2109	0
	High	GVGIISPTNK	1	3	1	unk		0	0	2.22032	2	985.566	-1.28601	25.2853	0
	High	LGDRIPADIR	1	2	1	unk		0	0	2.19584	3	1125.63	-2.85109	25.8371	1
	High	DMTPAQIDEILR	1	3	1	unk		0	0	2.11803	2	1401.7	-3.6063	40.4809	0
unk	{Pfam: Tropomyosin [PF00261.15, score=326.0]} {Human: TPM1, tropomyosin 1 (alpha) [Source:HGNC Symbol;Acc:12010], e=6e-58} - [RNA1310_18005_1]	56.1407	25.21	18	12	16	22		583	66.5983	5.97314
	A2	Sequence	# PSMs	# Proteins	# Protein Groups	Protein Group Accessions	Modifications	ΔCn	Area	XCorr	Charge	MH+ [Da]	ΔM [ppm]	RT [min]	# Missed Cleavages
	High	ASDAEAEVQALTR	1	9	1	unk		0	0	3.43959	2	1360.67	-1.73073	32.4339	0
	High	LEKENAVDAADQLETK	1	8	1	unk		0	0	3.37692	3	1773.88	-1.56047	26.6209	1
	High	ENAVDAADQLETK	1	8	1	unk		0	0	2.89473	2	1403.66	-1.38198	27.5732	0
	High	SLEISEQEAAQREESYEETIRDLSER	1	4	1	unk		0	0	2.85515	4	3097.45	-0.250057	38.7052	2
	High	LIEEDLEQTEGRLQEATQKLEEASK	1	14	1	unk		0	0	2.77285	4	2887.45	-2.61196	43.3478	2
	High	LQEATQKLEEASK	3	14	1	unk		0	0	2.70819	3	1474.77	-0.94263	21.904	1
	High	LQSEVDRLEDELLSEKDR	2	5	1	unk		0	0	2.64166	4	2174.09	-0.670398	38.208	2
	High	KLAITEVDLER	2	7	1	unk		0	0	2.63766	3	1286.73	-2.0407	31.2111	1
	High	FIAEDADRKYDEAAR	2	9	2	unk		0	0	2.60296	4	1769.84	-1.67437	23.9915	2
	High	LIEEDLEQTEGR	2	14	1	unk		0	0	2.53194	2	1431.7	-0.110903	28.6934	0
	High	ASDAEAEVQALTRR	1	9	1	unk		0	0	2.44499	3	1516.77	-1.49106	31.0565	1
	High	ILELEEELRVVGSNMK	1	24	3	unk		0	0	2.38833	3	1858.99	-0.308088	42.605	1
	High	KLAITEVDLERAESR	1	7	1	unk		0	0	2.33958	3	1729.94	-0.641549	30.2366	2
	High	SLEISEQEAAQREESYEETIR	1	8	2	unk		0	0	2.32359	3	2497.16	-4.20473	32.8828	1
	High	IRLIEEDLEQTEGR	1	14	1	unk		0	0	2.26032	3	1700.88	0.359752	32.1565	1
	High	ILELEEELR	1	24	3	unk		0	0	2.22879	2	1143.62	-1.37306	36.3297	0
unk	{Pfam: ATP synthase alpha/beta family, nucleotide-binding domain [PF00006.20, score=242.3]} {Human: ATP5A1, ATP synthase, H+ transporting, mitochondrial F1 complex, alpha subunit 1, cardiac muscle [Source:HGNC Symbol;Acc:823], e=0.0} - [RNA1310_10282.1_3]	53.8007	17.47	27	13	13	20		784	86.2016	8.89502
	A2	Sequence	# PSMs	# Proteins	# Protein Groups	Protein Group Accessions	Modifications	ΔCn	Area	XCorr	Charge	MH+ [Da]	ΔM [ppm]	RT [min]	# Missed Cleavages
	High	VVDALGNPIDGKGAINSSR	1	1	1	unk		0	0	3.85913	3	1883	-1.56553	29.3543	1
	High	ILGQTAQANLEETGR	1	2	1	unk		0	0	3.41015	2	1600.83	-1.20396	27.8935	0
	High	TAIAIDTIINQKR	1	1	1	unk		0	0	3.15759	2	1456.85	-1.395	33.532	1
	High	GIRPAINVGLSVSR	1	1	1	unk		0	0	3.07648	3	1438.85	-1.44899	31.5436	0
	High	ANHKDLLQK	1	1	1	unk		0	0	3.07472	3	1066.6	-2.32211	15.4716	1
	High	VGLKAPGIIPR	3	1	1	unk		0	0	3.04292	3	1120.72	-2.61756	29.7098	1
	High	TAIAIDTIINQK	1	1	1	unk		0	0	2.86176	2	1300.75	0.537409	36.0076	0
	High	TGAIVDVPVGEELLGR	2	2	1	unk		0	0	2.84627	2	1624.89	-1.28376	41.1606	0
	High	HALIIYDDLSK	1	1	1	unk		0	0	2.67634	2	1287.7	5.69732	32.5007	0
	High	AEAPEVSAILEER	2	2	1	unk		0	0	2.58056	2	1413.72	-0.5958	36.0627	0
	High	AVDSLVPIGR	2	1	1	unk		0	0	2.3786	2	1026.59	-1.30353	32.2438	0
	High	VVDALGNPIDGK	2	1	1	unk		0	0	2.3097	2	1197.65	-1.17531	29.5662	0
	High	LTELLK	2	26	1	unk		0	0	2.12814	2	716.454	-2.11926	26.5737	0
unk	{Pfam: Tubulin C-terminal domain [PF03953.12, score=51.4]} {Human: TUBA4A, tubulin, alpha 4a [Source:HGNC Symbol;Acc:12407], e=5e-85} - [RNA1310_7151.2_1]	53.1799	72.58	3	1	6	18		124	13.9979	4.98291
	A2	Sequence	# PSMs	# Proteins	# Protein Groups	Protein Group Accessions	Modifications	ΔCn	Area	XCorr	Charge	MH+ [Da]	ΔM [ppm]	RT [min]	# Missed Cleavages
	High	FDGALNVDLTEFQTNLVPYPR	1	9	3	unk		0	0	3.94117	2	2409.2	-2.76	47.6689	0
	High	AYHEQLSVAEITNATFEPSNQMVK	1	2	1	unk		0	0	3.65273	3	2707.31	0.746389	38.4819	0
	High	IHFPLATYAPVISAEK	7	6	3	unk		0	0	3.54614	3	1756.96	-0.665911	39.7492	0
	High	LIGQIVSSITASLR	4	6	3	unk		0	0	2.99641	2	1457.87	-1.32007	48.5204	0
	High	NLDIERPTYTNLNR	3	8	3	unk		0	0	2.59591	3	1718.88	-1.40119	29.939	0
	High	RNLDIERPTYTNLNR	2	7	3	unk		0	0	2.21068	3	1874.98	-0.332378	27.1401	1
unk	{Pfam: Elongation factor Tu GTP binding domain [PF00009.22, score=200.2]} {Human: EEF2, eukaryotic translation elongation factor 2 [Source:HGNC Symbol;Acc:3214], e=0.0} - [RNA1310_2711_3]	52.4732	12.89	7	4	13	18		1303	147.507	8.35303
	A2	Sequence	# PSMs	# Proteins	# Protein Groups	Protein Group Accessions	Modifications	ΔCn	Area	XCorr	Charge	MH+ [Da]	ΔM [ppm]	RT [min]	# Missed Cleavages
	High	ARPLDEDLSKDIDDGKIAPR	4	1	1	unk		0	0	4.31245	4	2224.15	-1.66911	30.0282	2
	High	GKEDLYQQFQR	1	4	2	unk		0	0	3.06039	2	1411.7	-0.0301541	27.8731	1
	High	STAVSMYYELTEADVK	1	1	1	unk		0	0	3.00973	2	1806.85	2.1929	40.4779	0
	High	AHLPVNESFGFTSDLR	2	3	2	unk		0	0	2.96615	3	1789.88	-5.92021	36.5075	0
	High	ILADTYNWDVTEAR	1	1	1	unk		0	0	2.8713	2	1666.8	-1.32713	36.4756	0
	High	ETVTNESNQTVLSK	1	2	2	unk		0	0	2.83361	2	1549.77	0.218259	22.9801	0
	High	TGTITTYAAAHNMR	1	2	2	unk		0	0	2.7924	2	1507.73	-1.06311	24.722	0
	High	MELLYEGPHDDEAAIGIK	1	3	2	unk		0	0	2.75311	3	2000.96	-1.52375	36.3678	0
	High	NMSVIAHVDHGK	2	5	2	unk		0	0	2.63858	3	1307.65	-1.33852	22.2563	0
	High	ILADTYNWDVTEARK	1	1	1	unk		0	0	2.54381	3	1794.9	0.494728	33.0695	1
	High	RLWGDNFYNTETR	1	3	2	unk		0	0	2.46019	3	1671.79	-0.950786	32.6339	1
	High	APLMMYISK	1	3	2	unk		0	0	2.23888	2	1053.55	-1.18197	35.2351	0
	High	STLTDSLLSK	1	4	2	unk		0	0	2.16078	2	1064.58	-1.83434	31.89	0
unk	{TRANSSPLICED} {Pfam: Fructose-bisphosphate aldolase class-I [PF00274.14, score=577.6]} {Human: ALDOA, aldolase A, fructose-bisphosphate [Source:HGNC Symbol;Acc:414], e=1e-178} - [RNA1310_16645.1_1]	50.2493	18.66	3	13	13	20		611	67.4388	7.84033
	A2	Sequence	# PSMs	# Proteins	# Protein Groups	Protein Group Accessions	Modifications	ΔCn	Area	XCorr	Charge	MH+ [Da]	ΔM [ppm]	RT [min]	# Missed Cleavages
	High	RFQGINVENTEENRR	2	2	1	unk		0	0	2.89843	4	1861.92	-1.05918	24.0272	2
	High	ENVKAGQDELLKR	2	2	1	unk		0	0	2.86511	4	1499.82	0.0389576	21.7628	2
	High	VTEQVLAFTYK	2	1	1	unk		0	0	2.73244	2	1298.7	-1.29823	35.4091	0
	High	ALQASVLAAWGGK	2	2	1	unk		0	0	2.72981	2	1271.71	-0.656466	38.3264	0
	High	DIANAIAAPGK	2	1	1	unk		0	0	2.63636	2	1040.57	-2.01098	27.3313	0
	High	AGQDELLKR	1	2	1	unk		0	0	2.60748	3	1029.57	-1.95733	20.8899	1
	High	FQGINVENTEENRR	2	2	1	unk		0	0	2.58503	3	1705.82	-1.90856	26.0073	1
	High	ELRDIANAIAAPGK	2	1	1	unk		0	0	2.52857	3	1438.8	-1.82903	31.7629	1
	High	GILAADESTGTcAK	1	1	1	unk	C12(Carbamidomethyl)	0	0	2.44364	2	1393.66	-0.844256	24.4624	0
	High	GVVPLAGSHDEcTTQGLDGLSER	1	1	1	unk	C12(Carbamidomethyl)	0	0	2.41468	3	2398.15	7.56768	32.2609	0
	High	RGIIPGIK	1	1	1	unk		0	0	2.25898	2	853.56	-2.47355	27.7142	1
	High	RFQGINVENTEENR	1	2	1	unk		0	0	2.22686	3	1705.82	-2.44527	25.6488	1
	High	GIIPGIKVDK	1	1	1	unk		0	0	2.12983	3	1039.65	-2.76469	30.0574	1
unk	{Pfam: Tubulin/FtsZ family, GTPase domain [PF00091.20, score=119.1]} {Human: TUBB2C, tubulin, beta 2C [Source:HGNC Symbol;Acc:20771], e=8e-87} - [RNA1310_46005.2_2]	48.6638	47.83	4	3	6	15		161	17.6916	4.89404
	A2	Sequence	# PSMs	# Proteins	# Protein Groups	Protein Group Accessions	Modifications	ΔCn	Area	XCorr	Charge	MH+ [Da]	ΔM [ppm]	RT [min]	# Missed Cleavages
	High	FWEVISDEHGIDPTGTYHGDSDLQLER	4	16	4	unk		0	0	4.62747	3	3116.41	-3.33214	38.6138	0
	High	GHYTEGAELVDSVLDVVR	3	8	3	unk		0	0	4.35911	2	1958.98	-3.31393	46.0406	0
	High	GHYTEGAELVDSVLDVVRK	4	8	3	unk		0	0	3.40259	3	2087.07	-1.53744	43.5261	1
	High	INVYYNEASGGKYVPR	1	4	1	unk		0	0	2.72566	3	1829.92	-1.49893	29.1401	1
	High	INVYYNEASGGK	2	4	1	unk		0	0	2.71575	2	1314.63	-1.48372	26.0884	0
	High	AVLIDLEPGTMDSVR	1	3	1	unk		0	0	2.22456	2	1615.83	-1.72156	39.4946	0
unk	{Pfam: Intermediate filament protein [PF00038.16, score=211.5]} {Human: LMNB1, lamin B1 [Source:HGNC Symbol;Acc:6637], e=6e-58} - [RNA1310_9642_3]	43.7786	16.38	6	7	10	17		806	93.0191	8.67529
	A2	Sequence	# PSMs	# Proteins	# Protein Groups	Protein Group Accessions	Modifications	ΔCn	Area	XCorr	Charge	MH+ [Da]	ΔM [ppm]	RT [min]	# Missed Cleavages
	High	ISSLEDQLNELQVLLDEANR	2	5	1	unk		0	0	3.52611	2	2299.17	-3.46906	52.5382	0
	High	NRIPELEAR	5	8	2	unk		0	0	2.8977	3	1097.6	-1.53465	24.3791	1
	High	EFWKNEMAQALHEIQR	1	6	2	unk		0	0	2.79426	3	2029.99	-1.58573	40.9468	1
	High	VKQTYETELAQLRK	2	4	1	unk		0	0	2.7569	4	1706.94	-1.35706	28.142	2
	High	LLDDSEKQKAEAEVR	1	4	1	unk		0	0	2.6781	3	1730.89	-3.74323	22.9682	2
	High	YSMQTSGGTRGPISAPK	1	3	1	unk		0	0	2.51874	3	1737.86	0.210479	24.3144	1
	High	KKEDISGWR	1	2	1	unk		0	0	2.46631	3	1118.59	-2.97442	20.5678	2
	High	TLPGFGIGRGDTVDSVK	2	3	1	unk		0	0	2.44444	3	1718.9	-1.46199	32.8559	1
	High	SFAVEQQAMHQGQNK	1	1	1	unk		0	0	2.40558	3	1702.79	-3.79143	24.5065	0
	High	NEMAQALHEIQR	1	6	2	unk		0	0	2.33493	2	1439.7	-5.12976	31.4008	0
unk	{Pfam: Ciliary rootlet component, centrosome cohesion [PF15035.1, score=117.2]} {Human: CROCC, ciliary rootlet coiled-coil, rootletin [Source:HGNC Symbol;Acc:21299], e=0.0} - [RNA1310_2877.1_3]	43.6971	14.66	11	4	14	15		1276	146.556	5.57959
	A2	Sequence	# PSMs	# Proteins	# Protein Groups	Protein Group Accessions	Modifications	ΔCn	Area	XCorr	Charge	MH+ [Da]	ΔM [ppm]	RT [min]	# Missed Cleavages
	High	KGQLEGENQELIIKK	1	2	2	unk		0	0	4.22174	3	1726.97	-0.340983	24.2973	2
	High	IREQEEALDAQKR	2	2	2	unk		0	0	4.07039	3	1585.83	1.29441	18.9226	2
	High	HALAQEQQSHEDDLER	1	2	2	unk		0	0	3.62664	3	1905.86	-2.02063	19.61	0
	High	SAETQGAVALDQER	1	10	1	unk		0	0	3.37578	2	1474.71	-1.15673	24.4783	0
	High	FRDQFEQTVEEHEAEVR	1	2	2	unk		0	0	3.07486	4	2148.99	-0.252229	30.835	1
	High	EKLEDELQSINR	1	2	2	unk		0	0	2.89819	2	1473.76	1.91242	30.6431	1
	High	LGNTHAELQTVASELDR	1	2	2	unk		0	0	2.866	3	1853.93	-3.02098	34.3743	0
	High	ALIEETEAMHQSLR	1	2	1	unk		0	0	2.68809	3	1627.81	-2.49011	30.3068	0
	High	KLNEQINELTQQR	1	2	2	unk		0	0	2.57488	2	1613.86	-1.95298	27.6745	1
	High	ALAEELLASR	1	2	2	unk		0	0	2.30512	2	1072.6	1.49604	34.6178	0
	High	FEAHQADLSGR	1	10	1	unk		0	0	2.29193	3	1230.58	-1.89735	20.955	0
	High	DIAQAVISDADGYRDFSDAGR	1	2	1	unk		0	0	2.20514	3	2242.04	-0.538546	40.3693	1
	High	LELAEQLNAIGR	1	2	2	unk		0	0	2.19952	2	1326.74	0.963189	36.9091	0
	High	ERLELAEQLNAIGR	1	2	2	unk		0	0	2.15616	3	1611.88	-0.302611	35.3046	1
unk	{Pfam: Myosin tail [PF01576.14, score=757.0]} {Human: MYH7, myosin, heavy chain 7, cardiac muscle, beta [Source:HGNC Symbol;Acc:7577], e=1e-116} - [RNA1310_3914_2]	42.9832	13.41	5	6	15	17		1148	131.222	8.92432
	A2	Sequence	# PSMs	# Proteins	# Protein Groups	Protein Group Accessions	Modifications	ΔCn	Area	XCorr	Charge	MH+ [Da]	ΔM [ppm]	RT [min]	# Missed Cleavages
	High	KAQQQIEEAEHR	1	6	2	unk		0	0	3.34196	3	1466.73	-1.52398	16.8722	1
	High	RAHEAAQTAVSAAEK	2	5	1	unk		0	0	2.92286	3	1539.79	-1.28312	17.3449	1
	High	KAQQQIEEAEHRADIAER	1	6	2	unk		0	0	2.86943	4	2122.06	-1.40507	24.628	2
	High	ITELEDISER	1	7	2	unk		0	0	2.77478	2	1204.6	-2.62884	29.5953	0
	High	ELEAANSQLESVEQTVK	1	2	1	unk		0	0	2.69007	2	1874.93	-1.8281	33.8189	0
	High	AHEAAQTAVSAAEK	1	5	1	unk		0	0	2.64191	3	1383.68	-3.1151	18.5424	0
	High	AAHDYESQAATLSK	2	4	1	unk		0	0	2.4358	3	1491.71	0.450636	22.6455	0
	High	YQQTTQALASLK	1	7	2	unk		0	0	2.43331	2	1351.72	-2.64561	28.7785	0
	High	RMNMELQDLLDKTQLK	1	6	2	unk		0	0	2.37815	3	1976.03	1.10101	38.7063	2
	High	VRDLEAELDQEQR	1	6	2	unk		0	0	2.32179	3	1600.8	3.63177	28.0081	1
	High	AAAQSELEQVR	1	5	1	unk		0	0	2.30654	2	1201.62	1.45036	24.3549	0
	High	KQLEVEIR	1	7	2	unk		0	0	2.29951	3	1014.59	-2.64581	23.9115	1
	High	LEEAEAFATR	1	8	2	unk		0	0	2.29281	2	1136.56	-1.19566	27.388	0
	High	LQTENVELQR	1	4	1	unk		0	0	2.2757	2	1229.65	-0.600679	24.8723	0
	High	MNMELQDLLDKTQLK	1	6	2	unk		0	0	2.2153	2	1819.93	-1.05253	41.1992	1
unk	{Pfam: 14-3-3 protein [PF00244.15, score=368.0]} {Human: YWHAZ, tyrosine 3-monooxygenase/tryptophan 5-monooxygenase activation protein, zeta polypeptide [Source:HGNC Symbol;Acc:12855], e=1e-110} - [RNA1310_18296_2]	42.1771	18.2	1	6	9	16		577	66.3015	8.07471
	A2	Sequence	# PSMs	# Proteins	# Protein Groups	Protein Group Accessions	Modifications	ΔCn	Area	XCorr	Charge	MH+ [Da]	ΔM [ppm]	RT [min]	# Missed Cleavages
	High	LAEQAERYDDMAAAMK	2	1	1	unk		0	0	3.68725	2	1812.82	-1.54444	29.7252	1
	High	VISSIESKTEGHER	2	1	1	unk		0	0	3.67178	4	1571.8	-0.965309	19.3291	1
	High	YLAEVATGDERKDVIDQSEGAYK	2	1	1	unk		0	0	3.07126	4	2557.24	-1.49597	29.4808	2
	High	EVLNLLDDFLIK	1	1	1	unk		0	0	2.92383	2	1431.81	-1.48953	52.4605	0
	High	YLAEVATGDERK	2	4	2	unk		0	0	2.58125	2	1351.68	-4.73537	22.5167	1
	High	QKIEAELQK	2	1	1	unk		0	0	2.45817	2	1086.61	-1.57024	20.3823	1
	High	AATEHAESELPTTHPIR	1	1	1	unk		0	0	2.44064	3	1859.92	-2.74285	23.4444	0
	High	YLAEVATGDER	2	4	2	unk		0	0	2.35864	2	1223.59	-2.83732	25.2576	0
	High	SVTEKGQELGNEER	2	5	2	unk		0	0	2.30371	3	1575.76	-0.827279	19.1133	1
gnl	unk Mlig-AP2_3	41.9787	11.12	1	11	11	14		9852	1076.07	10.1401
	A2	Sequence	# PSMs	# Proteins	# Protein Groups	Protein Group Accessions	Modifications	ΔCn	Area	XCorr	Charge	MH+ [Da]	ΔM [ppm]	RT [min]	# Missed Cleavages
	High	RGGSTQLTFQVDRLPK	1	1	1	gnl		0	0	3.91399	3	1802.99	-0.555242	30.4511	2
	High	KALSPSQLENVEFPELPKLPK	1	1	1	gnl		0	0	3.84494	4	2364.31	-1.71978	39.5165	2
	High	RVPQNEPYDEPEKK	2	1	1	gnl		0	0	3.51973	3	1728.85	-3.57355	18.2073	2
	High	LFESGELPSDALTK	2	1	1	gnl		0	0	3.32055	2	1506.77	-1.11227	35.3723	0
	High	EVTVFVADEDKPEKYVQVNR	1	1	1	gnl		0	0	3.06436	4	2365.2	-1.5523	31.5485	1
	High	KEALLPSGSGLPVKR	1	1	1	gnl		0	0	2.97954	3	1551.92	-0.985938	27.1748	2
	High	KEALLPSGSGLPVK	1	1	1	gnl		0	0	2.87488	3	1395.82	-0.669857	30.2589	1
	High	VSVTEVTNNER	1	1	1	gnl		0	0	2.80637	2	1247.62	-1.03061	23.7814	0
	High	VSVTEVTNNERTPVGK	1	1	1	gnl		0	0	2.68457	3	1729.9	-1.93369	24.8994	1
	High	GGSTQLTFQVDRLPK	1	1	1	gnl		0	0	2.49847	3	1646.88	-0.802438	32.9973	1
	High	RTPDLIEVR	2	1	1	gnl		0	0	2.41324	2	1098.63	-0.783961	27.2063	1
unk	{Pfam: von Willebrand factor type A domain [PF13519.1, score=210.6]} {Human: RP11-88G17.6, Novel protein similar to hemicentin (LOC392395) [Source:UniProtKB/TrEMBL;Acc:A2A3K3], e=4e-13} - [RNA1310_3126.1_2]	41.8377	32.45	6	3	11	14		1242	135.21	11.7515
	A2	Sequence	# PSMs	# Proteins	# Protein Groups	Protein Group Accessions	Modifications	ΔCn	Area	XCorr	Charge	MH+ [Da]	ΔM [ppm]	RT [min]	# Missed Cleavages
	High	DAAAAADRNSVLFLFTDASAK	1	7	3	unk		0	0	3.99354	3	2154.08	-1.76397	43.8282	1
	High	VRPHGGGDcPEMSMHGVR	1	5	2	unk	C9(Carbamidomethyl)	0	0	3.64393	4	1978.88	-0.791851	21.0238	0
	High	FNNYVLGTYGDPYKR	1	3	1	unk		0	0	3.45524	3	1806.88	-1.68105	33.2683	1
	High	VRPHGGGDcPEMALQGVR	1	5	3	unk	C9(Carbamidomethyl)	0	0	3.19691	3	1935.93	1.06274	25.5007	0
	High	NSVLFLFTDASAKDSR	1	4	1	unk		0	0	3.18089	3	1770.9	-1.05517	41.0723	1
	High	DAAAAADRNSVLFLFTDASAKDSR	1	4	1	unk		0	0	2.97799	3	2512.24	-2.80204	41.0968	2
	High	DAHLQSSVASLLSSK	2	5	3	unk		0	0	2.88267	3	1542.81	-0.620848	36.1265	0
	High	NSVLFLFTDASAK	1	7	3	unk		0	0	2.83856	2	1412.74	-0.920937	44.63	0
	High	GSLIFVVDDTGSMGR	2	7	3	unk		0	0	2.68934	2	1553.76	-0.344068	40.1141	0
	High	NAHQALAFLR	2	9	3	unk		0	0	2.60159	3	1140.62	-2.97758	30.9225	0
	High	FNNYVLGTYGDPYRR	1	5	3	unk		0	0	2.50203	3	1834.89	-0.350179	33.6501	1
unk	{Pfam: Cyclophilin type peptidyl-prolyl cis-trans isomerase/CLD [PF00160.16, score=122.5]} {Human: PPIE, peptidylprolyl isomerase E (cyclophilin E) [Source:HGNC Symbol;Acc:9258], e=2e-47} - [RNA1310_47963_3]	41.2608	11.15	7	4	4	13		260	29.2492	7.85498
	A2	Sequence	# PSMs	# Proteins	# Protein Groups	Protein Group Accessions	Modifications	ΔCn	Area	XCorr	Charge	MH+ [Da]	ΔM [ppm]	RT [min]	# Missed Cleavages
	High	KMEALGSQSGKPSK	5	7	1	unk		0	0	4.46945	2	1447.76	-1.29893	16.0788	1
	High	HVVFGEVISGDDVVKK	1	7	1	unk		0	0	3.73032	3	1727.93	-1.25882	30.6917	1
	High	HVVFGEVISGDDVVK	4	7	1	unk		0	0	3.14815	2	1599.84	-0.207119	33.8084	0
	High	MEALGSQSGKPSK	3	7	1	unk		0	0	2.79269	2	1319.66	-1.05554	17.9795	0
unk	{Pfam: Hsp90 protein [PF00183.13, score=479.5]} {Human: HSP90AB1, heat shock protein 90kDa alpha (cytosolic), class B member 1 [Source:HGNC Symbol;Acc:5258], e=0.0} - [RNA1310_6914.1_3]	40.9972	13.56	3	9	10	14		929	106.075	8.95361
	A2	Sequence	# PSMs	# Proteins	# Protein Groups	Protein Group Accessions	Modifications	ΔCn	Area	XCorr	Charge	MH+ [Da]	ΔM [ppm]	RT [min]	# Missed Cleavages
	High	NQDDITQEEYGEFYK	2	1	1	unk		0	0	4.236	2	1878.8	-1.02745	33.1481	0
	High	GVVDSEDLPLNISR	1	1	1	unk		0	0	3.40697	2	1513.78	-1.48399	35.8726	0
	High	ELISNASDAIDKIR	3	4	2	unk		0	0	3.17908	3	1544.83	-1.59739	33.0725	1
	High	YQSLTDSSVLDSGR	1	1	1	unk		0	0	3.10346	2	1527.73	-0.897313	30.4839	0
	High	YYSTSSGDDWTSLKDYVSR	1	1	1	unk		0	0	3.06045	3	2229.99	-1.32628	37.2133	1
	High	ADLVNNLGTIAR	2	1	1	unk		0	0	2.87704	2	1256.69	-0.925939	33.896	0
	High	HSQFIGYPIK	1	2	1	unk		0	0	2.70483	2	1189.64	-0.0430066	29.3204	0
	High	YQSLTDSSVLDSGRDLEIK	1	1	1	unk		0	0	2.25104	3	2126.05	-5.19567	35.2286	1
	High	LGIHEDSTNR	1	1	1	unk		0	0	2.12585	3	1141.56	-2.33088	18.6053	0
	High	SLTNDWEEHLAVK	1	1	1	unk		0	0	2.10124	2	1541.76	0.354182	34.1128	0
unk	{Pfam: ribosomal L5P family C-terminus [PF00673.16, score=70.8]} {Human: RPL11, ribosomal protein L11 [Source:HGNC Symbol;Acc:10301], e=1e-67} - [RNA1310_48951_2]	38.598	28.13	5	1	5	13		256	28.3354	8.23584
	A2	Sequence	# PSMs	# Proteins	# Protein Groups	Protein Group Accessions	Modifications	ΔCn	Area	XCorr	Charge	MH+ [Da]	ΔM [ppm]	RT [min]	# Missed Cleavages
	High	FWEVISDEHGIDPTGTYHGDSDLQLER	4	16	4	unk		0	0	4.62747	3	3116.41	-3.33214	38.6138	0
	High	INVYYNEATGGKYVPR	4	6	3	unk		0	0	3.96729	3	1843.93	-2.69272	29.826	1
	High	INVYYNEATGGK	2	6	3	unk		0	0	2.73244	2	1328.65	-0.0168684	27.0732	0
	High	VLEQLTNQQPVYSK	1	4	1	unk		0	0	2.44771	2	1646.87	-0.776347	29.3876	0
	High	AVLVDLEPGTMDSVR	2	7	3	unk		0	0	2.39083	2	1601.82	-1.03515	37.6703	0
unk	{Pfam: Core histone H2A/H2B/H3/H4 [PF00125.19, score=89.0]} {Human: HIST2H2AB, histone cluster 2, H2ab [Source:HGNC Symbol;Acc:20508], e=6e-52} - [RNA1310_73786_2]	37.0111	21.71	15	1	5	12		175	19.2684	10.3452
	A2	Sequence	# PSMs	# Proteins	# Protein Groups	Protein Group Accessions	Modifications	ΔCn	Area	XCorr	Charge	MH+ [Da]	ΔM [ppm]	RT [min]	# Missed Cleavages
	High	NDEELNKLLSGVTIAQGGVLPNIQAVLLPK	2	13	2	unk		0	0	4.20032	3	3143.76	-1.33612	52.5663	1
	High	LLSGVTIAQGGVLPNIQAVLLPK	4	13	2	unk		0	0	4.19902	2	2301.39	-2.17506	50.088	0
	High	NDEELNKLLSGVTIAQGGVLPNIQAVLLPKK	1	13	2	unk		0	0	3.54564	4	3271.85	-3.4703	50.2138	2
	High	HLQLAIRNDEELNK	4	14	1	unk		0	0	2.7965	3	1692.9	0.453248	27.0856	1
	High	HLQLAIR	1	22	2	unk		0	0	2.15659	2	850.524	-2.55623	25.7882	0
unk	{Pfam: Major Vault Protein repeat [PF01505.13, score=216.4]} {Human: MVP, major vault protein [Source:HGNC Symbol;Acc:7531], e=0.0} - [RNA1310_2563.2_3]	36.8944	17.65	8	14	14	14		997	112.024	7.1958
	A2	Sequence	# PSMs	# Proteins	# Protein Groups	Protein Group Accessions	Modifications	ΔCn	Area	XCorr	Charge	MH+ [Da]	ΔM [ppm]	RT [min]	# Missed Cleavages
	High	VAGDEWLFEGPGTYLPR	1	2	1	unk		0	0	3.85283	2	1906.94	2.13237	45.5136	0
	High	HLPPAVETLLASQKDPLADRSDR	1	3	1	unk		0	0	3.43131	4	2529.34	-2.38048	38.1239	2
	High	GIQSVYVLSENEGLILR	1	3	1	unk		0	0	3.04413	2	1890.03	-2.61131	43.2207	0
	High	ALEEFKETADKVR	1	3	1	unk		0	0	2.74264	3	1535.8	-0.986784	26.3125	2
	High	LRSEALGIESTAELER	1	3	1	unk		0	0	2.67183	3	1773.93	0.393668	31.2361	1
	High	AQLDFTDEADVTR	1	2	1	unk		0	0	2.5007	2	1480.69	-1.10379	32.0442	0
	High	KEVTVEEVVR	1	2	1	unk		0	0	2.41504	2	1187.66	-1.81452	24.7717	1
	High	SEALGIESTAELER	1	3	1	unk		0	0	2.3981	2	1504.74	-3.86088	32.3037	0
	High	LAHADQEIR	1	4	1	unk		0	0	2.37306	3	1052.55	-1.42765	17.4443	0
	High	EAELAYQREQNDLDVTR	1	3	1	unk		0	0	2.36533	3	2049.98	-1.27761	28.266	1
	High	IEGQAAVEQAR	1	4	1	unk		0	0	2.34338	2	1171.61	-0.126654	20.9658	0
	High	AMANAGPEMQVK	1	5	1	unk		0	0	2.27499	2	1246.59	-1.64445	24.411	0
	High	GALFGFSEQGK	1	3	1	unk		0	0	2.26892	2	1140.57	-1.546	34.8053	0
	High	VGVSPLR	1	4	1	unk		0	0	2.21209	2	727.444	-3.00368	23.1291	0
unk	{Pfam: von Willebrand factor type A domain [PF13519.1, score=72.9]} {Human: RP11-88G17.6, Novel protein similar to hemicentin (LOC392395) [Source:UniProtKB/TrEMBL;Acc:A2A3K3], e=2e-13} - [RNA1310_17919_3]	36.7739	27.05	4	1	9	13		584	63.6734	10.5356
	A2	Sequence	# PSMs	# Proteins	# Protein Groups	Protein Group Accessions	Modifications	ΔCn	Area	XCorr	Charge	MH+ [Da]	ΔM [ppm]	RT [min]	# Missed Cleavages
	High	DAAAAADRNSVLFLFTDASAK	1	7	3	unk		0	0	3.99354	3	2154.08	-1.76397	43.8282	1
	High	VRPHGGGDcPEMSMHGVR	1	5	2	unk	C9(Carbamidomethyl)	0	0	3.64393	4	1978.88	-0.791851	21.0238	0
	High	VRPHGGGDcPEMALQGVR	1	5	3	unk	C9(Carbamidomethyl)	0	0	3.19691	3	1935.93	1.06274	25.5007	0
	High	DAHLQSSVASLLSSK	2	5	3	unk		0	0	2.88267	3	1542.81	-0.620848	36.1265	0
	High	NSVLFLFTDASAK	1	7	3	unk		0	0	2.83856	2	1412.74	-0.920937	44.63	0
	High	GSLIFVVDDTGSMGR	2	7	3	unk		0	0	2.68934	2	1553.76	-0.344068	40.1141	0
	High	NAHQALAFLR	2	9	3	unk		0	0	2.60159	3	1140.62	-2.97758	30.9225	0
	High	FNNYVLGTYGDPYRR	1	5	3	unk		0	0	2.50203	3	1834.89	-0.350179	33.6501	1
	High	EADGSVYITR	2	3	1	unk		0	0	2.42538	2	1110.54	-5.57996	24.3055	0
unk	{Pfam: 14-3-3 protein [PF00244.15, score=362.1]} {Human: YWHAZ, tyrosine 3-monooxygenase/tryptophan 5-monooxygenase activation protein, zeta polypeptide [Source:HGNC Symbol;Acc:12855], e=1e-111} - [RNA1310_4196.2_3]	36.3981	14.71	6	7	9	15		714	82.4801	9.34912
	A2	Sequence	# PSMs	# Proteins	# Protein Groups	Protein Group Accessions	Modifications	ΔCn	Area	XCorr	Charge	MH+ [Da]	ΔM [ppm]	RT [min]	# Missed Cleavages
	High	VISSIESKTEGSER	3	4	1	unk		0	0	3.31572	3	1521.77	-0.811655	20.9571	1
	High	YLAEVATGDERKNVVDSSEGAYK	1	3	1	unk		0	0	2.60264	3	2501.22	3.73672	27.6285	2
	High	YLAEVATGDERK	2	4	2	unk		0	0	2.58125	2	1351.68	-4.73537	22.5167	1
	High	LAEQAERYDDMATAMK	2	4	1	unk		0	0	2.52006	2	1842.83	-1.68539	28.9658	1
	High	EVLSLLDDYLIK	1	3	1	unk		0	0	2.46217	2	1420.79	0.39528	47.9385	0
	High	YLAEVATGDER	2	4	2	unk		0	0	2.35864	2	1223.59	-2.83732	25.2576	0
	High	SATDHAETELATTHPIR	1	3	1	unk		0	0	2.27293	3	1849.9	-2.50022	24.4095	0
	High	AVTEKGQELGNEER	1	4	1	unk		0	0	2.25677	3	1559.76	-1.00773	18.7743	1
	High	QKIESELQR	2	6	1	unk		0	0	2.19921	3	1130.61	-2.51255	20.3808	1
unk	{Pfam: linker histone H1 and H5 family [PF00538.14, score=94.3]} {Human: H1F0, H1 histone family, member 0 [Source:HGNC Symbol;Acc:4714], e=2e-13} - [RNA1310_56242_1]	36.1003	13.72	3	3	3	12		226	23.8183	10.6382
	A2	Sequence	# PSMs	# Proteins	# Protein Groups	Protein Group Accessions	Modifications	ΔCn	Area	XCorr	Charge	MH+ [Da]	ΔM [ppm]	RT [min]	# Missed Cleavages
	High	SHPSYTDMINAAIAGLKER	5	1	1	unk		0	0	4.90435	3	2074.04	-0.952258	43.716	1
	High	GAGASGSFQLAK	2	3	1	unk		0	0	3.22602	2	1093.56	-0.729259	25.5767	0
	High	SHPSYTDMINAAIAGLK	5	1	1	unk		0	0	3.07564	3	1788.89	-1.72813	44.7865	0
unk	{Pfam: Spectrin repeat [PF00435.16, score=735.9]} {Human: SPTAN1, spectrin, alpha, non-erythrocytic 1 (alpha-fodrin) [Source:HGNC Symbol;Acc:11273], e=0.0} - [RNA1310_231.1_2]	35.6064	6.94	1	13	13	13		2794	319.704	9.34912
	A2	Sequence	# PSMs	# Proteins	# Protein Groups	Protein Group Accessions	Modifications	ΔCn	Area	XCorr	Charge	MH+ [Da]	ΔM [ppm]	RT [min]	# Missed Cleavages
	High	HQALITELDNHEPR	1	1	1	unk		0	0	3.52392	3	1672.84	0.414983	27.4622	0
	High	IHEVATEGENMVAEDHFAKDEIASR	1	1	1	unk		0	0	3.22813	4	2798.29	-5.08419	30.125	1
	High	KADEFEDSGHFDADKIR	1	1	1	unk		0	0	3.17153	4	1979.91	-1.67314	25.8588	2
	High	HNLLEADIAAHQDR	1	1	1	unk		0	0	2.93656	3	1602.8	-1.97226	27.7207	0
	High	HATDENYKDPSNLQSK	1	1	1	unk		0	0	2.87238	3	1846.85	-1.7785	19.0831	1
	High	LVEAADQLSDKYTDHADDLRR	1	1	1	unk		0	0	2.82012	4	2431.18	-0.181949	28.2003	2
	High	FGEELLANEHANADNIGER	1	1	1	unk		0	0	2.80897	3	2098.98	-1.55322	32.3124	0
	High	ILETVDDIQGR	1	1	1	unk		0	0	2.73695	2	1258.66	-1.51627	29.0525	0
	High	LDDAYNLHR	1	1	1	unk		0	0	2.42568	2	1116.54	-3.84516	23.1079	0
	High	KHESLIEDVK	1	1	1	unk		0	0	2.41743	3	1197.65	-1.75591	22.3906	1
	High	IAELDEMWNR	1	1	1	unk		0	0	2.32808	2	1276.59	-3.40526	36.8373	0
	High	EMAVSIDDVGKDLPSVQR	1	1	1	unk		0	0	2.20474	3	1958.99	1.14378	36.3927	1
	High	HYAVDDISKR	1	1	1	unk		0	0	2.13195	3	1203.61	-0.661997	20.6607	1
unk	{Pfam: ATP:guanido phosphotransferase, C-terminal catalytic domain [PF00217.14, score=339.3]} {Human: CKB, creatine kinase, brain [Source:HGNC Symbol;Acc:1991], e=4e-79} - [RNA1310_37893_1]	34.8078	21.23	9	1	6	12		325	36.7743	7.79639
	A2	Sequence	# PSMs	# Proteins	# Protein Groups	Protein Group Accessions	Modifications	ΔCn	Area	XCorr	Charge	MH+ [Da]	ΔM [ppm]	RT [min]	# Missed Cleavages
	High	GSAGEHSEAVGGLYDISNKER	4	13	2	unk		0	0	4.95979	3	2176.03	0.0998544	27.0814	1
	High	GSAGEHSEAVGGLYDISNK	1	13	2	unk		0	0	3.43167	2	1890.88	-0.145616	28.521	0
	High	LSAGGQEALQR	2	5	1	unk		0	0	2.87861	2	1129.6	-0.499928	21.671	0
	High	EVQQQLIDDHFLFK	2	7	3	unk		0	0	2.74402	3	1759.9	-1.7164	38.9108	0
	High	TFLVWVGEEDHMR	2	6	3	unk		0	0	2.6528	3	1618.77	-0.852754	39.605	0
	High	VADRFQLQVR	1	10	2	unk		0	0	2.23956	3	1231.69	-1.15994	28.1227	1
unk	{Pfam: ATP:guanido phosphotransferase, C-terminal catalytic domain [PF00217.14, score=290.2]} {Human: CKM, creatine kinase, muscle [Source:HGNC Symbol;Acc:1994], e=5e-85} - [RNA1310_2253.3_1]	34.5941	20.21	5	8	8	12		574	64.5994	8.89502
	A2	Sequence	# PSMs	# Proteins	# Protein Groups	Protein Group Accessions	Modifications	ΔCn	Area	XCorr	Charge	MH+ [Da]	ΔM [ppm]	RT [min]	# Missed Cleavages
	High	YHGGYGPDRK	3	4	1	unk		0	0	4.45885	3	1149.54	-1.90973	14.4555	1
	High	GTHGEHTEIVDTcDISNFHR	1	4	1	unk	C13(Carbamidomethyl)	0	0	3.18473	4	2325.03	-1.45826	27.4124	0
	High	HVTDMDAGKLR	2	4	1	unk		0	0	2.9367	3	1242.62	-2.71847	20.0757	1
	High	IGRPEYELVQNMIDTVNKLNELEAKK	1	4	1	unk		0	0	2.86051	5	3044.61	-0.628093	48.8748	2
	High	NLFGFPLNTAGTK	2	3	1	unk		0	0	2.46619	2	1379.73	-1.04877	42.3927	0
	High	VFETLTGDLAGTYYSLASLTK	1	3	1	unk		0	0	2.20551	2	2250.15	-2.70404	51.5011	0
	High	TGEWTLRK	1	4	1	unk		0	0	2.15865	3	990.535	-2.22281	23.7823	1
	High	KLDELAR	1	3	1	unk		0	0	2.11897	2	844.488	-1.13888	19.6684	1
unk	{TRANSSPLICED} {Pfam: Hsp70 protein [PF00012.15, score=893.3]} {Human: HSPA5, heat shock 70kDa protein 5 (glucose-regulated protein, 78kDa) [Source:HGNC Symbol;Acc:5238], e=0.0} - [RNA1310_4158_1]	33.7173	10.4	4	5	8	12		1125	125.68	8.32373
	A2	Sequence	# PSMs	# Proteins	# Protein Groups	Protein Group Accessions	Modifications	ΔCn	Area	XCorr	Charge	MH+ [Da]	ΔM [ppm]	RT [min]	# Missed Cleavages
	High	VLEDADLKKEDIAEIVLVGGSTR	1	3	1	unk		0	0	3.3997	4	2470.33	-2.10163	39.0253	2
	High	IINEPTAAAIAYGLDKK	3	7	3	unk		0	0	3.39784	3	1787.99	-0.815227	35.5267	1
	High	ARFEELNMDLFR	1	3	1	unk		0	0	3.09277	3	1540.75	-1.88568	39.8343	1
	High	NQLTTNPENTIFDVKR	1	1	1	unk		0	0	2.76853	3	1889.97	-0.510621	33.2088	1
	High	TFAPEEISAMVLGK	1	1	1	unk		0	0	2.68415	2	1492.77	-1.08133	45.1053	0
	High	IVINKDQNR	3	4	2	unk		0	0	2.51772	3	1099.62	-2.12829	16.67	1
	High	NSKPAIQVQVGSETK	1	1	1	unk		0	0	2.31875	3	1585.86	1.25999	23.421	0
	High	VEIIANDQGNR	1	8	2	unk		0	0	2.2952	2	1228.63	-1.2932	23.272	0
unk	{Pfam: Enolase, C-terminal TIM barrel domain [PF00113.17, score=525.1]} {Human: ENO1, enolase 1, (alpha) [Source:HGNC Symbol;Acc:3350], e=0.0} - [RNA1310_6958_2]	33.6415	11.11	1	8	8	13		927	103.379	8.83643
	A2	Sequence	# PSMs	# Proteins	# Protein Groups	Protein Group Accessions	Modifications	ΔCn	Area	XCorr	Charge	MH+ [Da]	ΔM [ppm]	RT [min]	# Missed Cleavages
	High	AVSNVKEIIAPALLAK	4	1	1	unk		0	0	3.05434	2	1637	-0.838538	36.4159	1
	High	AAVPSGASTGIYEAVELR	1	1	1	unk		0	0	3.03328	2	1790.93	-1.70344	36.8912	0
	High	LGANAILGVSLAVAK	2	1	1	unk		0	0	3.0063	2	1396.85	-1.2011	41.6852	0
	High	LAIDKAGYTGR	1	1	1	unk		0	0	2.80562	3	1164.63	-2.14065	23.2805	1
	High	MSQAAGWGVMVSHR	2	1	1	unk		0	0	2.795	2	1516.71	-4.64165	31.1567	0
	High	DGKYDLDFKNPNSDK	1	1	1	unk		0	0	2.46869	3	1755.82	2.27334	26.557	2
	High	SAWLSSDQLADVYK	1	1	1	unk		0	0	2.11249	2	1582.77	-2.07821	38.3839	0
	High	EIIAPALLAK	1	1	1	unk		0	0	2.11013	2	1038.65	-0.834228	35.9296	0
unk	{Pfam: Myosin head (motor domain) [PF00063.16, score=232.6]} {Human: MYH7, myosin, heavy chain 7, cardiac muscle, beta [Source:HGNC Symbol;Acc:7577], e=1e-139} - [RNA1310_17317_2]	33.2052	15.91	2	2	9	13		597	66.5059	7.2251
	A2	Sequence	# PSMs	# Proteins	# Protein Groups	Protein Group Accessions	Modifications	ΔCn	Area	XCorr	Charge	MH+ [Da]	ΔM [ppm]	RT [min]	# Missed Cleavages
	High	NKDPLNETVIGVLSASK	1	2	1	unk		0	0	3.96938	3	1784.97	-0.459302	39.068	1
	High	SPNFGKPKPPKPGK	3	6	3	unk		0	0	2.56785	4	1478.84	-2.70382	18.4396	0
	High	LYDNHLGK	1	6	3	unk		0	0	2.35197	3	959.492	-2.40716	19.5733	0
	High	KGGGMQTISATHR	2	3	2	unk		0	0	2.34081	3	1343.68	-1.88632	17.5938	1
	High	GGGMQTISATHR	2	3	2	unk		0	0	2.33196	2	1215.59	-2.25035	19.5549	0
	High	NKLYDNHLGK	1	6	3	unk		0	0	2.31017	3	1201.63	-1.96545	19.4863	1
	High	LKKELEEQNVTLLQQK	1	4	3	unk		0	0	2.25729	3	1941.1	-1.04003	27.3268	2
	High	EHLVALFFPPPDEGAEK	1	2	1	unk		0	0	2.1744	3	1895.95	-1.28755	40.7179	0
	High	TALSIIQR	1	4	3	unk		0	0	2.15689	2	901.544	-2.66796	29.8215	0
unk	{Pfam: E1-E2 ATPase [PF00122.15, score=199.3]} {Human: ATP1A1, ATPase, Na+/K+ transporting, alpha 1 polypeptide [Source:HGNC Symbol;Acc:799], e=0.0} - [RNA1310_3228.1_3]	33.1847	11.3	7	5	9	12		1230	136.653	6.15088
	A2	Sequence	# PSMs	# Proteins	# Protein Groups	Protein Group Accessions	Modifications	ΔCn	Area	XCorr	Charge	MH+ [Da]	ΔM [ppm]	RT [min]	# Missed Cleavages
	High	KADIGVAMGIAGSDVSK	2	5	2	unk		0	0	3.9861	3	1618.85	0.431852	30.7846	1
	High	QGAIVAVTGDGVNDSPALK	2	5	2	unk		0	0	3.59139	2	1811.95	-0.738086	31.6954	0
	High	TAEYTNENPLETK	2	2	1	unk		0	0	2.85245	2	1509.71	2.21189	27.2377	0
	High	SVSIISSDNKTVDDIAKER	1	1	1	unk		0	0	2.85179	3	2077.08	1.90633	29.985	2
	High	RPRDPQHDNLVNER	1	5	2	unk		0	0	2.76982	4	1745.87	-3.23478	17.7912	1
	High	RGGQNLNIPSEELVIGDIVMVK	1	2	1	unk		0	0	2.72023	3	2381.28	-0.606544	44.2677	1
	High	FVGLMSMIDPPR	1	6	2	unk		0	0	2.5687	2	1362.69	-1.40814	44.7895	0
	High	IIMVTGDHPITAK	1	2	1	unk		0	0	2.41849	3	1395.76	-2.1482	27.8357	0
	High	MGDRVPADIR	1	2	1	unk		0	0	2.21333	3	1129.58	-2.17866	22.9761	1
unk	{Pfam: EF-hand domain [PF13405.1, score=37.6]} {Human: MYL4, myosin, light chain 4, alkali; atrial, embryonic [Source:HGNC Symbol;Acc:7585], e=1e-29} - [RNA1310_33866_1]	31.4858	19.72	6	6	6	12		360	40.5289	7.82568
	A2	Sequence	# PSMs	# Proteins	# Protein Groups	Protein Group Accessions	Modifications	ΔCn	Area	XCorr	Charge	MH+ [Da]	ΔM [ppm]	RT [min]	# Missed Cleavages
	High	FTDTHEDLDGNVKYEDFIKK	1	3	1	unk		0	0	3.23189	3	2414.15	-2.21826	30.9706	2
	High	HVLTSYGERLDDSDVDVIMK	3	6	1	unk		0	0	2.90717	3	2292.12	-0.892419	33.9816	1
	High	TFDREGQGYISAAELR	2	6	1	unk		0	0	2.75412	3	1812.88	-1.87098	31.2642	1
	High	LDDSDVDVIMK	2	6	1	unk		0	0	2.7134	2	1249.59	-4.63235	32.9407	0
	High	EGQGYISAAELR	2	6	1	unk		0	0	2.62548	2	1293.64	-0.701621	30.2897	0
	High	AKEEGTFADFMEAFK	2	5	1	unk		0	0	2.62037	3	1720.79	-2.06293	43.9951	1
unk	{Pfam: Elongation factor Tu GTP binding domain [PF00009.22, score=198.6]} {Human: EEF2, eukaryotic translation elongation factor 2 [Source:HGNC Symbol;Acc:3214], e=0.0} - [RNA1310_4133_1]	31.1929	11.62	7	1	10	12		1127	126.576	8.26514
	A2	Sequence	# PSMs	# Proteins	# Protein Groups	Protein Group Accessions	Modifications	ΔCn	Area	XCorr	Charge	MH+ [Da]	ΔM [ppm]	RT [min]	# Missed Cleavages
	High	GKEDLYQQFQR	1	4	2	unk		0	0	3.06039	2	1411.7	-0.0301541	27.8731	1
	High	AHLPVNESFGFTSDLR	2	3	2	unk		0	0	2.96615	3	1789.88	-5.92021	36.5075	0
	High	ETVTNESNQTVLSK	1	2	2	unk		0	0	2.83361	2	1549.77	0.218259	22.9801	0
	High	TGTITTYAAAHNMR	1	2	2	unk		0	0	2.7924	2	1507.73	-1.06311	24.722	0
	High	MELLYEGPHDDEAAIGIK	1	3	2	unk		0	0	2.75311	3	2000.96	-1.52375	36.3678	0
	High	NMSVIAHVDHGK	2	5	2	unk		0	0	2.63858	3	1307.65	-1.33852	22.2563	0
	High	RLWGDNFYNTETR	1	3	2	unk		0	0	2.46019	3	1671.79	-0.950786	32.6339	1
	High	APLMMYISK	1	3	2	unk		0	0	2.23888	2	1053.55	-1.18197	35.2351	0
	High	STLTDSLLSK	1	4	2	unk		0	0	2.16078	2	1064.58	-1.83434	31.89	0
	High	ILADTYSWDVTEAR	1	1	1	unk		0	0	2.15254	2	1639.79	-4.52823	36.6824	0
unk	{Pfam: von Willebrand factor type A domain [PF13519.1, score=85.9]} {Human: RP11-88G17.6, Novel protein similar to hemicentin (LOC392395) [Source:UniProtKB/TrEMBL;Acc:A2A3K3], e=2e-13} - [RNA1310_27252.1_1]	30.8389	35.19	3	1	8	11		432	47.9985	11.5024
	A2	Sequence	# PSMs	# Proteins	# Protein Groups	Protein Group Accessions	Modifications	ΔCn	Area	XCorr	Charge	MH+ [Da]	ΔM [ppm]	RT [min]	# Missed Cleavages
	High	DAAAAADRNSVLFLFTDASAK	1	7	3	unk		0	0	3.99354	3	2154.08	-1.76397	43.8282	1
	High	VRPHGGGDcPEMALQGVR	1	5	3	unk	C9(Carbamidomethyl)	0	0	3.19691	3	1935.93	1.06274	25.5007	0
	High	DAHLQSSVASLLSSK	2	5	3	unk		0	0	2.88267	3	1542.81	-0.620848	36.1265	0
	High	NSVLFLFTDASAK	1	7	3	unk		0	0	2.83856	2	1412.74	-0.920937	44.63	0
	High	GSLIFVVDDTGSMGR	2	7	3	unk		0	0	2.68934	2	1553.76	-0.344068	40.1141	0
	High	NAHQALAFLR	2	9	3	unk		0	0	2.60159	3	1140.62	-2.97758	30.9225	0
	High	FNNYVLGTYGDPYRR	1	5	3	unk		0	0	2.50203	3	1834.89	-0.350179	33.6501	1
	High	FNNYVIATYGDPYRR	1	1	1	unk		0	0	2.25924	3	1848.9	-1.84657	33.9073	1
unk	{Pfam: lactate/malate dehydrogenase, alpha/beta C-terminal domain [PF02866.13, score=158.0]} {Human: MDH2, malate dehydrogenase 2, NAD (mitochondrial) [Source:HGNC Symbol;Acc:6971], e=1e-132} - [RNA1310_17223_3]	30.4909	24.87	2	9	9	12		599	64.727	8.23584
	A2	Sequence	# PSMs	# Proteins	# Protein Groups	Protein Group Accessions	Modifications	ΔCn	Area	XCorr	Charge	MH+ [Da]	ΔM [ppm]	RT [min]	# Missed Cleavages
	High	QSPLVSQLALYDIQGVK	2	1	1	unk		0	0	2.97917	2	1859.03	-0.574808	42.8641	0
	High	FVDSVLQAIDGKR	1	1	1	unk		0	0	2.97032	2	1447.79	-0.49099	37.003	1
	High	AGAGSATLSMAFAAEK	1	1	1	unk		0	0	2.83662	2	1482.72	-1.01876	34.6011	0
	High	VAVLGASGGIGQPLSLLLK	2	1	1	unk		0	0	2.75847	2	1793.09	-1.06365	48.253	0
	High	GVAADLSHISTK	1	1	1	unk		0	0	2.70581	2	1198.64	-0.75925	26.9239	0
	High	VSVPVIGGHSGVTIIPVISQAVPSVSFK	1	1	1	unk		0	0	2.45297	3	2774.58	-2.25612	46.066	0
	High	IQNAGTEVVNAK	2	1	1	unk		0	0	2.37719	2	1243.66	-2.09436	21.3974	0
	High	RLFGVTTLDIVR	1	2	1	unk		0	0	2.36522	3	1389.82	-1.14763	38.1269	1
	High	DDLFNTNAGIVADLITAVAK	1	1	1	unk		0	0	2.14897	2	2061.08	-1.49036	57.9473	0
unk	{Pfam: Tubulin/FtsZ family, GTPase domain [PF00091.20, score=124.2]} {Human: TUBB, tubulin, beta [Source:HGNC Symbol;Acc:20778], e=1e-91} - [RNA1310_15130.2_3]	29.3401	25.95	5	1	6	12		158	17.3346	4.99561
	A2	Sequence	# PSMs	# Proteins	# Protein Groups	Protein Group Accessions	Modifications	ΔCn	Area	XCorr	Charge	MH+ [Da]	ΔM [ppm]	RT [min]	# Missed Cleavages
	High	KLAVNMVPFPR	2	13	3	unk		0	0	3.22451	2	1271.73	-2.82741	34.5026	1
	High	IMNTYSVVPSPK	1	1	1	unk		0	0	2.53874	2	1335.7	1.8654	30.4181	0
	High	FPGQLNADLR	3	19	3	unk		0	0	2.49371	2	1130.59	-0.933509	31.2352	0
	High	FPGQLNADLRK	2	19	3	unk		0	0	2.34674	3	1258.69	-1.81845	27.5918	1
	High	IREEYPDR	3	22	4	unk		0	0	2.34394	3	1077.53	-2.24532	18.3273	1
	High	LAVNMVPFPR	1	13	3	unk		0	0	2.17985	2	1143.63	-1.33015	37.8966	0
unk	{Pfam: Ribosomal protein L7Ae/L30e/S12e/Gadd45 family [PF01248.21, score=81.9]} {Human: AL772161.1, 60S ribosomal protein L7a [Source:RefSeq peptide;Acc:NP_000963], e=3e-98} - [RNA1310_38447_2]	29.1747	22.81	3	7	7	11		320	35.5029	10.3159
	A2	Sequence	# PSMs	# Proteins	# Protein Groups	Protein Group Accessions	Modifications	ΔCn	Area	XCorr	Charge	MH+ [Da]	ΔM [ppm]	RT [min]	# Missed Cleavages
	High	KVAAAPAIVKK	2	2	1	unk		0	0	3.50674	3	1095.72	-1.94332	17.6985	2
	High	LKVPPAINQFSTALDKPAAAQVFR	1	2	1	unk		0	0	3.06462	4	2582.46	5.20113	40.2198	1
	High	AAGQADEPTKRPNTIR	2	2	1	unk		0	0	2.81184	3	1724.9	-0.0397436	17.1753	1
	High	KMDVPYAIVK	2	2	1	unk		0	0	2.5906	3	1163.65	-2.06723	30.3657	1
	High	KVSNPLIQSRPK	1	2	1	unk		0	0	2.54698	3	1366.81	-1.68102	21.4354	1
	High	VAAAPAIVKK	2	2	1	unk		0	0	2.40365	3	967.628	-2.04362	19.4614	1
	High	KVAAAPAIVK	1	2	1	unk		0	0	2.392	3	967.627	-3.36824	20.8368	1
unk	{Pfam: S-adenosyl-L-homocysteine hydrolase [PF05221.12, score=470.6]} {Human: AHCY, adenosylhomocysteinase [Source:HGNC Symbol;Acc:343], e=0.0} - [RNA1310_14602_3]	29.146	15.05	8	8	8	11		658	73.0772	8.26514
	A2	Sequence	# PSMs	# Proteins	# Protein Groups	Protein Group Accessions	Modifications	ΔCn	Area	XCorr	Charge	MH+ [Da]	ΔM [ppm]	RT [min]	# Missed Cleavages
	High	KLDEEVAAAHLEHLGVR	1	3	1	unk		0	0	4.06209	5	1887	-2.20594	31.0713	1
	High	KAIDIAENEMPGLMALR	1	5	1	unk		0	0	3.0853	2	1871.97	-1.13097	39.7618	1
	High	LTQLTSEQAAYLGVER	2	3	1	unk		0	0	2.83208	2	1778.92	-2.38989	33.8129	0
	High	GLSEETTTGVHNLYK	2	4	1	unk		0	0	2.55185	3	1648.82	-1.04811	27.65	0
	High	LKTPAINVNDSVTK	2	4	1	unk		0	0	2.50094	3	1499.84	-1.69762	27.2953	1
	High	ESLVDGIKR	1	4	1	unk		0	0	2.46619	3	1016.57	-2.54217	24.7101	1
	High	VADISLADWGR	1	4	1	unk		0	0	2.34905	2	1202.61	-2.21532	37.6721	0
	High	TPAINVNDSVTK	1	4	1	unk		0	0	2.26498	2	1258.66	-0.829432	25.3798	0
unk	{Pfam: Dynein light chain type 1 [PF01221.13, score=73.1]} {Human: DYNLL2, dynein, light chain, LC8-type 2 [Source:HGNC Symbol;Acc:24596], e=8e-08} - [RNA1310_2610.4_3]	28.39	28.18	3	5	5	9		181	20.8504	9.61279
	A2	Sequence	# PSMs	# Proteins	# Protein Groups	Protein Group Accessions	Modifications	ΔCn	Area	XCorr	Charge	MH+ [Da]	ΔM [ppm]	RT [min]	# Missed Cleavages
	High	KLDGQLGSTWHVIVGR	5	3	1	unk		0	0	4.60247	3	1765.97	-0.381286	34.9671	1
	High	AIQAIVNEVcSVHKDEDAAAQNIKR	1	3	1	unk	C10(Carbamidomethyl)	0	0	3.21798	5	2779.42	2.09783	33.9262	2
	High	RKLDGQLGSTWHVIVGR	1	3	1	unk		0	0	3.10206	3	1922.06	-4.5658	32.4034	2
	High	NDNLNIVVFK	1	2	1	unk		0	0	2.43764	2	1175.64	-1.08766	36.669	0
	High	LDGQLGSTWHVIVGR	1	3	1	unk		0	0	2.15091	3	1637.87	-2.16299	37.1872	0
unk	{TRANSSPLICED} {Pfam: Glyceraldehyde 3-phosphate dehydrogenase, C-terminal domain [PF02800.15, score=241.3]} {Human: GAPDH, glyceraldehyde-3-phosphate dehydrogenase [Source:HGNC Symbol;Acc:4141], e=1e-166} - [RNA1310_18952_3]	28.2417	17.05	1	7	7	10		563	62.2777	9.36377
	A2	Sequence	# PSMs	# Proteins	# Protein Groups	Protein Group Accessions	Modifications	ΔCn	Area	XCorr	Charge	MH+ [Da]	ΔM [ppm]	RT [min]	# Missed Cleavages
	High	VINNEFGILEGLMTTIHSYTATQK	1	1	1	unk		0	0	4.00417	3	2680.36	-0.878306	54.6962	0
	High	DGRGAGQNIIPAATGAAK	1	1	1	unk		0	0	3.55987	3	1667.88	-1.34252	25.6334	1
	High	GAGQNIIPAATGAAK	3	1	1	unk		0	0	3.2421	2	1339.73	-0.428367	26.8867	0
	High	KVIISAPSADAPMYVMGVNEDSYDPAGSK	1	1	1	unk		0	0	2.94043	3	3012.43	0.0495799	38.2299	1
	High	VIDLLTYIAK	1	1	1	unk		0	0	2.19695	2	1148.69	-1.08778	45.1674	0
	High	VIDLLTYIAKR	2	1	1	unk		0	0	2.18805	2	1304.79	-1.27339	41.9691	1
	High	VPTADVSVVDLVcR	1	1	1	unk	C13(Carbamidomethyl)	0	0	2.16258	2	1529.8	0.290833	38.565	0
unk	{Pfam: Ribosomal protein S8e [PF01201.17, score=161.4]} {Human: RPS8, ribosomal protein S8 [Source:HGNC Symbol;Acc:10441], e=2e-59} - [RNA1310_38261_2]	28.0599	23.29	2	6	6	9		322	35.9334	10.5649
	A2	Sequence	# PSMs	# Proteins	# Protein Groups	Protein Group Accessions	Modifications	ΔCn	Area	XCorr	Charge	MH+ [Da]	ΔM [ppm]	RT [min]	# Missed Cleavages
	High	SKAAADAAAAAASDAAGKAEGDAAGK	2	1	1	unk		0	0	5.70288	4	2217.07	-1.20669	27.7516	2
	High	AAADAAAAAASDAAGKAEGDAAGK	3	1	1	unk		0	0	4.63592	3	2001.95	-0.361103	29.0487	1
	High	SAGDAPLSFTR	1	1	1	unk		0	0	2.68453	2	1121.56	-1.61473	29.6339	0
	High	NAIVLIDATPFR	1	2	1	unk		0	0	2.5585	2	1329.75	-0.161207	41.3011	0
	High	LDTGNFSWPSR	1	2	1	unk		0	0	2.36977	2	1279.61	4.28008	35.003	0
	High	IIDTVYNASNNELVR	1	2	1	unk		0	0	2.29074	2	1720.89	1.00523	32.8604	0
unk	{Pfam: Myosin head (motor domain) [PF00063.16, score=232.6]} {Human: MYH7, myosin, heavy chain 7, cardiac muscle, beta [Source:HGNC Symbol;Acc:7577], e=1e-139} - [RNA1310_17317_3]	27.613	14.77	1	5	9	11		596	67.2335	10.7993
	A2	Sequence	# PSMs	# Proteins	# Protein Groups	Protein Group Accessions	Modifications	ΔCn	Area	XCorr	Charge	MH+ [Da]	ΔM [ppm]	RT [min]	# Missed Cleavages
	High	LLDEEDAANELEGVKK	1	4	3	unk		0	0	3.60497	3	1772.89	-1.21665	32.3901	1
	High	YSILAPNVIPEGFVDGK	2	1	1	unk		0	0	3.07661	2	1818.96	-1.96854	43.5871	0
	High	NIEDLEKNLQK	1	1	1	unk		0	0	2.83554	2	1343.71	-2.43866	30.9009	1
	High	AGVLAELEDIRDEK	1	2	1	unk		0	0	2.53378	3	1557.81	-1.48016	38.2095	1
	High	LLDEEDAANELEGVK	2	4	3	unk		0	0	2.44172	2	1644.79	-1.30366	35.1285	0
	High	LLDEEDAANELEGVKKK	1	4	3	unk		0	0	2.38769	3	1900.99	-0.299515	30.3952	2
	High	ILEAVQLDKQQYR	1	1	1	unk		0	0	2.18626	3	1603.88	-2.85917	29.385	1
	High	NIEDLEKNLQKAEQEK	1	1	1	unk		0	0	2.15985	3	1928.99	-1.22649	34.2687	2
	High	MTQETVDDLER	1	4	3	unk		0	0	2.15855	2	1336.6	-3.07768	26.5275	0
unk	{Pfam: Lipocalin / cytosolic fatty-acid binding protein family [PF00061.18, score=80.0]} {Human: PMP2, peripheral myelin protein 2 [Source:HGNC Symbol;Acc:9117], e=9e-37} - [RNA1310_38817_3]	27.485	16.98	2	6	6	9		318	35.9213	10.1108
	A2	Sequence	# PSMs	# Proteins	# Protein Groups	Protein Group Accessions	Modifications	ΔCn	Area	XCorr	Charge	MH+ [Da]	ΔM [ppm]	RT [min]	# Missed Cleavages
	High	TAGSTAKPVQEISEAGGR	3	2	1	unk		0	0	4.42795	3	1758.9	-1.07278	23.4488	0
	High	STVRLEGNKLIQEQK	1	2	1	unk		0	0	3.58269	3	1742.97	-0.849033	24.7392	2
	High	LEGNKLIQEQKGDPNSTIIR	1	2	1	unk		0	0	3.30138	3	2253.22	-1.7694	27.4335	2
	High	LIQEQKGDPNSTIIR	1	2	1	unk		0	0	2.711	3	1711.93	-2.59699	24.5643	1
	High	LVDSENFDEYMK	2	2	1	unk		0	0	2.55788	2	1489.65	-0.698826	34.5192	0
	High	LEGNKLIQEQK	1	2	1	unk		0	0	2.20339	3	1299.72	-2.06783	22.1715	1
unk	{Pfam: Core histone H2A/H2B/H3/H4 [PF00125.19, score=90.1]} {Human: HIST2H2AB, histone cluster 2, H2ab [Source:HGNC Symbol;Acc:20508], e=3e-52} - [RNA1310_75844_2]	27.0036	22.22	3	1	4	8		171	18.3267	10.4331
	A2	Sequence	# PSMs	# Proteins	# Protein Groups	Protein Group Accessions	Modifications	ΔCn	Area	XCorr	Charge	MH+ [Da]	ΔM [ppm]	RT [min]	# Missed Cleavages
	High	NDEELNKLLSGVTIAQGGVLPNIQAVLLPK	2	13	2	unk		0	0	4.20032	3	3143.76	-1.33612	52.5663	1
	High	LLSGVTIAQGGVLPNIQAVLLPK	4	13	2	unk		0	0	4.19902	2	2301.39	-2.17506	50.088	0
	High	NDEELNKLLSGVTIAQGGVLPNIQAVLLPKK	1	13	2	unk		0	0	3.54564	4	3271.85	-3.4703	50.2138	2
	High	HLQLAVRNDEELNK	1	3	1	unk		0	0	2.12772	3	1678.89	0.253796	24.8596	1
unk	{Pfam: Troponin [PF00992.15, score=41.3]} {Human: TNNT2, troponin T type 2 (cardiac) [Source:HGNC Symbol;Acc:11949], e=1e-08} - [RNA1310_13127.1_2]	26.3077	11.75	10	6	6	9		698	80.1471	8.80713
	A2	Sequence	# PSMs	# Proteins	# Protein Groups	Protein Group Accessions	Modifications	ΔCn	Area	XCorr	Charge	MH+ [Da]	ΔM [ppm]	RT [min]	# Missed Cleavages
	High	VQPLNIDGFSESQLQEK	2	4	1	unk		0	0	3.96322	2	1931.97	-2.33081	37.2779	0
	High	IYSLEGDKYDLEQR	1	5	1	unk		0	0	3.60369	3	1728.84	-0.561419	30.5459	1
	High	QLHQGASFAEDESGRNEAQIR	2	4	1	unk		0	0	3.45774	4	2343.11	-0.317191	24.0354	1
	High	LAQEISELR	2	4	1	unk		0	0	2.53615	2	1058.58	-1.56458	28.2729	0
	High	GPIYGIEYER	1	4	1	unk		0	0	2.40309	2	1196.59	-2.65173	31.3934	0
	High	VQTAPDPLSEK	1	5	1	unk		0	0	2.36607	2	1184.62	0.282932	25.1094	0
unk	{Pfam: Core histone H2A/H2B/H3/H4 [PF00125.19, score=111.1]} {Human: HIST2H3A, histone cluster 2, H3a [Source:HGNC Symbol;Acc:20505], e=3e-90} - [RNA1310_62908_1]	26.2548	30.39	21	6	6	10		204	23.4011	11.2974
	A2	Sequence	# PSMs	# Proteins	# Protein Groups	Protein Group Accessions	Modifications	ΔCn	Area	XCorr	Charge	MH+ [Da]	ΔM [ppm]	RT [min]	# Missed Cleavages
	High	STELLIRKMPFQR	1	7	1	unk		0	0	3.05091	4	1618.91	-2.13016	32.7572	2
	High	SAPATGGVKKPHR	1	6	1	unk		0	0	2.94628	4	1305.73	-3.17333	11.6584	1
	High	YRPGTVALR	3	16	1	unk		0	0	2.91398	3	1032.59	-2.26356	22.5633	0
	High	LVREIAQDFKTDLR	1	17	1	unk		0	0	2.88711	3	1703.94	-0.667328	33.0391	2
	High	EIAQDFKTDLR	3	17	1	unk		0	0	2.47923	3	1335.69	-1.57576	28.4935	1
	High	RVTIMPKDIQLAR	1	19	1	unk		0	0	2.17949	3	1540.89	-3.06049	29.7376	2
unk	{Pfam: von Willebrand factor type A domain [PF00092.23, score=117.6]} {Human: COL7A1, collagen, type VII, alpha 1 [Source:HGNC Symbol;Acc:2214], e=1e-16} - [RNA1310_6177_1]	25.6868	9.35	7	7	7	10		973	110.991	10.5356
	A2	Sequence	# PSMs	# Proteins	# Protein Groups	Protein Group Accessions	Modifications	ΔCn	Area	XCorr	Charge	MH+ [Da]	ΔM [ppm]	RT [min]	# Missed Cleavages
	High	AGNFNKLDSIVSSVVR	2	2	1	unk		0	0	3.21822	3	1705.92	-0.494669	40.2185	1
	High	FVSVGIYNPDPSVTDKINPAELK	1	2	1	unk		0	0	3.20039	3	2503.3	-1.20861	38.9878	1
	High	VTTHIFYTSHVR	2	3	1	unk		0	0	2.83487	4	1460.76	-1.89069	24.716	0
	High	GKSHSLFEVK	1	2	1	unk		0	0	2.42809	3	1131.61	-1.67645	23.3496	1
	High	TLTIATSTVK	2	6	1	unk		0	0	2.27227	2	1034.61	-1.24061	26.0586	0
	High	VAVVTYSTRPK	1	2	1	unk		0	0	2.22347	2	1220.7	-0.830043	22.0593	0
	High	SVITTWNTR	1	6	1	unk		0	0	2.20635	2	1077.57	-1.13108	29.5398	0
unk	{Pfam: linker histone H1 and H5 family [PF00538.14, score=91.5]} {Human: H1F0, H1 histone family, member 0 [Source:HGNC Symbol;Acc:4714], e=1e-15} - [RNA1310_21772.1_1]	24.7233	9.92	1	3	3	6		514	55.478	10.5063
	A2	Sequence	# PSMs	# Proteins	# Protein Groups	Protein Group Accessions	Modifications	ΔCn	Area	XCorr	Charge	MH+ [Da]	ΔM [ppm]	RT [min]	# Missed Cleavages
	High	AAAATAAPAAAAAAPAAAAAAPAAAAKPR	4	1	1	unk		0	0	6.26549	3	2355.29	-1.42125	27.4907	0
	High	AISALKDRK	1	1	1	unk		0	0	2.43482	3	1001.61	-2.13046	15.3647	2
	High	GVGASGSFALGEK	1	1	1	unk		0	0	2.39779	2	1179.6	-0.922743	28.4422	0
unk	{Pfam: Mitochondrial carrier protein [PF00153.22, score=202.8]} {Human: SLC25A5, solute carrier family 25 (mitochondrial carrier; adenine nucleotide translocator), member 5 [Source:HGNC Symbol;Acc:10991], e=9e-86} - [RNA1310_13306_3]	24.3595	10.97	4	7	7	10		693	77.2752	9.71533
	A2	Sequence	# PSMs	# Proteins	# Protein Groups	Protein Group Accessions	Modifications	ΔCn	Area	XCorr	Charge	MH+ [Da]	ΔM [ppm]	RT [min]	# Missed Cleavages
	High	VKLLVQNQAEMIK	2	3	1	unk		0	0	3.27474	2	1513.87	-1.70555	30.2963	1
	High	GVAGAGVLAGFDK	1	3	1	unk		0	0	2.78438	2	1161.62	-1.84069	34.9452	0
	High	LLVQNQAEMIK	2	3	1	unk		0	0	2.50617	2	1286.71	-1.86521	30.0275	0
	High	TAAAPIER	2	3	1	unk		0	0	2.41215	2	828.456	-2.13199	17.9461	0
	High	DLSFAENFGLSGAAAVISK	1	3	1	unk		0	0	2.27527	2	1896.96	-5.21706	46.7211	0
	High	YFPTQALNFAFKDK	1	3	1	unk		0	0	2.23736	3	1689.86	-1.13255	40.2814	1
	High	NEGLLPFWR	1	3	1	unk		0	0	2.17251	2	1131.59	-2.12145	44.1609	0
unk	{Pfam: p25-alpha [PF05517.7, score=91.9]} {Human: TPPP3, tubulin polymerization-promoting protein family member 3 [Source:HGNC Symbol;Acc:24162], e=3e-21} - [RNA1310_31700.2_2]	23.6179	32.46	3	7	7	11		191	20.7233	9.17334
	A2	Sequence	# PSMs	# Proteins	# Protein Groups	Protein Group Accessions	Modifications	ΔCn	Area	XCorr	Charge	MH+ [Da]	ΔM [ppm]	RT [min]	# Missed Cleavages
	High	KLIADNKPSAHGATAASKDDATSR	4	2	1	unk		0	0	4.71772	4	2425.24	-0.422706	17.1812	2
	High	LIADNKPSAHGATAASKDDATSR	2	2	1	unk		0	0	3.96986	4	2297.15	-0.446583	17.8157	1
	High	VSDAAKAEADVKK	1	3	1	unk		0	0	2.73709	4	1331.71	-3.1375	16.9664	2
	High	MTSNDMDISISSYKGK	1	3	1	unk		0	0	2.48443	3	1776.81	-4.58959	29.6915	1
	High	LIADNKPSAHGATAASK	1	2	1	unk		0	0	2.30629	3	1651.87	-1.90646	16.835	0
	High	AAEGYVGGYK	1	3	1	unk		0	0	2.22926	2	1014.49	-2.04457	22.5004	0
	High	MTSNDMDISISSYK	1	3	1	unk		0	0	2.18556	2	1591.69	-2.44015	33	0
gnl	unk RNA1310_121688_2	23.5118	29.25	1	2	2	5		106	10.2311	12.6304
	A2	Sequence	# PSMs	# Proteins	# Protein Groups	Protein Group Accessions	Modifications	ΔCn	Area	XCorr	Charge	MH+ [Da]	ΔM [ppm]	RT [min]	# Missed Cleavages
	High	KAPAAAPAAAPAAAAPAAAAAPAAAAPATPK	4	1	1	gnl		0	0	5.82005	3	2547.4	-1.83675	26.2763	1
	High	APAAAPAAAPAAAAPAAAAAPAAAAPATPK	1	1	1	gnl		0	0	4.79396	3	2419.31	0.134433	27.9947	0
unk	{TRANSSPLICED} {Pfam: Hsp70 protein [PF00012.15, score=857.8]} {Human: HSPA5, heat shock 70kDa protein 5 (glucose-regulated protein, 78kDa) [Source:HGNC Symbol;Acc:5238], e=0.0} - [RNA1310_10295_3]	22.1201	10.47	2	5	6	8		783	85.9926	6.90283
	A2	Sequence	# PSMs	# Proteins	# Protein Groups	Protein Group Accessions	Modifications	ΔCn	Area	XCorr	Charge	MH+ [Da]	ΔM [ppm]	RT [min]	# Missed Cleavages
	High	IINEPTAAAIAYGLDKK	3	7	3	unk		0	0	3.39784	3	1787.99	-0.815227	35.5267	1
	High	AKFEELNADLFK	1	1	1	unk		0	0	2.83888	2	1424.74	0.7077	35.8135	1
	High	QLEDALSPIVSK	1	2	1	unk		0	0	2.5563	2	1299.71	-0.578605	33.8551	0
	High	AMASDNHFLGR	1	1	1	unk		0	0	2.41166	3	1218.57	-1.85014	25.2323	0
	High	NAGTIAGLNVLR	1	2	1	unk		0	0	2.27489	2	1198.69	-0.676219	35.1484	0
	High	KVENAVITVPAYFNDAQR	1	2	1	unk		0	0	2.2038	3	2035.06	-0.588108	35.812	1
unk	{Pfam: Ribosomal protein S3, C-terminal domain [PF00189.15, score=54.3]} {Human: RPS3, ribosomal protein S3 [Source:HGNC Symbol;Acc:10420], e=1e-117} - [RNA1310_42585_3]	22.1072	28.42	3	7	7	9		292	32.2069	9.51025
	A2	Sequence	# PSMs	# Proteins	# Protein Groups	Protein Group Accessions	Modifications	ΔCn	Area	XCorr	Charge	MH+ [Da]	ΔM [ppm]	RT [min]	# Missed Cleavages
	High	ELAEDGYSGIELR	1	3	1	unk		0	0	3.37242	2	1451.7	0.847933	33.1904	0
	High	QGVLGIQVK	2	3	1	unk		0	0	2.71352	2	941.577	-1.38663	31.5972	0
	High	AELDEFLKR	2	3	1	unk		0	0	2.66713	3	1120.6	-0.241264	32.6947	1
	High	FGFEDGQIEIYAEK	1	3	1	unk		0	0	2.19583	2	1645.77	-3.43601	39.95	0
	High	IMQNWEAPAGGVAPR	1	2	1	unk		0	0	2.13779	2	1596.79	-1.83955	31.8138	0
	High	ELTAVLQKR	1	3	1	unk		0	0	2.12694	2	1057.64	-0.528957	24.824	1
	High	VTPAKIEVIVLATR	1	3	1	unk		0	0	2.12662	3	1509.94	-0.786127	37.2406	1
unk	{Pfam: SPFH domain / Band 7 family [PF01145.20, score=73.0]} {Human: FLOT1, flotillin 1 [Source:HGNC Symbol;Acc:3757], e=1e-176} - [RNA1310_23730_2]	21.9727	17.84	11	2	6	8		482	53.6338	8.90967
	A2	Sequence	# PSMs	# Proteins	# Protein Groups	Protein Group Accessions	Modifications	ΔCn	Area	XCorr	Charge	MH+ [Da]	ΔM [ppm]	RT [min]	# Missed Cleavages
	High	IGEAEAQKESGIKEAMAEQER	2	7	2	unk		0	0	4.08607	4	2304.11	-1.94334	26.3066	2
	High	ITGEVMDIMER	1	10	2	unk		0	0	2.71274	2	1293.62	0.490486	35.8092	0
	High	KAESDLAYELQAAK	2	8	2	unk		0	0	2.67787	2	1536.79	2.04673	29.519	1
	High	LAAEVAQPLAGANK	1	5	1	unk		0	0	2.29498	2	1352.75	-0.344545	27.3037	0
	High	TQQINVQELEIVRK	1	6	2	unk		0	0	2.23209	3	1697.95	-1.4911	33.1247	1
	High	IVNSMAGVDIAK	1	5	1	unk		0	0	2.10589	2	1217.66	0.918749	29.5469	0
unk	{Pfam: Phosphoenolpyruvate carboxykinase [PF00821.13, score=874.5]} {Human: PCK2, phosphoenolpyruvate carboxykinase 2 (mitochondrial) [Source:HGNC Symbol;Acc:8725], e=0.0} - [RNA1310_5932.3_1]	21.9064	9.79	3	6	6	8		919	104.969	8.33838
	A2	Sequence	# PSMs	# Proteins	# Protein Groups	Protein Group Accessions	Modifications	ΔCn	Area	XCorr	Charge	MH+ [Da]	ΔM [ppm]	RT [min]	# Missed Cleavages
	High	RVDGEDIAEPTAVGLVPK	2	3	1	unk		0	0	3.38931	3	1866	0.0155543	33.0269	1
	High	RPEGVPLVIEAEDWK	2	3	1	unk		0	0	3.07444	3	1737.92	-0.716161	38.7286	0
	High	YLEEQVGDDIPPVLR	1	3	1	unk		0	0	2.97995	2	1742.9	2.88443	39.655	0
	High	YLQHWLDMEKPGR	1	3	1	unk		0	0	2.74691	3	1672.82	-2.76106	32.1595	0
	High	IGSKENYPSSHPNSR	1	3	1	unk		0	0	2.17587	3	1672.81	1.59634	16.0966	1
	High	EGSINTDGLNINWK	1	3	1	unk		0	0	2.15789	2	1560.76	-2.51875	36.704	0
unk	{Pfam: E1-E2 ATPase [PF00122.15, score=228.3]} {Human: ATP2A2, ATPase, Ca++ transporting, cardiac muscle, slow twitch 2 [Source:HGNC Symbol;Acc:812], e=0.0} - [RNA1310_2402_2]	21.301	6.8	6	6	6	7		1353	150.607	8.57275
	A2	Sequence	# PSMs	# Proteins	# Protein Groups	Protein Group Accessions	Modifications	ΔCn	Area	XCorr	Charge	MH+ [Da]	ΔM [ppm]	RT [min]	# Missed Cleavages
	High	ASDLVPGDIVEVAVGDKVPADIR	2	1	1	unk		0	0	3.8145	3	2335.25	-1.38047	42.814	1
	High	KAEIGIAMGSGTAVAK	1	3	1	unk		0	0	3.62003	2	1503.82	-0.76209	27.2563	1
	High	NKVPMTPALKEEIMK	1	4	1	unk		0	0	3.46163	3	1728.94	-0.0152952	28.8234	2
	High	VDQSILTGESVSVMK	1	3	1	unk		0	0	2.53908	2	1592.82	0.558224	34.5056	0
	High	GMVAVTGINTEIGK	1	1	1	unk		0	0	2.19226	2	1389.74	-0.221089	33.2399	0
	High	HTDAVPDPR	1	3	1	unk		0	0	2.1656	2	1007.49	-0.671543	17.7853	0
unk	{Human: PPME1, protein phosphatase methylesterase 1 [Source:HGNC Symbol;Acc:30178], e=4e-09} - [RNA1310_78602_1]	21.226	16.27	3	4	4	7		166	18.4483	7.88428
	A2	Sequence	# PSMs	# Proteins	# Protein Groups	Protein Group Accessions	Modifications	ΔCn	Area	XCorr	Charge	MH+ [Da]	ΔM [ppm]	RT [min]	# Missed Cleavages
	High	QGRGQVTIDDLVVYAR	1	2	1	unk		0	0	3.5866	3	1789.95	-0.852882	36.9411	1
	High	GQVTIDDLVVYAR	3	2	1	unk		0	0	3.50623	2	1448.77	-0.737363	40.2799	0
	High	KMNYDENFVSK	2	3	1	unk		0	0	2.8305	3	1374.63	-2.58502	25.2617	1
	High	MNYDENFVSK	1	3	1	unk		0	0	2.30873	2	1246.54	-0.857397	28.4926	0
unk	{Pfam: TCP-1/cpn60 chaperonin family [PF00118.19, score=255.7]} {Human: HSPD1, heat shock 60kDa protein 1 (chaperonin) [Source:HGNC Symbol;Acc:5261], e=0.0} - [RNA1310_7721.1_1]	20.9377	8.88	1	5	5	7		890	98.1605	9.0708
	A2	Sequence	# PSMs	# Proteins	# Protein Groups	Protein Group Accessions	Modifications	ΔCn	Area	XCorr	Charge	MH+ [Da]	ΔM [ppm]	RT [min]	# Missed Cleavages
	High	VNQIKDEIEDTSSDYEKEK	3	1	1	unk		0	0	3.8975	4	2270.06	-1.54708	28.5674	2
	High	VGEAIVTKDDTLLMK	1	1	1	unk		0	0	3.29526	3	1632.89	-1.07835	32.6265	1
	High	YTDALNATR	1	1	1	unk		0	0	2.6289	2	1024.5	-0.879341	22.4129	0
	High	AAVEEGIVPGGGVALLR	1	1	1	unk		0	0	2.30372	2	1607.92	2.37051	38.6454	0
	High	KISNAQQLIPALELANSHR	1	1	1	unk		0	0	2.20356	3	2103.18	6.33836	36.134	1
unk	{Pfam: Hsp90 protein [PF00183.13, score=658.1]} {Human: HSP90B1, heat shock protein 90kDa beta (Grp94), member 1 [Source:HGNC Symbol;Acc:12028], e=0.0} - [RNA1310_2681_1]	20.5177	5.58	4	4	5	8		1309	150.718	7.97217
	A2	Sequence	# PSMs	# Proteins	# Protein Groups	Protein Group Accessions	Modifications	ΔCn	Area	XCorr	Charge	MH+ [Da]	ΔM [ppm]	RT [min]	# Missed Cleavages
	High	ELISNASDALDKIR	3	4	2	unk		0	0	3.17908	3	1544.83	-1.59739	33.0725	1
	High	GIVDSDDLPLNVSR	2	3	1	unk		0	0	2.60339	2	1499.77	-0.992829	35.5186	0
	High	SGYALEDSSGFAER	1	2	1	unk		0	0	2.35399	2	1488.66	-0.0735706	30.5304	0
	High	WLQETALKDKIEK	1	3	1	unk		0	0	2.26415	3	1601.89	-1.18531	29.0537	2
	High	TLHVIDTGIGMTKEDLVK	1	1	1	unk		0	0	2.18488	3	1970.06	-0.998006	34.067	1
unk	{Pfam: Myosin tail [PF01576.14, score=673.0]} {Human: MYH3, myosin, heavy chain 3, skeletal muscle, embryonic [Source:HGNC Symbol;Acc:7573], e=2e-84} - [RNA1310_5155_1]	20.2114	9.31	3	7	7	8		1042	117.923	6.20166
	A2	Sequence	# PSMs	# Proteins	# Protein Groups	Protein Group Accessions	Modifications	ΔCn	Area	XCorr	Charge	MH+ [Da]	ΔM [ppm]	RT [min]	# Missed Cleavages
	High	KKAESELQDVSVR	1	3	1	unk		0	0	2.98947	3	1488.8	-1.36691	21.9944	2
	High	AAHDAESQVSGLSK	2	3	1	unk		0	0	2.669	3	1399.68	-3.01869	20.7785	0
	High	TVEELQAALNDSDAK	1	3	1	unk		0	0	2.55122	2	1603.77	-4.26106	32.7999	0
	High	ELEAANAQLESLEVSIK	1	2	1	unk		0	0	2.50388	2	1843.96	-3.94487	39.8614	0
	High	SALQSELNELR	1	3	1	unk		0	0	2.47464	2	1259.66	0.325586	34.6801	0
	High	DFVSRVEEFEEVKR	1	3	1	unk		0	0	2.34399	3	1768.89	0.608345	36.297	2
	High	IQELEALLEDERR	1	3	1	unk		0	0	2.12666	3	1613.85	-1.67145	37.3456	1
unk	{Pfam: Hsp70 protein [PF00012.15, score=382.4]} {Human: HSPA8, heat shock 70kDa protein 8 [Source:HGNC Symbol;Acc:5241], e=1e-160} - [RNA1310_30414_3]	20.0792	10.41	6	3	4	8		394	42.0263	5.50342
	A2	Sequence	# PSMs	# Proteins	# Protein Groups	Protein Group Accessions	Modifications	ΔCn	Area	XCorr	Charge	MH+ [Da]	ΔM [ppm]	RT [min]	# Missed Cleavages
	High	LDKASINEIVLVGGSTR	2	3	2	unk		0	0	3.36234	3	1771.99	0.261348	35.0575	1
	High	ITITNDKGR	3	6	1	unk		0	0	2.61358	3	1017.57	-0.351087	17.483	1
	High	NSLESYAFSMR	2	4	1	unk		0	0	2.38385	2	1304.59	0.304041	36.5693	0
	High	VSAKNSLESYAFSMR	1	4	1	unk		0	0	2.26042	3	1689.82	-2.73267	34.6193	1
gnl	unk RNA1310_85765_1	20.064	20.39	3	2	2	4		152	15.2077	10.8872
	A2	Sequence	# PSMs	# Proteins	# Protein Groups	Protein Group Accessions	Modifications	ΔCn	Area	XCorr	Charge	MH+ [Da]	ΔM [ppm]	RT [min]	# Missed Cleavages
	High	KAPAAPAAAPAAAPAAAAAPAAAAPATPK	2	3	1	gnl		0	0	6.17964	3	2405.33	-0.439283	25.6052	1
	High	TKKAPAAPAAAPAAAPAAAAAPAAAAPATPK	2	3	1	gnl		0	0	5.50769	4	2634.47	-0.549301	24.2087	2
unk	{TRANSSPLICED} {Pfam: 60s Acidic ribosomal protein [PF00428.14, score=80.8]} {Human: RPLP0, ribosomal protein, large, P0 [Source:HGNC Symbol;Acc:10371], e=1e-122} - [RNA1310_25255.1_3]	20.0543	15.87	4	6	6	8		460	50.0369	9.0708
	A2	Sequence	# PSMs	# Proteins	# Protein Groups	Protein Group Accessions	Modifications	ΔCn	Area	XCorr	Charge	MH+ [Da]	ΔM [ppm]	RT [min]	# Missed Cleavages
	High	VGQSEATLLNMLK	2	3	1	unk		0	0	3.40255	2	1403.75	-1.09917	41.4775	0
	High	TKIEANQVAAPAR	1	1	1	unk		0	0	2.99245	3	1368.76	-1.64786	20.4478	1
	High	GTIEILSDVPLIKK	1	3	1	unk		0	0	2.37329	3	1525.92	-1.22241	39.9485	1
	High	NEAVILIGK	1	3	1	unk		0	0	2.36249	2	956.577	-0.637068	30.8785	0
	High	TSFFQALNIQTK	1	2	1	unk		0	0	2.22697	2	1397.74	-0.199086	41.1629	0
	High	AFIVSVDNVGSK	2	2	1	unk		0	0	2.12486	2	1235.66	-0.756134	32.9654	0
unk	{Pfam: SPFH domain / Band 7 family [PF01145.20, score=33.1]} {Human: FLOT1, flotillin 1 [Source:HGNC Symbol;Acc:3757], e=1e-126} - [RNA1310_17807.1_3]	20.0331	12.61	5	1	5	7		587	65.3507	9.29053
	A2	Sequence	# PSMs	# Proteins	# Protein Groups	Protein Group Accessions	Modifications	ΔCn	Area	XCorr	Charge	MH+ [Da]	ΔM [ppm]	RT [min]	# Missed Cleavages
	High	IGEAEAQKESGIKEAMAEQER	2	7	2	unk		0	0	4.08607	4	2304.11	-1.94334	26.3066	2
	High	ITGEVMDIMER	1	10	2	unk		0	0	2.71274	2	1293.62	0.490486	35.8092	0
	High	KAESDLAYELQAAK	2	8	2	unk		0	0	2.67787	2	1536.79	2.04673	29.519	1
	High	LAAEVAQPLAGASK	1	1	1	unk		0	0	2.46128	2	1325.74	0.227857	27.6581	0
	High	TQQINVQELEIVRK	1	6	2	unk		0	0	2.23209	3	1697.95	-1.4911	33.1247	1
unk	{Pfam: Ribosomal S3Ae family [PF01015.13, score=256.5]} {Human: RPS3A, ribosomal protein S3A [Source:HGNC Symbol;Acc:10421], e=1e-110} - [RNA1310_36604_2]	19.9859	28.66	1	8	8	8		335	37.5598	9.83252
	A2	Sequence	# PSMs	# Proteins	# Protein Groups	Protein Group Accessions	Modifications	ΔCn	Area	XCorr	Charge	MH+ [Da]	ΔM [ppm]	RT [min]	# Missed Cleavages
	High	AASGIFPLHDVHVR	1	1	1	unk		0	0	3.34163	4	1518.82	-1.60325	31.5461	0
	High	IMELHGETLGSGPSAAAAAGEK	1	1	1	unk		0	0	2.53208	3	2097.03	2.1591	29.4881	0
	High	HAYAQSTQIR	1	1	1	unk		0	0	2.44779	3	1174.59	-2.64427	17.7577	0
	High	LASDSLKGR	1	1	1	unk		0	0	2.43008	3	946.528	-4.18129	16.8909	1
	High	KTTVDPFLKK	1	1	1	unk		0	0	2.35564	3	1176.7	-1.43254	23.4171	2
	High	VLEMSLGDLK	1	1	1	unk		0	0	2.3533	2	1104.6	-1.67566	37.0656	0
	High	VDRPDGYEPPVLK	1	1	1	unk		0	0	2.32024	2	1484.77	-3.85039	28.1657	0
	High	APFMFEKR	1	1	1	unk		0	0	2.20514	3	1025.52	-1.91913	28.416	1
unk	{Pfam: Triosephosphate isomerase [PF00121.13, score=293.6]} {Human: TPI1, triosephosphate isomerase 1 [Source:HGNC Symbol;Acc:12009], e=1e-108} - [RNA1310_11578.1_1]	19.9143	8.09	2	5	5	7		742	80.4292	9.53955
	A2	Sequence	# PSMs	# Proteins	# Protein Groups	Protein Group Accessions	Modifications	ΔCn	Area	XCorr	Charge	MH+ [Da]	ΔM [ppm]	RT [min]	# Missed Cleavages
	High	AIADAVGSDPAVWAR	2	2	1	unk		0	0	3.48356	2	1498.76	-0.991462	34.9071	0
	High	RHVFGEPDALIAEK	1	1	1	unk		0	0	3.355	3	1581.84	0.323089	29.1177	1
	High	HVFGEPDALIAEK	1	1	1	unk		0	0	3.11919	3	1425.73	-2.49908	31.623	0
	High	VVIAYEPVWAIGTGK	2	2	1	unk		0	0	2.4025	2	1602.89	-0.454203	42.4233	0
	High	TEVVVAPPAPYLASVR	1	1	1	unk		0	0	2.14242	2	1668.93	-0.925011	37.3721	0
unk	{Pfam: Ribosomal protein L4/L1 family [PF00573.17, score=154.9]} {Human: RPL4, ribosomal protein L4 [Source:HGNC Symbol;Acc:10353], e=1e-158} - [RNA1310_19510_3]	19.8046	11.03	2	1	5	8		553	61.1839	11.2534
	A2	Sequence	# PSMs	# Proteins	# Protein Groups	Protein Group Accessions	Modifications	ΔCn	Area	XCorr	Charge	MH+ [Da]	ΔM [ppm]	RT [min]	# Missed Cleavages
	High	AGHQVSAESWGTGR	3	3	2	unk		0	0	2.92282	2	1442.68	-0.93746	22.8188	0
	High	ISEVPLVVSDSVQDLKK	1	4	2	unk		0	0	2.81787	3	1856.04	-0.909721	37.0336	1
	High	VKAWPDIQK	2	4	2	unk		0	0	2.41047	2	1084.61	-2.00139	25.9566	1
	High	RGPLVIYAK	1	4	2	unk		0	0	2.26918	2	1016.62	-1.80272	25.6912	1
	High	NIPGITLINVSR	1	1	1	unk		0	0	2.22793	2	1296.76	-1.12651	39.1246	0
unk	{Pfam: Ribosomal protein L4/L1 family [PF00573.17, score=154.7]} {Human: RPL4, ribosomal protein L4 [Source:HGNC Symbol;Acc:10353], e=1e-151} - [RNA1310_26790_2]	19.6776	13.67	3	1	5	8		439	48.4127	11.4731
	A2	Sequence	# PSMs	# Proteins	# Protein Groups	Protein Group Accessions	Modifications	ΔCn	Area	XCorr	Charge	MH+ [Da]	ΔM [ppm]	RT [min]	# Missed Cleavages
	High	AGHQVSAESWGTGR	3	3	2	unk		0	0	2.92282	2	1442.68	-0.93746	22.8188	0
	High	ISEVPLVVSDSVQDLKK	1	4	2	unk		0	0	2.81787	3	1856.04	-0.909721	37.0336	1
	High	VKAWPDIQK	2	4	2	unk		0	0	2.41047	2	1084.61	-2.00139	25.9566	1
	High	RGPLVIYAK	1	4	2	unk		0	0	2.26918	2	1016.62	-1.80272	25.6912	1
	High	MASTDLTGILR	1	2	1	unk		0	0	2.10093	2	1177.62	-0.553941	36.0091	0
unk	{Pfam: Dynein light chain type 1 [PF01221.13, score=41.9]} - [RNA1310_38592_3]	19.2319	16.98	1	5	5	8		318	36.8225	9.0415
	A2	Sequence	# PSMs	# Proteins	# Protein Groups	Protein Group Accessions	Modifications	ΔCn	Area	XCorr	Charge	MH+ [Da]	ΔM [ppm]	RT [min]	# Missed Cleavages
	High	GHDDVFIDKWR	2	1	1	unk		0	0	2.91446	3	1387.67	-1.84959	30.8454	1
	High	GKIETSEFVR	3	1	1	unk		0	0	2.45533	2	1165.62	-0.173317	24.9241	1
	High	YVSGDMPMDWQEK	1	1	1	unk		0	0	2.34216	2	1585.66	-1.17746	34.0605	0
	High	EAWVDIDSEQR	1	1	1	unk		0	0	2.20673	2	1347.61	-2.62689	31.4292	0
	High	DVLAMPNLK	1	1	1	unk		0	0	2.11814	2	1000.55	-1.13117	35.0918	0
unk	{Pfam: lactate/malate dehydrogenase, alpha/beta C-terminal domain [PF02866.13, score=132.7]} {Human: MDH1, malate dehydrogenase 1, NAD (soluble) [Source:HGNC Symbol;Acc:6970], e=1e-158} - [RNA1310_10351.1_1]	18.3698	4.86	4	4	4	7		782	88.2259	8.79248
	A2	Sequence	# PSMs	# Proteins	# Protein Groups	Protein Group Accessions	Modifications	ΔCn	Area	XCorr	Charge	MH+ [Da]	ΔM [ppm]	RT [min]	# Missed Cleavages
	High	SVYDAVANEEWLK	2	2	1	unk		0	0	2.92621	2	1523.73	-2.23843	39.0157	0
	High	SVYDAVANEEWLKGK	1	2	1	unk		0	0	2.89078	3	1708.86	1.04096	35.6786	1
	High	KLSSAMSAAK	3	3	1	unk		0	0	2.63508	3	993.539	-0.770662	17.0704	1
	High	DLDYALLVGAMPR	1	1	1	unk		0	0	2.29233	2	1433.75	0.414431	45.5994	0
unk	{Pfam: Dynein light chain type 1 [PF01221.13, score=82.7]} {Human: DYNLL1, dynein, light chain, LC8-type 1 [Source:HGNC Symbol;Acc:15476], e=3e-16} - [RNA1310_44901.2_3]	18.2168	25.87	2	3	3	6		201	22.328	7.76709
	A2	Sequence	# PSMs	# Proteins	# Protein Groups	Protein Group Accessions	Modifications	ΔCn	Area	XCorr	Charge	MH+ [Da]	ΔM [ppm]	RT [min]	# Missed Cleavages
	High	KLDAQLSPTWQVTVGR	4	2	1	unk		0	0	4.73334	2	1798.98	-1.88027	34.8617	1
	High	QAVVEIVNEIcSESKDDDSIASNLKK	1	2	1	unk	C11(Carbamidomethyl)	0	0	2.51887	4	2891.43	-0.533157	39.785	2
	High	NFASHVTHEK	1	2	1	unk		0	0	2.2227	3	1169.56	-4.43878	17.2211	0
unk	{Pfam: TCP-1/cpn60 chaperonin family [PF00118.19, score=417.7]} {Human: CCT8, chaperonin containing TCP1, subunit 8 (theta) [Source:HGNC Symbol;Acc:1623], e=0.0} - [RNA1310_11125.1_2]	18.1882	7.8	1	5	5	7		756	82.0686	7.21045
	A2	Sequence	# PSMs	# Proteins	# Protein Groups	Protein Group Accessions	Modifications	ΔCn	Area	XCorr	Charge	MH+ [Da]	ΔM [ppm]	RT [min]	# Missed Cleavages
	High	IHAELAAGRK	1	1	1	unk		0	0	3.3596	3	1065.61	-1.98884	16.6151	1
	High	FVSGGGATEAALAVK	1	1	1	unk		0	0	2.80171	2	1377.73	-2.65009	29.5691	0
	High	LATATGAIALPR	2	1	1	unk		0	0	2.56081	2	1154.69	-1.58118	31.5714	0
	High	FANALDAVVK	2	1	1	unk		0	0	2.47764	2	1047.59	4.69949	33.5248	0
	High	ASTENLLDDLER	1	1	1	unk		0	0	2.2402	2	1375.67	-1.1985	38.202	0
unk	{Pfam: Immunoglobulin I-set domain [PF07679.11, score=903.8]} {Human: TTN, titin [Source:HGNC Symbol;Acc:12403], e=0.0} - [RNA1310_45_2]	17.7177	1.61	6	6	6	7		4609	504.164	6.03662
	A2	Sequence	# PSMs	# Proteins	# Protein Groups	Protein Group Accessions	Modifications	ΔCn	Area	XCorr	Charge	MH+ [Da]	ΔM [ppm]	RT [min]	# Missed Cleavages
	High	AGNSEPGDPAGPVVAKPR	2	3	1	unk		0	0	3.29292	3	1718.88	0.167613	21.7963	0
	High	ITGYHVEKR	1	3	1	unk		0	0	2.65888	3	1102.6	-1.32385	16.47	1
	High	LPDTTHVVR	1	4	1	unk		0	0	2.31248	3	1037.57	-0.946139	21.6412	0
	High	DGAQLSWSKPR	1	3	1	unk		0	0	2.27407	2	1244.64	-2.48415	25.5582	0
	High	TTVPKAEKAPAEEPVSK	1	3	1	unk		0	0	2.1786	3	1781.97	1.02719	18.1187	2
	High	VGMGVPTTER	1	3	1	unk		0	0	2.14986	2	1046.53	-2.69854	24.4168	0
unk	{TRANSSPLICED} {Pfam: Glyceraldehyde 3-phosphate dehydrogenase, C-terminal domain [PF02800.15, score=243.3]} {Human: GAPDH, glyceraldehyde-3-phosphate dehydrogenase [Source:HGNC Symbol;Acc:4141], e=1e-174} - [RNA1310_20591_3]	17.668	10.3	3	4	4	7		534	58.8842	9.29053
	A2	Sequence	# PSMs	# Proteins	# Protein Groups	Protein Group Accessions	Modifications	ΔCn	Area	XCorr	Charge	MH+ [Da]	ΔM [ppm]	RT [min]	# Missed Cleavages
	High	GAGQNIIPASTGAAK	2	2	1	unk		0	0	3.05438	2	1355.73	-1.35098	25.2235	0
	High	LSKPAKYDDIKR	3	1	1	unk		0	0	2.71128	4	1433.81	-1.08821	18.0787	2
	High	DGQLVVDGKPIAVHMQK	1	2	1	unk		0	0	2.52803	3	1834.99	3.18708	29.9617	0
	High	AGIQLSDTFVK	1	2	1	unk		0	0	2.32308	2	1178.64	-1.52989	34.7955	0
unk	{TRANSSPLICED} {Pfam: Ergosterol biosynthesis ERG4/ERG24 family [PF01222.12, score=299.6]} {Human: LBR, lamin B receptor [Source:HGNC Symbol;Acc:6518], e=5e-70} - [RNA1310_4652_2]	17.4633	3.51	1	4	4	6		1082	121.759	9.979
	A2	Sequence	# PSMs	# Proteins	# Protein Groups	Protein Group Accessions	Modifications	ΔCn	Area	XCorr	Charge	MH+ [Da]	ΔM [ppm]	RT [min]	# Missed Cleavages
	High	SRKPAASPASNTSTPQSAAKQPK	1	1	1	unk		0	0	3.83866	4	2310.21	-0.504184	15.4731	2
	High	SRKPAASPASNTSTPQSAAK	2	1	1	unk		0	0	3.47369	4	1957.01	-0.77149	14.8996	1
	High	KPAASPASNTSTPQSAAK	1	1	1	unk		0	0	2.69852	3	1713.87	-1.81576	15.6861	0
	High	AVNHSPGSPSSSPTK	2	1	1	unk		0	0	2.68016	3	1452.71	-1.59896	13.974	0
unk	{Pfam: Enoyl-CoA hydratase/isomerase family [PF00378.15, score=211.6]} {Human: HADHA, hydroxyacyl-CoA dehydrogenase/3-ketoacyl-CoA thiolase/enoyl-CoA hydratase (trifunctional protein), alpha subunit [Source:HGNC Symbol;Acc:4801], e=0.0} - [RNA1310_5592.1_3]	17.2218	7.79	15	6	6	7		1014	109.66	8.85107
	A2	Sequence	# PSMs	# Proteins	# Protein Groups	Protein Group Accessions	Modifications	ΔCn	Area	XCorr	Charge	MH+ [Da]	ΔM [ppm]	RT [min]	# Missed Cleavages
	High	LLEDVAVETASGLASGR	2	1	1	unk		0	0	3.0341	2	1687.89	-0.171483	39.4962	0
	High	LVIHVGDGPGFYTTR	1	1	1	unk		0	0	2.92296	3	1631.85	-2.71947	34.4156	0
	High	SAAEVTQLSK	1	1	1	unk		0	0	2.27976	2	1033.55	-6.38109	21.838	0
	High	GQEQIQSGLKGQVK	1	2	1	unk		0	0	2.25781	3	1499.82	-0.800006	21.9672	1
	High	IIDLLK	1	14	1	unk		0	0	2.23776	2	714.474	-3.04809	33.9533	0
	High	SGGDRSENDDALAIMQK	1	1	1	unk		0	0	2.17252	3	1806.83	-0.0347743	28.9415	1
unk	{TRANSSPLICED} {Pfam: EB1-like C-terminal motif [PF03271.12, score=48.6]} {Human: MAPRE1, microtubule-associated protein, RP/EB family, member 1 [Source:HGNC Symbol;Acc:6890], e=2e-56} - [RNA1310_26169.2_2]	16.3561	6.56	7	2	2	5		442	48.8154	7.25439
	A2	Sequence	# PSMs	# Proteins	# Protein Groups	Protein Group Accessions	Modifications	ΔCn	Area	XCorr	Charge	MH+ [Da]	ΔM [ppm]	RT [min]	# Missed Cleavages
	High	ARPAGAHSQPAAAPAAAR	4	3	1	unk		0	0	4.33253	4	1670.88	-2.05623	15.406	0
	High	HGVDKEVPIER	1	6	1	unk		0	0	2.78478	3	1278.68	-2.30911	19.7967	1
unk	{Pfam: HMG (high mobility group) box [PF00505.14, score=118.5]} {Human: HMGB2, high mobility group box 2 [Source:HGNC Symbol;Acc:5000], e=1e-57} - [RNA1310_22517_1]	16.1563	9.36	1	4	5	6		502	57.6906	9.20264
	A2	Sequence	# PSMs	# Proteins	# Protein Groups	Protein Group Accessions	Modifications	ΔCn	Area	XCorr	Charge	MH+ [Da]	ΔM [ppm]	RT [min]	# Missed Cleavages
	High	HNREMEDYVPADGSK	2	1	1	unk		0	0	3.60989	3	1747.77	-0.570403	22.7192	1
	High	KRFEDMAAR	1	3	2	unk		0	0	2.68908	3	1123.57	-1.50157	19.0216	2
	High	KHPDETVVFSEFSK	1	1	1	unk		0	0	2.29946	3	1649.81	-1.87496	31.0433	1
	High	AGTFVASKR	1	1	1	unk		0	0	2.13402	3	936.523	-3.49053	15.9742	1
	High	EMEDYVPADGSK	1	1	1	unk		0	0	2.11286	2	1340.57	-0.446953	25.4962	0
unk	{Pfam: Aminotransferase class I and II [PF00155.16, score=305.4]} {Human: GOT2, glutamic-oxaloacetic transaminase 2, mitochondrial (aspartate aminotransferase 2) [Source:HGNC Symbol;Acc:4433], e=0.0} - [RNA1310_13091.1_3]	15.9802	8.73	2	5	5	6		699	78.2133	8.38232
	A2	Sequence	# PSMs	# Proteins	# Protein Groups	Protein Group Accessions	Modifications	ΔCn	Area	XCorr	Charge	MH+ [Da]	ΔM [ppm]	RT [min]	# Missed Cleavages
	High	IAAAVLTQPELR	2	1	1	unk		0	0	3.16115	2	1281.75	-0.833904	32.6933	0
	High	AAVELALGSANPILSEGR	1	2	1	unk		0	0	3.15169	2	1767.96	-0.0875778	39.6943	0
	High	NASAQSISGTGALR	1	2	1	unk		0	0	2.29228	2	1332.69	0.00885922	24.0299	0
	High	TQLTELLAK	1	1	1	unk		0	0	2.13584	2	1016.6	-0.301067	34.4393	0
	High	IGAAFFAK	1	2	1	unk		0	0	2.12565	2	824.465	-2.0874	32.1847	0
unk	{Pfam: Eukaryotic porin [PF01459.17, score=202.1]} {Human: VDAC2, voltage-dependent anion channel 2 [Source:HGNC Symbol;Acc:12672], e=7e-90} - [RNA1310_17976.1_2]	15.9643	9.93	1	4	4	6		584	65.0188	8.88037
	A2	Sequence	# PSMs	# Proteins	# Protein Groups	Protein Group Accessions	Modifications	ΔCn	Area	XCorr	Charge	MH+ [Da]	ΔM [ppm]	RT [min]	# Missed Cleavages
	High	LGWSSSSHATDFGVATK	1	1	1	unk		0	0	3.92556	3	1750.84	-1.63192	31.2123	0
	High	NSLEANFEPNTGKK	2	1	1	unk		0	0	2.77037	2	1548.76	-2.38063	25.6106	1
	High	LSESLETGVK	1	1	1	unk		0	0	2.48562	2	1062.57	0.244185	24.809	0
	High	TSNVVTAEVAIEDKLVK	2	1	1	unk		0	0	2.24069	2	1816.01	2.93664	37.8355	1
unk	{Pfam: Tubulin/FtsZ family, GTPase domain [PF00091.20, score=140.4]} {Human: TUBA1C, tubulin, alpha 1c [Source:HGNC Symbol;Acc:20768], e=5e-83} - [RNA1310_68677_2]	15.8633	24.06	2	2	3	6		187	20.205	6.1001
	A2	Sequence	# PSMs	# Proteins	# Protein Groups	Protein Group Accessions	Modifications	ΔCn	Area	XCorr	Charge	MH+ [Da]	ΔM [ppm]	RT [min]	# Missed Cleavages
	High	QLFHPEQLVTGKEDAANNYAR	2	1	1	unk		0	0	3.68338	4	2401.19	-1.21818	31.7614	1
	High	AVFVDLEPTVVDEVR	2	3	1	unk		0	0	2.80424	2	1687.89	-1.46834	41.3962	0
	High	EIVDLVLDR	2	8	2	unk		0	0	2.13691	2	1071.6	-1.68212	38.3959	0
unk	{Pfam: 14-3-3 protein [PF00244.15, score=366.8]} {Human: YWHAE, tyrosine 3-monooxygenase/tryptophan 5-monooxygenase activation protein, epsilon polypeptide [Source:HGNC Symbol;Acc:12851], e=1e-114} - [RNA1310_17104.1_2]	15.7281	11.13	5	5	5	6		602	68.8568	7.69385
	A2	Sequence	# PSMs	# Proteins	# Protein Groups	Protein Group Accessions	Modifications	ΔCn	Area	XCorr	Charge	MH+ [Da]	ΔM [ppm]	RT [min]	# Missed Cleavages
	High	SATDLAASSLPSTHPIR	1	1	1	unk		0	0	3.64973	3	1723.9	0.898332	29.0362	0
	High	YMAEFASGPERK	1	2	1	unk		0	0	2.64532	3	1385.65	-1.44758	25.1523	1
	High	ILNSIEQKEER	2	4	1	unk		0	0	2.49531	2	1358.73	-0.64119	22.0981	1
	High	LAEQAERYDEMVEAMK	1	4	1	unk		0	0	2.48538	3	1912.87	-2.2688	34.0132	1
	High	FLGQVEAELKK	1	3	1	unk		0	0	2.13469	3	1261.71	-1.45858	31.302	1
unk	{Pfam: Myosin head (motor domain) [PF00063.16, score=924.6]} {Human: MYH11, myosin, heavy chain 11, smooth muscle [Source:HGNC Symbol;Acc:7569], e=0.0} - [RNA1310_266.1_2]	15.6392	3.26	3	6	6	6		2668	308.86	7.89893
	A2	Sequence	# PSMs	# Proteins	# Protein Groups	Protein Group Accessions	Modifications	ΔCn	Area	XCorr	Charge	MH+ [Da]	ΔM [ppm]	RT [min]	# Missed Cleavages
	High	LRDLESNLANSSDQSQK	1	2	1	unk		0	0	2.99716	3	1904.93	-0.651301	24.8389	1
	High	LAQLQAEKDR	1	2	1	unk		0	0	2.8464	3	1171.64	-0.427242	19.1511	1
	High	IQELSEDLDAEKVAR	1	2	1	unk		0	0	2.80851	3	1715.88	-0.518194	29.6023	1
	High	QLAAVQQLSQELKR	1	2	1	unk		0	0	2.697	3	1611.92	3.71538	35.4349	1
	High	RLEAQLEASQVDLQNER	1	2	1	unk		0	0	2.16614	3	1999.02	-2.28064	29.7406	1
	High	LTELSSVLTEEEER	1	2	1	unk		0	0	2.12395	2	1634.81	-4.2268	36.3118	0
gnl	unk RNA1310_28495_1	15.5737	9.83	4	4	4	6		417	47.8353	10.4185
	A2	Sequence	# PSMs	# Proteins	# Protein Groups	Protein Group Accessions	Modifications	ΔCn	Area	XCorr	Charge	MH+ [Da]	ΔM [ppm]	RT [min]	# Missed Cleavages
	High	ALTTEVFSVVTSR	2	3	1	gnl		0	0	3.47347	2	1409.76	-1.85808	40.3091	0
	High	ScVPIKGAYR	1	4	1	gnl	C2(Carbamidomethyl)	0	0	2.33911	3	1150.6	-1.5839	21.7658	1
	High	VGAFHISKK	2	3	1	gnl		0	0	2.28832	3	986.576	-2.16642	19.1779	1
	High	KAYFIYKDK	1	3	1	gnl		0	0	2.14291	3	1175.64	-2.26909	23.1034	2
unk	{Pfam: Hsp70 protein [PF00012.15, score=891.1]} {Human: HSPA9, heat shock 70kDa protein 9 (mortalin) [Source:HGNC Symbol;Acc:5244], e=0.0} - [RNA1310_6572_2]	15.3794	6.32	1	5	5	6		949	103.687	6.50732
	A2	Sequence	# PSMs	# Proteins	# Protein Groups	Protein Group Accessions	Modifications	ΔCn	Area	XCorr	Charge	MH+ [Da]	ΔM [ppm]	RT [min]	# Missed Cleavages
	High	QAVTNSQNTLSATKR	1	1	1	unk		0	0	3.06396	3	1618.85	-2.70108	18.786	1
	High	FLSAEFKR	1	1	1	unk		0	0	2.77645	3	997.544	-2.12878	26.6485	1
	High	RFEDAEVQKDIK	1	1	1	unk		0	0	2.59872	3	1477.76	-0.777806	22.8427	2
	High	SKFESLVDDLIKR	2	1	1	unk		0	0	2.5736	4	1549.85	-2.65862	40.0671	2
	High	TATNELQQASLK	1	1	1	unk		0	0	2.13367	2	1303.68	-1.71844	25.171	0
gnl	unk RNA1310_21772.2_3	14.8761	8.95	1	1	1	3		324	35.2301	10.3892
	A2	Sequence	# PSMs	# Proteins	# Protein Groups	Protein Group Accessions	Modifications	ΔCn	Area	XCorr	Charge	MH+ [Da]	ΔM [ppm]	RT [min]	# Missed Cleavages
	High	AAAAAAAPAAAAAAPAAAAAAPAAAAKPR	3	1	1	gnl		0	0	5.85306	3	2325.28	-0.599239	27.6819	0
unk	{Human: FAM53A, family with sequence similarity 53, member A [Source:HGNC Symbol;Acc:31860], e=0.002} - [RNA1310_54262.2_1]	14.855	13.22	6	3	3	6		227	25.2891	5.31299
	A2	Sequence	# PSMs	# Proteins	# Protein Groups	Protein Group Accessions	Modifications	ΔCn	Area	XCorr	Charge	MH+ [Da]	ΔM [ppm]	RT [min]	# Missed Cleavages
	High	VLKGGSPDDYTTAGScSR	3	6	1	unk	C16(Carbamidomethyl)	0	0	2.78294	3	1870.86	-2.29748	22.144	1
	High	EIRQETENISVR	2	5	1	unk		0	0	2.40779	2	1473.76	-2.31155	23.0138	1
	High	QETENISVR	1	6	1	unk		0	0	2.29426	2	1075.54	-1.11815	21.1567	0
unk	{TRANSSPLICED} {Pfam: Ribosomal protein S10p/S20e [PF00338.17, score=97.1]} {Human: RPS20, ribosomal protein S20 [Source:HGNC Symbol;Acc:10405], e=6e-46} - [RNA1310_64172_3]	14.5584	22	5	4	4	6		200	22.7189	9.89111
	A2	Sequence	# PSMs	# Proteins	# Protein Groups	Protein Group Accessions	Modifications	ΔCn	Area	XCorr	Charge	MH+ [Da]	ΔM [ppm]	RT [min]	# Missed Cleavages
	High	DKNLPVKGPVR	2	5	1	unk		0	0	2.6716	3	1222.72	-2.05732	20.1681	2
	High	LIDLQSPAETVK	2	5	1	unk		0	0	2.52061	2	1313.73	-1.14898	32.0615	0
	High	IRITLTSK	1	5	1	unk		0	0	2.37381	3	931.591	-2.44754	25.3904	1
	High	EGKEDLQQAQVHR	1	1	1	unk		0	0	2.22757	3	1537.77	-1.02389	17.8508	1
unk	{TRANSSPLICED} {Pfam: Ribosomal Proteins L2, C-terminal domain [PF03947.13, score=140.3]} {Human: RPL8, ribosomal protein L8 [Source:HGNC Symbol;Acc:10368], e=1e-157} - [RNA1310_38364.2_3]	14.3849	18.59	6	2	6	6		312	34.4213	10.7847
	A2	Sequence	# PSMs	# Proteins	# Protein Groups	Protein Group Accessions	Modifications	ΔCn	Area	XCorr	Charge	MH+ [Da]	ΔM [ppm]	RT [min]	# Missed Cleavages
	High	GVVRDIIHDPGR	1	6	2	unk		0	0	2.70414	3	1333.74	1.6046	25.1208	1
	High	LRPIDFAER	1	6	2	unk		0	0	2.50526	3	1116.61	-3.32429	29.5828	0
	High	MKLPSGAKK	1	5	2	unk		0	0	2.47986	3	959.568	-3.08331	16.8294	2
	High	ASGNYATLIAHNPETK	1	3	1	unk		0	0	2.33016	3	1686.84	-1.29824	28.2093	0
	High	ASGNYATLIAHNPETKR	1	3	1	unk		0	0	2.21872	3	1842.94	-1.31247	26.2727	1
	High	AMIGIVAGGGR	1	5	2	unk		0	0	2.14681	2	1001.55	-3.96353	29.8062	0
unk	{Pfam: Copper/zinc superoxide dismutase (SODC) [PF00080.15, score=137.2]} {Human: SOD1, superoxide dismutase 1, soluble [Source:HGNC Symbol;Acc:11179], e=4e-49} - [RNA1310_35749.2_1]	14.3353	56.8	2	4	4	5		125	13.0894	5.8208
	A2	Sequence	# PSMs	# Proteins	# Protein Groups	Protein Group Accessions	Modifications	ΔCn	Area	XCorr	Charge	MH+ [Da]	ΔM [ppm]	RT [min]	# Missed Cleavages
	High	THGAPDDEERHVGDLGNVEADASGR	1	2	1	unk		0	0	4.01452	4	2604.16	-3.06547	25.7475	1
	High	AGVEITDKLINLTGPNSIIGR	1	2	1	unk		0	0	3.21656	3	2181.22	-0.149643	41.8439	1
	High	VTGSVEGLAPGK	2	2	1	unk		0	0	2.77618	2	1114.61	-0.596227	24.7343	0
	High	SLVVHADTDDLGR	1	2	1	unk		0	0	2.15112	3	1397.7	-3.23276	26.4732	0
unk	{Pfam: DEAD/DEAH box helicase [PF00270.24, score=148.1]} {Human: EIF4A2, eukaryotic translation initiation factor 4A2 [Source:HGNC Symbol;Acc:3284], e=0.0} - [RNA1310_17774_1]	14.2671	11.39	1	5	5	6		588	65.8189	6.78564
	A2	Sequence	# PSMs	# Proteins	# Protein Groups	Protein Group Accessions	Modifications	ΔCn	Area	XCorr	Charge	MH+ [Da]	ΔM [ppm]	RT [min]	# Missed Cleavages
	High	KGVAINFITTDDQR	1	1	1	unk		0	0	2.5696	3	1577.83	-0.0323942	31.8546	1
	High	MFVLDEADEMLGR	1	1	1	unk		0	0	2.4094	2	1525.7	-3.80571	44.3012	0
	High	GIYAYGFEKPSAIQQR	2	1	1	unk		0	0	2.38647	3	1827.94	1.03817	31.6722	0
	High	VLITTDLLAR	1	1	1	unk		0	0	2.37689	2	1114.68	-0.930189	38.0118	0
	High	GHDVIAQAQSGTGK	1	1	1	unk		0	0	2.33694	3	1368.68	-1.38361	19.2756	0
unk	{Pfam: Troponin [PF00992.15, score=92.0]} {Human: TNNI2, troponin I type 2 (skeletal, fast) [Source:HGNC Symbol;Acc:11946], e=8e-12} - [RNA1310_13115_1]	13.7645	8.15	3	4	4	5		699	79.6173	9.5542
	A2	Sequence	# PSMs	# Proteins	# Protein Groups	Protein Group Accessions	Modifications	ΔCn	Area	XCorr	Charge	MH+ [Da]	ΔM [ppm]	RT [min]	# Missed Cleavages
	High	SVVGELNISGLSKDQLESK	1	2	1	unk		0	0	3.51174	3	2003.07	0.713633	35.8409	1
	High	IHNLDLEINAMEAK	1	2	1	unk		0	0	3.01905	2	1610.82	0.818081	34.3154	0
	High	GKFTKPVLK	2	3	1	unk		0	0	2.57769	3	1017.64	-1.95792	19.4572	1
	High	KMAQLEAEKYDWEMK	1	2	1	unk		0	0	2.28285	3	1899.89	-3.43054	30.9646	2
unk	{Pfam: TCP-1/cpn60 chaperonin family [PF00118.19, score=255.7]} {Human: HSPD1, heat shock 60kDa protein 1 (chaperonin) [Source:HGNC Symbol;Acc:5261], e=0.0} - [RNA1310_7721.1_3]	13.736	5.28	2	5	5	5		890	101.191	10.7261
	A2	Sequence	# PSMs	# Proteins	# Protein Groups	Protein Group Accessions	Modifications	ΔCn	Area	XCorr	Charge	MH+ [Da]	ΔM [ppm]	RT [min]	# Missed Cleavages
	High	DGVTVAKDIELQDKWQNIGAK	1	1	1	unk		0	0	3.54186	3	2328.22	-0.631199	35.1963	2
	High	GVMMAVDAVVDALK	1	2	1	unk		0	0	2.87781	2	1418.74	-0.833949	50.5287	0
	High	ITKDGVTVAK	1	1	1	unk		0	0	2.52734	3	1031.61	-1.41903	18.1417	1
	High	DIELQDKWQNIGAK	1	1	1	unk		0	0	2.488	3	1657.85	-0.788811	33.4318	1
	High	GANPVEIRR	1	2	1	unk		0	0	2.30102	3	1011.57	-2.11146	19.6991	1
unk	{Pfam: Myosin head (motor domain) [PF00063.16, score=367.5]} {Human: MYH1, myosin, heavy chain 1, skeletal muscle, adult [Source:HGNC Symbol;Acc:7567], e=1e-120} - [RNA1310_29707_3]	13.6039	17.66	2	4	5	5		402	45.4346	5.69385
	A2	Sequence	# PSMs	# Proteins	# Protein Groups	Protein Group Accessions	Modifications	ΔCn	Area	XCorr	Charge	MH+ [Da]	ΔM [ppm]	RT [min]	# Missed Cleavages
	High	IAGADIEFYLLEK	1	5	2	unk		0	0	3.33756	2	1481.79	-1.44736	44.4015	0
	High	ALLKEIGNATFDSK	1	1	1	unk		0	0	3.02228	2	1506.81	-2.41678	32.164	1
	High	GSLEEQIVQANPVLEAYGNAK	1	2	1	unk		0	0	2.79449	2	2230.13	-0.676542	43.0627	0
	High	NYHIFYQLLSDYAK	1	4	1	unk		0	0	2.23444	3	1774.88	-1.54992	44.4759	0
	High	VTSQMSGER	1	3	1	unk		0	0	2.21513	2	994.461	-1.47749	14.9729	0
unk	{TRANSSPLICED} {Pfam: Ribosomal protein S11 [PF00411.14, score=135.6]} {Human: RPS14, ribosomal protein S14 [Source:HGNC Symbol;Acc:10387], e=3e-66} - [RNA1310_56729_2]	13.1942	19.64	5	4	4	5		224	24.7767	10.4185
	A2	Sequence	# PSMs	# Proteins	# Protein Groups	Protein Group Accessions	Modifications	ΔCn	Area	XCorr	Charge	MH+ [Da]	ΔM [ppm]	RT [min]	# Missed Cleavages
	High	VKADRDESSPYAAMLAAQDVAER	1	4	1	unk		0	0	3.37493	4	2493.2	-2.53039	34.5219	2
	High	TPGPGAQSALR	2	5	1	unk		0	0	2.77841	2	1054.56	-0.9534	20.9628	0
	High	ADRDESSPYAAMLAAQDVAER	1	4	1	unk		0	0	2.38486	3	2266.04	-1.86283	36.4916	1
	High	TLGINALHVR	1	2	1	unk		0	0	2.18565	2	1093.65	0.0469775	30.1883	0
unk	{Pfam: AhpC/TSA family [PF00578.16, score=98.1]} {Human: PRDX6, peroxiredoxin 6 [Source:HGNC Symbol;Acc:16753], e=3e-83} - [RNA1310_51865_2]	13.062	15.23	4	3	3	5		243	26.8968	6.87354
	A2	Sequence	# PSMs	# Proteins	# Protein Groups	Protein Group Accessions	Modifications	ΔCn	Area	XCorr	Charge	MH+ [Da]	ΔM [ppm]	RT [min]	# Missed Cleavages
	High	LGEVFPNFDADTTEGR	2	3	1	unk		0	0	3.00813	2	1767.82	-0.887631	37.9873	0
	High	VVNLKPEFDKR	1	3	1	unk		0	0	2.80205	4	1344.76	-3.02	25.048	1
	High	AIDSIQLTAK	2	4	1	unk		0	0	2.44104	2	1059.61	0.727543	29.1124	0
unk	{Pfam: Ribosomal Proteins L2, C-terminal domain [PF03947.13, score=142.4]} {Human: RPL8, ribosomal protein L8 [Source:HGNC Symbol;Acc:10368], e=1e-158} - [RNA1310_38797_2]	12.9935	18.24	5	1	5	5		318	35.2155	10.6675
	A2	Sequence	# PSMs	# Proteins	# Protein Groups	Protein Group Accessions	Modifications	ΔCn	Area	XCorr	Charge	MH+ [Da]	ΔM [ppm]	RT [min]	# Missed Cleavages
	High	ASGNYATLVAHNPETKR	1	2	1	unk		0	0	3.15738	3	1828.92	-3.41131	24.4475	1
	High	GVVRDIIHDPGR	1	6	2	unk		0	0	2.70414	3	1333.74	1.6046	25.1208	1
	High	LRPIDFAER	1	6	2	unk		0	0	2.50526	3	1116.61	-3.32429	29.5828	0
	High	MKLPSGAKK	1	5	2	unk		0	0	2.47986	3	959.568	-3.08331	16.8294	2
	High	AMIGIVAGGGR	1	5	2	unk		0	0	2.14681	2	1001.55	-3.96353	29.8062	0
unk	{Pfam: TCP-1/cpn60 chaperonin family [PF00118.19, score=441.9]} {Human: CCT3, chaperonin containing TCP1, subunit 3 (gamma) [Source:HGNC Symbol;Acc:1616], e=0.0} - [RNA1310_5759.2_3]	12.8854	7.54	2	4	4	5		557	61.4797	7.41553
	A2	Sequence	# PSMs	# Proteins	# Protein Groups	Protein Group Accessions	Modifications	ΔCn	Area	XCorr	Charge	MH+ [Da]	ΔM [ppm]	RT [min]	# Missed Cleavages
	High	ALAAALEVIPR	2	2	1	unk		0	0	3.25586	2	1123.68	-2.10329	37.8906	0
	High	ALTTVHQGPYR	1	2	1	unk		0	0	2.40337	3	1242.66	-1.77754	21.2547	0
	High	VQLTNIQSAK	1	2	1	unk		0	0	2.23481	2	1101.63	0.976405	24.8464	0
	High	SLNDALNVAR	1	2	1	unk		0	0	2.15328	2	1072.58	0.712007	29.067	0
unk	{Pfam: ATP:guanido phosphotransferase, C-terminal catalytic domain [PF00217.14, score=182.4]} {Human: CKM, creatine kinase, muscle [Source:HGNC Symbol;Acc:1994], e=3e-61} - [RNA1310_39739_2]	12.8844	11.54	4	1	3	5		312	34.9377	7.12256
	A2	Sequence	# PSMs	# Proteins	# Protein Groups	Protein Group Accessions	Modifications	ΔCn	Area	XCorr	Charge	MH+ [Da]	ΔM [ppm]	RT [min]	# Missed Cleavages
	High	EVQQQLIDDHFLFK	2	7	3	unk		0	0	2.74402	3	1759.9	-1.7164	38.9108	0
	High	TFLVWVGEEDHMR	2	6	3	unk		0	0	2.6528	3	1618.77	-0.852754	39.605	0
	High	HLTAEVLQK	1	4	1	unk		0	0	2.46883	2	1038.59	-0.0938676	22.9199	0
unk	{TRANSSPLICED} {Pfam: Ribosomal protein S21e [PF01249.13, score=83.9]} {Human: RPS21, ribosomal protein S21 [Source:HGNC Symbol;Acc:10409], e=8e-14} - [RNA1310_78984_1]	12.7262	19.51	1	2	2	4		164	18.43	9.11475
	A2	Sequence	# PSMs	# Proteins	# Protein Groups	Protein Group Accessions	Modifications	ΔCn	Area	XCorr	Charge	MH+ [Da]	ΔM [ppm]	RT [min]	# Missed Cleavages
	High	DHASIQLAFAELNADGR	3	1	1	unk		0	0	3.80401	3	1827.9	-0.511612	39.4272	0
	High	RGESDMSLNVLTSER	1	1	1	unk		0	0	2.35218	3	1693.81	-4.85477	32.0322	1
unk	{TRANSSPLICED} {Pfam: Ribosomal L22e protein family [PF01776.12, score=178.3]} {Human: RPL22, ribosomal protein L22 [Source:HGNC Symbol;Acc:10315], e=3e-39} - [RNA1310_51654.2_3]	12.4988	15.25	2	3	3	5		236	26.9942	9.5835
	A2	Sequence	# PSMs	# Proteins	# Protein Groups	Protein Group Accessions	Modifications	ΔCn	Area	XCorr	Charge	MH+ [Da]	ΔM [ppm]	RT [min]	# Missed Cleavages
	High	VVATEKDTYELR	3	2	1	unk		0	0	2.97755	3	1423.74	-1.17176	23.8455	1
	High	TNNLQNLVTIER	1	2	1	unk		0	0	2.62362	2	1414.76	-0.590639	34.5396	0
	High	VTVSADIPFSKR	1	2	1	unk		0	0	2.30783	3	1319.73	-0.713531	30.0353	1
unk	{Pfam: LLGL2 [PF08366.8, score=61.5]} {Human: LLGL1, lethal giant larvae homolog 1 (Drosophila) [Source:HGNC Symbol;Acc:6628], e=3e-68} - [RNA1310_879.1_3]	12.3648	3.73	4	4	4	4		1852	199.284	6.78564
	A2	Sequence	# PSMs	# Proteins	# Protein Groups	Protein Group Accessions	Modifications	ΔCn	Area	XCorr	Charge	MH+ [Da]	ΔM [ppm]	RT [min]	# Missed Cleavages
	High	GSGSAAAAPSHSSAGSSITK	1	3	1	unk		0	0	4.1086	3	1730.83	-0.448495	17.0349	0
	High	LAAAGAAAAPVEVDVR	1	3	1	unk		0	0	3.66694	2	1480.81	-0.1541	29.8458	0
	High	FAESATSGEAIDKGLTEEAR	1	1	1	unk		0	0	2.44787	3	2081.99	-3.16126	29.6414	1
	High	LGSITVLAGGMAK	1	3	1	unk		0	0	2.14137	2	1217.69	-0.29496	35.2672	0
unk	{TRANSSPLICED} {Pfam: Ribosomal protein L13e [PF01294.13, score=252.2]} {Human: RPL13, ribosomal protein L13 [Source:HGNC Symbol;Acc:10303], e=2e-66} - [RNA1310_44525_3]	12.3494	12.86	1	1	4	4		280	32.3536	11.5171
	A2	Sequence	# PSMs	# Proteins	# Protein Groups	Protein Group Accessions	Modifications	ΔCn	Area	XCorr	Charge	MH+ [Da]	ΔM [ppm]	RT [min]	# Missed Cleavages
	High	SVVQRPLPPVVAPGRR	1	3	2	unk		0	0	3.79167	3	1728.04	-0.996253	25.761	1
	High	SVVQRPLPPVVAPGR	1	3	2	unk		0	0	3.65141	3	1571.94	-1.76497	28.226	0
	High	FHAFHAIR	1	3	2	unk		0	0	2.66828	3	998.529	-3.0931	23.2232	0
	High	VAQTIGIAVDHR	1	1	1	unk		0	0	2.23803	2	1279.71	1.29342	25.4747	0
unk	{Pfam: Ribosomal protein L13e [PF01294.13, score=175.4]} {Human: RPL13, ribosomal protein L13 [Source:HGNC Symbol;Acc:10303], e=2e-50} - [RNA1310_45639.2_2]	12.2789	15.93	2	1	4	4		226	25.6178	11.605
	A2	Sequence	# PSMs	# Proteins	# Protein Groups	Protein Group Accessions	Modifications	ΔCn	Area	XCorr	Charge	MH+ [Da]	ΔM [ppm]	RT [min]	# Missed Cleavages
	High	SVVQRPLPPVVAPGRR	1	3	2	unk		0	0	3.79167	3	1728.04	-0.996253	25.761	1
	High	SVVQRPLPPVVAPGR	1	3	2	unk		0	0	3.65141	3	1571.94	-1.76497	28.226	0
	High	FHAFHAIR	1	3	2	unk		0	0	2.66828	3	998.529	-3.0931	23.2232	0
	High	LAQTIGIAVDHR	1	2	1	unk		0	0	2.16756	3	1293.73	-1.03843	27.2347	0
unk	{Pfam: Calponin family repeat [PF00402.13, score=33.1]} {Human: TAGLN3, transgelin 3 [Source:HGNC Symbol;Acc:29868], e=2e-27} - [RNA1310_32900.1_2]	12.2619	14.67	6	4	4	5		368	41.2944	9.61279
	A2	Sequence	# PSMs	# Proteins	# Protein Groups	Protein Group Accessions	Modifications	ΔCn	Area	XCorr	Charge	MH+ [Da]	ΔM [ppm]	RT [min]	# Missed Cleavages
	High	AYGVPTTDVFQTVDLYEKK	1	2	1	unk		0	0	2.88258	3	2174.1	-0.923496	40.1197	1
	High	IMENINAFQNAIK	1	2	1	unk		0	0	2.58708	2	1505.77	-2.53139	36.8022	0
	High	GASQAGMNFGK	2	5	1	unk		0	0	2.4063	2	1067.49	-1.8083	23.3017	0
	High	SVIGLQAGFNK	1	3	1	unk		0	0	2.20495	2	1133.63	-0.965639	32.0009	0
unk	{Pfam: Dynein light chain type 1 [PF01221.13, score=39.5]} {Human: CALML5, calmodulin-like 5 [Source:HGNC Symbol;Acc:18180], e=0.004} - [RNA1310_28524.1_1]	12.1174	8.17	3	4	4	5		416	47.1662	9.5835
	A2	Sequence	# PSMs	# Proteins	# Protein Groups	Protein Group Accessions	Modifications	ΔCn	Area	XCorr	Charge	MH+ [Da]	ΔM [ppm]	RT [min]	# Missed Cleavages
	High	GQISAQELTAYMK	1	2	1	unk		0	0	2.59029	2	1439.72	-0.462187	36.5299	0
	High	LAQLSLEGLR	2	3	1	unk		0	0	2.4813	2	1099.65	-1.68427	36.1858	0
	High	SSANLKDVPK	1	2	1	unk		0	0	2.37488	2	1058.58	0.511084	19.3943	1
	High	GQISAQELTAYMKR	1	2	1	unk		0	0	2.28395	3	1595.81	-3.89632	34.1076	1
unk	{TRANSSPLICED} {Pfam: Ribosomal protein S2 [PF00318.15, score=124.6]} {Human: RPSA, ribosomal protein SA [Source:HGNC Symbol;Acc:6502], e=3e-93} - [RNA1310_33659_3]	11.9572	13.89	6	3	3	5		360	39.1326	6.354
	A2	Sequence	# PSMs	# Proteins	# Protein Groups	Protein Group Accessions	Modifications	ΔCn	Area	XCorr	Charge	MH+ [Da]	ΔM [ppm]	RT [min]	# Missed Cleavages
	High	FTPGTLTNQIQAAFREPR	2	6	1	unk		0	0	2.62028	3	2047.07	-1.42416	41.0326	1
	High	AIAAVENPADVFAVAGTAQAQR	2	2	1	unk		0	0	2.44171	3	2170.12	-1.46898	39.9861	0
	High	YTGATPIAGR	1	6	1	unk		0	0	2.36977	2	1006.53	-1.45285	21.5864	0
unk	{TRANSSPLICED} {Pfam: Ribosomal protein L3 [PF00297.17, score=381.9]} {Human: RPL3, ribosomal protein L3 [Source:HGNC Symbol;Acc:10332], e=0.0} - [RNA1310_23674_2]	11.8697	9.73	1	4	4	5		483	54.976	10.1548
	A2	Sequence	# PSMs	# Proteins	# Protein Groups	Protein Group Accessions	Modifications	ΔCn	Area	XCorr	Charge	MH+ [Da]	ΔM [ppm]	RT [min]	# Missed Cleavages
	High	WADPAGQKEIDTDLAK	2	1	1	unk		0	0	2.90463	3	1757.87	-1.26916	29.9012	1
	High	WHTTKLPR	1	1	1	unk		0	0	2.21798	3	1038.58	-2.21061	20.6599	1
	High	HGSLSFLPK	1	1	1	unk		0	0	2.20056	2	985.545	-1.32581	29.7846	0
	High	LVHNASTEFDLTEK	1	1	1	unk		0	0	2.1573	3	1603.79	-0.946741	28.1381	0
unk	{TRANSSPLICED} {Pfam: Ribosomal protein L32 [PF01655.13, score=146.6]} {Human: RPL32, ribosomal protein L32 [Source:HGNC Symbol;Acc:10336], e=3e-50} - [RNA1310_47475.2_2]	11.7815	9.05	5	3	3	5		243	28.0127	11.0776
	A2	Sequence	# PSMs	# Proteins	# Protein Groups	Protein Group Accessions	Modifications	ΔCn	Area	XCorr	Charge	MH+ [Da]	ΔM [ppm]	RT [min]	# Missed Cleavages
	High	YAGVIAHTVSSK	3	5	1	unk		0	0	2.65171	2	1232.66	-0.613343	22.6175	0
	High	RYAGVIAHTVSSK	1	5	1	unk		0	0	2.13439	3	1388.76	-1.33419	21.1668	1
	High	LQAVKPLRR	1	2	1	unk		0	0	2.12601	3	1080.7	-2.6303	18.66	1
unk	{Pfam: Peptidase family M1 [PF01433.15, score=470.2]} {Human: NPEPPS, aminopeptidase puromycin sensitive [Source:HGNC Symbol;Acc:7900], e=0.0} - [RNA1310_4629.1_1]	11.5858	4.8	3	4	4	5		1084	121.347	6.26514
	A2	Sequence	# PSMs	# Proteins	# Protein Groups	Protein Group Accessions	Modifications	ΔCn	Area	XCorr	Charge	MH+ [Da]	ΔM [ppm]	RT [min]	# Missed Cleavages
	High	VLELAVSDKVR	1	2	1	unk		0	0	2.50602	3	1228.72	-0.980421	29.1431	1
	High	AGHESVLAEAK	2	2	1	unk		0	0	2.42335	3	1111.57	-2.59727	19.7278	0
	High	LGWDARPADGHDATLLR	1	2	1	unk		0	0	2.23782	3	1863.94	-4.34503	31.7329	0
	High	FSFPSELPVGEGK	1	2	1	unk		0	0	2.2352	2	1393.7	-0.266062	38.653	0
unk	{Pfam: Intermediate filament protein [PF00038.16, score=35.1]} {Human: LMNA, lamin A/C [Source:HGNC Symbol;Acc:6636], e=6e-09} - [RNA1310_76812_2]	11.5653	23.08	9	1	4	5		169	19.1487	7.18115
	A2	Sequence	# PSMs	# Proteins	# Protein Groups	Protein Group Accessions	Modifications	ΔCn	Area	XCorr	Charge	MH+ [Da]	ΔM [ppm]	RT [min]	# Missed Cleavages
	High	KLLEGEEIR	1	7	2	unk		0	0	2.57011	3	1086.61	-2.63096	24.1304	1
	High	INQTSISSR	1	2	2	unk		0	0	2.40598	2	1005.53	-1.50264	18.6573	0
	High	KKEDLSDWTLVR	1	8	1	unk		0	0	2.32934	3	1489.8	-1.22422	32.2447	2
	High	ELQTLMDAK	2	2	2	unk		0	0	2.13944	2	1048.53	-1.31109	29.166	0
unk	{TRANSSPLICED} {Pfam: Isocitrate/isopropylmalate dehydrogenase [PF00180.15, score=254.3]} {Human: IDH2, isocitrate dehydrogenase 2 (NADP+), mitochondrial [Source:HGNC Symbol;Acc:5383], e=0.0} - [RNA1310_14357.1_3]	11.3962	6.17	3	3	3	4		665	75.0693	9.08545
	A2	Sequence	# PSMs	# Proteins	# Protein Groups	Protein Group Accessions	Modifications	ΔCn	Area	XCorr	Charge	MH+ [Da]	ΔM [ppm]	RT [min]	# Missed Cleavages
	High	GKLDGNQELQQFAQR	2	3	1	unk		0	0	3.92159	3	1731.88	0.353685	29.3241	1
	High	LVPGWTEAIVIGR	1	1	1	unk		0	0	2.7175	2	1410.81	-1.1893	42.1745	0
	High	TVEAEAAHGTVTR	1	3	1	unk		0	0	2.21782	3	1341.67	-2.63586	18.7593	0
unk	{Pfam: Spectrin repeat [PF00435.16, score=735.9]} {Human: SPTAN1, spectrin, alpha, non-erythrocytic 1 (alpha-fodrin) [Source:HGNC Symbol;Acc:11273], e=0.0} - [RNA1310_231.1_1]	11.2653	1.75	1	2	3	4		2794	310.281	9.93506
	A2	Sequence	# PSMs	# Proteins	# Protein Groups	Protein Group Accessions	Modifications	ΔCn	Area	XCorr	Charge	MH+ [Da]	ΔM [ppm]	RT [min]	# Missed Cleavages
	High	LIAEGKVEDPAEIENR	2	1	1	unk		0	0	3.67765	3	1782.92	-0.586642	27.9265	1
	High	TMVAQADSLR	1	2	2	unk		0	0	2.47779	2	1091.55	-3.79506	25.1539	0
	High	IADLDRFAQDPTGQLDPEAVQER	1	1	1	unk		0	0	2.24609	3	2584.27	1.14483	36.5798	1
unk	{TRANSSPLICED} {Pfam: Core histone H2A/H2B/H3/H4 [PF00125.19, score=73.7]} {Human: H2AFX, H2A histone family, member X [Source:HGNC Symbol;Acc:4739], e=9e-36} - [RNA1310_35237.1_2]	11.2559	3.46	2	2	2	4		347	38.5328	10.3452
	A2	Sequence	# PSMs	# Proteins	# Protein Groups	Protein Group Accessions	Modifications	ΔCn	Area	XCorr	Charge	MH+ [Da]	ΔM [ppm]	RT [min]	# Missed Cleavages
	High	KKGSLPAVPQGK	2	2	1	unk		0	0	3.2333	3	1209.73	-2.02009	19.2371	2
	High	KGSLPAVPQGK	2	2	1	unk		0	0	2.90135	2	1081.63	-1.54218	21.3731	1
unk	{Pfam: Death-associated protein [PF15228.1, score=69.3]} {Human: CTNND2, catenin (cadherin-associated protein), delta 2 (neural plakophilin-related arm-repeat protein) [Source:HGNC Symbol;Acc:2516], e=9e-30} - [RNA1310_1871_3]	11.1789	1.84	1	2	2	4		1466	159.022	10.6968
	A2	Sequence	# PSMs	# Proteins	# Protein Groups	Protein Group Accessions	Modifications	ΔCn	Area	XCorr	Charge	MH+ [Da]	ΔM [ppm]	RT [min]	# Missed Cleavages
	High	SHAPPAQHIHQPR	3	1	1	unk		0	0	3.46915	4	1475.76	-2.23741	14.6845	0
	High	QGQIISGAVVSENK	1	1	1	unk		0	0	2.29926	2	1429.76	0.151638	26.6999	0
unk	{Pfam: Elongation factor 1 gamma, conserved domain [PF00647.14, score=154.5]} {Human: EEF1G, eukaryotic translation elongation factor 1 gamma [Source:HGNC Symbol;Acc:3213], e=1e-110} - [RNA1310_23079_3]	10.7311	5.28	1	3	3	4		492	55.8012	8.92432
	A2	Sequence	# PSMs	# Proteins	# Protein Groups	Protein Group Accessions	Modifications	ΔCn	Area	XCorr	Charge	MH+ [Da]	ΔM [ppm]	RT [min]	# Missed Cleavages
	High	AQRVEIAAAYSGFK	2	1	1	unk		0	0	3.13209	3	1510.8	-3.24361	30.5487	1
	High	VEIAAAYSGFK	1	1	1	unk		0	0	2.31973	2	1155.6	-2.71317	32.7003	0
	High	LADKAGEFSQAR	1	1	1	unk		0	0	2.22667	3	1292.66	-1.28596	21.0171	1
unk	{Pfam: pfkB family carbohydrate kinase [PF00294.19, score=193.3]} {Human: ADK, adenosine kinase [Source:HGNC Symbol;Acc:257], e=9e-84} - [RNA1310_11728.2_2]	10.6631	8.51	6	3	3	4		517	55.5071	5.37646
	A2	Sequence	# PSMs	# Proteins	# Protein Groups	Protein Group Accessions	Modifications	ΔCn	Area	XCorr	Charge	MH+ [Da]	ΔM [ppm]	RT [min]	# Missed Cleavages
	High	SVAVALAAMPLKPRPSGGDSAPR	2	3	1	unk		0	0	3.14106	3	2248.21	-4.43078	32.2594	0
	High	SDGSVTEFPVR	1	4	1	unk		0	0	2.86247	2	1193.58	-3.36812	28.8459	0
	High	IAEHSLAAGK	1	5	1	unk		0	0	2.48376	3	996.546	-1.79163	17.2447	0
unk	{Pfam: Universal stress protein family [PF00582.21, score=84.7]} - [RNA1310_22581_2]	10.6226	9.2	1	3	3	4		500	57.7481	9.90576
	A2	Sequence	# PSMs	# Proteins	# Protein Groups	Protein Group Accessions	Modifications	ΔCn	Area	XCorr	Charge	MH+ [Da]	ΔM [ppm]	RT [min]	# Missed Cleavages
	High	LMPDLAESNIFVHNR	1	1	1	unk		0	0	3.59958	3	1755.88	-1.67565	38.1456	0
	High	LHLLSVVDPPDYNTGTGFGGGHR	1	1	1	unk		0	0	2.46555	3	2409.19	-1.31989	36.5284	0
	High	ARDNWLKR	2	1	1	unk		0	0	2.32285	3	1058.58	-2.18007	20.5094	2
unk	{Pfam: S-adenosylmethionine synthetase, C-terminal domain [PF02773.11, score=241.5]} {Human: MAT1A, methionine adenosyltransferase I, alpha [Source:HGNC Symbol;Acc:6903], e=0.0} - [RNA1310_18204_2]	10.5771	7.43	4	3	3	4		579	64.4703	7.26904
	A2	Sequence	# PSMs	# Proteins	# Protein Groups	Protein Group Accessions	Modifications	ΔCn	Area	XCorr	Charge	MH+ [Da]	ΔM [ppm]	RT [min]	# Missed Cleavages
	High	FVIGGPQSDAGLTGR	1	4	1	unk		0	0	3.4611	2	1474.76	-0.918043	32.6656	0
	High	IHTIVVSTQHDDNITQEK	2	3	1	unk		0	0	2.59326	4	2078.05	0.974052	24.7799	0
	High	TVYHLNPSGR	1	3	1	unk		0	0	2.13386	3	1143.59	-1.58496	22.0563	0
unk	{Pfam: Ribosomal L15 [PF00827.12, score=175.8]} {Human: RPL15, ribosomal protein L15 [Source:HGNC Symbol;Acc:10306], e=7e-51} - [RNA1310_60902.2_3]	10.5657	18.41	5	3	3	4		201	22.9819	10.6089
	A2	Sequence	# PSMs	# Proteins	# Protein Groups	Protein Group Accessions	Modifications	ΔCn	Area	XCorr	Charge	MH+ [Da]	ΔM [ppm]	RT [min]	# Missed Cleavages
	High	GATYGKPVHEGVNQLK	1	2	1	unk		0	0	3.39354	3	1697.9	-0.505911	21.4018	0
	High	FHQTIGGSR	2	5	1	unk		0	0	2.44133	3	1002.51	-1.66527	17.4417	0
	High	FYEVILVDPNHK	1	5	1	unk		0	0	2.42629	2	1473.77	-3.70155	35.2687	0
unk	{Pfam: Ribosomal protein L18e/L15 [PF00828.14, score=82.5]} {Human: RPL18, ribosomal protein L18 [Source:HGNC Symbol;Acc:10310], e=3e-86} - [RNA1310_61650_3]	10.5522	16.35	7	3	3	4		208	23.7201	11.8833
	A2	Sequence	# PSMs	# Proteins	# Protein Groups	Protein Group Accessions	Modifications	ΔCn	Area	XCorr	Charge	MH+ [Da]	ΔM [ppm]	RT [min]	# Missed Cleavages
	High	IVVTVGTVTNDSR	2	6	1	unk		0	0	2.96566	2	1360.74	-0.299777	29.1114	0
	High	GQNTLLVQGTR	1	5	1	unk		0	0	2.53334	2	1186.66	2.11381	25.3159	0
	High	ANRGPLSLAR	1	5	1	unk		0	0	2.30419	3	1054.61	-2.59853	24.1762	1
unk	{Pfam: Universal stress protein family [PF00582.21, score=82.9]} - [RNA1310_27969_1]	10.4946	8.49	3	2	4	4		424	46.0991	8.22119
	A2	Sequence	# PSMs	# Proteins	# Protein Groups	Protein Group Accessions	Modifications	ΔCn	Area	XCorr	Charge	MH+ [Da]	ΔM [ppm]	RT [min]	# Missed Cleavages
	High	AFLGSVSDYVLHNSR	1	3	2	unk		0	0	3.03221	3	1664.84	-2.05653	38.4859	0
	High	LAVTIVPVKR	1	2	1	unk		0	0	3.00274	3	1095.72	-3.10397	29.0332	1
	High	LAVTIVPVK	1	2	1	unk		0	0	2.26931	2	939.623	-0.471131	33.0667	0
	High	SGFNVPTEEWR	1	5	2	unk		0	0	2.19033	2	1321.61	-4.31557	34.8543	0
unk	{Pfam: Carbamoyl-phosphate synthase L chain, ATP binding domain [PF02786.12, score=263.2]} {Human: PC, pyruvate carboxylase [Source:HGNC Symbol;Acc:8636], e=0.0} - [RNA1310_1642_1]	10.4297	3.51	3	4	4	4		1540	171.087	8.1626
	A2	Sequence	# PSMs	# Proteins	# Protein Groups	Protein Group Accessions	Modifications	ΔCn	Area	XCorr	Charge	MH+ [Da]	ΔM [ppm]	RT [min]	# Missed Cleavages
	High	GRPPTYTDRPGAK	1	2	1	unk		0	0	3.18489	3	1415.74	-1.61915	16.8825	0
	High	TMYVKPLAVAGVDKR	1	3	1	unk		0	0	2.68935	3	1647.92	-0.751241	28.5823	1
	High	FSEANQLLGDIIK	1	2	1	unk		0	0	2.27955	2	1447.78	3.39409	43.0956	0
	High	TAEELEIQLHQGK	1	3	1	unk		0	0	2.27586	3	1495.77	-0.843979	28.2585	0
unk	{Pfam: Ubiquitin family [PF00240.18, score=390.4]} {Human: UBC, ubiquitin C [Source:HGNC Symbol;Acc:12468], e=0.0} - [RNA1310_46017_2]	10.3298	42.65	19	2	2	4		272	30.4764	6.84424
	A2	Sequence	# PSMs	# Proteins	# Protein Groups	Protein Group Accessions	Modifications	ΔCn	Area	XCorr	Charge	MH+ [Da]	ΔM [ppm]	RT [min]	# Missed Cleavages
	High	TITLEVEPSDTIDNVK	2	17	1	unk		0	0	3.04224	2	1773.91	-1.13632	35.2394	0
	High	IQDKEGIPPDQQR	2	17	1	unk		0	0	2.40119	3	1523.78	-1.48639	18.92	1
unk	{TRANSSPLICED} {Pfam: Glutamate/Leucine/Phenylalanine/Valine dehydrogenase [PF00208.16, score=168.6]} {Human: GLUD1, glutamate dehydrogenase 1 [Source:HGNC Symbol;Acc:4335], e=0.0} - [RNA1310_6874_2]	10.3239	6.44	6	2	4	4		932	104.939	8.63135
	A2	Sequence	# PSMs	# Proteins	# Protein Groups	Protein Group Accessions	Modifications	ΔCn	Area	XCorr	Charge	MH+ [Da]	ΔM [ppm]	RT [min]	# Missed Cleavages
	High	HGGKIPVTPTSEYEAR	1	4	1	unk		0	0	3.48153	3	1741.88	-2.81889	22.99	1
	High	LIDEMPSKIPIEER	1	3	1	unk		0	0	2.31805	3	1669.88	-1.09744	33.004	1
	High	TAAFIGAIEK	1	6	2	unk		0	0	2.26717	2	1020.57	-1.89903	32.1028	0
	High	KGFIGPGVDVPAPDMGTGER	1	7	2	unk		0	0	2.25717	3	1999.99	0.353449	34.1959	1
unk	{Pfam: Adenylate kinase [PF00406.17, score=173.8]} {Human: AK1, adenylate kinase 1 [Source:HGNC Symbol;Acc:361], e=1e-73} - [RNA1310_31084_3]	10.2944	6.48	5	2	2	4		386	43.229	8.89502
	A2	Sequence	# PSMs	# Proteins	# Protein Groups	Protein Group Accessions	Modifications	ΔCn	Area	XCorr	Charge	MH+ [Da]	ΔM [ppm]	RT [min]	# Missed Cleavages
	High	YGLAHLSSGDLLR	2	1	1	unk		0	0	2.63726	2	1401.75	-2.23462	34.1796	0
	High	VIFVLGGPGSGK	2	5	1	unk		0	0	2.57711	2	1130.66	0.66251	35.3678	0
unk	{Pfam: Ribosomal protein L23 [PF00276.15, score=63.9]} {Human: RPL23A, ribosomal protein L23a [Source:HGNC Symbol;Acc:10317], e=7e-49} - [RNA1310_50846_1]	10.2867	19.43	4	4	4	4		247	27.8562	10.6528
	A2	Sequence	# PSMs	# Proteins	# Protein Groups	Protein Group Accessions	Modifications	ΔCn	Area	XCorr	Charge	MH+ [Da]	ΔM [ppm]	RT [min]	# Missed Cleavages
	High	KIEEQNTLVFIVDKR	1	4	1	unk		0	0	3.43025	3	1832.03	0.184489	33.4964	2
	High	IMQYPLTTESSMK	1	3	1	unk		0	0	2.43714	2	1528.74	0.354567	32.158	0
	High	KLYDIQASK	1	1	1	unk		0	0	2.21178	2	1065.6	3.09148	22.4749	1
	High	ASKPLIKDAVK	1	1	1	unk		0	0	2.20757	3	1169.72	-2.02335	18.6371	1
unk	{Pfam: Ribosomal protein S5, N-terminal domain [PF00333.15, score=90.8]} {Human: RPS2, ribosomal protein S2 [Source:HGNC Symbol;Acc:10404], e=1e-121} - [RNA1310_28500_3]	10.266	9.4	5	3	3	4		415	45.0571	10.0815
	A2	Sequence	# PSMs	# Proteins	# Protein Groups	Protein Group Accessions	Modifications	ΔCn	Area	XCorr	Charge	MH+ [Da]	ΔM [ppm]	RT [min]	# Missed Cleavages
	High	AIVAIGDYDRHVGLGVK	1	1	1	unk		0	0	3.05009	3	1782.99	-0.309282	32.3067	1
	High	GQTATLGNFAK	2	5	1	unk		0	0	2.57515	2	1107.58	-0.954001	27.2021	0
	High	GTGIVGAPVPK	1	5	1	unk		0	0	2.10066	2	995.591	2.162	25.6327	0
unk	{Pfam: EF-hand domain pair [PF13499.1, score=51.3]} {Human: MYL12A, myosin, light chain 12A, regulatory, non-sarcomeric [Source:HGNC Symbol;Acc:16701], e=7e-63} - [RNA1310_46644_1]	10.251	15.3	4	3	3	4		268	30.1934	5.13525
	A2	Sequence	# PSMs	# Proteins	# Protein Groups	Protein Group Accessions	Modifications	ΔCn	Area	XCorr	Charge	MH+ [Da]	ΔM [ppm]	RT [min]	# Missed Cleavages
	High	MFDDANTGSLDEEYFR	2	2	1	unk		0	0	2.74319	2	1909.78	-5.06535	38.0531	0
	High	EAPITAGKLDYNK	1	2	1	unk		0	0	2.65454	3	1419.75	2.24719	25.2124	1
	High	NMGDNFTDDEIR	1	4	1	unk		0	0	2.44984	2	1426.59	-3.7872	30.2738	0
unk	{Pfam: Class II Aldolase and Adducin N-terminal domain [PF00596.16, score=77.1]} {Human: ADD3, adducin 3 (gamma) [Source:HGNC Symbol;Acc:245], e=1e-108} - [RNA1310_5178.2_3]	10.1926	4.28	3	3	3	4		817	87.2842	8.30908
	A2	Sequence	# PSMs	# Proteins	# Protein Groups	Protein Group Accessions	Modifications	ΔCn	Area	XCorr	Charge	MH+ [Da]	ΔM [ppm]	RT [min]	# Missed Cleavages
	High	HSEVTASSLAK	1	3	1	unk		0	0	3.14899	2	1129.58	-0.0503764	19.0471	0
	High	AFEVGNQAAGGVNLK	1	3	1	unk		0	0	2.57719	2	1474.76	-2.49073	30.4554	0
	High	SVVQLATPR	2	3	1	unk		0	0	2.25555	2	970.567	-0.828376	27.0567	0
unk	{Pfam: Ribosomal protein S12/S23 [PF00164.20, score=141.2]} {Human: RPS23, ribosomal protein S23 [Source:HGNC Symbol;Acc:10410], e=8e-88} - [RNA1310_65141.2_1]	10.0922	11.86	10	2	2	4		194	21.4885	10.5649
	A2	Sequence	# PSMs	# Proteins	# Protein Groups	Protein Group Accessions	Modifications	ΔCn	Area	XCorr	Charge	MH+ [Da]	ΔM [ppm]	RT [min]	# Missed Cleavages
	High	ANPFGGASHAK	1	10	1	unk		0	0	3.04547	3	1056.52	-1.54217	18.8425	0
	High	AGHAVGDIPGVR	3	10	1	unk		0	0	2.6028	3	1148.61	-2.51595	24.3508	0
unk	{Pfam: Gelsolin repeat [PF00626.17, score=119.5]} {Human: VIL1, villin 1 [Source:HGNC Symbol;Acc:12690], e=5e-51} - [RNA1310_17869_2]	10.0837	7	1	3	3	4		586	67.5842	8.79248
	A2	Sequence	# PSMs	# Proteins	# Protein Groups	Protein Group Accessions	Modifications	ΔCn	Area	XCorr	Charge	MH+ [Da]	ΔM [ppm]	RT [min]	# Missed Cleavages
	High	QNIVVTEVPR	1	1	1	unk		0	0	2.77069	2	1154.65	-0.504067	28.6094	0
	High	DSVNPLLPVTVVTPQAPAK	2	1	1	unk		0	0	2.48508	2	1946.09	-2.91138	40.2518	0
	High	AAQYLSNLKSER	1	1	1	unk		0	0	2.45065	3	1379.72	-4.6554	24.9324	1
unk	{TRANSSPLICED} {Pfam: S25 ribosomal protein [PF03297.10, score=158.8]} {Human: RPS25, ribosomal protein S25 [Source:HGNC Symbol;Acc:10413], e=5e-29} - [RNA1310_68879_2]	10.0407	10.16	4	2	2	4		187	20.8979	9.93506
	A2	Sequence	# PSMs	# Proteins	# Protein Groups	Protein Group Accessions	Modifications	ΔCn	Area	XCorr	Charge	MH+ [Da]	ΔM [ppm]	RT [min]	# Missed Cleavages
	High	HHAQFIYTK	1	1	1	unk		0	0	3.26447	3	1144.59	-2.43016	20.9261	0
	High	LITPSVVSER	3	4	1	unk		0	0	2.30653	2	1100.63	-1.01841	29.327	0
unk	{TRANSSPLICED} {Pfam: Ribosomal protein L14 [PF01929.12, score=99.9]} {Human: RPL14, ribosomal protein L14 [Source:HGNC Symbol;Acc:10305], e=3e-40} - [RNA1310_51337.2_1]	10.0184	13.33	2	3	3	4		240	27.3703	10.3013
	A2	Sequence	# PSMs	# Proteins	# Protein Groups	Protein Group Accessions	Modifications	ΔCn	Area	XCorr	Charge	MH+ [Da]	ΔM [ppm]	RT [min]	# Missed Cleavages
	High	NSIIALAAGK	1	2	1	unk		0	0	2.72831	2	957.571	-1.53998	31.9395	0
	High	TNMSDFDRFK	2	2	1	unk		0	0	2.65193	2	1260.56	-3.30413	29.5993	1
	High	LDEKWKETSWAK	1	2	1	unk		0	0	2.36612	3	1520.77	-1.36002	27.2399	2
unk	{Pfam: Cyclophilin type peptidyl-prolyl cis-trans isomerase/CLD [PF00160.16, score=132.2]} {Human: PPIB, peptidylprolyl isomerase B (cyclophilin B) [Source:HGNC Symbol;Acc:9255], e=7e-42} - [RNA1310_33435_3]	9.99737	6.61	4	2	2	4		363	40.3838	6.55127
	A2	Sequence	# PSMs	# Proteins	# Protein Groups	Protein Group Accessions	Modifications	ΔCn	Area	XCorr	Charge	MH+ [Da]	ΔM [ppm]	RT [min]	# Missed Cleavages
	High	TVGEVPSDPDTAVPR	3	3	1	unk		0	0	2.82201	2	1539.77	6.21677	27.2118	0
	High	FRGENLHYK	1	4	1	unk		0	0	2.46974	3	1163.59	-1.63087	20.3178	1
unk	{Pfam: Ribosomal protein L19e [PF01280.15, score=207.8]} {Human: RPL19, ribosomal protein L19 [Source:HGNC Symbol;Acc:10312], e=7e-72} - [RNA1310_52849_3]	9.99381	8.82	3	3	3	4		238	27.9972	11.4146
	A2	Sequence	# PSMs	# Proteins	# Protein Groups	Protein Group Accessions	Modifications	ΔCn	Area	XCorr	Charge	MH+ [Da]	ΔM [ppm]	RT [min]	# Missed Cleavages
	High	VLVEHIHRK	1	3	1	unk		0	0	2.80251	3	1130.68	-1.27419	16.3622	1
	High	TKQLMDQAEARR	1	3	1	unk		0	0	2.61784	4	1446.75	-1.64575	19.1283	2
	High	VLVEHIHR	2	3	1	unk		0	0	2.28814	3	1002.58	-2.65525	19.8182	0
unk	{Pfam: Thioredoxin [PF00085.15, score=221.7]} {Human: PDIA3, protein disulfide isomerase family A, member 3 [Source:HGNC Symbol;Acc:4606], e=1e-158} - [RNA1310_7785_1]	9.9342	4.05	1	3	3	4		888	99.8378	8.76318
	A2	Sequence	# PSMs	# Proteins	# Protein Groups	Protein Group Accessions	Modifications	ΔCn	Area	XCorr	Charge	MH+ [Da]	ΔM [ppm]	RT [min]	# Missed Cleavages
	High	KYTGTGLHFSVANSK	1	1	1	unk		0	0	3.01662	3	1609.83	0.161496	25.7174	1
	High	YGVSGYPTLK	2	1	1	unk		0	0	2.43681	2	1084.57	-0.724143	29.8051	0
	High	LSGETDLVIAK	1	1	1	unk		0	0	2.13919	2	1145.64	-0.11384	29.4793	0
unk	{TRANSSPLICED} {Pfam: Ribosomal protein S6e [PF01092.14, score=191.4]} {Human: RPS6, ribosomal protein S6 [Source:HGNC Symbol;Acc:10429], e=2e-99} - [RNA1310_36660.3_3]	9.88742	13.62	5	3	3	4		323	36.5275	10.814
	A2	Sequence	# PSMs	# Proteins	# Protein Groups	Protein Group Accessions	Modifications	ΔCn	Area	XCorr	Charge	MH+ [Da]	ΔM [ppm]	RT [min]	# Missed Cleavages
	High	MSAEVPADSLGEEWKGYVVR	1	5	1	unk		0	0	3.25227	3	2223.07	-0.957729	38.276	1
	High	GPGEIPGLTDTTVPR	2	5	1	unk		0	0	2.26959	2	1509.79	0.881285	34.039	0
	High	LVTPIVLQR	1	5	1	unk		0	0	2.23404	2	1038.67	-0.941666	33.7742	0
unk	{TRANSSPLICED} {Pfam: Ribosomal protein L30p/L7e [PF00327.15, score=72.1]} {Human: RPL7, ribosomal protein L7 [Source:HGNC Symbol;Acc:10363], e=2e-98} - [RNA1310_38370.1_3]	9.87145	10.31	4	4	4	4		320	36.7219	11.019
	A2	Sequence	# PSMs	# Proteins	# Protein Groups	Protein Group Accessions	Modifications	ΔCn	Area	XCorr	Charge	MH+ [Da]	ΔM [ppm]	RT [min]	# Missed Cleavages
	High	ANHFVEGGDFGNREFYINR	1	3	1	unk		0	0	2.94233	4	2242.04	-1.81016	32.4428	1
	High	ANHFVEGGDFGNR	1	3	1	unk		0	0	2.39691	3	1419.64	-0.682247	24.9682	0
	High	KAEKYQLQYESMAK	1	4	1	unk		0	0	2.34614	3	1716.86	-1.39131	24.8762	2
	High	YQLQYESMAK	1	4	1	unk		0	0	2.18607	2	1260.59	-0.862156	29.3834	0
unk	{Pfam: Ribosomal protein S26e [PF01283.14, score=167.0]} {Human: RPS26, ribosomal protein S26 [Source:HGNC Symbol;Acc:10414], e=1e-55} - [RNA1310_58175_2]	9.83591	24.66	3	3	3	3		219	23.9222	10.1548
	A2	Sequence	# PSMs	# Proteins	# Protein Groups	Protein Group Accessions	Modifications	ΔCn	Area	XCorr	Charge	MH+ [Da]	ΔM [ppm]	RT [min]	# Missed Cleavages
	High	FGGPSRPDQGAGGPGGAQGGRGPQGAGGFAARPQGPR	1	2	1	unk		0	0	3.91724	5	3387.65	-2.73286	24.2116	1
	High	FGGPSRPDQGAGGPGGAQGGR	1	2	1	unk		0	0	3.62985	3	1882.89	-1.7862	20.1288	0
	High	DINENSVYEANTYALPK	1	2	1	unk		0	0	2.28881	2	1940.93	0.860037	34.5936	0
unk	{Pfam: Tropomyosin [PF00261.15, score=321.3]} {Human: TPM3, tropomyosin 3 [Source:HGNC Symbol;Acc:12012], e=6e-85} - [RNA1310_25849_3]	9.74812	12.2	5	1	4	4		451	52.1591	5.05908
	A2	Sequence	# PSMs	# Proteins	# Protein Groups	Protein Group Accessions	Modifications	ΔCn	Area	XCorr	Charge	MH+ [Da]	ΔM [ppm]	RT [min]	# Missed Cleavages
	High	LQSEVDRLEDELLSEKER	1	1	1	unk		0	0	2.8074	4	2188.11	-1.68172	37.973	2
	High	ILELEEELRVVGSNMK	1	24	3	unk		0	0	2.38833	3	1858.99	-0.308088	42.605	1
	High	SLEISEQEAAQREESYEETIR	1	8	2	unk		0	0	2.32359	3	2497.16	-4.20473	32.8828	1
	High	ILELEEELR	1	24	3	unk		0	0	2.22879	2	1143.62	-1.37306	36.3297	0
unk	{TRANSSPLICED} {Pfam: TCP-1/cpn60 chaperonin family [PF00118.19, score=442.2]} {Human: CCT2, chaperonin containing TCP1, subunit 2 (beta) [Source:HGNC Symbol;Acc:1615], e=0.0} - [RNA1310_11023_2]	9.73439	6.19	1	3	3	4		759	82.8418	8.52881
	A2	Sequence	# PSMs	# Proteins	# Protein Groups	Protein Group Accessions	Modifications	ΔCn	Area	XCorr	Charge	MH+ [Da]	ΔM [ppm]	RT [min]	# Missed Cleavages
	High	LSSFVGAIAVGDLIK	1	1	1	unk		0	0	2.76887	2	1489.87	3.31435	46.087	0
	High	TQDDEVGDGTTSVTVLAAELLR	2	1	1	unk		0	0	2.50297	3	2290.14	-2.43705	49.5839	0
	High	FREDLMNIAR	1	1	1	unk		0	0	2.22541	3	1264.64	-2.46863	31.881	1
unk	{Pfam: von Willebrand factor type A domain [PF13519.1, score=99.7]} {Human: HMCN1, hemicentin 1 [Source:HGNC Symbol;Acc:19194], e=2e-16} - [RNA1310_12097.2_3]	9.70736	6.4	2	3	3	4		609	68.8827	11.312
	A2	Sequence	# PSMs	# Proteins	# Protein Groups	Protein Group Accessions	Modifications	ΔCn	Area	XCorr	Charge	MH+ [Da]	ΔM [ppm]	RT [min]	# Missed Cleavages
	High	GGPRPPPRPR	2	2	1	unk		0	0	2.63346	3	1086.63	-2.32822	15.1235	0
	High	AARPNSMLYLFTDASAK	1	2	1	unk		0	0	2.54598	3	1855.94	0.321666	39.4513	0
	High	SVLFLFTDASAK	1	2	1	unk		0	0	2.10784	2	1298.7	-1.50162	43.959	0
unk	{Pfam: Protein of unknown function (DUF3421) [PF11901.3, score=126.4]} - [RNA1310_47731_1]	9.63169	11.07	7	2	2	4		262	29.1548	8.26514
	A2	Sequence	# PSMs	# Proteins	# Protein Groups	Protein Group Accessions	Modifications	ΔCn	Area	XCorr	Charge	MH+ [Da]	ΔM [ppm]	RT [min]	# Missed Cleavages
	High	AQHAGELIPGK	3	7	1	unk		0	0	2.51493	3	1120.61	-2.50119	21.5497	0
	High	GALIGGYSADRQPYYIGR	1	7	1	unk		0	0	2.37409	3	1956.99	-1.74213	32.9135	1
unk	{Pfam: EF hand [PF00036.27, score=78.1]} {Human: CALML6, calmodulin-like 6 [Source:HGNC Symbol;Acc:24193], e=1e-10} - [RNA1310_30724_1]	9.59481	12.53	1	3	3	4		391	44.6503	6.21436
	A2	Sequence	# PSMs	# Proteins	# Protein Groups	Protein Group Accessions	Modifications	ΔCn	Area	XCorr	Charge	MH+ [Da]	ΔM [ppm]	RT [min]	# Missed Cleavages
	High	EMHGGDHGYDAEALQR	1	1	1	unk		0	0	2.70098	3	1785.76	-0.741193	22.3331	0
	High	SLGLFPESER	2	1	1	unk		0	0	2.34974	2	1134.58	-2.25431	34.465	0
	High	FLQQNDKDGDAELDYEEFLQWIR	1	1	1	unk		0	0	2.21417	3	2872.32	-8.24055	49.9041	1
unk	{Pfam: Ribosomal protein S7p/S5e [PF00177.16, score=131.6]} {Human: RPS5, ribosomal protein S5 [Source:HGNC Symbol;Acc:10426], e=1e-115} - [RNA1310_47137_2]	9.47137	7.55	4	3	3	4		265	29.7883	9.59814
	A2	Sequence	# PSMs	# Proteins	# Protein Groups	Protein Group Accessions	Modifications	ΔCn	Area	XCorr	Charge	MH+ [Da]	ΔM [ppm]	RT [min]	# Missed Cleavages
	High	QAVDVSPLRR	2	3	1	unk		0	0	2.47331	3	1140.65	-2.16727	23.744	1
	High	QAVDVSPLR	1	3	1	unk		0	0	2.37896	2	984.543	-4.62051	26.0009	0
	High	VTNSLMMHGR	1	4	1	unk		0	0	2.20456	2	1145.55	-2.45418	22.276	0
unk	{Pfam: Aldehyde dehydrogenase family [PF00171.17, score=335.8]} {Human: ALDH4A1, aldehyde dehydrogenase 4 family, member A1 [Source:HGNC Symbol;Acc:406], e=0.0} - [RNA1310_5720_2]	9.42345	4.48	2	4	4	4		1005	111.206	9.5249
	A2	Sequence	# PSMs	# Proteins	# Protein Groups	Protein Group Accessions	Modifications	ΔCn	Area	XCorr	Charge	MH+ [Da]	ΔM [ppm]	RT [min]	# Missed Cleavages
	High	ANIVAATMLGQAK	1	2	1	unk		0	0	2.8903	2	1287.71	-0.647521	34.4938	0
	High	NEPALEYTQGSK	1	2	1	unk		0	0	2.25394	2	1336.64	-1.27427	24.8374	0
	High	LAQYQPISTK	1	2	1	unk		0	0	2.14512	2	1148.63	-1.59609	24.5906	0
	High	AADMLAGPMR	1	2	1	unk		0	0	2.13408	2	1032.5	0.992634	28.9954	0
unk	{TRANSSPLICED} {Pfam: CoA binding domain [PF02629.14, score=105.0]} {Human: SUCLG1, succinate-CoA ligase, alpha subunit [Source:HGNC Symbol;Acc:11449], e=1e-139} - [RNA1310_21821_3]	9.41269	10.92	2	4	4	4		513	55.7816	9.40771
	A2	Sequence	# PSMs	# Proteins	# Protein Groups	Protein Group Accessions	Modifications	ΔCn	Area	XCorr	Charge	MH+ [Da]	ΔM [ppm]	RT [min]	# Missed Cleavages
	High	IAALESAGVVVSK	1	2	1	unk		0	0	2.56749	2	1243.73	1.81034	30.6158	0
	High	GGQTHLNLPVFNTVSEAR	1	2	1	unk		0	0	2.41358	3	1940	1.52974	36.9516	0
	High	QGTFHSTQAIEYGTR	1	1	1	unk		0	0	2.23211	3	1695.81	-0.974393	24.8028	0
	High	SNLAINKDTR	1	1	1	unk		0	0	2.19951	3	1131.61	-2.49286	19.0525	1
unk	{TRANSSPLICED} {Pfam: Ribosomal L29 protein [PF00831.18, score=67.9]} {Human: RPL35, ribosomal protein L35 [Source:HGNC Symbol;Acc:10344], e=4e-20} - [RNA1310_51526.2_3]	9.41005	9.82	4	3	3	4		224	25.5739	11.3999
	A2	Sequence	# PSMs	# Proteins	# Protein Groups	Protein Group Accessions	Modifications	ΔCn	Area	XCorr	Charge	MH+ [Da]	ΔM [ppm]	RT [min]	# Missed Cleavages
	High	LAQIHQVRK	1	3	1	unk		0	0	2.52197	3	1092.66	-2.46869	15.851	1
	High	QLNELKQELATLR	1	3	1	unk		0	0	2.3831	3	1555.88	-1.18851	35.5324	1
	High	LAQIHQVR	2	3	1	unk		0	0	2.2882	3	964.567	-1.87974	18.8165	0
unk	{Pfam: EF-hand domain pair [PF13499.1, score=64.0]} {Human: CALM3, calmodulin 3 (phosphorylase kinase, delta) [Source:HGNC Symbol;Acc:1449], e=2e-30} - [RNA1310_30215_2]	9.3797	6.82	2	3	3	4		396	45.1571	9.39307
	A2	Sequence	# PSMs	# Proteins	# Protein Groups	Protein Group Accessions	Modifications	ΔCn	Area	XCorr	Charge	MH+ [Da]	ΔM [ppm]	RT [min]	# Missed Cleavages
	High	TGEIDVEDLR	1	2	1	unk		0	0	2.59931	2	1146.56	-1.06728	31.2769	0
	High	SLGDDLTEEDIDDMIR	1	2	1	unk		0	0	2.37576	2	1836.81	-2.08808	41.8543	0
	High	KTGEIDVEDLR	2	2	1	unk		0	0	2.21991	3	1274.66	-1.56857	28.2543	1
unk	{Pfam: EF-hand domain pair [PF13499.1, score=37.5]} {Human: CRNN, cornulin [Source:HGNC Symbol;Acc:1230], e=0.001} - [RNA1310_31534.2_2]	9.37151	3.7	2	2	2	4		270	30.8801	5.35107
	A2	Sequence	# PSMs	# Proteins	# Protein Groups	Protein Group Accessions	Modifications	ΔCn	Area	XCorr	Charge	MH+ [Da]	ΔM [ppm]	RT [min]	# Missed Cleavages
	High	TKDVPIWVK	3	2	1	unk		0	0	2.61191	3	1085.63	-2.10936	28.954	1
	High	TKDVPIWVKK	1	2	1	unk		0	0	2.14807	3	1213.73	-1.10671	24.6539	2
unk	{Pfam: Ribosomal family S4e [PF00900.15, score=105.0]} {Human: RPS4X, ribosomal protein S4, X-linked [Source:HGNC Symbol;Acc:10424], e=1e-139} - [RNA1310_35395_1]	9.1362	11.56	2	3	3	3		346	39.4644	9.71533
	A2	Sequence	# PSMs	# Proteins	# Protein Groups	Protein Group Accessions	Modifications	ΔCn	Area	XCorr	Charge	MH+ [Da]	ΔM [ppm]	RT [min]	# Missed Cleavages
	High	VATAHGNVPLLNTHDAR	1	2	1	unk		0	0	4.10984	3	1785.93	-0.450613	24.9567	0
	High	FPAGFMDVISIER	1	2	1	unk		0	0	2.85427	2	1481.75	-0.42957	45.4081	0
	High	DSLGHTFATR	1	2	1	unk		0	0	2.17209	2	1104.54	-2.79082	23.757	0
unk	{Pfam: Restriction endonuclease [PF04471.7, score=43.2]} {Human: EVPL, envoplakin [Source:HGNC Symbol;Acc:3503], e=9e-08} - [RNA1310_1399.1_2]	8.75765	7.9	3	3	3	3		1621	182.179	5.49072
	A2	Sequence	# PSMs	# Proteins	# Protein Groups	Protein Group Accessions	Modifications	ΔCn	Area	XCorr	Charge	MH+ [Da]	ΔM [ppm]	RT [min]	# Missed Cleavages
	High	TETAPVGVQGIVSEATGSR	1	3	1	unk		0	0	3.34707	2	1858.94	-3.3394	36.9926	0
	High	AVNIGGSDGEMLDLSGSR	1	3	1	unk		0	0	2.79623	2	1777.84	-0.653242	35.3803	0
	High	AVNIGGSDGEILNLFGSR	1	1	1	unk		0	0	2.61435	2	1818.93	0.237954	44.7432	0
unk	{Pfam: FERM C-terminal PH-like domain [PF09380.5, score=104.0]} {Human: RDX, radixin [Source:HGNC Symbol;Acc:9944], e=1e-177} - [RNA1310_6787_2]	8.64066	4.91	5	3	3	3		937	109.103	9.01221
	A2	Sequence	# PSMs	# Proteins	# Protein Groups	Protein Group Accessions	Modifications	ΔCn	Area	XCorr	Charge	MH+ [Da]	ΔM [ppm]	RT [min]	# Missed Cleavages
	High	LRAEEIKNQLESEVQMSAEER	1	2	1	unk		0	0	3.29334	4	2489.23	-1.29433	36.0667	2
	High	LAELEGLQESYAR	1	3	1	unk		0	0	3.0932	2	1478.75	-1.91795	33.7988	0
	High	RKPDTIEVQQMK	1	5	1	unk		0	0	2.25411	3	1472.79	0.983956	21.1201	1
unk	{Pfam: WSC domain [PF01822.14, score=547.8]} {Human: WSCD2, WSC domain containing 2 [Source:HGNC Symbol;Acc:29117], e=5e-21} - [RNA1310_2275_2]	8.63885	2.4	1	1	2	3		1377	151.34	8.08936
	A2	Sequence	# PSMs	# Proteins	# Protein Groups	Protein Group Accessions	Modifications	ΔCn	Area	XCorr	Charge	MH+ [Da]	ΔM [ppm]	RT [min]	# Missed Cleavages
	High	AHMGTASDHSAQEGSNHLER	2	1	1	unk		0	0	2.5975	4	2134.93	-0.783512	16.962	0
	High	NLIYETEYTPSKR	1	2	2	unk		0	0	2.42541	2	1613.82	0.41718	28.542	1
unk	{Pfam: RNA recognition motif. (a.k.a. RRM, RBD, or RNP domain) [PF00076.17, score=53.7]} {Human: THOC4, THO complex 4 [Source:HGNC Symbol;Acc:19071], e=6e-30} - [RNA1310_16430.1_3]	8.57742	5.03	1	2	2	3		616	68.255	10.1401
	A2	Sequence	# PSMs	# Proteins	# Protein Groups	Protein Group Accessions	Modifications	ΔCn	Area	XCorr	Charge	MH+ [Da]	ΔM [ppm]	RT [min]	# Missed Cleavages
	High	RPASANNAPSNQPMQSQQQTGK	2	1	1	unk		0	0	3.75433	3	2340.11	-0.354125	17.199	0
	High	VLQQPQQQR	1	1	1	unk		0	0	2.39926	2	1124.62	-0.767163	17.0131	0
unk	{Pfam: FAD binding domain [PF00890.19, score=415.1]} {Human: SDHA, succinate dehydrogenase complex, subunit A, flavoprotein (Fp) [Source:HGNC Symbol;Acc:10680], e=0.0} - [RNA1310_8065.1_2]	8.5347	4.81	2	3	3	3		874	97.789	8.41162
	A2	Sequence	# PSMs	# Proteins	# Protein Groups	Protein Group Accessions	Modifications	ΔCn	Area	XCorr	Charge	MH+ [Da]	ΔM [ppm]	RT [min]	# Missed Cleavages
	High	AFGGQSINYGQGGQAHR	1	1	1	unk		0	0	3.7376	3	1747.82	-1.82126	24.4853	0
	High	LGANSLLDLVVFGR	1	1	1	unk		0	0	2.43955	2	1473.84	-1.17072	52.1931	0
	High	NTVLATGGYGR	1	2	1	unk		0	0	2.35755	2	1108.58	1.79905	24.7534	0
unk	{Pfam: Adenylate cyclase associated (CAP) C terminal [PF08603.6, score=199.2]} {Human: CAP2, CAP, adenylate cyclase-associated protein, 2 (yeast) [Source:HGNC Symbol;Acc:20039], e=1e-57} - [RNA1310_30085.1_2]	8.48969	11.06	2	3	3	3		398	44.1648	7.1958
	A2	Sequence	# PSMs	# Proteins	# Protein Groups	Protein Group Accessions	Modifications	ΔCn	Area	XCorr	Charge	MH+ [Da]	ΔM [ppm]	RT [min]	# Missed Cleavages
	High	KPAAPAKQPVTELTGQK	1	2	1	unk		0	0	3.8227	3	1764	-0.0359065	21.5594	1
	High	AAALFAEINQGEGITGR	1	2	1	unk		0	0	2.45865	2	1717.88	-6.1011	37.967	0
	High	SIVLDNTSIK	1	2	1	unk		0	0	2.20834	2	1089.62	1.54689	29.0859	0
unk	{Pfam: Aldehyde dehydrogenase family [PF00171.17, score=432.8]} {Human: ALDH6A1, aldehyde dehydrogenase 6 family, member A1 [Source:HGNC Symbol;Acc:7179], e=0.0} - [RNA1310_13219_2]	8.47252	5.89	1	3	3	3		696	76.889	8.70459
	A2	Sequence	# PSMs	# Proteins	# Protein Groups	Protein Group Accessions	Modifications	ΔCn	Area	XCorr	Charge	MH+ [Da]	ΔM [ppm]	RT [min]	# Missed Cleavages
	High	VGPGTEPGADLGPVISPEAK	1	1	1	unk		0	0	3.59667	2	1890.98	-2.30742	33.4067	0
	High	HGVHFYTQLK	1	1	1	unk		0	0	2.72293	3	1229.64	-2.48959	24.8668	0
	High	LAENITLEQGK	1	1	1	unk		0	0	2.15292	2	1215.66	1.61098	27.2488	0
unk	{Pfam: Transketolase, thiamine diphosphate binding domain [PF00456.16, score=261.7]} {Human: TKT, transketolase [Source:HGNC Symbol;Acc:11834], e=0.0} - [RNA1310_5085.2_3]	8.30749	5.88	3	3	3	3		697	74.5039	6.96143
	A2	Sequence	# PSMs	# Proteins	# Protein Groups	Protein Group Accessions	Modifications	ΔCn	Area	XCorr	Charge	MH+ [Da]	ΔM [ppm]	RT [min]	# Missed Cleavages
	High	TGRPNQPVLYGDDTAFAVGK	1	3	1	unk		0	0	3.6052	3	2106.06	0.761233	32.3946	0
	High	TDSALANIR	1	2	1	unk		0	0	2.45525	2	960.509	-1.6724	25.4047	0
	High	ISSDLEGHPTPR	1	2	1	unk		0	0	2.24703	3	1308.65	-0.637881	21.0804	0
unk	{Pfam: Protein of unknown function (DUF3421) [PF11901.3, score=120.8]} - [RNA1310_39489_3]	8.30277	5.43	2	1	1	3		313	34.1036	8.5874
	A2	Sequence	# PSMs	# Proteins	# Protein Groups	Protein Group Accessions	Modifications	ΔCn	Area	XCorr	Charge	MH+ [Da]	ΔM [ppm]	RT [min]	# Missed Cleavages
	High	HALISGSDQGRPLYVAK	3	2	1	unk		0	0	3.2241	3	1811.98	-0.291452	25.7926	0
unk	{Pfam: 14-3-3 protein [PF00244.15, score=365.3]} {Human: YWHAE, tyrosine 3-monooxygenase/tryptophan 5-monooxygenase activation protein, epsilon polypeptide [Source:HGNC Symbol;Acc:12851], e=1e-104} - [RNA1310_6272.2_2]	8.20454	8.15	7	1	2	3		405	46.4366	5.43994
	A2	Sequence	# PSMs	# Proteins	# Protein Groups	Protein Group Accessions	Modifications	ΔCn	Area	XCorr	Charge	MH+ [Da]	ΔM [ppm]	RT [min]	# Missed Cleavages
	High	AATDIANTQLKPTHPIR	2	7	1	unk		0	0	3.24545	4	1847.01	-0.728546	24.8049	0
	High	LSEQAERYDEMVDAMK	1	8	2	unk		0	0	2.53474	3	1914.85	-2.11332	33.0279	1
unk	{Pfam: Ribosomal protein S19e [PF01090.14, score=179.1]} {Human: RPS19, ribosomal protein S19 [Source:HGNC Symbol;Acc:10402], e=9e-52} - [RNA1310_55938_3]	8.11081	10.57	3	2	2	3		227	25.2172	9.71533
	A2	Sequence	# PSMs	# Proteins	# Protein Groups	Protein Group Accessions	Modifications	ΔCn	Area	XCorr	Charge	MH+ [Da]	ΔM [ppm]	RT [min]	# Missed Cleavages
	High	TGKLPVPEWADVVK	2	1	1	unk		0	0	2.91908	3	1538.86	-0.0592206	37.341	1
	High	APVGVGALTK	1	3	1	unk		0	0	2.27817	2	912.549	-2.91347	25.8518	0
unk	{Human: TPRXL, tetra-peptide repeat homeobox-like [Source:HGNC Symbol;Acc:32178], e=0.001} - [RNA1310_45654_2]	8.09276	10.26	5	3	3	3		273	29.1886	4.79248
	A2	Sequence	# PSMs	# Proteins	# Protein Groups	Protein Group Accessions	Modifications	ΔCn	Area	XCorr	Charge	MH+ [Da]	ΔM [ppm]	RT [min]	# Missed Cleavages
	High	AGDTVSPEQLEALGK	1	5	1	unk		0	0	3.16608	2	1514.77	-1.32925	33.6856	0
	High	KAGDTVSPEQLEALGK	1	5	1	unk		0	0	2.63668	3	1642.87	0.215551	30.9721	1
	High	NALTVLNALENKK	1	5	1	unk		0	0	2.29001	2	1427.82	-1.89378	37.446	1
unk	{Human: MAP1A, microtubule-associated protein 1A [Source:HGNC Symbol;Acc:6835], e=3e-43} - [RNA1310_2536_1]	8.06751	3.07	3	3	3	3		1334	143.634	8.20654
	A2	Sequence	# PSMs	# Proteins	# Protein Groups	Protein Group Accessions	Modifications	ΔCn	Area	XCorr	Charge	MH+ [Da]	ΔM [ppm]	RT [min]	# Missed Cleavages
	High	SAKPPLTEFR	1	3	1	unk		0	0	2.95363	3	1145.63	-2.2459	25.7423	0
	High	KPVASAADPGKTAAPAASGK	1	2	1	unk		0	0	2.71873	3	1794.97	-1.10534	17.0775	1
	High	LRPAGTVGNIR	1	2	1	unk		0	0	2.39515	3	1153.68	-3.59185	21.8498	0
unk	{Pfam: Filamin/ABP280 repeat [PF00630.14, score=301.6]} {Human: FLNC, filamin C, gamma [Source:HGNC Symbol;Acc:3756], e=1e-101} - [RNA1310_1811_1]	8.02403	2.22	3	3	3	3		1484	160.933	6.26514
	A2	Sequence	# PSMs	# Proteins	# Protein Groups	Protein Group Accessions	Modifications	ΔCn	Area	XCorr	Charge	MH+ [Da]	ΔM [ppm]	RT [min]	# Missed Cleavages
	High	GAGAGQLTVR	1	3	1	unk		0	0	2.89749	2	929.515	-1.39756	21.5355	0
	High	SAVVAEVEGPR	1	1	1	unk		0	0	2.7155	2	1113.59	2.04688	24.9652	0
	High	MVYETAMAGPGR	1	1	1	unk		0	0	2.41103	2	1282.59	0.122653	27.7327	0
unk	{Pfam: KH domain [PF00013.24, score=97.4]} {Human: HNRNPK, heterogeneous nuclear ribonucleoprotein K [Source:HGNC Symbol;Acc:5044], e=3e-41} - [RNA1310_44730_3]	8.00128	9.32	7	2	2	3		279	30.7018	8.39697
	A2	Sequence	# PSMs	# Proteins	# Protein Groups	Protein Group Accessions	Modifications	ΔCn	Area	XCorr	Charge	MH+ [Da]	ΔM [ppm]	RT [min]	# Missed Cleavages
	High	DLFNALLEESAGR	1	6	1	unk		0	0	3.00521	2	1434.72	-2.60384	46.866	0
	High	VVQLVGAPEELLK	2	5	1	unk		0	0	2.50461	2	1394.82	-0.652993	39.5479	0
unk	{Pfam: Eukaryotic elongation factor 5A hypusine, DNA-binding OB fold [PF01287.15, score=80.0]} {Human: EIF5A, eukaryotic translation initiation factor 5A [Source:HGNC Symbol;Acc:3300], e=6e-36} - [RNA1310_5016.3_3]	7.98082	18.24	2	2	2	3		170	19.2063	5.94775
	A2	Sequence	# PSMs	# Proteins	# Protein Groups	Protein Group Accessions	Modifications	ΔCn	Area	XCorr	Charge	MH+ [Da]	ΔM [ppm]	RT [min]	# Missed Cleavages
	High	KYEDISPSSANMQVPNVAR	1	2	1	unk		0	0	2.85223	3	2106.03	-0.774766	30.3854	1
	High	VHLVAIDIFTNK	2	2	1	unk		0	0	2.68774	3	1369.78	-1.33175	39.6912	0
unk	{Pfam: 14-3-3 protein [PF00244.15, score=353.0]} {Human: YWHAB, tyrosine 3-monooxygenase/tryptophan 5-monooxygenase activation protein, beta polypeptide [Source:HGNC Symbol;Acc:12849], e=2e-98} - [RNA1310_25507_1]	7.94846	6.78	7	1	2	3		457	51.9626	6.80029
	A2	Sequence	# PSMs	# Proteins	# Protein Groups	Protein Group Accessions	Modifications	ΔCn	Area	XCorr	Charge	MH+ [Da]	ΔM [ppm]	RT [min]	# Missed Cleavages
	High	AATGYAESELATTHPIR	1	7	1	unk		0	0	3.4355	3	1787.89	-1.44174	28.3029	0
	High	SVTEKGQELGNEER	2	5	2	unk		0	0	2.30371	3	1575.76	-0.827279	19.1133	1
unk	{Pfam: DEAD/DEAH box helicase [PF00270.24, score=135.2]} {Human: DDX39B, DEAD (Asp-Glu-Ala-Asp) box polypeptide 39B [Source:HGNC Symbol;Acc:13917], e=0.0} - [RNA1310_17749_2]	7.91168	7.64	3	3	3	3		589	67.19	6.78564
	A2	Sequence	# PSMs	# Proteins	# Protein Groups	Protein Group Accessions	Modifications	ΔCn	Area	XCorr	Charge	MH+ [Da]	ΔM [ppm]	RT [min]	# Missed Cleavages
	High	GLAITFVSDEADVK	1	3	1	unk		0	0	3.22793	2	1464.76	-0.518504	37.9845	0
	High	VNIVFNYDMPENSDTYLHR	1	3	1	unk		0	0	2.5267	3	2327.08	2.60722	38.2936	0
	High	SMPHIVVGTPGR	1	2	1	unk		0	0	2.15705	2	1250.67	0.631014	27.9037	0
unk	{TRANSSPLICED} {Pfam: Histidine phosphatase superfamily (branch 1) [PF00300.17, score=143.1]} {Human: PGAM1, phosphoglycerate mutase 1 (brain) [Source:HGNC Symbol;Acc:8888], e=1e-102} - [RNA1310_28611.1_3]	7.88064	8.67	2	3	3	3		415	47.3933	9.36377
	A2	Sequence	# PSMs	# Proteins	# Protein Groups	Protein Group Accessions	Modifications	ΔCn	Area	XCorr	Charge	MH+ [Da]	ΔM [ppm]	RT [min]	# Missed Cleavages
	High	VLPYWHEEIAPAIR	1	2	1	unk		0	0	2.77151	3	1693.9	-1.52531	36.8985	0
	High	VLITAHGNSLR	1	2	1	unk		0	0	2.76093	3	1180.68	-1.73995	23.9306	0
	High	YKDLEPSQLPR	1	2	1	unk		0	0	2.34819	3	1345.71	0.205899	26.5443	1
unk	{Pfam: 60s Acidic ribosomal protein [PF00428.14, score=99.8]} {Human: RPLP2, ribosomal protein, large, P2 [Source:HGNC Symbol;Acc:10377], e=5e-19} - [RNA1310_62092_2]	7.85643	23.79	1	3	3	3		206	21.8061	6.21436
	A2	Sequence	# PSMs	# Proteins	# Protein Groups	Protein Group Accessions	Modifications	ΔCn	Area	XCorr	Charge	MH+ [Da]	ΔM [ppm]	RT [min]	# Missed Cleavages
	High	YVAAYLLASMGGQEPTKDTIKK	1	1	1	unk		0	0	3.10458	4	2384.25	-1.34745	36.5678	2
	High	ILGSVGIDcDEERVTK	1	1	1	unk	C9(Carbamidomethyl)	0	0	2.4561	3	1790.9	0.530529	29.0904	1
	High	SIDEVIEAGQK	1	1	1	unk		0	0	2.29574	2	1188.61	-1.60612	28.8681	0
unk	{Pfam: HMG (high mobility group) box [PF00505.14, score=128.3]} {Human: HMGB2, high mobility group box 2 [Source:HGNC Symbol;Acc:5000], e=3e-50} - [RNA1310_15889.2_3]	7.83344	13.96	2	3	3	3		265	30.971	8.19189
	A2	Sequence	# PSMs	# Proteins	# Protein Groups	Protein Group Accessions	Modifications	ΔCn	Area	XCorr	Charge	MH+ [Da]	ΔM [ppm]	RT [min]	# Missed Cleavages
	High	DKQRYEDEMNQYR	1	2	1	unk		0	0	2.94866	3	1774.77	-3.90646	23.7674	2
	High	IRDEHPDWR	1	2	1	unk		0	0	2.5022	3	1223.59	-1.49922	20.2588	1
	High	YNREMDDYVPADGSK	1	2	1	unk		0	0	2.38258	3	1759.75	-4.8966	25.1196	1
unk	{Human: THBS4, thrombospondin 4 [Source:HGNC Symbol;Acc:11788], e=4e-10} - [RNA1310_2687.1_1]	7.80132	1.3	2	1	1	3		1308	142.342	4.51318
	A2	Sequence	# PSMs	# Proteins	# Protein Groups	Protein Group Accessions	Modifications	ΔCn	Area	XCorr	Charge	MH+ [Da]	ΔM [ppm]	RT [min]	# Missed Cleavages
	High	KATPPPPPPPPPPKPAK	3	2	1	unk		0	0	2.85196	3	1714	-1.12796	19.5954	1
unk	{Pfam: Dynein light chain type 1 [PF01221.13, score=35.9]} {Human: CALML3, calmodulin-like 3 [Source:HGNC Symbol;Acc:1452], e=2e-04} - [RNA1310_34597.1_3]	7.7013	5.97	2	2	2	3		352	41.205	8.68994
	A2	Sequence	# PSMs	# Proteins	# Protein Groups	Protein Group Accessions	Modifications	ΔCn	Area	XCorr	Charge	MH+ [Da]	ΔM [ppm]	RT [min]	# Missed Cleavages
	High	IANLTLEGLR	2	2	1	unk		0	0	2.96096	2	1099.65	-0.130147	35.4119	0
	High	EAWLAIDVQGR	1	1	1	unk		0	0	2.1241	2	1257.66	0.822375	38.0546	0
unk	{Pfam: Translationally controlled tumour protein [PF00838.12, score=221.7]} {Human: TPT1, tumor protein, translationally-controlled 1 [Source:HGNC Symbol;Acc:12022], e=3e-43} - [RNA1310_26303.1_1]	7.69914	5.61	1	1	2	3		446	50.8354	5.50342
	A2	Sequence	# PSMs	# Proteins	# Protein Groups	Protein Group Accessions	Modifications	ΔCn	Area	XCorr	Charge	MH+ [Da]	ΔM [ppm]	RT [min]	# Missed Cleavages
	High	KLEENNPDRVEAFK	1	1	1	unk		0	0	3.09341	3	1688.86	-1.65451	23.2772	2
	High	MITVSNAIDDR	2	2	2	unk		0	0	2.45929	2	1234.61	-1.98927	30.6025	0
unk	{Pfam: DBC1 [PF14443.1, score=109.2]} {Human: CCAR1, cell division cycle and apoptosis regulator 1 [Source:HGNC Symbol;Acc:24236], e=7e-62} - [RNA1310_4585.1_3]	7.68031	2.48	3	2	2	3		1087	118.094	5.26221
	A2	Sequence	# PSMs	# Proteins	# Protein Groups	Protein Group Accessions	Modifications	ΔCn	Area	XCorr	Charge	MH+ [Da]	ΔM [ppm]	RT [min]	# Missed Cleavages
	High	SAEATLAAVSAR	1	2	1	unk		0	0	2.71518	2	1146.61	-0.86528	27.8215	0
	High	SSAPSVAHAASVPHR	2	2	1	unk		0	0	2.50122	4	1473.75	-2.81844	19.794	0
unk	{TRANSSPLICED} {Pfam: EF-hand domain pair [PF13499.1, score=54.3]} {Human: MYL1, myosin, light chain 1, alkali; skeletal, fast [Source:HGNC Symbol;Acc:7582], e=2e-42} - [RNA1310_73840_2]	7.58885	24	5	3	3	3		175	19.872	5.03369
	A2	Sequence	# PSMs	# Proteins	# Protein Groups	Protein Group Accessions	Modifications	ΔCn	Area	XCorr	Charge	MH+ [Da]	ΔM [ppm]	RT [min]	# Missed Cleavages
	High	MPELDTEEIRDTFR	1	3	1	unk		0	0	2.70588	3	1751.83	-0.959456	37.085	1
	High	NADKVKPEQFIDGFR	1	3	1	unk		0	0	2.67991	3	1763.91	-1.30036	32.6324	1
	High	ALGLNPTEAEIKK	1	3	1	unk		0	0	2.20306	3	1383.78	-2.03359	27.7789	1
unk	{Pfam: Calpain family cysteine protease [PF00648.16, score=210.1]} {Human: CAPN3, calpain 3, (p94) [Source:HGNC Symbol;Acc:1480], e=1e-136} - [RNA1310_19473_3]	7.52935	7.04	5	3	3	3		554	62.1109	9.18799
	A2	Sequence	# PSMs	# Proteins	# Protein Groups	Protein Group Accessions	Modifications	ΔCn	Area	XCorr	Charge	MH+ [Da]	ΔM [ppm]	RT [min]	# Missed Cleavages
	High	VKVIDPDEDDDENKGSIIVGLMQK	1	3	1	unk		0	0	3.04177	4	2657.33	-1.14324	36.4129	2
	High	VIDPDEDDDENKGSIIVGLMQK	1	3	1	unk		0	0	2.28048	3	2430.16	-3.98265	37.6796	1
	High	SEGLDLHTIGYAIYR	1	5	1	unk		0	0	2.2071	3	1707.87	-0.869996	39.2634	0
unk	{Pfam: Spectrin repeat [PF00435.16, score=525.8]} {Human: SPTBN1, spectrin, beta, non-erythrocytic 1 [Source:HGNC Symbol;Acc:11275], e=0.0} - [RNA1310_111.1_1]	7.51093	1.09	1	3	3	3		3395	382.735	9.90576
	A2	Sequence	# PSMs	# Proteins	# Protein Groups	Protein Group Accessions	Modifications	ΔCn	Area	XCorr	Charge	MH+ [Da]	ΔM [ppm]	RT [min]	# Missed Cleavages
	High	HVGDSLEETLALIR	1	1	1	unk		0	0	2.90365	3	1552.83	-1.51962	41.8987	0
	High	EILDLEAWIQER	1	1	1	unk		0	0	2.42517	2	1514.78	-0.839919	47.3415	0
	High	SEAEMTDWVTR	1	1	1	unk		0	0	2.1821	2	1324.58	0.405323	32.9922	0
unk	{Pfam: Acyl CoA binding protein [PF00887.14, score=106.2]} {Human: DBI, diazepam binding inhibitor (GABA receptor modulator, acyl-CoA binding protein) [Source:HGNC Symbol;Acc:2690], e=4e-33} - [RNA1310_56339.3_3]	7.49908	7.66	4	1	1	3		209	23.7026	8.95361
	A2	Sequence	# PSMs	# Proteins	# Protein Groups	Protein Group Accessions	Modifications	ΔCn	Area	XCorr	Charge	MH+ [Da]	ΔM [ppm]	RT [min]	# Missed Cleavages
	High	SRPTDDELLELYGLFK	3	4	1	unk		0	0	2.93187	3	1895.97	-0.832541	47.0367	0
unk	{Pfam: Dynein light chain type 1 [PF01221.13, score=81.2]} {Human: DYNLL2, dynein, light chain, LC8-type 2 [Source:HGNC Symbol;Acc:24596], e=7e-15} - [RNA1310_56521_2]	7.46792	20.89	3	3	3	3		225	25.6925	4.86865
	A2	Sequence	# PSMs	# Proteins	# Protein Groups	Protein Group Accessions	Modifications	ΔCn	Area	XCorr	Charge	MH+ [Da]	ΔM [ppm]	RT [min]	# Missed Cleavages
	High	IIALDKEMPEDLQR	1	3	1	unk		0	0	2.77731	3	1670.88	0.504051	33.4309	1
	High	KAQDEFSVEKDVAK	1	3	1	unk		0	0	2.3946	3	1593.81	0.0530621	23.8426	2
	High	VQAGAAGADDDRDDMDGVR	1	3	1	unk		0	0	2.29601	3	1933.82	-4.41388	21.9485	1
unk	{Pfam: Aminotransferase class I and II [PF00155.16, score=259.6]} {Human: GOT1, glutamic-oxaloacetic transaminase 1, soluble (aspartate aminotransferase 1) [Source:HGNC Symbol;Acc:4432], e=1e-154} - [RNA1310_14957_1]	7.44233	4.15	1	2	2	3		650	73.3477	8.85107
	A2	Sequence	# PSMs	# Proteins	# Protein Groups	Protein Group Accessions	Modifications	ΔCn	Area	XCorr	Charge	MH+ [Da]	ΔM [ppm]	RT [min]	# Missed Cleavages
	High	VGNLAIVTQSAEITGR	1	1	1	unk		0	0	2.80205	2	1628.89	-4.14462	35.2469	0
	High	TWSNPPSHGAR	2	1	1	unk		0	0	2.37513	3	1209.57	-2.6987	18.4422	0
unk	{Pfam: Ribosomal protein S7e [PF01251.13, score=268.7]} {Human: RPS7, ribosomal protein S7 [Source:HGNC Symbol;Acc:10440], e=9e-83} - [RNA1310_42140_3]	7.41217	18.37	1	2	2	2		294	33.2348	10.2134
	A2	Sequence	# PSMs	# Proteins	# Protein Groups	Protein Group Accessions	Modifications	ΔCn	Area	XCorr	Charge	MH+ [Da]	ΔM [ppm]	RT [min]	# Missed Cleavages
	High	KGPGSAPDKPTDLELQVAQTLMDLQQNSDLK	1	1	1	unk		0	0	4.6494	4	3337.69	-1.63996	48.5554	1
	High	TLTAVHDAVLNDLVFPAEIVGKR	1	1	1	unk		0	0	2.76277	4	2478.37	-2.31841	44.1624	1
unk	{Pfam: Translationally controlled tumour protein [PF00838.12, score=208.6]} {Human: TPT1, tumor protein, translationally-controlled 1 [Source:HGNC Symbol;Acc:12022], e=7e-41} - [RNA1310_26303.2_2]	7.3564	6.67	1	1	2	3		375	43.4133	8.14795
	A2	Sequence	# PSMs	# Proteins	# Protein Groups	Protein Group Accessions	Modifications	ΔCn	Area	XCorr	Charge	MH+ [Da]	ΔM [ppm]	RT [min]	# Missed Cleavages
	High	KLEENNPDRIEAFK	1	1	1	unk		0	0	2.75067	3	1702.87	-3.26849	25.1402	2
	High	MITVSNAIDDR	2	2	2	unk		0	0	2.45929	2	1234.61	-1.98927	30.6025	0
unk	{Pfam: Phosphoglycerate kinase [PF00162.14, score=485.8]} {Human: PGK2, phosphoglycerate kinase 2 [Source:HGNC Symbol;Acc:8898], e=0.0} - [RNA1310_10765.1_2]	7.34231	5.08	1	3	3	3		768	84.3002	8.25049
	A2	Sequence	# PSMs	# Proteins	# Protein Groups	Protein Group Accessions	Modifications	ΔCn	Area	XCorr	Charge	MH+ [Da]	ΔM [ppm]	RT [min]	# Missed Cleavages
	High	FHPEEEGSGLDADGKK	1	1	1	unk		0	0	2.95926	3	1715.78	-1.39126	21.1095	1
	High	LGDVYINDAFGTAHR	1	1	1	unk		0	0	2.23294	3	1648.81	-0.497518	34.2366	0
	High	VFVAAIKR	1	1	1	unk		0	0	2.1501	3	903.576	-2.14276	24.1577	1
unk	{Pfam: 14-3-3 protein [PF00244.15, score=242.0]} {Human: YWHAE, tyrosine 3-monooxygenase/tryptophan 5-monooxygenase activation protein, epsilon polypeptide [Source:HGNC Symbol;Acc:12851], e=7e-74} - [RNA1310_17239.3_2]	7.33967	25.13	3	2	3	3		195	22.3842	6.15088
	A2	Sequence	# PSMs	# Proteins	# Protein Groups	Protein Group Accessions	Modifications	ΔCn	Area	XCorr	Charge	MH+ [Da]	ΔM [ppm]	RT [min]	# Missed Cleavages
	High	IMSSIEQKEESKPGSDKVELVK	1	3	1	unk		0	0	2.57233	4	2461.28	-1.19768	25.0195	2
	High	LSEQAERYDEMVDAMK	1	8	2	unk		0	0	2.53474	3	1914.85	-2.11332	33.0279	1
	High	YMAEFATGAER	1	3	1	unk		0	0	2.23259	2	1245.56	0.114916	28.6815	0
unk	{TRANSSPLICED} {Pfam: Mitochondrial ATP synthase coupling factor 6 [PF05511.6, score=81.2]} {Human: ATP5J, ATP synthase, H+ transporting, mitochondrial Fo complex, subunit F6 [Source:HGNC Symbol;Acc:847], e=7e-09} - [RNA1310_45183_1]	7.32591	7.94	1	2	2	3		277	31.4856	9.21729
	A2	Sequence	# PSMs	# Proteins	# Protein Groups	Protein Group Accessions	Modifications	ΔCn	Area	XCorr	Charge	MH+ [Da]	ΔM [ppm]	RT [min]	# Missed Cleavages
	High	FEFKEPTLQNPSANR	2	1	1	unk		0	0	2.63516	3	1777.89	0.116306	32.031	1
	High	LFLDKLR	1	1	1	unk		0	0	2.32045	3	904.559	-2.24298	32.0642	1
unk	{Pfam: KH domain [PF00013.24, score=196.6]} {Human: KHSRP, KH-type splicing regulatory protein [Source:HGNC Symbol;Acc:6316], e=4e-62} - [RNA1310_3060_1]	7.32026	2.56	2	3	3	3		1250	135.668	8.22119
	A2	Sequence	# PSMs	# Proteins	# Protein Groups	Protein Group Accessions	Modifications	ΔCn	Area	XCorr	Charge	MH+ [Da]	ΔM [ppm]	RT [min]	# Missed Cleavages
	High	ISGAYVAIQR	1	2	1	unk		0	0	2.92351	2	1077.6	-2.27595	27.1186	0
	High	IQISTDNSGPQR	1	2	1	unk		0	0	2.21432	2	1315.66	-0.957866	22.3864	0
	High	TVTYAVPAEK	1	2	1	unk		0	0	2.18243	2	1078.58	1.79892	24.5973	0
unk	{Pfam: Glutamate/Leucine/Phenylalanine/Valine dehydrogenase [PF00208.16, score=171.1]} {Human: GLUD1, glutamate dehydrogenase 1 [Source:HGNC Symbol;Acc:4335], e=0.0} - [RNA1310_4820.2_3]	7.23563	7.22	3	1	3	3		637	71.5239	9.43701
	A2	Sequence	# PSMs	# Proteins	# Protein Groups	Protein Group Accessions	Modifications	ΔCn	Area	XCorr	Charge	MH+ [Da]	ΔM [ppm]	RT [min]	# Missed Cleavages
	High	HGGKIPVTPTSDYEAR	1	2	1	unk		0	0	2.71128	3	1727.87	-1.76757	22.7493	1
	High	TAAFIGAIEK	1	6	2	unk		0	0	2.26717	2	1020.57	-1.89903	32.1028	0
	High	KGFIGPGVDVPAPDMGTGER	1	7	2	unk		0	0	2.25717	3	1999.99	0.353449	34.1959	1
unk	{TRANSSPLICED} {Pfam: KOW motif [PF00467.24, score=30.2]} {Human: RPL26, ribosomal protein L26 [Source:HGNC Symbol;Acc:10327], e=1e-58} - [RNA1310_59658.1_3]	7.15973	12.68	4	3	3	3		213	24.444	10.77
	A2	Sequence	# PSMs	# Proteins	# Protein Groups	Protein Group Accessions	Modifications	ΔCn	Area	XCorr	Charge	MH+ [Da]	ΔM [ppm]	RT [min]	# Missed Cleavages
	High	YFNAPSHIR	1	2	1	unk		0	0	2.61703	3	1104.56	-1.9847	24.1438	0
	High	SKYVIHVER	1	4	1	unk		0	0	2.39169	3	1130.63	-1.33525	21.1867	1
	High	KLMSAPLSK	1	3	1	unk		0	0	2.15101	2	974.57	-0.825655	22.5137	1
unk	{Human: DONSON, downstream neighbor of SON [Source:HGNC Symbol;Acc:2993], e=6e-04} - [RNA1310_36945.2_2]	7.1274	3.92	2	1	1	3		306	32.7126	11.7808
	A2	Sequence	# PSMs	# Proteins	# Protein Groups	Protein Group Accessions	Modifications	ΔCn	Area	XCorr	Charge	MH+ [Da]	ΔM [ppm]	RT [min]	# Missed Cleavages
	High	VDLEPTVVDEVR	3	2	1	unk		0	0	2.49533	2	1370.72	-0.732275	33.8646	0
unk	{Pfam: Ribosomal protein S28e [PF01200.13, score=53.6]} - [RNA1310_128261_2]	7.10438	15	4	2	2	3		100	11.3768	9.92041
	A2	Sequence	# PSMs	# Proteins	# Protein Groups	Protein Group Accessions	Modifications	ΔCn	Area	XCorr	Charge	MH+ [Da]	ΔM [ppm]	RT [min]	# Missed Cleavages
	High	EGDILTLLESER	2	4	1	unk		0	0	2.49774	2	1374.71	-2.53297	44.6949	0
	High	EGDILTLLESEREAR	1	4	1	unk		0	0	2.2377	3	1730.89	-0.463825	41.0126	1
unk	{TRANSSPLICED} {Pfam: Ras family [PF00071.17, score=164.7]} {Human: RAN, RAN, member RAS oncogene family [Source:HGNC Symbol;Acc:9846], e=9e-93} - [RNA1310_21472.1_3]	7.09385	4.24	3	2	2	3		519	59.6613	9.94971
	A2	Sequence	# PSMs	# Proteins	# Protein Groups	Protein Group Accessions	Modifications	ΔCn	Area	XCorr	Charge	MH+ [Da]	ΔM [ppm]	RT [min]	# Missed Cleavages
	High	LVLVGDGGVGK	2	2	1	unk		0	0	2.49006	2	1013.6	-1.31951	29.509	0
	High	FNVWDTAGQEK	1	2	1	unk		0	0	2.22206	2	1294.6	-2.11499	32.7467	0
unk	{Pfam: Ribosomal protein L7Ae/L30e/S12e/Gadd45 family [PF01248.21, score=96.9]} {Human: RPS12, ribosomal protein S12 [Source:HGNC Symbol;Acc:10385], e=1e-38} - [RNA1310_66529_2]	6.96013	13.47	5	2	2	3		193	20.6512	6.37939
	A2	Sequence	# PSMs	# Proteins	# Protein Groups	Protein Group Accessions	Modifications	ΔCn	Area	XCorr	Charge	MH+ [Da]	ΔM [ppm]	RT [min]	# Missed Cleavages
	High	TSMAHDGLSR	2	4	1	unk		0	0	2.51686	3	1074.5	-2.17979	17.949	0
	High	DLGSSQASQALDFLLK	1	2	1	unk		0	0	2.30511	2	1692.88	-1.34206	47.4976	0
unk	{Pfam: Calreticulin family [PF00262.13, score=422.9]} {Human: CALR, calreticulin [Source:HGNC Symbol;Acc:1455], e=1e-124} - [RNA1310_8752_1]	6.93829	4.74	3	2	3	3		844	95.7292	5.99854
	A2	Sequence	# PSMs	# Proteins	# Protein Groups	Protein Group Accessions	Modifications	ΔCn	Area	XCorr	Charge	MH+ [Da]	ΔM [ppm]	RT [min]	# Missed Cleavages
	High	SLADDFAEQTWTVKR	1	3	1	unk		0	0	2.44003	3	1766.87	-1.44381	36.6721	1
	High	VIPNPDYFEDKEPWR	1	3	1	unk		0	0	2.30056	3	1904.92	0.35166	37.0904	1
	High	FNSPFSNAGK	1	2	2	unk		0	0	2.1977	2	1068.51	-0.475171	29.263	0
unk	{Pfam: Ribosomal protein L16p/L10e [PF00252.13, score=104.1]} {Human: RPL10, ribosomal protein L10 [Source:HGNC Symbol;Acc:10298], e=1e-113} - [RNA1310_44519.1_3]	6.93772	6.79	2	2	2	3		280	31.8803	10.0815
	A2	Sequence	# PSMs	# Proteins	# Protein Groups	Protein Group Accessions	Modifications	ΔCn	Area	XCorr	Charge	MH+ [Da]	ΔM [ppm]	RT [min]	# Missed Cleavages
	High	VNIGQVIMSVR	2	2	1	unk		0	0	2.42173	2	1215.69	0.235793	41.567	0
	High	LHPFHVTR	1	1	1	unk		0	0	2.22963	3	1006.56	-0.304855	21.6294	0
unk	{Pfam: Universal stress protein family [PF00582.21, score=78.3]} - [RNA1310_5062.2_2]	6.90377	3.7	3	2	3	3		972	108.366	9.90576
	A2	Sequence	# PSMs	# Proteins	# Protein Groups	Protein Group Accessions	Modifications	ΔCn	Area	XCorr	Charge	MH+ [Da]	ΔM [ppm]	RT [min]	# Missed Cleavages
	High	TFLGSVSDYVMHNSR	1	2	1	unk		0	0	2.43185	3	1712.81	0.275829	40.3545	0
	High	LAVTVVPAKR	1	2	1	unk		0	0	2.28159	3	1053.68	-2.46154	24.356	1
	High	SGFNVPTEEWR	1	5	2	unk		0	0	2.19033	2	1321.61	-4.31557	34.8543	0
unk	{Pfam: TCP-1/cpn60 chaperonin family [PF00118.19, score=468.6]} {Human: TCP1, t-complex 1 [Source:HGNC Symbol;Acc:11655], e=0.0} - [RNA1310_10596_3]	6.90208	1.94	1	1	1	2		773	84.2337	7.88428
	A2	Sequence	# PSMs	# Proteins	# Protein Groups	Protein Group Accessions	Modifications	ΔCn	Area	XCorr	Charge	MH+ [Da]	ΔM [ppm]	RT [min]	# Missed Cleavages
	High	HQNVVAAASIANIVK	2	1	1	unk		0	0	3.49616	2	1534.87	-0.336749	33.0159	0
unk	{TRANSSPLICED} {Pfam: Ribosomal protein S13/S18 [PF00416.17, score=114.0]} {Human: RPS18, ribosomal protein S18 [Source:HGNC Symbol;Acc:10401], e=6e-55} - [RNA1310_52729_2]	6.79112	16.32	7	3	3	3		239	27.4611	10.7114
	A2	Sequence	# PSMs	# Proteins	# Protein Groups	Protein Group Accessions	Modifications	ΔCn	Area	XCorr	Charge	MH+ [Da]	ΔM [ppm]	RT [min]	# Missed Cleavages
	High	AGQLSDDEIEQAVTIIMNPQQFK	1	2	1	unk		0	0	2.36738	3	2575.26	-2.65527	52.0153	0
	High	LREDLER	1	5	1	unk		0	0	2.26722	3	930.498	-2.52693	18.8903	1
	High	ISNTNIDGK	1	6	1	unk		0	0	2.15653	2	961.494	-1.48151	17.5133	0
unk	{Pfam: Axonemal dynein light chain [PF10211.4, score=295.9]} {Human: DNALI1, dynein, axonemal, light intermediate chain 1 [Source:HGNC Symbol;Acc:14353], e=1e-112} - [RNA1310_27688.2_1]	6.78012	5.95	5	3	3	3		370	42.3831	9.24658
	A2	Sequence	# PSMs	# Proteins	# Protein Groups	Protein Group Accessions	Modifications	ΔCn	Area	XCorr	Charge	MH+ [Da]	ΔM [ppm]	RT [min]	# Missed Cleavages
	High	LDVVNLQEELDRR	1	5	1	unk		0	0	2.3364	3	1598.85	-0.748292	36.2895	1
	High	LDVVNLQEELDR	1	5	1	unk		0	0	2.2673	2	1442.74	-3.58033	38.5741	0
	High	YDNPVLVSR	1	3	1	unk		0	0	2.17642	2	1062.56	-0.883657	27.5911	0
unk	{Pfam: Spectrin repeat [PF00435.16, score=164.6]} {Human: ACTN1, actinin, alpha 1 [Source:HGNC Symbol;Acc:163], e=0.0} - [RNA1310_1661_3]	6.7334	3.06	2	3	3	3		1535	174.556	7.56201
	A2	Sequence	# PSMs	# Proteins	# Protein Groups	Protein Group Accessions	Modifications	ΔCn	Area	XCorr	Charge	MH+ [Da]	ΔM [ppm]	RT [min]	# Missed Cleavages
	High	ASLPAAEAEHR	1	2	1	unk		0	0	2.36409	3	1151.58	-2.17639	19.6474	0
	High	LSNRPAYLPTEGK	1	2	1	unk		0	0	2.21583	3	1445.78	2.2742	24.8136	0
	High	ELAAAHGLSGDALINPYTGLTAR	1	2	1	unk		0	0	2.15347	3	2311.2	-3.6156	38.2567	0
unk	{TRANSSPLICED} {Pfam: Protein phosphatase 2C [PF00481.16, score=266.6]} {Human: PPM1B, protein phosphatase, Mg2+/Mn2+ dependent, 1B [Source:HGNC Symbol;Acc:9276], e=1e-149} - [RNA1310_14420.1_1]	6.66658	4.97	1	3	3	3		664	73.6647	5.5415
	A2	Sequence	# PSMs	# Proteins	# Protein Groups	Protein Group Accessions	Modifications	ΔCn	Area	XCorr	Charge	MH+ [Da]	ΔM [ppm]	RT [min]	# Missed Cleavages
	High	KALVESLYQK	1	1	1	unk		0	0	2.25418	2	1178.68	-1.42038	27.1246	1
	High	IQNAGGSVMIQR	1	1	1	unk		0	0	2.25223	2	1273.67	-0.720261	24.5377	0
	High	AHSVDEAAVAR	1	1	1	unk		0	0	2.16017	3	1125.56	-0.577696	17.7422	0
unk	{TRANSSPLICED} {Pfam: MSP (Major sperm protein) domain [PF00635.21, score=103.9]} {Human: VAPA, VAMP (vesicle-associated membrane protein)-associated protein A, 33kDa [Source:HGNC Symbol;Acc:12648], e=5e-38} - [RNA1310_18676.1_2]	6.53489	3.16	1	1	1	2		570	63.5732	9.05615
	A2	Sequence	# PSMs	# Proteins	# Protein Groups	Protein Group Accessions	Modifications	ΔCn	Area	XCorr	Charge	MH+ [Da]	ΔM [ppm]	RT [min]	# Missed Cleavages
	High	KEPSAPSAAAAGSPDSLR	2	1	1	unk		0	0	4.02777	3	1711.86	-0.317499	23.1406	1
unk	{Pfam: Calreticulin family [PF00262.13, score=415.4]} {Human: CALR, calreticulin [Source:HGNC Symbol;Acc:1455], e=1e-135} - [RNA1310_7869_3]	6.36695	3.17	2	1	2	2		883	102.314	8.06006
	A2	Sequence	# PSMs	# Proteins	# Protein Groups	Protein Group Accessions	Modifications	ΔCn	Area	XCorr	Charge	MH+ [Da]	ΔM [ppm]	RT [min]	# Missed Cleavages
	High	SGSIFDNVFVGDDPAEAK	1	2	1	unk		0	0	4.16925	2	1867.85	-8.85164	41.7468	0
	High	FNSPFSNAGK	1	2	2	unk		0	0	2.1977	2	1068.51	-0.475171	29.263	0
gnl	unk RNA1310_30523_2	6.18392	3.82	1	2	2	3		393	45.3589	10.4917
	A2	Sequence	# PSMs	# Proteins	# Protein Groups	Protein Group Accessions	Modifications	ΔCn	Area	XCorr	Charge	MH+ [Da]	ΔM [ppm]	RT [min]	# Missed Cleavages
	High	KPRPAAPAKPTPK	2	1	1	gnl		0	0	3.24727	4	1358.82	-3.02376	12.0546	0
	High	TRKPRPAAPAKPTPK	1	1	1	gnl		0	0	2.72236	5	1615.97	-2.51085	11.9833	1
unk	{TRANSSPLICED} {Pfam: NAB conserved region 2 (NCD2) [PF04905.8, score=68.3]} {Human: LRWD1, leucine-rich repeats and WD repeat domain containing 1 [Source:HGNC Symbol;Acc:21769], e=2e-44} - [RNA1310_947_1]	6.16753	1.32	1	2	2	2		1814	197.321	8.20654
	A2	Sequence	# PSMs	# Proteins	# Protein Groups	Protein Group Accessions	Modifications	ΔCn	Area	XCorr	Charge	MH+ [Da]	ΔM [ppm]	RT [min]	# Missed Cleavages
	High	GAAAAAAAAAAAER	1	1	1	unk		0	0	3.57815	2	1142.59	0.6453	25.1106	0
	High	SLRDVSDKYR	1	1	1	unk		0	0	2.58939	3	1238.64	-3.65767	21.0535	2
unk	{TRANSSPLICED} {Pfam: Putative esterase [PF00756.15, score=205.7]} {Human: ESD, esterase D [Source:HGNC Symbol;Acc:3465], e=1e-129} - [RNA1310_22687_2]	6.13409	2.61	2	1	1	2		498	55.5905	7.04932
	A2	Sequence	# PSMs	# Proteins	# Protein Groups	Protein Group Accessions	Modifications	ΔCn	Area	XCorr	Charge	MH+ [Da]	ΔM [ppm]	RT [min]	# Missed Cleavages
	High	HGLIVVAPDTSPR	2	2	1	unk		0	0	3.09746	3	1361.75	-0.497491	28.0284	0
unk	{TRANSSPLICED} {Pfam: ATP synthase, Delta/Epsilon chain, beta-sandwich domain [PF02823.11, score=70.3]} {Human: ATP5D, ATP synthase, H+ transporting, mitochondrial F1 complex, delta subunit [Source:HGNC Symbol;Acc:837], e=4e-36} - [RNA1310_60435_1]	6.12905	6.6	4	1	1	2		212	22.6913	5.41455
	A2	Sequence	# PSMs	# Proteins	# Protein Groups	Protein Group Accessions	Modifications	ΔCn	Area	XCorr	Charge	MH+ [Da]	ΔM [ppm]	RT [min]	# Missed Cleavages
	High	AQQAANAATDELSR	2	4	1	unk		0	0	3.65313	2	1445.7	-1.22205	22.9271	0
unk	{Pfam: Aldehyde dehydrogenase family [PF00171.17, score=605.7]} {Human: ALDH2, aldehyde dehydrogenase 2 family (mitochondrial) [Source:HGNC Symbol;Acc:404], e=0.0} - [RNA1310_8397.2_3]	5.98323	5.46	6	2	2	2		641	70.9365	8.67529
	A2	Sequence	# PSMs	# Proteins	# Protein Groups	Protein Group Accessions	Modifications	ΔCn	Area	XCorr	Charge	MH+ [Da]	ΔM [ppm]	RT [min]	# Missed Cleavages
	High	TFVEESIYDKFVEMSVER	1	6	1	unk		0	0	3.26445	3	2208.06	1.60386	45.7405	1
	High	TAEQTPLTGNYLAQLAK	1	3	1	unk		0	0	2.71878	2	1818.96	-2.16345	39.086	0
unk	{Pfam: ZU5 domain [PF00791.15, score=109.4]} {Human: ANK3, ankyrin 3, node of Ranvier (ankyrin G) [Source:HGNC Symbol;Acc:494], e=0.0} - [RNA1310_7122_1]	5.89691	3.16	7	2	2	2		919	101.86	7.85498
	A2	Sequence	# PSMs	# Proteins	# Protein Groups	Protein Group Accessions	Modifications	ΔCn	Area	XCorr	Charge	MH+ [Da]	ΔM [ppm]	RT [min]	# Missed Cleavages
	High	HGPPPPAKSEAEQAKER	1	7	1	unk		0	0	3.09359	4	1828.93	-2.16692	14.672	2
	High	VAVSPVVTIEPR	1	5	1	unk		0	0	2.80332	2	1266.74	0.244452	31.9757	0
unk	{Pfam: Dyp-type peroxidase family [PF04261.7, score=144.6]} - [RNA1310_10944_3]	5.89477	4.34	1	2	2	2		761	84.5288	8.29443
	A2	Sequence	# PSMs	# Proteins	# Protein Groups	Protein Group Accessions	Modifications	ΔCn	Area	XCorr	Charge	MH+ [Da]	ΔM [ppm]	RT [min]	# Missed Cleavages
	High	IRDSKPAELESFVGR	1	1	1	unk		0	0	3.02102	3	1703.91	1.3404	29.4234	1
	High	GALGELPSTGGDLFIHAK	1	1	1	unk		0	0	2.87375	3	1782.94	0.000252392	37.4107	0
unk	{Pfam: Chaperonin 10 Kd subunit [PF00166.16, score=84.4]} {Human: HSPE1, heat shock 10kDa protein 1 (chaperonin 10) [Source:HGNC Symbol;Acc:5269], e=3e-38} - [RNA1310_51233.3_2]	5.86728	10.5	3	2	2	2		238	26.3544	8.23584
	A2	Sequence	# PSMs	# Proteins	# Protein Groups	Protein Group Accessions	Modifications	ΔCn	Area	XCorr	Charge	MH+ [Da]	ΔM [ppm]	RT [min]	# Missed Cleavages
	High	VLEATVIATGPGR	1	3	1	unk		0	0	3.49296	2	1283.73	0.291364	29.9997	0
	High	VTLEDTDYFLFR	1	3	1	unk		0	0	2.37432	2	1518.74	-3.33306	44.5037	0
unk	{Pfam: Region in Clathrin and VPS [PF00637.15, score=491.7]} {Human: CLTC, clathrin, heavy chain (Hc) [Source:HGNC Symbol;Acc:2092], e=0.0} - [RNA1310_1172_2]	5.82688	0.94	3	1	1	2		1710	193.398	8.29443
	A2	Sequence	# PSMs	# Proteins	# Protein Groups	Protein Group Accessions	Modifications	ΔCn	Area	XCorr	Charge	MH+ [Da]	ΔM [ppm]	RT [min]	# Missed Cleavages
	High	VHEGSEEPATHNALAK	2	3	1	unk		0	0	3.12572	3	1689.82	-1.06838	17.5384	0
unk	{Pfam: Cofilin/tropomyosin-type actin-binding protein [PF00241.15, score=90.2]} {Human: CFL1, cofilin 1 (non-muscle) [Source:HGNC Symbol;Acc:1874], e=2e-14} - [RNA1310_24120_3]	5.82353	5.67	1	2	2	2		476	54.0266	8.33838
	A2	Sequence	# PSMs	# Proteins	# Protein Groups	Protein Group Accessions	Modifications	ΔCn	Area	XCorr	Charge	MH+ [Da]	ΔM [ppm]	RT [min]	# Missed Cleavages
	High	VQQEVLDTFQEIK	1	1	1	unk		0	0	3.38518	2	1576.82	-0.0497379	36.6995	0
	High	LVFVSWGPDGIPIR	1	1	1	unk		0	0	2.43835	2	1555.86	-1.10132	45.2446	0
unk	{Human: LLGL2, lethal giant larvae homolog 2 (Drosophila) [Source:HGNC Symbol;Acc:6629], e=2e-22} - [RNA1310_23723_1]	5.80325	7.04	2	2	2	2		483	52.871	6.21436
	A2	Sequence	# PSMs	# Proteins	# Protein Groups	Protein Group Accessions	Modifications	ΔCn	Area	XCorr	Charge	MH+ [Da]	ΔM [ppm]	RT [min]	# Missed Cleavages
	High	GGPVVLLSAATAAPR	1	2	1	unk		0	0	3.17523	2	1379.8	-0.903968	36.288	0
	High	IDHVAVLEVGPADGSDGQR	1	2	1	unk		0	0	2.62802	3	1934.96	2.65425	30.4363	0
unk	{Pfam: Tektin family [PF03148.9, score=412.7]} {Human: TEKT4, tektin 4 [Source:HGNC Symbol;Acc:31012], e=1e-102} - [RNA1310_17094.1_3]	5.74726	4.49	3	2	2	2		601	68.6282	8.25049
	A2	Sequence	# PSMs	# Proteins	# Protein Groups	Protein Group Accessions	Modifications	ΔCn	Area	XCorr	Charge	MH+ [Da]	ΔM [ppm]	RT [min]	# Missed Cleavages
	High	GNTGNTMGISTVGFR	1	2	1	unk		0	0	3.02876	2	1511.72	-3.44632	32.8858	0
	High	QLIDNILVDTSR	1	2	1	unk		0	0	2.71851	2	1386.76	-0.576258	38.815	0
unk	{TRANSSPLICED} {Pfam: E1-E2 ATPase [PF00122.15, score=231.7]} {Human: ATP2A1, ATPase, Ca++ transporting, cardiac muscle, fast twitch 1 [Source:HGNC Symbol;Acc:811], e=0.0} - [RNA1310_3909.1_3]	5.74311	3.22	3	2	2	2		1148	126.92	7.44482
	A2	Sequence	# PSMs	# Proteins	# Protein Groups	Protein Group Accessions	Modifications	ΔCn	Area	XCorr	Charge	MH+ [Da]	ΔM [ppm]	RT [min]	# Missed Cleavages
	High	ATELVPGDIVEVAVGDKVPADIR	1	1	1	unk		0	0	3.14555	3	2363.28	-0.223058	43.2522	1
	High	RIGVFGENESTEGK	1	3	1	unk		0	0	2.59756	3	1522.75	-3.04156	25.5221	1
unk	{TRANSSPLICED} {Pfam: Ribosomal protein L21e [PF01157.13, score=147.9]} {Human: RPL21, ribosomal protein L21 [Source:HGNC Symbol;Acc:10313], e=8e-75} - [RNA1310_54574_3]	5.70393	6.49	1	1	1	2		231	26.5085	11.2095
	A2	Sequence	# PSMs	# Proteins	# Protein Groups	Protein Group Accessions	Modifications	ΔCn	Area	XCorr	Charge	MH+ [Da]	ΔM [ppm]	RT [min]	# Missed Cleavages
	High	VYNVTPHAVGVIVNK	2	1	1	unk		0	0	3.12609	3	1609.9	-2.05363	30.0012	0
unk	{Pfam: Aconitase family (aconitate hydratase) [PF00330.15, score=287.7]} {Human: ACO2, aconitase 2, mitochondrial [Source:HGNC Symbol;Acc:118], e=0.0} - [RNA1310_3217.1_1]	5.57395	1.95	1	2	2	2		1232	135.299	9.33447
	A2	Sequence	# PSMs	# Proteins	# Protein Groups	Protein Group Accessions	Modifications	ΔCn	Area	XCorr	Charge	MH+ [Da]	ΔM [ppm]	RT [min]	# Missed Cleavages
	High	GVLLTADKDAR	1	1	1	unk		0	0	2.90672	3	1158.64	-3.85547	23.0507	1
	High	SKFVITPGSEQIR	1	1	1	unk		0	0	2.66724	2	1461.8	-3.00175	28.5089	1
unk	{Human: TUBA1A, tubulin, alpha 1a [Source:HGNC Symbol;Acc:20766], e=1e-30} - [RNA1310_84111_2]	5.56723	14.19	3	1	2	2		155	17.4741	4.50049
	A2	Sequence	# PSMs	# Proteins	# Protein Groups	Protein Group Accessions	Modifications	ΔCn	Area	XCorr	Charge	MH+ [Da]	ΔM [ppm]	RT [min]	# Missed Cleavages
	High	LDHKFDLMYAKR	1	12	3	unk		0	0	3.28373	3	1536.8	-1.29944	27.3007	2
	High	TTAIAEAWAR	1	1	1	unk		0	0	2.2835	2	1089.57	-1.13698	30.8591	0
unk	{Pfam: Glutathione S-transferase, N-terminal domain [PF02798.15, score=52.5]} {Human: HPGDS, hematopoietic prostaglandin D synthase [Source:HGNC Symbol;Acc:17890], e=4e-13} - [RNA1310_71292_1]	5.56098	15.47	3	2	2	2		181	20.1193	8.11865
	A2	Sequence	# PSMs	# Proteins	# Protein Groups	Protein Group Accessions	Modifications	ΔCn	Area	XCorr	Charge	MH+ [Da]	ΔM [ppm]	RT [min]	# Missed Cleavages
	High	ALAQIEDVATELMK	1	2	1	unk		0	0	2.86516	2	1531.8	-3.23649	45.8426	0
	High	LALTAGGVEFDDVR	1	3	1	unk		0	0	2.69582	2	1462.75	-1.09281	37.491	0
unk	{Pfam: Gelsolin repeat [PF00626.17, score=141.1]} {Human: VIL1, villin 1 [Source:HGNC Symbol;Acc:12690], e=1e-56} - [RNA1310_21200_1]	5.52213	5.34	2	2	2	2		524	60.3633	9.02686
	A2	Sequence	# PSMs	# Proteins	# Protein Groups	Protein Group Accessions	Modifications	ΔCn	Area	XCorr	Charge	MH+ [Da]	ΔM [ppm]	RT [min]	# Missed Cleavages
	High	TVELDTFLDDKAVQHR	1	2	1	unk		0	0	3.30108	3	1886.96	-1.92101	34.4036	1
	High	MNALQYAHDYLK	1	2	1	unk		0	0	2.22105	3	1466.71	-2.08845	36.0441	0
unk	{Pfam: Hyaluronan / mRNA binding family [PF04774.10, score=54.6]} {Human: SERBP1, SERPINE1 mRNA binding protein 1 [Source:HGNC Symbol;Acc:17860], e=4e-10} - [RNA1310_85133_3]	5.47769	9.8	3	1	1	2		153	15.4624	5.14795
	A2	Sequence	# PSMs	# Proteins	# Protein Groups	Protein Group Accessions	Modifications	ΔCn	Area	XCorr	Charge	MH+ [Da]	ΔM [ppm]	RT [min]	# Missed Cleavages
	High	HSGSATTGVKPVDKR	2	3	1	unk		0	0	2.94878	4	1539.82	-2.83967	12.1031	1
unk	{Pfam: SPFH domain / Band 7 family [PF01145.20, score=70.3]} {Human: FLOT2, flotillin 2 [Source:HGNC Symbol;Acc:3758], e=1e-170} - [RNA1310_9284.2_3]	5.45328	5.14	5	2	2	2		506	55.7558	5.69385
	A2	Sequence	# PSMs	# Proteins	# Protein Groups	Protein Group Accessions	Modifications	ΔCn	Area	XCorr	Charge	MH+ [Da]	ΔM [ppm]	RT [min]	# Missed Cleavages
	High	VAAEVAAPLSK	1	4	1	unk		0	0	2.92237	2	1055.61	-1.32569	24.9552	0
	High	AKAESELAYNLQGAK	1	3	1	unk		0	0	2.53091	3	1592.83	0.181368	27.0056	1
gnl	unk RNA1310_48217_3	5.44257	6.18	2	1	1	2		259	25.9086	9.65674
	A2	Sequence	# PSMs	# Proteins	# Protein Groups	Protein Group Accessions	Modifications	ΔCn	Area	XCorr	Charge	MH+ [Da]	ΔM [ppm]	RT [min]	# Missed Cleavages
	High	FNEPSGGEAGAQDRPR	2	2	1	gnl		0	0	2.76533	3	1687.78	-1.24544	20.4114	0
unk	{TRANSSPLICED} {Pfam: HMG (high mobility group) box [PF00505.14, score=40.4]} {Human: HMGB1, high mobility group box 1 [Source:HGNC Symbol;Acc:4983], e=9e-07} - [RNA1310_14616_1]	5.4201	3.34	1	1	1	2		659	67.7657	4.50049
	A2	Sequence	# PSMs	# Proteins	# Protein Groups	Protein Group Accessions	Modifications	ΔCn	Area	XCorr	Charge	MH+ [Da]	ΔM [ppm]	RT [min]	# Missed Cleavages
	High	AAAAAAAAGGGPASTQRPTKPR	2	1	1	unk		0	0	3.00036	4	1978.06	0.21584	17.5666	0
unk	{Pfam: Radial spokehead-like protein [PF04712.7, score=47.0]} {Human: RSPH9, radial spoke head 9 homolog (Chlamydomonas) [Source:HGNC Symbol;Acc:21057], e=1e-76} - [RNA1310_6070_2]	5.39593	2.65	1	2	2	2		981	106.576	9.62744
	A2	Sequence	# PSMs	# Proteins	# Protein Groups	Protein Group Accessions	Modifications	ΔCn	Area	XCorr	Charge	MH+ [Da]	ΔM [ppm]	RT [min]	# Missed Cleavages
	High	SGLEYLGGSGVVLSPEQR	1	1	1	unk		0	0	2.84579	2	1847.95	-2.16615	37.1644	0
	High	LTSYLHFR	1	1	1	unk		0	0	2.55014	3	1036.55	-2.37806	30.2918	0
unk	{Pfam: Repeat of unknown function (DUF1126) [PF06565.7, score=148.3]} {Human: EFHC2, EF-hand domain (C-terminal) containing 2 [Source:HGNC Symbol;Acc:26233], e=0.0} - [RNA1310_5674_2]	5.38539	2.88	2	2	2	2		1008	114.921	8.19189
	A2	Sequence	# PSMs	# Proteins	# Protein Groups	Protein Group Accessions	Modifications	ΔCn	Area	XCorr	Charge	MH+ [Da]	ΔM [ppm]	RT [min]	# Missed Cleavages
	High	DRPLPPPPDAVAQSAK	1	2	1	unk		0	0	2.81306	3	1658.88	-1.91248	25.4687	0
	High	TVLNVFGEIQGGR	1	1	1	unk		0	0	2.57233	2	1389.75	0.366783	39.9269	0
unk	{Pfam: Glutamine synthetase, catalytic domain [PF00120.19, score=53.8]} {Human: GLUL, glutamate-ammonia ligase [Source:HGNC Symbol;Acc:4341], e=2e-33} - [RNA1310_69178_2]	5.35213	10.7	6	1	1	2		187	20.7649	9.0708
	A2	Sequence	# PSMs	# Proteins	# Protein Groups	Protein Group Accessions	Modifications	ΔCn	Area	XCorr	Charge	MH+ [Da]	ΔM [ppm]	RT [min]	# Missed Cleavages
	High	LTGLHETSSIENFSYGVAHR	2	6	1	unk		0	0	2.72484	3	2218.09	-1.18866	32.5721	0
unk	{TRANSSPLICED} {Pfam: Cytochrome c oxidase subunit Vb [PF01215.14, score=36.5]} {Human: COX5B, cytochrome c oxidase subunit Vb [Source:HGNC Symbol;Acc:2269], e=7e-08} - [RNA1310_28948.2_2]	5.34359	11.69	2	2	2	2		231	26.507	8.86572
	A2	Sequence	# PSMs	# Proteins	# Protein Groups	Protein Group Accessions	Modifications	ΔCn	Area	XCorr	Charge	MH+ [Da]	ΔM [ppm]	RT [min]	# Missed Cleavages
	High	ERPHLVPSHSHYR	1	2	1	unk		0	0	3.21079	4	1614.82	-3.08169	17.8301	0
	High	LAEMAGNDQFYETK	1	2	1	unk		0	0	2.1328	2	1616.72	-3.73035	29.9647	0
unk	{Pfam: Pancreatic hormone peptide [PF00159.13, score=30.6]} - [RNA1310_24118_2]	5.33571	2.73	1	1	1	2		477	52.7063	9.84717
	A2	Sequence	# PSMs	# Proteins	# Protein Groups	Protein Group Accessions	Modifications	ΔCn	Area	XCorr	Charge	MH+ [Da]	ΔM [ppm]	RT [min]	# Missed Cleavages
	High	QSQDIEGLTIVDR	2	1	1	unk		0	0	2.78874	2	1473.75	0.090178	33.5305	0
unk	{Pfam: Ribosomal L18p/L5e family [PF00861.17, score=150.1]} {Human: RPL5, ribosomal protein L5 [Source:HGNC Symbol;Acc:10360], e=1e-133} - [RNA1310_31746.1_1]	5.30925	7.09	2	2	2	2		381	43.2464	9.96436
	A2	Sequence	# PSMs	# Proteins	# Protein Groups	Protein Group Accessions	Modifications	ΔCn	Area	XCorr	Charge	MH+ [Da]	ΔM [ppm]	RT [min]	# Missed Cleavages
	High	GVDENSIEQMYTK	1	1	1	unk		0	0	3.0347	2	1513.68	-2.14685	31.9094	0
	High	NYASAYATGLLLAR	1	2	1	unk		0	0	2.27455	2	1483.79	-2.10425	40.1959	0
gnl	unk RNA1310_3937_1	5.29554	3.14	1	2	2	2		1147	128.268	9.15869
	A2	Sequence	# PSMs	# Proteins	# Protein Groups	Protein Group Accessions	Modifications	ΔCn	Area	XCorr	Charge	MH+ [Da]	ΔM [ppm]	RT [min]	# Missed Cleavages
	High	LTLRPEEVFNVDKAEQVIHR	1	1	1	gnl		0	0	3.16389	4	2393.29	-1.25818	36.8312	1
	High	GSGAATPSHPASSLSR	1	1	1	gnl		0	0	2.13165	3	1482.73	-1.95085	18.421	0
unk	{Pfam: Dynein light chain type 1 [PF01221.13, score=78.5]} {Human: DYNLL1, dynein, light chain, LC8-type 1 [Source:HGNC Symbol;Acc:15476], e=8e-17} - [RNA1310_21306_2]	5.29072	2.87	1	2	2	2		522	59.6501	10.0962
	A2	Sequence	# PSMs	# Proteins	# Protein Groups	Protein Group Accessions	Modifications	ΔCn	Area	XCorr	Charge	MH+ [Da]	ΔM [ppm]	RT [min]	# Missed Cleavages
	High	LDSKFTPTWQVTVGR	1	1	1	unk		0	0	2.88798	3	1734.91	-4.06234	34.9203	1
	High	FTPTWQVTVGR	1	1	1	unk		0	0	2.40274	2	1291.68	-0.214103	35.0833	0
unk	{Pfam: Tektin family [PF03148.9, score=468.5]} {Human: TEKT3, tektin 3 [Source:HGNC Symbol;Acc:14293], e=1e-160} - [RNA1310_11043_1]	5.25227	4.87	2	2	2	2		759	86.2997	8.17725
	A2	Sequence	# PSMs	# Proteins	# Protein Groups	Protein Group Accessions	Modifications	ΔCn	Area	XCorr	Charge	MH+ [Da]	ΔM [ppm]	RT [min]	# Missed Cleavages
	High	AAQHELEKDTADKFSAQHLDEK	1	2	1	unk		0	0	3.00944	4	2511.21	-0.4092	24.5185	2
	High	SIKDKEAPYQVAQTR	1	1	1	unk		0	0	2.24283	3	1733.92	0.0961857	21.6487	2
unk	{Human: LLGL2, lethal giant larvae homolog 2 (Drosophila) [Source:HGNC Symbol;Acc:6629], e=3e-15} - [RNA1310_2082_2]	5.24786	1.83	2	2	2	2		1420	156.042	8.90967
	A2	Sequence	# PSMs	# Proteins	# Protein Groups	Protein Group Accessions	Modifications	ΔCn	Area	XCorr	Charge	MH+ [Da]	ΔM [ppm]	RT [min]	# Missed Cleavages
	High	LGAPVALTLEAGGR	1	1	1	unk		0	0	2.6283	2	1324.76	-0.323932	35.6112	0
	High	AVSLLAGDASGR	1	2	1	unk		0	0	2.61956	2	1116.6	0.588149	28.26	0
unk	{Pfam: Saccharopine dehydrogenase [PF03435.13, score=249.8]} {Human: AASS, aminoadipate-semialdehyde synthase [Source:HGNC Symbol;Acc:17366], e=0.0} - [RNA1310_6425_1]	5.23151	1.04	3	1	1	2		957	107.021	8.03076
	A2	Sequence	# PSMs	# Proteins	# Protein Groups	Protein Group Accessions	Modifications	ΔCn	Area	XCorr	Charge	MH+ [Da]	ΔM [ppm]	RT [min]	# Missed Cleavages
	High	RAPLSPNHVR	2	3	1	unk		0	0	3.02797	3	1146.65	-1.93308	16.1461	1
unk	{Pfam: Amidohydrolase family [PF01979.15, score=72.6]} {Human: DPYS, dihydropyrimidinase [Source:HGNC Symbol;Acc:3013], e=0.0} - [RNA1310_3528.2_3]	5.21641	3.05	2	2	2	2		985	109.867	8.646
	A2	Sequence	# PSMs	# Proteins	# Protein Groups	Protein Group Accessions	Modifications	ΔCn	Area	XCorr	Charge	MH+ [Da]	ΔM [ppm]	RT [min]	# Missed Cleavages
	High	HAAGHVLSPPLRDPSTK	1	2	1	unk		0	0	2.63491	4	1782.96	-2.08934	22.147	1
	High	QVGTGLLTPGGVR	1	2	1	unk		0	0	2.5815	2	1254.72	-0.723295	31.3341	0
unk	{Pfam: EF hand [PF00036.27, score=68.1]} {Human: CALU, calumenin [Source:HGNC Symbol;Acc:1458], e=4e-50} - [RNA1310_2693.2_2]	5.20892	7.83	1	2	2	2		383	44.5792	5.32568
	A2	Sequence	# PSMs	# Proteins	# Protein Groups	Protein Group Accessions	Modifications	ΔCn	Area	XCorr	Charge	MH+ [Da]	ΔM [ppm]	RT [min]	# Missed Cleavages
	High	IDVNKDGVLDPAEVYK	1	1	1	unk		0	0	2.73231	3	1774.92	-1.97529	32.943	1
	High	SIHHDMVGGQGTNK	1	1	1	unk		0	0	2.47661	3	1480.69	-1.25733	15.5552	0
unk	{Pfam: Universal stress protein family [PF00582.21, score=82.2]} - [RNA1310_25382_1]	5.19193	5.45	1	1	2	2		459	50.1318	11.1802
	A2	Sequence	# PSMs	# Proteins	# Protein Groups	Protein Group Accessions	Modifications	ΔCn	Area	XCorr	Charge	MH+ [Da]	ΔM [ppm]	RT [min]	# Missed Cleavages
	High	AFLGSVSDYVIHNSR	1	3	2	unk		0	0	3.03221	3	1664.84	-2.05653	38.4859	0
	High	LAVTVVPSKR	1	1	1	unk		0	0	2.15971	2	1069.67	-2.247	24.1592	1
unk	{Pfam: Carbohydrate phosphorylase [PF00343.15, score=1168.0]} {Human: PYGB, phosphorylase, glycogen; brain [Source:HGNC Symbol;Acc:9723], e=0.0} - [RNA1310_10298_1]	5.13919	2.93	5	1	2	2		784	89.1851	6.32861
	A2	Sequence	# PSMs	# Proteins	# Protein Groups	Protein Group Accessions	Modifications	ΔCn	Area	XCorr	Charge	MH+ [Da]	ΔM [ppm]	RT [min]	# Missed Cleavages
	High	MSLLNIAASGK	1	2	1	unk		0	0	2.90669	2	1104.61	-0.349097	36.1503	0
	High	VLYPNDNFFEGK	1	5	2	unk		0	0	2.2325	2	1442.7	0.0878414	36.7673	0
unk	{Pfam: Plectin/S10 domain [PF03501.10, score=129.8]} {Human: RPS10, ribosomal protein S10 [Source:HGNC Symbol;Acc:10383], e=7e-37} - [RNA1310_53110_3]	5.12512	10.55	1	2	2	2		237	26.0523	10.228
	A2	Sequence	# PSMs	# Proteins	# Protein Groups	Protein Group Accessions	Modifications	ΔCn	Area	XCorr	Charge	MH+ [Da]	ΔM [ppm]	RT [min]	# Missed Cleavages
	High	KDPRPNVTHPQVTGVR	1	1	1	unk		0	0	2.7067	4	1800.98	-2.10812	20.8231	1
	High	KETVAIYER	1	1	1	unk		0	0	2.41842	2	1108.6	-2.38843	22.2618	1
unk	{Pfam: Carboxyl transferase domain [PF01039.17, score=98.1]} {Human: PCCB, propionyl CoA carboxylase, beta polypeptide [Source:HGNC Symbol;Acc:8654], e=2e-49} - [RNA1310_64309_2]	5.02451	12	2	2	2	2		200	21.8638	9.01221
	A2	Sequence	# PSMs	# Proteins	# Protein Groups	Protein Group Accessions	Modifications	ΔCn	Area	XCorr	Charge	MH+ [Da]	ΔM [ppm]	RT [min]	# Missed Cleavages
	High	THTVTSGVAHR	1	2	1	unk		0	0	2.69152	3	1165.6	-1.97082	12.8748	0
	High	AFENDVDALATLR	1	2	1	unk		0	0	2.33299	2	1434.72	-1.83809	39.1604	0
unk	{Pfam: HMG (high mobility group) box [PF00505.14, score=122.5]} {Human: HMGB2, high mobility group box 2 [Source:HGNC Symbol;Acc:5000], e=8e-56} - [RNA1310_26567_1]	5.00057	4.07	2	1	2	2		442	50.6826	9.0415
	A2	Sequence	# PSMs	# Proteins	# Protein Groups	Protein Group Accessions	Modifications	ΔCn	Area	XCorr	Charge	MH+ [Da]	ΔM [ppm]	RT [min]	# Missed Cleavages
	High	KRFEDMAAR	1	3	2	unk		0	0	2.68908	3	1123.57	-1.50157	19.0216	2
	High	VQAANPTWR	1	2	1	unk		0	0	2.31149	2	1042.54	-2.81688	23.5317	0
unk	{TRANSSPLICED} {Pfam: FKBP-type peptidyl-prolyl cis-trans isomerase [PF00254.23, score=112.3]} {Human: FKBP1B, FK506 binding protein 1B, 12.6 kDa [Source:HGNC Symbol;Acc:3712], e=4e-46} - [RNA1310_41309.1_3]	4.91219	12	1	2	2	2		300	33.5233	9.33447
	A2	Sequence	# PSMs	# Proteins	# Protein Groups	Protein Group Accessions	Modifications	ΔCn	Area	XCorr	Charge	MH+ [Da]	ΔM [ppm]	RT [min]	# Missed Cleavages
	High	LGAGEVIKGWDEGVAQMSKGEVAK	1	1	1	unk		0	0	2.65172	4	2459.26	-1.44388	38.8903	2
	High	LTcTPDFAYGAR	1	1	1	unk	C3(Carbamidomethyl)	0	0	2.26047	2	1371.63	-2.89112	30.5502	0
unk	{Pfam: Mitochondrial ATP synthase g subunit [PF04718.10, score=79.2]} {Human: ATP5L, ATP synthase, H+ transporting, mitochondrial Fo complex, subunit G [Source:HGNC Symbol;Acc:14247], e=2e-12} - [RNA1310_44478.1_2]	4.90459	3.93	1	1	1	2		280	30.8876	8.89502
	A2	Sequence	# PSMs	# Proteins	# Protein Groups	Protein Group Accessions	Modifications	ΔCn	Area	XCorr	Charge	MH+ [Da]	ΔM [ppm]	RT [min]	# Missed Cleavages
	High	SVASATQSGIR	2	1	1	unk		0	0	2.64338	2	1076.57	-1.36595	20.227	0
gnl	unk RNA1310_21028_2	4.89745	7.03	1	2	2	2		526	61.4123	8.80713
	A2	Sequence	# PSMs	# Proteins	# Protein Groups	Protein Group Accessions	Modifications	ΔCn	Area	XCorr	Charge	MH+ [Da]	ΔM [ppm]	RT [min]	# Missed Cleavages
	High	STSSADLAAPDKFESSSR	1	1	1	gnl		0	0	2.48225	3	1855.87	0.890756	25.6136	1
	High	AAAAENSAAASSARPLASR	1	1	1	gnl		0	0	2.4152	3	1771.9	-1.14524	20.6591	0
[truncated: 738 more rows]

## Sheet: Tails_Trypsin_Deglycosylated_1
Accession	Description	Score	Coverage	# Proteins	# Unique Peptides	# Peptides	# PSMs	Area	# AAs	MW [kDa]	calc. pI
unk	{Pfam: Myosin tail [PF01576.14, score=1086.5]} {Human: MYH6, myosin, heavy chain 6, cardiac muscle, alpha [Source:HGNC Symbol;Acc:7576], e=0.0} - [RNA1310_412.1_1]	437.144	34.35	3	32	76	118	1.82204e+09	2364	270.417	7.81104
	A2	Sequence	# PSMs	# Proteins	# Protein Groups	Protein Group Accessions	Modifications	ΔCn	Area	XCorr	Charge	MH+ [Da]	ΔM [ppm]	RT [min]	# Missed Cleavages
	High	DLLQAILKPK	5	4	2	unk		0	2127920948	3.14193	2	1138.72	0.685983	50.7065	0
	High	AQLEEARDQTEAVRR	1	7	3	unk		0	1727456686	2.68361	3	1771.91	1.65053	23.5604	2
	High	TALSIIQR	2	4	3	unk		0	1610738240	2.48264	2	901.547	0.717072	34.5675	0
	High	LQAELEDATVDLER	2	7	2	unk		0	1561346394	3.3489	2	1601.81	2.44746	43.6194	0
	High	ELEEQNVTLLQQK	1	4	3	unk		0	1155189008	2.93572	2	1571.83	0.680469	37.0971	0
	High	LLEAQDELESAR	3	1	1	unk		0	1096414014	3.53188	2	1373.69	2.62958	35.1862	0
	High	AQLEEARDQTEAVR	1	9	4	unk		0	924352228	2.81701	3	1615.8	0.251822	24.5584	1
	High	LLDEEDAANELEGVK	2	4	3	unk		0	837838189	3.1918	2	1644.8	1.14547	43.5339	0
	High	NLHSTSPHFIR	2	3	1	unk		0	770320396	3.72597	3	1308.68	-1.13618	24.9591	0
	High	AKQQLSQQLEEARR	2	1	1	unk		0	760754636	3.15234	3	1684.91	-0.188008	25.3166	2
	High	NLNADLEQLREQLEEEQEAK	1	1	1	unk		0	723179900	4.83002	3	2399.17	0.0304226	54.8465	1
	High	TLESQLSDLQGR	3	1	1	unk		0	689187338	3.39771	2	1346.69	-0.093364	40.1135	0
	High	LLDEEDAANELEGVKK	5	4	3	unk		0	654498648	4.35128	3	1772.89	1.05552	39.5083	1
	High	QKADYESQIKELEDR	2	2	1	unk		0	648472573	3.67662	3	1851.91	0.784537	36.2962	2
	High	IAGADIEFYLLEK	1	5	3	unk		0	589948984	3.54719	2	1481.79	1.02405	56.723	0
	High	SLADEIHDLTEQLGEGGR	2	4	2	unk		0	574996222	4.12372	3	1939.94	3.3514	61.3516	0
	High	QQVEAELEDVADKLEEQGGATVAQQELNK	1	1	1	unk		0	571757096	6.41587	3	3169.55	-1.00942	58.3661	1
	High	LAEKEEEFESTRK	2	8	3	unk		0	533138640	3.83471	3	1595.79	0.810457	21.7978	2
	High	VQELEAELDQEQRR	2	2	2	unk		0	531470856	3.24482	3	1742.87	-0.522924	33.3552	1
	High	QIGDLQSQK	1	3	3	unk		0	517975545	2.47485	2	1016.54	1.2763	22.3986	0
	High	NFDKTLAEWQQK	1	6	2	unk		0	514103630	3.93786	2	1507.75	-0.213292	37.9522	1
	High	KGTLEEQIVQANPVLEAYGNAK	2	2	1	unk		0	513936596	6.14368	3	2372.25	0.711705	51.6349	1
	High	cQQAQADLESVQR	1	1	1	unk	C1(Carbamidomethyl)	0	495511702	3.62506	2	1532.72	2.60245	27.3931	0
	High	KKQQDAVNELAEQVDQLQK	1	1	1	unk		0	470006253	6.35039	3	2212.16	0.217654	42.9472	2
	High	LKKELEEQNVTLLQQK	1	4	3	unk		0	448983284	3.66796	3	1941.11	2.4502	32.4595	2
	High	VVSGNILEAIQLDK	1	2	1	unk		0	431300690	4.37015	2	1498.85	-0.0196962	53.0596	0
	High	EIEDSALQHEQMVQQLR	1	1	1	unk		0	428582040	4.17044	3	2054	3.59809	38.0823	0
	High	VGELSASNASLTATKR	2	4	2	unk		0	424753056	5.10776	3	1604.86	0.88929	27.7607	1
	High	LYDNHLGK	1	6	3	unk		0	403482065	2.68044	3	959.495	-0.0217086	21.2305	0
	High	KLEQDINELEVALDNANR	3	4	2	unk		0	400730116	4.83194	3	2084.07	1.57308	52.9143	1
	High	AQSEAQQWR	2	2	2	unk		0	3.71478e+08	2.77084	2	1103.52	0.759331	22.1937	0
	High	VKVGNDYVTK	3	5	2	unk		0	3.65874e+08	3.30026	3	1122.61	-0.89771	22.703	1
	High	LAEKEEEFESTR	4	8	3	unk		0	3.35051e+08	3.35167	2	1467.7	1.05622	24.706	1
	High	LKELSFASEEER	1	5	4	unk		0	3.14114e+08	3.52884	2	1437.72	0.524871	33.0126	1
	High	ELSFASEEER	1	5	4	unk		0	303494679	2.4294	2	1196.54	-0.216534	32.292	0
	High	YSILAPNAIPDGFVEGK	1	2	1	unk		0	3.03086e+08	3.53023	2	1790.93	-0.335583	52.7587	0
	High	LKELSFASEEERKNQAK	1	4	3	unk		0	302267506	3.49608	3	2007.05	1.75931	27.2701	3
	High	MADELRAEQEHALQAEK	1	4	2	unk		0	298473948	6.11953	3	1968.95	3.51346	31.546	1
	High	VQELEAELDQEQR	2	2	2	unk		0	298344100	3.56907	2	1586.77	3.19407	35.8069	0
	High	VAFLLGVNAK	2	5	2	unk		0	266903568	2.65426	2	1031.63	1.13691	44.7451	0
	High	SPNFGKPKPPKPGK	1	6	3	unk		0	2.46256e+08	2.95946	3	1478.85	2.2992	20.8988	0
	High	ADYESQIKELEDR	2	2	1	unk		0	241059503	2.67919	3	1595.76	2.04887	39.6668	1
	High	GTLEEQIVQANPVLEAYGNAK	2	2	1	unk		0	227940712	4.64335	3	2244.16	1.9215	55.6668	0
	High	KLEADINAMQADLDEQHNEVR	2	4	2	unk		0	217372106	7.67642	3	2439.16	0.706907	40.8785	1
	High	SKYESGGGGGGEEAEEIKR	1	1	1	unk		0	179922510	5.40927	3	1939.9	0.678686	21.1837	2
	High	NKLYDNHLGK	1	6	3	unk		0	1.68037e+08	2.92391	3	1201.63	0.300424	21.7256	1
	High	LKAQLEEARDQTEAVRR	1	7	3	unk		0	165720709	2.762	3	2013.09	0.804221	26.9184	3
	High	VISYFAQVTALQK	1	1	1	unk		0	157454288	3.17704	2	1467.83	3.13499	48.1777	0
	High	QAEEAEEIAAINLAK	2	2	1	unk		0	154806832	3.74565	2	1599.83	2.00015	43.6997	0
	High	LLDEEDAANELEGVKKK	1	4	3	unk		0	141109658	3.93734	3	1901	4.90181	36.8299	2
	High	LDASEGNALKGGKR	1	4	2	unk		0	1.33264e+08	3.26764	3	1415.76	1.35462	21.2323	2
	High	RRLEMEKEELQAALEEAEAALEQEEAK	2	5	3	unk		0	1.31227e+08	7.55136	4	3143.55	-0.636673	61.2928	3
	High	QLEEAEAQVSQLTR	1	1	1	unk		0	128769447	2.67696	3	1601.81	-1.13616	38.6098	0
	High	AGVLAELEDMRDEK	2	2	2	unk		0	124511604	3.9694	3	1575.77	1.66836	45.89	1
	High	AEMEDLHAQLDHVSK	1	1	1	unk		0	1.22918e+08	3.28199	3	1722.82	3.21074	33.2582	0
	High	VGELSASNASLTATK	1	4	2	unk		0	122889332	3.13025	2	1448.77	7.17681	31.3425	0
	High	RLAEKEEEFESTR	1	8	3	unk		0	116780495	3.68772	3	1623.8	0.692676	23.4152	2
	High	QRLQAELEDATVDLER	1	1	1	unk		0	113208826	4.53349	3	1885.97	3.54327	44.6076	1
	High	MTQETVDDLER	1	4	3	unk		0	1.05535e+08	3.0906	2	1336.61	0.210165	31.1405	0
	High	SKYESGGGGGGEEAEEIKRR	1	1	1	unk		0	1.04342e+08	2.61427	3	2096.01	2.5282	20.6056	3
	High	EHLVATLFPPPDEGEAK	1	3	1	unk		0	102575879	3.53791	3	1849.94	1.51137	43.0862	0
	High	NYHIFYQLLSTYAK	1	1	1	unk		0	1.01415e+08	2.76077	3	1760.9	1.50044	57.5436	0
	High	LKAQLEEAR	1	9	4	unk		0	99392088	2.74084	3	1057.6	-1.34676	21.9022	1
	High	AQHDLEESEERADMAEQSLTK	1	1	1	unk		0	94494010	3.75022	3	2417.08	-3.78116	35.996	1
	High	STVLASQLEKK	1	1	1	unk		0	8.82885e+07	2.60051	2	1203.7	2.03011	26.7658	1
	High	QQDAVNELAEQVDQLQK	2	1	1	unk		0	8.79048e+07	3.02529	3	1955.97	1.61844	50.2697	0
	High	FKEEYEKMEK	1	2	1	unk		0	86001973	2.77439	3	1360.64	-3.25359	23.0221	2
	High	IQELEEELESER	2	1	1	unk		0	7.0896e+07	3.29041	2	1503.72	0.698327	39.4188	0
	High	KAHEETIKQTQESLAAEEEKVK	1	1	1	unk		0	6.53722e+07	6.44964	4	2526.31	3.81998	31.3794	3
	High	RLEMEKEELQAALEEAEAALEQEEAK	1	5	3	unk		0	58337789	6.66134	3	2987.45	-0.609254	64.1237	2
	High	ELSFASEEERKNQAK	1	4	3	unk		0	56061625	3.43037	2	1765.87	1.74423	26.001	2
	High	KAQHDLEESEERADMAEQSLTK	1	1	1	unk		0	54310616	6.45081	4	2545.19	1.48804	33.646	2
	High	RLAEKEEEFESTRK	1	8	3	unk		0	3.12977e+07	3.50308	3	1751.89	-0.228558	21.3538	3
	High	KAAESERTEAADRVGELSASNASLTATKR	1	4	2	unk		0	0	5.21506	5	3019.55	2.25106	31.3701	4
	High	KKLEQDINELEVALDNANR	1	4	2	unk		0	0	5.43286	3	2212.17	3.77233	48.1209	2
	High	NLnADLEQLREQLEEEQEAK	1	1	1	unk	N3(Deamidated)	0	0	3.83907	3	2400.17	7.57997	54.6564	1
	High	NDIFLQLQAEQDTLSDAEEKIENLIK	1	2	1	unk		0	0	6.47571	3	3017.52	-5.18607	66.3894	1
unk	{Pfam: Actin [PF00022.14, score=533.3]} {Human: ACTG1, actin, gamma 1 [Source:HGNC Symbol;Acc:144], e=0.0} - [RNA1310_22768_2]	250.076	51.11	17	1	21	75	9.67098e+09	497	54.8797	6.94678
	A2	Sequence	# PSMs	# Proteins	# Protein Groups	Protein Group Accessions	Modifications	ΔCn	Area	XCorr	Charge	MH+ [Da]	ΔM [ppm]	RT [min]	# Missed Cleavages
	High	AVFPSIVGRPR	4	11	3	unk		0	15863937184	2.86675	3	1198.71	0.559043	36.4333	0
	High	VAPEEHPVLLTEAPLNPK	14	11	3	unk		0	8390996608	5.06544	2	1954.07	0.936753	40.7356	0
	High	SYELPDGQVITIGNER	8	9	3	unk		0	4758014232	3.19603	2	1790.89	0.899543	48.1923	0
	High	IWHHTFYNELR	8	11	3	unk		0	2479714894	2.87395	3	1515.75	0.999003	34.3754	0
	High	QEYDESGPGIVHR	3	15	3	unk		0	2304608465	4.11396	2	1486.69	1.17304	26.3188	0
	High	IKIVAPPERK	2	12	3	unk		0	1952310916	2.61933	3	1150.73	0.0488911	23.9964	2
	High	TTGIVLDSGDGVSHTVPIYEGYALPHAILR	2	8	3	unk		0	1741776934	5.42332	3	3151.64	-0.443252	53.1396	0
	High	DSYVGDEAQSKR	4	10	3	unk		0	1.39343e+09	2.95854	3	1354.63	1.27298	20.1054	1
	High	HQGVMVGMGQK	3	11	3	unk		0	1308901409	3.43418	3	1171.57	0.137761	23.525	0
	High	EITSLAPSTMK	1	7	2	unk		0	1025934368	2.40071	2	1177.61	0.179761	33.354	0
	High	QEYDESGPGIVHRK	2	15	3	unk		0	1010729833	3.72093	2	1614.78	-2.62375	23.0451	1
	High	LcYVALDFEQEMATAASSSSLEK	4	1	1	unk	C2(Carbamidomethyl)	0	726393196	4.48454	3	2550.17	0.350384	61.584	0
	High	GYSFTTTAEREIVR	2	6	3	unk		0	698033124	3.20622	2	1629.83	2.24473	38.5459	1
	High	GYSFTTTAER	6	6	3	unk		0	543253420	2.69374	2	1132.53	1.45758	30.3524	0
	High	LDLAGRDLTDYLMK	4	10	3	unk		0	530624322	2.90382	3	1623.84	2.03482	51.3008	1
	High	DLYANTVLSGGTTMYPGIADR	3	9	3	unk		0	493976432	5.07165	2	2215.07	-0.191246	51.9364	0
	High	KDLYANTVLSGGTTMYPGIADR	1	9	3	unk		0	309524158	6.17553	3	2343.17	1.92367	45.4209	1
	High	DSYVGDEAQSK	1	10	3	unk		0	260585252	2.80111	2	1198.52	1.51365	20.8554	0
	High	cDVDIRKDLYANTVLSGGTTMYPGIADR	1	9	3	unk	C1(Carbamidomethyl)	0	245963622	5.95593	3	3101.52	5.37971	50.2047	2
	High	cPEALFQPSFLGMESSGIHETTYNSIMK	1	5	2	unk	C1(Carbamidomethyl)	0	136008453	5.05971	3	3174.46	1.92892	57.5722	0
	High	MQKEITSLAPSTMK	1	7	2	unk		0	103393434	3.59143	2	1564.81	1.0201	32.8827	1
unk	{Pfam: Actin [PF00022.14, score=535.6]} {Human: ACTG1, actin, gamma 1 [Source:HGNC Symbol;Acc:144], e=0.0} - [RNA1310_20267.2_3]	242.688	48.48	20	0	22	74	9.67098e+09	528	58.4131	7.10791
	A2	Sequence	# PSMs	# Proteins	# Protein Groups	Protein Group Accessions	Modifications	ΔCn	Area	XCorr	Charge	MH+ [Da]	ΔM [ppm]	RT [min]	# Missed Cleavages
	High	AVFPSIVGRPR	4	11	3	unk		0	15863937184	2.86675	3	1198.71	0.559043	36.4333	0
	High	VAPEEHPVLLTEAPLNPK	14	11	3	unk		0	8390996608	5.06544	2	1954.07	0.936753	40.7356	0
	High	SYELPDGQVITIGNER	8	9	3	unk		0	4758014232	3.19603	2	1790.89	0.899543	48.1923	0
	High	LcYVALDFEQEMQTAASSSSLEK	2	5	2	unk	C2(Carbamidomethyl)	0	3158901889	3.6854	3	2607.2	1.1012	60.0112	0
	High	IWHHTFYNELR	8	11	3	unk		0	2479714894	2.87395	3	1515.75	0.999003	34.3754	0
	High	QEYDESGPGIVHR	3	15	3	unk		0	2304608465	4.11396	2	1486.69	1.17304	26.3188	0
	High	IKIVAPPERK	2	12	3	unk		0	1952310916	2.61933	3	1150.73	0.0488911	23.9964	2
	High	TTGIVLDSGDGVSHTVPIYEGYALPHAILR	2	8	3	unk		0	1741776934	5.42332	3	3151.64	-0.443252	53.1396	0
	High	DSYVGDEAQSKR	4	10	3	unk		0	1.39343e+09	2.95854	3	1354.63	1.27298	20.1054	1
	High	HQGVMVGMGQK	3	11	3	unk		0	1308901409	3.43418	3	1171.57	0.137761	23.525	0
	High	EITSLAPSTMK	1	7	2	unk		0	1025934368	2.40071	2	1177.61	0.179761	33.354	0
	High	QEYDESGPGIVHRK	2	15	3	unk		0	1010729833	3.72093	2	1614.78	-2.62375	23.0451	1
	High	GYSFTTTAEREIVR	2	6	3	unk		0	698033124	3.20622	2	1629.83	2.24473	38.5459	1
	High	GYSFTTTAER	6	6	3	unk		0	543253420	2.69374	2	1132.53	1.45758	30.3524	0
	High	LDLAGRDLTDYLMK	4	10	3	unk		0	530624322	2.90382	3	1623.84	2.03482	51.3008	1
	High	DLYANTVLSGGTTMYPGIADR	3	9	3	unk		0	493976432	5.07165	2	2215.07	-0.191246	51.9364	0
	High	KDLYANTVLSGGTTMYPGIADR	1	9	3	unk		0	309524158	6.17553	3	2343.17	1.92367	45.4209	1
	High	DSYVGDEAQSK	1	10	3	unk		0	260585252	2.80111	2	1198.52	1.51365	20.8554	0
	High	cDVDIRKDLYANTVLSGGTTMYPGIADR	1	9	3	unk	C1(Carbamidomethyl)	0	245963622	5.95593	3	3101.52	5.37971	50.2047	2
	High	cPEALFQPSFLGMESSGIHETTYNSIMK	1	5	2	unk	C1(Carbamidomethyl)	0	136008453	5.05971	3	3174.46	1.92892	57.5722	0
	High	MQKEITSLAPSTMK	1	7	2	unk		0	103393434	3.59143	2	1564.81	1.0201	32.8827	1
	High	EKLcYVALDFEQEMQTAASSSSLEK	1	5	2	unk	C4(Carbamidomethyl)	0	82737851	2.87092	3	2864.33	-0.914309	43.3938	1
unk	{Pfam: Actin [PF00022.14, score=534.1]} {Human: ACTB, actin, beta [Source:HGNC Symbol;Acc:132], e=0.0} - [RNA1310_19151_2]	234.213	40.18	17	1	20	72	9.67098e+09	560	61.6456	6.87354
	A2	Sequence	# PSMs	# Proteins	# Protein Groups	Protein Group Accessions	Modifications	ΔCn	Area	XCorr	Charge	MH+ [Da]	ΔM [ppm]	RT [min]	# Missed Cleavages
	High	AVFPSIVGRPR	4	11	3	unk		0	15863937184	2.86675	3	1198.71	0.559043	36.4333	0
	High	VAPEEHPVLLTEAPLNPK	14	11	3	unk		0	8390996608	5.06544	2	1954.07	0.936753	40.7356	0
	High	SYELPDGQVITIGNER	8	9	3	unk		0	4758014232	3.19603	2	1790.89	0.899543	48.1923	0
	High	LcYVALDFEQEMQTAASSSSLEK	2	5	2	unk	C2(Carbamidomethyl)	0	3158901889	3.6854	3	2607.2	1.1012	60.0112	0
	High	IWHHTFYNELR	8	11	3	unk		0	2479714894	2.87395	3	1515.75	0.999003	34.3754	0
	High	QEYDESGPGIVHR	3	15	3	unk		0	2304608465	4.11396	2	1486.69	1.17304	26.3188	0
	High	IKIVAPPERK	2	12	3	unk		0	1952310916	2.61933	3	1150.73	0.0488911	23.9964	2
	High	TTGIVLDSGDGVSHTVPIYEGYALPHAILR	2	8	3	unk		0	1741776934	5.42332	3	3151.64	-0.443252	53.1396	0
	High	DSYVGDEAQSKR	4	10	3	unk		0	1.39343e+09	2.95854	3	1354.63	1.27298	20.1054	1
	High	HQGVMVGMGQK	3	11	3	unk		0	1308901409	3.43418	3	1171.57	0.137761	23.525	0
	High	EITALAPSTMK	1	4	1	unk		0	1017248058	2.57636	2	1161.62	1.26491	34.2919	0
	High	QEYDESGPGIVHRK	2	15	3	unk		0	1010729833	3.72093	2	1614.78	-2.62375	23.0451	1
	High	GYSFTTTAEREIVR	2	6	3	unk		0	698033124	3.20622	2	1629.83	2.24473	38.5459	1
	High	GYSFTTTAER	6	6	3	unk		0	543253420	2.69374	2	1132.53	1.45758	30.3524	0
	High	LDLAGRDLTDYLMK	4	10	3	unk		0	530624322	2.90382	3	1623.84	2.03482	51.3008	1
	High	DLYANTVLSGGTTMYPGIADR	3	9	3	unk		0	493976432	5.07165	2	2215.07	-0.191246	51.9364	0
	High	KDLYANTVLSGGTTMYPGIADR	1	9	3	unk		0	309524158	6.17553	3	2343.17	1.92367	45.4209	1
	High	DSYVGDEAQSK	1	10	3	unk		0	260585252	2.80111	2	1198.52	1.51365	20.8554	0
	High	cDVDIRKDLYANTVLSGGTTMYPGIADR	1	9	3	unk	C1(Carbamidomethyl)	0	245963622	5.95593	3	3101.52	5.37971	50.2047	2
	High	EKLcYVALDFEQEMQTAASSSSLEK	1	5	2	unk	C4(Carbamidomethyl)	0	82737851	2.87092	3	2864.33	-0.914309	43.3938	1
unk	{Pfam: Tubulin/FtsZ family, GTPase domain [PF00091.20, score=232.1]} {Human: TUBA3C, tubulin, alpha 3c [Source:HGNC Symbol;Acc:12408], e=0.0} - [RNA1310_10339.1_3]	234.083	29.03	18	4	19	65	4.40094e+09	782	87.0134	6.75635
	A2	Sequence	# PSMs	# Proteins	# Protein Groups	Protein Group Accessions	Modifications	ΔCn	Area	XCorr	Charge	MH+ [Da]	ΔM [ppm]	RT [min]	# Missed Cleavages
	High	VGINYQPPTVVPGGDLAK	5	5	3	unk		0	4.62582e+09	4.18373	3	1824.99	1.26895	44.2202	0
	High	NLDIERPTYTNLNR	3	8	3	unk		0	4562272541	2.89469	2	1718.88	0.879187	36.0431	0
	High	DVNAAIATIK	3	5	3	unk		0	4014729184	2.8539	2	1015.58	1.68608	35.6053	0
	High	LIGQIVSSITASLR	8	6	3	unk		0	3456489812	3.52778	2	1457.87	0.856966	62.5124	0
	High	AVFVDLEPTVIDEVR	5	6	1	unk		0	3160353770	3.44555	2	1701.91	1.54154	54.6891	0
	High	TIQFVDWcPTGFK	1	5	3	unk	C8(Carbamidomethyl)	0	2556628144	2.62019	2	1598.77	0.772417	53.7571	0
	High	QLFHPEQLITGKEDAANNYAR	7	7	2	unk		0	1632652068	6.98684	3	2415.21	1.51339	41.1375	1
	High	IHFPLATYAPVISAEK	11	6	4	unk		0	1404589870	3.82426	2	1756.97	1.5303	50.1947	0
	High	RNLDIERPTYTNLNR	2	7	3	unk		0	9.40823e+08	2.74615	3	1874.98	-0.625349	32.3065	1
	High	QLFHPEQLITGK	5	7	2	unk		0	767958970	3.3982	2	1410.77	-1.16591	42.7592	0
	High	FDGALNVDLTEFQTNLVPYPR	2	9	4	unk		0	678749363	4.9461	2	2409.21	1.49613	61.9415	0
	High	ALcMLSNTTAIAEAWAR	2	4	1	unk	C3(Carbamidomethyl)	0	3.36435e+08	3.43816	2	1878.92	2.16966	58.0876	0
	High	TIGGGDDSFNTFFSETGAGK	1	3	1	unk		0	316961935	3.99309	2	2007.88	-6.9443	50.6646	0
	High	RTIQFVDWcPTGFK	2	5	3	unk	C9(Carbamidomethyl)	0	1.89042e+08	4.1521	2	1754.87	0.0515719	48.2384	1
	High	TIQFVDWcPTGFKVGInYQPPTVVPGGDLAK	1	4	3	unk	C8(Carbamidomethyl); N17(Deamidated)	0	125623230	3.83871	3	3405.75	7.71669	60.3257	1
	High	AVFVDLEPTVIDEVRTGTYR	1	4	1	unk		0	117795380	3.98717	3	2280.19	-0.0953866	54.5036	1
	High	GDVVPKDVNAAIATIK	1	5	3	unk		0	103440866	4.57944	3	1610.91	1.6278	43.5978	1
	High	LDHKFDLMYAK	2	12	3	unk		0	102748092	2.68941	3	1380.7	1.76964	35.0997	1
	High	QLFHPEQLITGKEDAAnNYAR	1	7	2	unk	N17(Deamidated)	0	0	4.79844	3	2416.2	6.35985	42.0657	1
	High	AYHEQLSVAEITnATFEPANQMVK	1	4	3	unk	N13(Deamidated)	0	0	3.31217	3	2692.31	7.5173	50.1971	0
	High	ALcMLSnTTAIAEAWAR	1	4	1	unk	C3(Carbamidomethyl); N7(Deamidated)	0	0	3.04646	2	1879.91	3.39844	57.8892	0
unk	{Pfam: Myosin tail [PF01576.14, score=753.4]} {Human: MYH3, myosin, heavy chain 3, skeletal muscle, embryonic [Source:HGNC Symbol;Acc:7573], e=1e-111} - [RNA1310_5147.2_2]	221.435	46.45	6	37	44	62	8.35844e+08	1042	117.903	5.93506
	A2	Sequence	# PSMs	# Proteins	# Protein Groups	Protein Group Accessions	Modifications	ΔCn	Area	XCorr	Charge	MH+ [Da]	ΔM [ppm]	RT [min]	# Missed Cleavages
	High	VAHEYETQAATLSK	3	4	1	unk		0	1031518752	5.05614	2	1547.78	4.89359	25.6039	0
	High	ITELEDISERER	2	7	2	unk		0	786811306	3.07147	3	1489.75	1.05243	32.7882	1
	High	LQTENVDLQR	2	4	1	unk		0	689201112	2.75107	2	1215.63	0.718383	27.6504	0
	High	LNADLASLK	1	2	1	unk		0	678389156	2.79608	2	944.542	1.24257	34.8579	0
	High	VRDLEAELDQEQR	2	6	2	unk		0	549487240	4.06438	2	1600.79	-0.363266	33.0991	1
	High	KYEALAADLEGQIDNLGR	3	2	1	unk		0	4.28682e+08	5.28065	2	1976	-2.02387	52.4926	1
	High	LEEAEAFATR	1	8	2	unk		0	414103154	2.79993	2	1136.56	0.95241	31.6815	0
	High	QAESTVNQLTIR	1	2	1	unk		0	392050376	3.02286	2	1359.72	0.436045	32.3112	0
	High	YQQTTQALASLKTELEAK	3	2	1	unk		0	382405230	4.59042	3	2023.07	-0.497281	45.295	1
	High	VHELETYLEEERR	1	2	1	unk		0	374402442	2.99519	3	1702.85	6.50015	34.5308	1
	High	DSLASSLRDAEEALRELEQK	2	2	1	unk		0	357552692	4.43202	3	2260.14	1.44695	64.0973	2
	High	YTVTITELTGELENANK	3	4	1	unk		0	299666815	4.42969	2	1895.96	1.4983	55.2922	0
	High	LNEKEAELESLRK	1	2	1	unk		0	292460832	3.36136	3	1558.84	-0.30698	27.6089	2
	High	YEEESEAAGNLR	1	2	1	unk		0	287728298	3.03574	2	1367.61	0.838549	25.8347	0
	High	DLENANSQLESLEQTVK	2	6	1	unk		0	287603365	5.13062	2	1917.94	0.784497	48.9917	0
	High	RLEAEAAAAQAEIDDAHNGR	1	2	1	unk		0	272720198	5.34737	4	2108.01	0.562989	34.255	1
	High	ASFESKYESAETQLTR	2	4	1	unk		0	239512788	3.80422	2	1846.89	1.82368	35.9931	1
	High	YESAETQLTR	1	4	1	unk		0	2.1559e+08	2.76837	2	1197.58	1.11394	25.4683	0
	High	LADELRLEQENYK	1	2	1	unk		0	181823888	2.70512	2	1620.82	0.126075	34.7534	1
	High	LRSQNDELTAQSR	2	4	1	unk		0	166633304	3.40105	3	1517.77	1.55216	20.9514	1
	High	KQLEVEIR	2	7	2	unk		0	1.49676e+08	2.74856	2	1014.59	0.676099	26.7009	1
	High	LEAEAAAAQAEIDDAHNGR	2	2	1	unk		0	147747564	4.3807	3	1951.92	2.60833	34.359	0
	High	MNMELQDLLDKTQLK	1	6	2	unk		0	133524631	4.02242	3	1819.93	0.918766	52.8589	1
	High	AKSSLQSQVDDLKK	1	2	1	unk		0	123382748	2.64746	3	1546.85	5.02389	26.6713	2
	High	ELQGDIDALQAANQELASR	1	2	1	unk		0	122505090	3.00991	3	2042.02	0.74551	49.2337	0
	High	AHDATQSNLAAcEK	1	2	1	unk	C12(Carbamidomethyl)	0	1.17461e+08	2.71779	3	1515.69	1.33402	19.2849	0
	High	VHELETYLEEER	1	2	1	unk		0	111930756	3.2375	2	1546.74	-0.697606	37.105	0
	High	KAQQQIEEAEHR	1	6	2	unk		0	1.04773e+08	3.48372	3	1466.74	2.22118	18.4422	1
	High	DLENANSQLESLEQTVKK	1	6	1	unk		0	103150428	4.33098	3	2046.03	-2.10479	45.2756	1
	High	AAEAEAAEATGR	1	2	1	unk		0	96793256	2.93717	2	1146.54	1.90816	19.7866	0
	High	YTVTITELTGELENANKQK	1	4	1	unk		0	8.83443e+07	4.51128	3	2152.12	3.73107	52.233	1
	High	TIEELHVTITEIESK	1	2	1	unk		0	87854686	4.32968	3	1741.92	-0.550375	46.6051	0
	High	AAAQGELDEAR	1	2	1	unk		0	8.77386e+07	2.62288	2	1130.54	0.896942	21.7873	0
	High	QIEESEEISAIAMTK	1	2	1	unk		0	77469886	3.07815	2	1678.82	1.81831	43.0837	0
	High	KKYEALAADLEGQIDNLGR	1	2	1	unk		0	76804132	3.33786	3	2104.1	-1.58763	47.7443	2
	High	LNEKEAELESLR	1	2	1	unk		0	5.47465e+07	2.91729	3	1430.75	-0.420275	32.1737	1
	High	AKQAESTVNQLTIR	1	2	1	unk		0	51044456	3.88516	2	1558.86	0.373979	28.0269	1
	High	IKELEDLLEMER	1	6	1	unk		0	44498346	3.42005	2	1517.79	3.7472	49.5958	1
	High	LGDLQAQMQSLSNDKR	1	2	1	unk		0	28785907	3.18977	2	1803.9	1.44423	38.3948	1
	High	RAHDATQSNLAAcEK	1	2	1	unk	C13(Carbamidomethyl)	0	2.84748e+07	4.41059	3	1671.79	0.743967	17.8138	1
	High	AHDATQSNLAAcEKR	1	2	1	unk	C12(Carbamidomethyl)	0	11750989	2.74322	3	1671.79	2.71544	18.7789	1
	High	cDELSSEnSSLSSTNQGLQADNAK	1	2	1	unk	C1(Carbamidomethyl); N8(Deamidated)	0	0	4.19669	2	2556.12	8.62664	32.5479	0
	High	RMNMELQDLLDKTQLK	1	6	2	unk		0	0	3.02562	3	1976.03	-1.4009	48.48	2
	High	SNLLIEIDNLASQVDQAMK	2	4	1	unk		0	0	5.74189	2	2102.08	-0.125522	66.6334	0
unk	{Pfam: Tubulin/FtsZ family, GTPase domain [PF00091.20, score=237.9]} {Human: TUBB2C, tubulin, beta 2C [Source:HGNC Symbol;Acc:20771], e=0.0} - [RNA1310_15130.1_3]	206.209	33.9	17	0	20	58	4813768500	646	72.783	5.71924
	A2	Sequence	# PSMs	# Proteins	# Protein Groups	Protein Group Accessions	Modifications	ΔCn	Area	XCorr	Charge	MH+ [Da]	ΔM [ppm]	RT [min]	# Missed Cleavages
	High	GHYTEGAELVDSVLDVVRK	6	8	3	unk		0	6219475324	6.16271	2	2087.08	-0.41971	56.0199	1
	High	INVYYNEATGGK	2	6	3	unk		0	4873538184	3.08829	2	1328.65	1.17751	31.6673	0
	High	FWEVISDEHGIDPTGTYHGDSDLQLER	2	16	4	unk		0	3348291992	6.9072	3	3116.42	0.310684	49.3165	0
	High	YLTVAAIFR	6	17	2	unk		0	3196937682	2.64743	2	1053.61	2.31448	52.2621	0
	High	GHYTEGAELVDSVLDVVR	4	8	3	unk		0	3048018384	5.01807	3	1958.98	1.29039	59.6586	0
	High	IMNTFSVVPSPK	1	10	4	unk		0	2113656203	2.70925	2	1319.71	1.72343	41.5148	0
	High	LAVNMVPFPR	4	13	3	unk		0	1760496522	3.04105	2	1143.64	2.08549	47.0368	0
	High	AVLVDLEPGTMDSVR	3	7	3	unk		0	1452738192	3.66609	2	1601.82	2.01314	45.9258	0
	High	VSEQFTAMFR	2	10	2	unk		0	1.22343e+09	3.01906	2	1215.58	0.467473	44.997	0
	High	FPGQLNADLRK	4	19	4	unk		0	1057441634	3.21248	3	1258.69	0.581854	32.4758	1
	High	EVDEQMLNVQNK	2	7	2	unk		0	968065450	2.79316	2	1446.69	2.18511	32.6822	0
	High	LTTPTYGDLNHLVSATMSGVTTcLR	2	4	4	unk	C23(Carbamidomethyl)	0	953252960	4.32004	3	2708.34	2.40237	62.3417	0
	High	INVYYNEATGGKYVPR	2	6	3	unk		0	943850512	4.46495	2	1843.94	1.38595	36.2281	1
	High	EAEScDcLQGFQLTHSLGGGTGSGMGTLLISK	1	6	4	unk	C5(Carbamidomethyl); C7(Carbamidomethyl)	0	823312760	7.31409	3	3311.53	-0.913832	53.5856	0
	High	TAVcDIPPR	9	22	3	unk	C4(Carbamidomethyl)	0	747128737	2.68816	2	1028.52	1.24663	27.7218	0
	High	KLAVNMVPFPR	3	13	3	unk		0	4.33071e+08	3.57025	2	1271.73	1.10809	42.6329	1
	High	IREEYPDRIMNTFSVVPSPK	1	9	4	unk		0	275072850	3.29322	3	2378.21	-3.31951	45.1329	2
	High	IREEYPDR	1	22	5	unk		0	1.92638e+08	2.49784	2	1077.53	1.4773	20.1631	1
	High	AVLVDLEPGTmDSVR	1	7	3	unk	M11(Oxidation)	0	63259939	2.68343	2	1617.82	0.458234	41.6602	0
	High	TLKLTTPTYGDLNHLVSATMSGVTTcLR	1	4	4	unk	C26(Carbamidomethyl)	0	43642010	5.50632	3	3050.56	-1.90032	61.4363	1
	High	VSEQFTAMFRR	1	10	2	unk		0	4.34956e+07	2.62855	3	1371.68	-1.92048	39.7109	1
unk	{Pfam: Myosin tail [PF01576.14, score=685.6]} {Human: AC069023.1, macrophage mannose receptor 1 precursor [Source:RefSeq peptide;Acc:NP_002429], e=1e-156} - [RNA1310_205.1_1]	205.656	10.42	4	2	33	51	1512651631	2850	323.309	7.66455
	A2	Sequence	# PSMs	# Proteins	# Protein Groups	Protein Group Accessions	Modifications	ΔCn	Area	XCorr	Charge	MH+ [Da]	ΔM [ppm]	RT [min]	# Missed Cleavages
	High	AQLEEARDQTEAVRR	1	7	3	unk		0	1727456686	2.68361	3	1771.91	1.65053	23.5604	2
	High	LQAELEDATVDLER	2	7	2	unk		0	1561346394	3.3489	2	1601.81	2.44746	43.6194	0
	High	YQSAQSDLESTQR	2	5	1	unk		0	1249151813	3.22019	2	1512.69	1.46655	25.4095	0
	High	AQLEEARDQTEAVR	1	9	4	unk		0	924352228	2.81701	3	1615.8	0.251822	24.5584	1
	High	QVEEAEEIAAINLAK	2	3	3	unk		0	795968460	4.45143	2	1627.85	-0.389646	45.0385	0
	High	SLADEIHDLTEQLGEGGR	2	4	2	unk		0	574996222	4.12372	3	1939.94	3.3514	61.3516	0
	High	LAEKEEEFESTRK	2	8	3	unk		0	533138640	3.83471	3	1595.79	0.810457	21.7978	2
	High	VQELEAELDQEQRR	2	2	2	unk		0	531470856	3.24482	3	1742.87	-0.522924	33.3552	1
	High	NFDKTLAEWQQK	1	6	2	unk		0	514103630	3.93786	2	1507.75	-0.213292	37.9522	1
	High	VQHDLEESEERAEVAEQSLTK	1	3	2	unk		0	508442135	4.64696	3	2427.17	2.70554	38.4552	1
	High	KVQHDLEESEERAEVAEQSLTK	3	3	2	unk		0	504605072	7.72783	4	2555.26	-1.35239	37.251	2
	High	LLEAQDEMESAK	1	6	2	unk		0	486643210	3.08309	2	1363.64	1.69168	31.1213	0
	High	VGELSASNASLTATKR	2	4	2	unk		0	424753056	5.10776	3	1604.86	0.88929	27.7607	1
	High	KLEQDINELEVALDNANR	3	4	2	unk		0	400730116	4.83194	3	2084.07	1.57308	52.9143	1
	High	NRLQAELEDATVDLER	1	6	1	unk		0	3.78549e+08	4.63791	3	1871.95	-0.0360062	47.8919	1
	High	LAEKEEEFESTR	4	8	3	unk		0	3.35051e+08	3.35167	2	1467.7	1.05622	24.706	1
	High	LKELSFASEEER	1	5	4	unk		0	3.14114e+08	3.52884	2	1437.72	0.524871	33.0126	1
	High	ELSFASEEER	1	5	4	unk		0	303494679	2.4294	2	1196.54	-0.216534	32.292	0
	High	LKELSFASEEERKNQAK	1	4	3	unk		0	302267506	3.49608	3	2007.05	1.75931	27.2701	3
	High	MADELRAEQEHALQAEK	1	4	2	unk		0	298473948	6.11953	3	1968.95	3.51346	31.546	1
	High	VQELEAELDQEQR	2	2	2	unk		0	298344100	3.56907	2	1586.77	3.19407	35.8069	0
	High	KLEADINAMQADLDEQHNEVR	2	4	2	unk		0	217372106	7.67642	3	2439.16	0.706907	40.8785	1
	High	LKAQLEEARDQTEAVRR	1	7	3	unk		0	165720709	2.762	3	2013.09	0.804221	26.9184	3
	High	LDASEGNALKGGKR	1	4	2	unk		0	1.33264e+08	3.26764	3	1415.76	1.35462	21.2323	2
	High	RRLEMEKEELQAALEEAEAALEQEEAK	2	5	3	unk		0	1.31227e+08	7.55136	4	3143.55	-0.636673	61.2928	3
	High	VGELSASNASLTATK	1	4	2	unk		0	122889332	3.13025	2	1448.77	7.17681	31.3425	0
	High	RLAEKEEEFESTR	1	8	3	unk		0	116780495	3.68772	3	1623.8	0.692676	23.4152	2
	High	LKAQLEEAR	1	9	4	unk		0	99392088	2.74084	3	1057.6	-1.34676	21.9022	1
	High	RLEMEKEELQAALEEAEAALEQEEAK	1	5	3	unk		0	58337789	6.66134	3	2987.45	-0.609254	64.1237	2
	High	ELSFASEEERKNQAK	1	4	3	unk		0	56061625	3.43037	2	1765.87	1.74423	26.001	2
	High	RLAEKEEEFESTRK	1	8	3	unk		0	3.12977e+07	3.50308	3	1751.89	-0.228558	21.3538	3
	High	KAAESERTEAADRVGELSASNASLTATKR	1	4	2	unk		0	0	5.21506	5	3019.55	2.25106	31.3701	4
	High	nRLQAELEDATVDLER	1	6	1	unk	N1(Deamidated)	0	0	2.75806	2	1872.94	8.0817	47.925	1
	High	KKLEQDINELEVALDNANR	1	4	2	unk		0	0	5.43286	3	2212.17	3.77233	48.1209	2
unk	{Pfam: Myosin tail [PF01576.14, score=1087.6]} {Human: MYH6, myosin, heavy chain 6, cardiac muscle, alpha [Source:HGNC Symbol;Acc:7576], e=0.0} - [RNA1310_1388_1]	193.307	17.61	1	2	32	48	1308995450	1624	186.106	5.93506
	A2	Sequence	# PSMs	# Proteins	# Protein Groups	Protein Group Accessions	Modifications	ΔCn	Area	XCorr	Charge	MH+ [Da]	ΔM [ppm]	RT [min]	# Missed Cleavages
	High	TALSIIQR	2	4	3	unk		0	1610738240	2.48264	2	901.547	0.717072	34.5675	0
	High	TSILASQLEK	2	1	1	unk		0	1161059102	2.75408	2	1089.62	0.986738	34.5996	0
	High	ELEEQNVTLLQQK	1	4	3	unk		0	1155189008	2.93572	2	1571.83	0.680469	37.0971	0
	High	NLHSTSPNFIR	1	3	2	unk		0	969315916	2.8664	3	1285.67	0.899864	27.9406	0
	High	AQLEEARDQTEAVR	1	9	4	unk		0	924352228	2.81701	3	1615.8	0.251822	24.5584	1
	High	NLNADLDQLREQLEEEQEAK	3	2	2	unk		0	891362472	4.33969	3	2385.16	1.57646	53.2114	1
	High	LLDEEDAANELEGVK	2	4	3	unk		0	837838189	3.1918	2	1644.8	1.14547	43.5339	0
	High	QVEEAEEIAAINLAK	2	3	3	unk		0	795968460	4.45143	2	1627.85	-0.389646	45.0385	0
	High	KKQQDAVNELSEQVDQLQK	2	2	2	unk		0	784913480	7.20462	2	2228.15	0.260327	38.5112	2
	High	LLDEEDAANELEGVKK	5	4	3	unk		0	654498648	4.35128	3	1772.89	1.05552	39.5083	1
	High	QIGDLQSQK	1	3	3	unk		0	517975545	2.47485	2	1016.54	1.2763	22.3986	0
	High	LKKELEEQNVTLLQQK	1	4	3	unk		0	448983284	3.66796	3	1941.11	2.4502	32.4595	2
	High	NLNADLDQLREQLEEEQEAKSDLQR	2	2	2	unk		0	440130174	6.56906	3	2984.45	-1.50623	52.3114	2
	High	LYDNHLGK	1	6	3	unk		0	403482065	2.68044	3	959.495	-0.0217086	21.2305	0
	High	AHEETIKQTQEALAAEEEKVK	2	4	3	unk		0	359939256	6.73029	4	2382.22	3.34886	36.3568	2
	High	LKELSFASEEER	1	5	4	unk		0	3.14114e+08	3.52884	2	1437.72	0.524871	33.0126	1
	High	ELSFASEEER	1	5	4	unk		0	303494679	2.4294	2	1196.54	-0.216534	32.292	0
	High	SPNFGKPKPPKPGK	1	6	3	unk		0	2.46256e+08	2.95946	3	1478.85	2.2992	20.8988	0
	High	KAHEETIKQTQEALAAEEEKVK	1	4	3	unk		0	243115950	6.8634	4	2510.33	6.87391	34.0462	3
	High	NKLYDNHLGK	1	6	3	unk		0	1.68037e+08	2.92391	3	1201.63	0.300424	21.7256	1
	High	LLDEEDAANELEGVKKK	1	4	3	unk		0	141109658	3.93734	3	1901	4.90181	36.8299	2
	High	KQQDAVNELSEQVDQLQK	1	3	2	unk		0	138127436	4.32194	3	2100.06	1.25763	42.3502	1
	High	RRLEMEKEELQAALEEAEAALEQEEAK	2	5	3	unk		0	1.31227e+08	7.55136	4	3143.55	-0.636673	61.2928	3
	High	AGVLAELEDMRDEK	2	2	2	unk		0	124511604	3.9694	3	1575.77	1.66836	45.89	1
	High	MTQETVDDLER	1	4	3	unk		0	1.05535e+08	3.0906	2	1336.61	0.210165	31.1405	0
	High	QTQEALAAEEEKVK	1	4	3	unk		0	103795960	3.17388	3	1573.81	2.78376	27.2594	1
	High	LKAQLEEAR	1	9	4	unk		0	99392088	2.74084	3	1057.6	-1.34676	21.9022	1
	High	QQDAVNELSEQVDQLQK	2	3	2	unk		0	84356152	4.40864	2	1971.96	1.40769	45.5167	0
	High	TSILASQLEKK	1	1	1	unk		0	76376400	3.35664	2	1217.71	0.582781	28.8375	1
	High	RLEMEKEELQAALEEAEAALEQEEAK	1	5	3	unk		0	58337789	6.66134	3	2987.45	-0.609254	64.1237	2
	High	GGGMQTISATHR	1	3	2	unk		0	0	2.78512	2	1215.59	0.561431	21.7139	0
	High	EMEDnVLQHEQMVQQLR	1	3	2	unk	N5(Deamidated)	0	0	4.0741	3	2128	7.18237	40.9968	0
unk	{Pfam: Tubulin/FtsZ family, GTPase domain [PF00091.20, score=235.4]} {Human: TUBB2C, tubulin, beta 2C [Source:HGNC Symbol;Acc:20771], e=0.0} - [RNA1310_21825_3]	176.997	33.33	24	5	18	57	2.91008e+09	513	57.5039	5.23682
	A2	Sequence	# PSMs	# Proteins	# Protein Groups	Protein Group Accessions	Modifications	ΔCn	Area	XCorr	Charge	MH+ [Da]	ΔM [ppm]	RT [min]	# Missed Cleavages
	High	NSSYFVEWIPNNVK	2	13	1	unk		0	3419631792	2.89276	2	1696.83	-0.327811	53.0066	0
	High	YLTVAAIFR	6	17	2	unk		0	3196937682	2.64743	2	1053.61	2.31448	52.2621	0
	High	IMNTFSVVPSPK	1	10	4	unk		0	2113656203	2.70925	2	1319.71	1.72343	41.5148	0
	High	LHFFMPGFAPLTSR	4	6	1	unk		0	1.77486e+09	3.99974	3	1620.84	1.50265	55.7982	0
	High	LAVNMVPFPR	4	13	3	unk		0	1760496522	3.04105	2	1143.64	2.08549	47.0368	0
	High	MSSTFIGNSTAIQELFKR	5	5	1	unk		0	1333460888	4.05749	3	2030.04	-0.480806	54.6015	1
	High	VSEQFTAMFR	2	10	2	unk		0	1.22343e+09	3.01906	2	1215.58	0.467473	44.997	0
	High	FPGQLNADLRK	4	19	4	unk		0	1057441634	3.21248	3	1258.69	0.581854	32.4758	1
	High	EVDEQMLNVQNK	2	7	2	unk		0	968065450	2.79316	2	1446.69	2.18511	32.6822	0
	High	LTTPTYGDLNHLVSATMSGVTTcLR	2	4	4	unk	C23(Carbamidomethyl)	0	953252960	4.32004	3	2708.34	2.40237	62.3417	0
	High	TAVcDIPPR	9	22	3	unk	C4(Carbamidomethyl)	0	747128737	2.68816	2	1028.52	1.24663	27.7218	0
	High	MSSTFIGNSTAIQELFK	1	5	1	unk		0	658278805	4.43228	2	1873.94	4.33117	59.5114	0
	High	ALTVPELTQQMFDAK	5	5	1	unk		0	624108980	2.59561	2	1691.87	1.21822	55.3102	0
	High	KLAVNMVPFPR	3	13	3	unk		0	4.33071e+08	3.57025	2	1271.73	1.10809	42.6329	1
	High	IREEYPDRIMNTFSVVPSPK	1	9	4	unk		0	275072850	3.29322	3	2378.21	-3.31951	45.1329	2
	High	IREEYPDR	1	22	5	unk		0	1.92638e+08	2.49784	2	1077.53	1.4773	20.1631	1
	High	LHFFmPGFAPLTSR	1	6	1	unk	M5(Oxidation)	0	106671596	2.84457	2	1636.83	1.54512	49.5882	0
	High	mSSTFIGNSTAIQELFKR	1	5	1	unk	M1(Oxidation)	0	66539672	4.91117	3	2046.03	-0.348397	53.2612	1
	High	TLKLTTPTYGDLNHLVSATMSGVTTcLR	1	4	4	unk	C26(Carbamidomethyl)	0	43642010	5.50632	3	3050.56	-1.90032	61.4363	1
	High	VSEQFTAMFRR	1	10	2	unk		0	4.34956e+07	2.62855	3	1371.68	-1.92048	39.7109	1
	High	MSSTFIGnSTAIQELFKR	1	5	1	unk	N8(Deamidated)	0	0	2.98716	3	2031.04	8.62139	54.5923	1
unk	{Pfam: Myosin tail [PF01576.14, score=590.0]} {Human: MYH6, myosin, heavy chain 6, cardiac muscle, alpha [Source:HGNC Symbol;Acc:7576], e=2e-91} - [RNA1310_10082_1]	176.346	30.09	2	14	29	48	1.48763e+09	791	89.9719	7.57666
	A2	Sequence	# PSMs	# Proteins	# Protein Groups	Protein Group Accessions	Modifications	ΔCn	Area	XCorr	Charge	MH+ [Da]	ΔM [ppm]	RT [min]	# Missed Cleavages
	High	SLADEIRDLTEQLGEGGR	4	3	1	unk		0	1781046149	4.01147	3	1958.98	1.55634	64.7079	1
	High	AQLEEARDQTEAVRR	1	7	3	unk		0	1727456686	2.68361	3	1771.91	1.65053	23.5604	2
	High	KLEQDINELEVALDSANR	2	3	1	unk		0	954372940	4.37332	3	2057.05	-0.762583	53.166	1
	High	AQLEEARDQTEAVR	1	9	4	unk		0	924352228	2.81701	3	1615.8	0.251822	24.5584	1
	High	QVEEAEEIAAINLAK	2	3	3	unk		0	795968460	4.45143	2	1627.85	-0.389646	45.0385	0
	High	IGELSASNASLSATKR	2	3	1	unk		0	730564756	4.65907	3	1604.86	2.71479	30.1406	1
	High	LADEVRVEQEHALHAEK	1	3	1	unk		0	666971811	4.71736	3	1974.01	1.65959	27.3026	1
	High	IAEKEEEFESTRK	2	8	3	unk		0	533138640	3.83471	3	1595.79	0.810457	21.7978	2
	High	VQHDLEESEERAEVAEQSLTK	1	3	2	unk		0	508442135	4.64696	3	2427.17	2.70554	38.4552	1
	High	KVQHDLEESEERAEVAEQSLTK	3	3	2	unk		0	504605072	7.72783	4	2555.26	-1.35239	37.251	2
	High	VRDLEGELDAEQR	2	3	1	unk		0	466053614	3.87637	2	1529.76	-0.140335	31.6521	1
	High	IGELSASNASLSATK	2	3	1	unk		0	424037664	2.72366	2	1448.76	2.54264	32.4219	0
	High	KLEADINAMRGDLDEQHNEAR	2	3	1	unk		0	3.53893e+08	6.36524	4	2425.16	1.06417	36.0379	2
	High	IAEKEEEFESTR	4	8	3	unk		0	3.35051e+08	3.35167	2	1467.7	1.05622	24.706	1
	High	EIQSQVEDEQRQR	1	3	1	unk		0	315056570	2.76637	3	1644.79	-0.406372	22.3263	1
	High	LKELSFASEEER	1	5	4	unk		0	3.14114e+08	3.52884	2	1437.72	0.524871	33.0126	1
	High	ELSFASEEER	1	5	4	unk		0	303494679	2.4294	2	1196.54	-0.216534	32.292	0
	High	LKELSFASEEERKNQAK	1	4	3	unk		0	302267506	3.49608	3	2007.05	1.75931	27.2701	3
	High	KLNMFTTELDELRTQLESAER	1	3	1	unk		0	2.94645e+08	3.1807	3	2524.28	2.74577	61.0437	2
	High	EIQSQVEDEQR	2	3	1	unk		0	2.25284e+08	2.85701	2	1360.64	2.32337	22.7213	0
	High	LKAQLEEARDQTEAVRR	1	7	3	unk		0	165720709	2.762	3	2013.09	0.804221	26.9184	3
	High	KKLEQDINELEVALDSANR	1	3	1	unk		0	1.37473e+08	4.42082	3	2185.15	2.10355	48.7282	2
	High	AMDSMAATVDAEAK	1	4	1	unk		0	124563051	3.40955	2	1410.63	1.14605	34.0116	0
	High	RIAEKEEEFESTR	1	8	3	unk		0	116780495	3.68772	3	1623.8	0.692676	23.4152	2
	High	LKAQLEEAR	1	9	4	unk		0	99392088	2.74084	3	1057.6	-1.34676	21.9022	1
	High	VRDLEGELDAEQRR	4	3	1	unk		0	74506648	3.75903	3	1685.86	2.26321	29.8648	2
	High	ELSFASEEERKNQAK	1	4	3	unk		0	56061625	3.43037	2	1765.87	1.74423	26.001	2
	High	KLNMFTTELDELR	1	3	1	unk		0	37810856	3.5939	2	1609.82	-0.615477	48.5628	1
	High	RIAEKEEEFESTRK	1	8	3	unk		0	3.12977e+07	3.50308	3	1751.89	-0.228558	21.3538	3
unk	{Pfam: Myosin tail [PF01576.14, score=398.3]} {Human: MYH2, myosin, heavy chain 2, skeletal muscle, adult [Source:HGNC Symbol;Acc:7572], e=5e-99} - [RNA1310_25178_2]	171.05	53.8	2	12	24	39	1.11177e+09	461	52.8865	5.49072
	A2	Sequence	# PSMs	# Proteins	# Protein Groups	Protein Group Accessions	Modifications	ΔCn	Area	XCorr	Charge	MH+ [Da]	ΔM [ppm]	RT [min]	# Missed Cleavages
	High	TLDGQLSDLQAR	2	1	1	unk		0	1272200920	3.49939	2	1316.68	0.322403	36.7865	0
	High	KLEEAEAQLGQLSK	2	1	1	unk		0	1117338770	5.1385	2	1543.83	0.789336	33.9478	1
	High	AKQQLTQQLEEARR	1	1	1	unk		0	945782276	4.07764	3	1698.92	-3.86561	26.3334	2
	High	NLNADLDQIREQLEEEQEAK	3	2	2	unk		0	891362472	4.33969	3	2385.16	1.57646	53.2114	1
	High	AELEDLHSQLEHVSK	2	1	1	unk		0	866047060	4.33224	2	1734.87	-0.0709653	36.337	0
	High	KKQQDAVNELSEQVDQLQK	2	2	2	unk		0	784913480	7.20462	2	2228.15	0.260327	38.5112	2
	High	SQFKAELEDLHSQLEHVSK	1	1	1	unk		0	740172206	5.4267	4	2225.12	0.768213	44.4898	1
	High	SKYESGGGGGGEEVEELKR	3	1	1	unk		0	7.18515e+08	6.44319	3	1967.93	0.922745	24.9841	2
	High	QIGDLQSQK	1	3	3	unk		0	517975545	2.47485	2	1016.54	1.2763	22.3986	0
	High	LLEAQDEMESAK	1	6	2	unk		0	486643210	3.08309	2	1363.64	1.69168	31.1213	0
	High	NLNADLDQIREQLEEEQEAKSDLQR	2	2	2	unk		0	440130174	6.56906	3	2984.45	-1.50623	52.3114	2
	High	MTQETVEDLER	2	1	1	unk		0	376760884	3.40785	2	1350.62	0.370236	33.0594	0
	High	AQSEAQQWR	2	2	2	unk		0	3.71478e+08	2.77084	2	1103.52	0.759331	22.1937	0
	High	AHEETIKQTQEALAAEEEKVK	2	4	3	unk		0	359939256	6.73029	4	2382.22	3.34886	36.3568	2
	High	IQELEEELETERQGR	2	1	1	unk		0	342665848	2.53935	2	1858.92	2.0523	36.5236	1
	High	QRQQVEAELEDVADKLEEQGGATVVQQELNK	1	2	1	unk		0	318752740	7.53289	4	3481.73	-1.70012	57.6764	2
	High	QQLTQQLEEARR	2	1	1	unk		0	293989628	3.91035	3	1499.79	0.592647	28.0635	1
	High	KAHEETIKQTQEALAAEEEKVK	1	4	3	unk		0	243115950	6.8634	4	2510.33	6.87391	34.0462	3
	High	KQQDAVNELSEQVDQLQK	1	3	2	unk		0	138127436	4.32194	3	2100.06	1.25763	42.3502	1
	High	QTQEALAAEEEKVK	1	4	3	unk		0	103795960	3.17388	3	1573.81	2.78376	27.2594	1
	High	QQDAVNELSEQVDQLQK	2	3	2	unk		0	84356152	4.40864	2	1971.96	1.40769	45.5167	0
	High	QQLTQQLEEAR	1	1	1	unk		0	50078600	3.14824	2	1343.69	2.56793	31.9981	0
	High	SKYESGGGGGGEEVEELK	1	1	1	unk		0	0	4.93493	2	1811.83	2.24766	26.248	1
	High	EMEDnVLQHEQMVQQLR	1	3	2	unk	N5(Deamidated)	0	0	4.0741	3	2128	7.18237	40.9968	0
unk	{Pfam: Tubulin/FtsZ family, GTPase domain [PF00091.20, score=202.3]} {Human: TUBB2C, tubulin, beta 2C [Source:HGNC Symbol;Acc:20771], e=1e-117} - [RNA1310_60417_1]	170.198	82.08	7	2	13	37	6163151304	212	22.9462	5.09717
	A2	Sequence	# PSMs	# Proteins	# Protein Groups	Protein Group Accessions	Modifications	ΔCn	Area	XCorr	Charge	MH+ [Da]	ΔM [ppm]	RT [min]	# Missed Cleavages
	High	SGPFGQIFRPDNFVFGQSGAGNNWAK	6	7	1	unk		0	7396440404	7.76796	3	2798.35	0.533728	57.8002	0
	High	GHYTEGAELVDSVLDVVRK	6	8	3	unk		0	6219475324	6.16271	2	2087.08	-0.41971	56.0199	1
	High	INVYYNEATGGK	2	6	3	unk		0	4873538184	3.08829	2	1328.65	1.17751	31.6673	0
	High	FWEVISDEHGIDPTGTYHGDSDLQLER	2	16	4	unk		0	3348291992	6.9072	3	3116.42	0.310684	49.3165	0
	High	GHYTEGAELVDSVLDVVR	4	8	3	unk		0	3048018384	5.01807	3	1958.98	1.29039	59.6586	0
	High	IMNTFSVVPSPK	1	10	4	unk		0	2113656203	2.70925	2	1319.71	1.72343	41.5148	0
	High	AVLVDLEPGTMDSVR	3	7	3	unk		0	1452738192	3.66609	2	1601.82	2.01314	45.9258	0
	High	EIVHLQAGQcGNQIGAK	2	5	2	unk	C10(Carbamidomethyl)	0	1194364762	4.92508	2	1822.92	0.119589	31.0045	0
	High	INVYYNEATGGKYVPR	2	6	3	unk		0	943850512	4.46495	2	1843.94	1.38595	36.2281	1
	High	EAEScDcLQGFQLTHSLGGGTGSGMGTLLISK	1	6	4	unk	C5(Carbamidomethyl); C7(Carbamidomethyl)	0	823312760	7.31409	3	3311.53	-0.913832	53.5856	0
	High	MREIVHLQAGQcGNQIGAK	2	3	1	unk	C12(Carbamidomethyl)	0	698779809	4.40474	3	2110.08	5.90224	31.4878	1
	High	SGPFGQIFRPDNFVFGQSGAGnNWAK	2	7	1	unk	N22(Deamidated)	0	572632872	5.37207	3	2799.33	0.0076807	58.6041	0
	High	IREEYPDRIMNTFSVVPSPK	1	9	4	unk		0	275072850	3.29322	3	2378.21	-3.31951	45.1329	2
	High	mREIVHLQAGQcGNQIGAK	1	3	1	unk	M1(Oxidation); C12(Carbamidomethyl)	0	274908519	3.96722	3	2126.07	3.05344	31.4903	1
	High	IREEYPDR	1	22	5	unk		0	1.92638e+08	2.49784	2	1077.53	1.4773	20.1631	1
	High	AVLVDLEPGTmDSVR	1	7	3	unk	M11(Oxidation)	0	63259939	2.68343	2	1617.82	0.458234	41.6602	0
unk	{Pfam: Tubulin/FtsZ family, GTPase domain [PF00091.20, score=234.8]} {Human: TUBA3C, tubulin, alpha 3c [Source:HGNC Symbol;Acc:12408], e=0.0} - [RNA1310_35002.1_1]	167.069	37.54	7	1	10	44	4.07405e+09	349	38.438	5.60498
	A2	Sequence	# PSMs	# Proteins	# Protein Groups	Protein Group Accessions	Modifications	ΔCn	Area	XCorr	Charge	MH+ [Da]	ΔM [ppm]	RT [min]	# Missed Cleavages
	High	NLDIERPTYTNLNR	3	8	3	unk		0	4562272541	2.89469	2	1718.88	0.879187	36.0431	0
	High	AVFVDLEPTVVDEVR	3	3	2	unk		0	4203387648	3.69195	2	1687.89	0.773623	52.5722	0
	High	LIGQIVSSITASLR	8	6	3	unk		0	3456489812	3.52778	2	1457.87	0.856966	62.5124	0
	High	QLFHPEQLITGKEDAANNYAR	7	7	2	unk		0	1632652068	6.98684	3	2415.21	1.51339	41.1375	1
	High	IHFPLATYAPVISAEK	11	6	4	unk		0	1404589870	3.82426	2	1756.97	1.5303	50.1947	0
	High	RNLDIERPTYTNLNR	2	7	3	unk		0	9.40823e+08	2.74615	3	1874.98	-0.625349	32.3065	1
	High	QLFHPEQLITGK	5	7	2	unk		0	767958970	3.3982	2	1410.77	-1.16591	42.7592	0
	High	FDGALNVDLTEFQTNLVPYPR	2	9	4	unk		0	678749363	4.9461	2	2409.21	1.49613	61.9415	0
	High	AVFVDLEPTVVDEVRTGTYR	1	2	1	unk		0	241768540	4.27474	3	2266.18	2.01584	52.8287	1
	High	QLFHPEQLITGKEDAAnNYAR	1	7	2	unk	N17(Deamidated)	0	0	4.79844	3	2416.2	6.35985	42.0657	1
	High	AYHEQLSVAEITnATFEPANQMVK	1	4	3	unk	N13(Deamidated)	0	0	3.31217	3	2692.31	7.5173	50.1971	0
unk	{Pfam: Core histone H2A/H2B/H3/H4 [PF00125.19, score=56.5]} {Human: HIST1H4K, histone cluster 1, H4k [Source:HGNC Symbol;Acc:4784], e=1e-51} - [RNA1310_47191.2_3]	162.728	47.76	7	13	13	47	9985915904	134	14.611	11.1802
	A2	Sequence	# PSMs	# Proteins	# Protein Groups	Protein Group Accessions	Modifications	ΔCn	Area	XCorr	Charge	MH+ [Da]	ΔM [ppm]	RT [min]	# Missed Cleavages
	High	DNIQGITKPAIR	15	7	1	unk		0	16121840530	3.48211	3	1325.75	-0.165714	29.8446	0
	High	ISGLIYEETR	4	7	1	unk		0	8793494676	3.26444	2	1180.62	0.435524	36.3718	0
	High	DNIQGITKPAIRR	3	7	1	unk		0	5042412506	3.44849	2	1481.86	1.49805	27.093	1
	High	TVTAMDVVYALKR	6	7	1	unk		0	3183375460	3.79334	2	1466.8	0.835741	48.5446	1
	High	VFLENVIRDAVTYTEHAK	2	7	1	unk		0	2.66949e+09	4.89608	3	2105.11	1.26288	61.0668	1
	High	KTVTAMDVVYALKR	1	7	1	unk		0	1025816988	5.60129	3	1594.9	0.224863	44.0693	2
	High	TVTAMDVVYALK	2	7	1	unk		0	777164148	3.1507	2	1310.7	0.690804	52.8691	0
	High	DAVTYTEHAK	2	7	1	unk		0	437477638	2.9197	2	1134.54	1.21777	20.314	0
	High	RISGLIYEETR	1	7	1	unk		0	373473296	3.45147	2	1336.72	-0.928074	33.4442	1
	High	RKTVTAMDVVYALKR	3	7	1	unk		0	363335310	5.8344	4	1751	0.0315621	39.9761	3
	High	ISGLIYEETRAVLK	3	7	1	unk		0	314819072	3.92217	3	1591.91	3.39874	46.1064	1
	High	DAVTYTEHAKR	2	7	1	unk		0	2.7573e+08	3.14905	3	1290.65	1.37927	19.2824	1
	High	VLRDNIQGITKPAIR	1	7	1	unk		0	171751875	3.77628	3	1694.01	0.711746	32.7941	1
	High	TVTAmDVVYALKR	2	7	1	unk	M5(Oxidation)	0	90535105	3.6273	3	1482.8	1.81842	43.1967	1
unk	{Pfam: Tubulin C-terminal domain [PF03953.12, score=170.7]} {Human: TUBA1A, tubulin, alpha 1a [Source:HGNC Symbol;Acc:20766], e=0.0} - [RNA1310_29772_1]	151.116	41.29	12	0	14	46	4.40094e+09	402	45.6225	5.8335
	A2	Sequence	# PSMs	# Proteins	# Protein Groups	Protein Group Accessions	Modifications	ΔCn	Area	XCorr	Charge	MH+ [Da]	ΔM [ppm]	RT [min]	# Missed Cleavages
	High	VGINYQPPTVVPGGDLAK	5	5	3	unk		0	4.62582e+09	4.18373	3	1824.99	1.26895	44.2202	0
	High	NLDIERPTYTNLNR	3	8	3	unk		0	4562272541	2.89469	2	1718.88	0.879187	36.0431	0
	High	DVNAAIATIK	3	5	3	unk		0	4014729184	2.8539	2	1015.58	1.68608	35.6053	0
	High	LIGQIVSSITASLR	8	6	3	unk		0	3456489812	3.52778	2	1457.87	0.856966	62.5124	0
	High	TIQFVDWcPTGFK	1	5	3	unk	C8(Carbamidomethyl)	0	2556628144	2.62019	2	1598.77	0.772417	53.7571	0
	High	IHFPLATYAPVISAEK	11	6	4	unk		0	1404589870	3.82426	2	1756.97	1.5303	50.1947	0
	High	RNLDIERPTYTNLNR	2	7	3	unk		0	9.40823e+08	2.74615	3	1874.98	-0.625349	32.3065	1
	High	FDGALNVDLTEFQTNLVPYPR	2	9	4	unk		0	678749363	4.9461	2	2409.21	1.49613	61.9415	0
	High	AVcMLSNTTAIAEAWAR	3	6	2	unk	C3(Carbamidomethyl)	0	452299294	4.60246	2	1864.91	0.301139	54.8171	0
	High	RTIQFVDWcPTGFK	2	5	3	unk	C9(Carbamidomethyl)	0	1.89042e+08	4.1521	2	1754.87	0.0515719	48.2384	1
	High	TIQFVDWcPTGFKVGInYQPPTVVPGGDLAK	1	4	3	unk	C8(Carbamidomethyl); N17(Deamidated)	0	125623230	3.83871	3	3405.75	7.71669	60.3257	1
	High	GDVVPKDVNAAIATIK	1	5	3	unk		0	103440866	4.57944	3	1610.91	1.6278	43.5978	1
	High	LDHKFDLMYAK	2	12	3	unk		0	102748092	2.68941	3	1380.7	1.76964	35.0997	1
	High	AYHEQLSVAEITnATFEPANQMVK	1	4	3	unk	N13(Deamidated)	0	0	3.31217	3	2692.31	7.5173	50.1971	0
	High	AVcMLSnTTAIAEAWAR	1	6	2	unk	C3(Carbamidomethyl); N7(Deamidated)	0	0	2.95813	3	1865.9	8.69657	55.1948	0
unk	{Pfam: Tropomyosin [PF00261.15, score=287.2]} {Human: TPM3, tropomyosin 3 [Source:HGNC Symbol;Acc:12012], e=3e-64} - [RNA1310_23173_3]	137.335	40	16	18	21	38	1247077232	490	56.5881	5.40186
	A2	Sequence	# PSMs	# Proteins	# Protein Groups	Protein Group Accessions	Modifications	ΔCn	Area	XCorr	Charge	MH+ [Da]	ΔM [ppm]	RT [min]	# Missed Cleavages
	High	ILELEEELR	2	24	3	unk		0	1822594136	2.69875	2	1143.63	1.40217	44.1324	0
	High	LQSEVDRLEDDLLSEKER	1	9	1	unk		0	1000987521	4.19723	3	2174.1	0.907921	46.7521	2
	High	FIAEDADRKYDEAAR	2	9	2	unk		0	917650039	3.11504	2	1769.85	1.44458	27.398	2
	High	LLEEDLEQTESR	3	5	1	unk		0	8.79631e+08	3.37508	2	1461.71	0.851135	34.8655	0
	High	QLQINVDEAQDTLAAATTNLDETEKR	1	3	1	unk		0	839916510	8.55673	3	2887.43	0.166475	53.5651	1
	High	SLEVSEQEAAQREESYEETIR	2	12	1	unk		0	706119402	3.91158	3	2483.15	-0.678903	39.547	1
	High	RQEVTSKLEQASK	3	5	1	unk		0	6.57516e+08	4.56766	3	1503.81	0.598089	21.1371	2
	High	LAISEVDLGR	3	6	1	unk		0	622281458	2.94824	2	1072.6	-0.780113	39.4374	0
	High	ASNAEAEVQALTR	2	3	1	unk		0	607712711	3.53544	2	1359.69	0.341165	37.6196	0
	High	ASnAEAEVQALTR	1	3	1	unk	N3(Deamidated)	0	528050974	3.41049	2	1360.67	1.86074	38.7723	0
	High	LSSLEEQLKEAK	2	3	1	unk		0	509303518	3.33919	3	1374.75	3.55973	33.0617	1
	High	KLLETASFATDER	3	3	1	unk		0	333647888	4.94841	2	1480.77	3.41944	33.6684	1
	High	ILELEEELRVVGSNMK	1	24	3	unk		0	215740296	3.55894	3	1859	1.16937	53.8435	1
	High	LLETASFATDER	1	3	1	unk		0	190784386	2.69105	2	1352.67	-2.21336	36.4778	0
	High	FIAEDADRKYDEAARR	1	3	1	unk		0	162516401	3.00508	3	1925.95	0.282633	26.8762	3
	High	EAEMNKKEEEMGEFQNK	1	3	1	unk		0	1.58107e+08	2.93203	3	2070.91	-0.118154	26.4698	2
	High	SLEVSEQEAAQREESYEETIRELTDR	1	7	1	unk		0	154025338	2.88615	3	3097.46	-0.0289613	51.7169	2
	High	RLAISEVDLGR	3	6	1	unk		0	129355612	3.5375	3	1228.7	-0.182786	36.8671	1
	High	RASnAEAEVQALTR	1	3	1	unk	N4(Deamidated)	0	77612524	2.55031	2	1516.77	-4.07506	35.7549	1
	High	LQSEVDRLEDDLLSEK	1	9	1	unk		0	22812191	4.02722	2	1888.95	-0.217481	50.2672	1
	High	IRLLEEDLEQTESR	1	5	1	unk		0	0	3.0764	3	1730.89	-0.881196	39.4683	1
	High	LKQLQINVDEAQDTLAAATTNLDETEKR	2	3	1	unk		0	0	7.30855	3	3128.6	-1.08304	52.4951	2
unk	{Pfam: Tubulin/FtsZ family, GTPase domain [PF00091.20, score=240.5]} {Human: TUBB2C, tubulin, beta 2C [Source:HGNC Symbol;Acc:20771], e=1e-167} - [RNA1310_41573_3]	130.839	65.1	9	4	14	29	4205261900	298	32.9978	5.021
	A2	Sequence	# PSMs	# Proteins	# Protein Groups	Protein Group Accessions	Modifications	ΔCn	Area	XCorr	Charge	MH+ [Da]	ΔM [ppm]	RT [min]	# Missed Cleavages
	High	GHYTEGAELVDSVLDVVRK	6	8	3	unk		0	6219475324	6.16271	2	2087.08	-0.41971	56.0199	1
	High	FWEVISDEHGIDPTGTYHGDSDLQLER	2	16	4	unk		0	3348291992	6.9072	3	3116.42	0.310684	49.3165	0
	High	GHYTEGAELVDSVLDVVR	4	8	3	unk		0	3048018384	5.01807	3	1958.98	1.29039	59.6586	0
	High	IMNTFSVVPSPK	1	10	4	unk		0	2113656203	2.70925	2	1319.71	1.72343	41.5148	0
	High	FPGQLNADLRK	4	19	4	unk		0	1057441634	3.21248	3	1258.69	0.581854	32.4758	1
	High	LTTPTYGDLNHLVSATMSGVTTcLR	2	4	4	unk	C23(Carbamidomethyl)	0	953252960	4.32004	3	2708.34	2.40237	62.3417	0
	High	EAEScDcLQGFQLTHSLGGGTGSGMGTLLISK	1	6	4	unk	C5(Carbamidomethyl); C7(Carbamidomethyl)	0	823312760	7.31409	3	3311.53	-0.913832	53.5856	0
	High	AGPFGQLFRPDNFVFGQSGAGNNWAK	2	3	1	unk		0	806638504	6.06827	3	2782.35	1.23011	59.4055	0
	High	INVYYNEASGGK	2	4	1	unk		0	385162438	2.70833	2	1314.64	2.50905	30.5803	0
	High	IREEYPDRIMNTFSVVPSPK	1	9	4	unk		0	275072850	3.29322	3	2378.21	-3.31951	45.1329	2
	High	IREEYPDR	1	22	5	unk		0	1.92638e+08	2.49784	2	1077.53	1.4773	20.1631	1
	High	AILIDLEPGTMDSVR	1	1	1	unk		0	85580871	3.30103	2	1629.85	0.599705	51.4346	0
	High	INVYYNEASGGKYVPR	1	4	1	unk		0	84634152	3.93579	3	1829.92	2.70368	35.266	1
	High	TLKLTTPTYGDLNHLVSATMSGVTTcLR	1	4	4	unk	C26(Carbamidomethyl)	0	43642010	5.50632	3	3050.56	-1.90032	61.4363	1
unk	{Pfam: Reovirus sigma C capsid protein [PF04582.7, score=34.9]} {Human: CROCC, ciliary rootlet coiled-coil, rootletin [Source:HGNC Symbol;Acc:21299], e=0.0} - [RNA1310_1417.1_1]	124.42	23.27	4	15	29	33	4.18207e+08	1616	184.45	7.50342
	A2	Sequence	# PSMs	# Proteins	# Protein Groups	Protein Group Accessions	Modifications	ΔCn	Area	XCorr	Charge	MH+ [Da]	ΔM [ppm]	RT [min]	# Missed Cleavages
	High	HALAQEQQSHEDDLER	2	2	2	unk		0	481731153	5.87601	3	1905.87	1.82235	22.0745	0
	High	LGNTHAELQTVASELDR	1	2	2	unk		0	423780820	4.4402	3	1853.94	0.139537	42.9432	0
	High	RLEEENEALQR	2	1	1	unk		0	349109088	3.65976	2	1386.7	2.06933	23.6197	1
	High	LALGDKDAENQVLHDRVDNLNK	1	3	1	unk		0	297742976	5.71924	4	2477.28	1.14282	36.601	2
	High	VQSLQGELTDNEHR	2	3	1	unk		0	293098201	4.1355	3	1625.79	1.51683	31.17	0
	High	INALETTLAR	1	2	2	unk		0	264626884	2.86044	2	1101.63	0.74571	36.2939	0
	High	QTNSLLAQKQEAEQELTQK	1	2	1	unk		0	253324480	4.95336	3	2187.13	1.65883	36.4097	1
	High	KGQLEGENQELIIKK	1	2	2	unk		0	243681960	6.77749	3	1726.97	1.67353	27.4447	2
	High	QVQALQSHLAEAEQAHSQR	1	1	1	unk		0	222505254	5.2064	3	2131.06	-0.593151	31.057	0
	High	ITKEFEVEcDKLTR	1	2	2	unk	C9(Carbamidomethyl)	0	207806962	5.20139	3	1767.9	2.78578	32.5745	2
	High	GAAGDLSDIR	1	1	1	unk		0	203056063	2.54008	2	974.49	0.0725238	28.0441	0
	High	EREQLHTEIAAcQR	1	1	1	unk	C12(Carbamidomethyl)	0	190840240	4.30113	3	1740.85	1.56242	23.6515	1
	High	GFDGSQPFATTAEGR	1	3	2	unk		0	172060216	3.97237	2	1540.71	1.70608	35.6499	0
	High	EQLHTEIAAcQR	2	2	2	unk	C10(Carbamidomethyl)	0	148767488	2.98237	3	1455.7	0.661283	24.685	0
	High	LELAEQLNAIGR	1	2	2	unk		0	144937464	2.82487	2	1326.74	2.3433	45.7406	0
	High	ERLELAEQLNAIGR	1	2	2	unk		0	114451947	3.55202	3	1611.88	0.492571	43.8381	1
	High	ALAEELLASRR	1	2	2	unk		0	104906432	2.81729	3	1228.7	0.0407497	37.4621	1
	High	QQQDKETINSLNGELKK	1	2	2	unk		0	94029428	3.39692	3	1973.03	0.458468	27.8455	2
	High	LKAGQLAAER	1	1	1	unk		0	93479116	3.01227	3	1056.62	0.559366	22.3154	1
	High	ENLNAEISR	1	2	2	unk		0	83289897	2.42683	2	1045.53	1.59437	26.4868	0
	High	VAHDEEKDEENRRENFGLK	1	2	2	unk		0	83097914	3.37375	3	2315.1	-1.61766	23.7298	3
	High	QISGLETEKR	1	2	1	unk		0	82997873	3.34469	3	1160.63	0.435363	21.8531	1
	High	DFVQQLVNTER	1	2	1	unk		0	79670266	2.74702	2	1348.69	2.06926	47.5222	0
	High	AQSLQLTIER	1	2	1	unk		0	79143034	2.73851	2	1158.65	1.7836	36.6541	0
	High	VKGLEEQVATLKDQLAQEVR	1	1	1	unk		0	60599600	4.64365	3	2254.25	3.77115	51.0695	2
	High	LGGAGGALR	1	1	1	unk		0	51063604	2.51641	2	771.447	-0.355549	21.7561	0
	High	VAEMEEAAQR	1	2	1	unk		0	0	2.75187	2	1133.53	-0.376892	22.3026	0
	High	EADLEEELR	1	2	2	unk		0	0	2.58891	2	1103.53	3.61477	34.4716	0
	High	VQQLNGSVSDMAATIDSLQER	1	3	1	unk		0	0	4.06185	2	2262.09	-3.70769	52.9414	0
unk	{Pfam: Tropomyosin [PF00261.15, score=326.0]} {Human: TPM1, tropomyosin 1 (alpha) [Source:HGNC Symbol;Acc:12010], e=6e-58} - [RNA1310_18005_1]	122.182	33.96	15	5	19	33	1.50846e+09	583	66.5983	5.97314
	A2	Sequence	# PSMs	# Proteins	# Protein Groups	Protein Group Accessions	Modifications	ΔCn	Area	XCorr	Charge	MH+ [Da]	ΔM [ppm]	RT [min]	# Missed Cleavages
	High	ILELEEELR	2	24	3	unk		0	1822594136	2.69875	2	1143.63	1.40217	44.1324	0
	High	LQEATQKLEEASK	5	14	2	unk		0	1.67904e+09	4.07488	2	1474.78	1.57034	24.7231	1
	High	LIEEDLEQTEGR	1	14	2	unk		0	1023758688	2.74464	2	1431.7	0.997511	33.9013	0
	High	FIAEDADRKYDEAAR	2	9	2	unk		0	917650039	3.11504	2	1769.85	1.44458	27.398	2
	High	LEKENAVDAADQLETK	3	8	2	unk		0	903955898	4.26409	2	1773.89	1.81906	31.4706	1
	High	SIADEERVNTLEEQLKEAK	1	7	1	unk		0	5.90592e+08	3.27627	3	2202.13	1.53885	41.7977	2
	High	ASDAEAEVQALTR	2	9	2	unk		0	528050974	3.95725	2	1360.68	6.16401	38.5762	0
	High	ENAVDAADQLETK	2	8	2	unk		0	396620000	3.27351	2	1403.67	0.705192	32.5668	0
	High	LQSEVDRLEDELLSEKDR	1	5	1	unk		0	391872349	4.77045	3	2174.09	-1.02917	47.9618	2
	High	KLAITEVDLER	3	7	1	unk		0	381154688	3.42981	3	1286.73	0.0226932	37.256	1
	High	FQQLQQDLDTAQESLTTTNTNLEGTEKR	1	9	2	unk		0	235418143	6.8159	3	3209.56	0.788715	47.7915	1
	High	SLEISEQEAAQREESYEETIR	2	8	2	unk		0	222762881	3.05502	3	2497.17	1.6613	40.9296	1
	High	ILELEEELRVVGSNMK	1	24	3	unk		0	215740296	3.55894	3	1859	1.16937	53.8435	1
	High	KLAITEVDLERAESR	1	7	1	unk		0	149771976	2.73898	3	1729.95	2.21625	36.7238	2
	High	LIEEDLEQTEGRLQEATQKLEEASK	1	14	2	unk		0	141706008	4.10504	3	2887.47	5.15035	56.2972	2
	High	IRLIEEDLEQTEGR	1	14	2	unk		0	128236558	3.62536	2	1700.88	0.977692	38.5358	1
	High	LQSEVDRLEDELLSEKDRYK	1	5	1	unk		0	116294412	5.42853	4	2465.25	0.363867	47.7046	3
	High	LQEATQKLEEASKAADESER	1	14	2	unk		0	78630355	4.80136	3	2233.1	3.04424	31.6915	2
	High	KFQQLQQDLDTAQESLTTTnTNLEGTEKR	1	9	2	unk	N20(Deamidated)	0	61864136	6.06093	3	3338.66	7.04505	46.8056	2
	High	FQQLQQDLDTAQESLTTTnTNLEGTEKR	1	9	2	unk	N19(Deamidated)	0	0	4.06893	3	3210.56	7.17383	47.7494	1
unk	{Pfam: Hsp70 protein [PF00012.15, score=902.0]} {Human: HSPA8, heat shock 70kDa protein 8 [Source:HGNC Symbol;Acc:5241], e=0.0} - [RNA1310_4147.2_2]	117.019	19.95	8	13	18	33	1.43993e+09	1093	121.639	8.60205
	A2	Sequence	# PSMs	# Proteins	# Protein Groups	Protein Group Accessions	Modifications	ΔCn	Area	XCorr	Charge	MH+ [Da]	ΔM [ppm]	RT [min]	# Missed Cleavages
	High	IINEPTAAAIAYGLDKK	5	7	3	unk		0	2537635430	4.65256	3	1787.99	1.02813	44.0287	1
	High	DAGAIAGLNVLR	1	4	1	unk		0	994420984	3.21507	2	1169.66	0.602745	45.8459	0
	High	TTPSYVAFTDTER	2	5	1	unk		0	787728440	2.81528	2	1487.7	0.348541	37.5412	0
	High	STAGDTHLGGEDFDNR	2	5	1	unk		0	745987702	4.38608	2	1691.73	1.21026	27.3113	0
	High	NQVALNPSNTVFDAKR	2	3	1	unk		0	714648354	4.85153	3	1773.93	1.23201	36.0403	1
	High	ARFEELNADLFR	2	3	1	unk		0	607078256	3.78204	2	1480.75	-1.03061	45.0255	1
	High	VEIIANDQGNR	1	8	2	unk		0	605608535	2.52378	2	1228.63	2.97906	26.0329	0
	High	TVTDAVVTVPAYFNDSQR	3	3	1	unk		0	5.52461e+08	3.68576	2	1982.99	2.57933	47.3375	0
	High	HWPFTVVNDGSRPK	2	1	1	unk		0	510002355	3.4406	3	1639.84	2.30596	37.2409	0
	High	ASINEIVLVGGSTR	1	3	2	unk		0	402225744	3.10417	2	1415.79	4.64504	43.6364	0
	High	NQVALNPSNTVFDAK	3	3	1	unk		0	325019058	3.88507	2	1617.83	2.1043	38.7253	0
	High	LLQDFFSGKELNK	2	3	2	unk		0	250571900	3.602	3	1538.82	2.05792	45.6166	1
	High	LDKASINEIVLVGGSTR	1	3	2	unk		0	248616144	3.45009	3	1771.99	0.468014	43.7753	1
	High	MVNHFIQEFK	2	4	1	unk		0	126966818	3.32987	2	1292.65	0.767993	37.8631	0
	High	TPAIGIDLGTTYScVGVFQHGK	1	1	1	unk	C14(Carbamidomethyl)	0	77759716	5.15279	3	2321.16	0.781837	50.5562	0
	High	KFDDSVVQQDMK	1	3	1	unk		0	74899956	4.32292	2	1439.68	-2.24762	31.3773	1
	High	SFFAEEISSMVLTK	1	2	1	unk		0	4.79189e+07	2.63905	3	1588.79	0.895211	61.4388	0
	High	MVNHFIQEFKR	1	4	1	unk		0	3.27655e+07	3.40458	3	1448.74	-5.21168	34.6721	1
unk	{Pfam: Intermediate filament protein [PF00038.16, score=219.5]} {Human: LMNB1, lamin B1 [Source:HGNC Symbol;Acc:6637], e=2e-40} - [RNA1310_21206.1_2]	114.571	41.68	7	11	17	30	8.8501e+08	523	59.865	5.35107
	A2	Sequence	# PSMs	# Proteins	# Protein Groups	Protein Group Accessions	Modifications	ΔCn	Area	XCorr	Charge	MH+ [Da]	ΔM [ppm]	RT [min]	# Missed Cleavages
	High	NRIPELEAR	3	8	2	unk		0	1256617514	3.32609	2	1097.61	2.34232	27.3627	1
	High	ALHDSELKELSALAYR	2	3	1	unk		0	838855012	4.5941	2	1815.97	4.09893	44.5882	1
	High	LRGDLDTETLNHINAENSAQSLREELEFLR	2	3	1	unk		0	559556735	7.80193	5	3483.74	-1.65122	54.1849	2
	High	SSELEKNQLQADLSScNATLAEYLR	1	1	1	unk	C16(Carbamidomethyl)	0	499308128	7.04815	3	2840.37	-1.15411	53.0139	1
	High	SLYETELAQLR	2	2	1	unk		0	497602804	2.84131	2	1322.7	2.77975	44.8559	0
	High	TITSTSGGQAGTTSGGSVTSR	3	2	1	unk		0	421740031	4.98994	2	1912.92	-0.334439	22.2545	0
	High	DNMELTHLKEENRR	1	3	1	unk		0	3.35413e+08	3.26551	3	1784.87	1.22683	26.0191	2
	High	DTTSENREFWK	1	6	2	unk		0	1.849e+08	2.47243	2	1412.64	-0.640802	31.4333	1
	High	EYDSKLDVVR	1	3	1	unk		0	174373744	2.78763	3	1223.63	0.241885	27.9744	1
	High	INQTSISSR	1	2	2	unk		0	165266820	2.45118	2	1005.53	0.743241	20.3531	0
	High	NEMAQALHEIQR	1	6	2	unk		0	145407196	3.46354	2	1439.71	1.14461	37.5176	0
	High	KLLEGEEIR	2	7	2	unk		0	1.28841e+08	3.04483	3	1086.62	1.07626	27.1099	1
	High	SLYETELAQLRK	5	2	1	unk		0	109240596	3.39213	3	1450.79	0.968936	40.6099	1
	High	LLEGEEIRINQTSISSR	1	2	2	unk		0	74609306	3.59379	3	1945.04	2.11582	38.4731	1
	High	LLEDADQYK	1	2	1	unk		0	63990840	2.57678	2	1094.54	-0.711873	28.578	0
	High	RVASFDDERAR	1	3	1	unk		0	3.09545e+07	2.62094	3	1321.66	0.777091	20.6156	2
	High	VTTLEDQLNEMEQLLEEANR	1	2	1	unk		0	0	5.46899	3	2375.14	-0.0984725	66.3855	0
	High	VTTLEDQLnEMEQLLEEANR	1	2	1	unk	N9(Deamidated)	0	0	4.05975	2	2376.14	6.24881	66.3988	0
unk	{Pfam: Alpha-N-acetylglucosaminidase (NAGLU) C-terminal domain [PF12972.2, score=200.8]} {Human: TUBA3C, tubulin, alpha 3c [Source:HGNC Symbol;Acc:12408], e=1e-175} - [RNA1310_7151.1_2]	112.729	14.94	9	1	11	33	3.73239e+09	917	101.862	9.37842
	A2	Sequence	# PSMs	# Proteins	# Protein Groups	Protein Group Accessions	Modifications	ΔCn	Area	XCorr	Charge	MH+ [Da]	ΔM [ppm]	RT [min]	# Missed Cleavages
	High	VGINYQPPTVVPGGDLAK	5	5	3	unk		0	4.62582e+09	4.18373	3	1824.99	1.26895	44.2202	0
	High	DVNAAIATIK	3	5	3	unk		0	4014729184	2.8539	2	1015.58	1.68608	35.6053	0
	High	TIQFVDWcPTGFK	1	5	3	unk	C8(Carbamidomethyl)	0	2556628144	2.62019	2	1598.77	0.772417	53.7571	0
	High	IHFPLATYAPVISAEK	11	6	4	unk		0	1404589870	3.82426	2	1756.97	1.5303	50.1947	0
	High	FDGALNVDLTEFQTNLVPYPR	2	9	4	unk		0	678749363	4.9461	2	2409.21	1.49613	61.9415	0
	High	AVcMLSNTTAIAEAWAR	3	6	2	unk	C3(Carbamidomethyl)	0	452299294	4.60246	2	1864.91	0.301139	54.8171	0
	High	RTIQFVDWcPTGFK	2	5	3	unk	C9(Carbamidomethyl)	0	1.89042e+08	4.1521	2	1754.87	0.0515719	48.2384	1
	High	AYHEQLSVAEITNATFEPSNQMVK	1	2	1	unk		0	141156039	4.91154	3	2707.3	0.340586	48.0106	0
	High	TIQFVDWcPTGFKVGInYQPPTVVPGGDLAK	1	4	3	unk	C8(Carbamidomethyl); N17(Deamidated)	0	125623230	3.83871	3	3405.75	7.71669	60.3257	1
	High	GDVVPKDVNAAIATIK	1	5	3	unk		0	103440866	4.57944	3	1610.91	1.6278	43.5978	1
	High	LDHKFDLMYAK	2	12	3	unk		0	102748092	2.68941	3	1380.7	1.76964	35.0997	1
	High	AVcMLSnTTAIAEAWAR	1	6	2	unk	C3(Carbamidomethyl); N7(Deamidated)	0	0	2.95813	3	1865.9	8.69657	55.1948	0
gnl	unk Mlig-AP2_3	103.12	16.98	1	16	16	28	1.08066e+09	9852	1076.07	10.1401
	A2	Sequence	# PSMs	# Proteins	# Protein Groups	Protein Group Accessions	Modifications	ΔCn	Area	XCorr	Charge	MH+ [Da]	ΔM [ppm]	RT [min]	# Missed Cleavages
	High	LFESGELPSDALTK	3	1	1	gnl		0	1517968880	3.62482	2	1506.77	2.6144	43.3141	0
	High	KALSPSQLENVEFPELPKLPK	2	1	1	gnl		0	920944633	5.20551	3	2364.32	-0.216814	50.2621	2
	High	VSVTEVTNNER	1	1	1	gnl		0	803075714	3.56023	2	1247.62	1.80682	26.9029	0
	High	GGSTQLTFQVDRLPK	4	1	1	gnl		0	5.07532e+08	4.41964	3	1646.88	-0.913621	39.7685	1
	High	EVTVFVADEDKPEK	2	1	1	gnl		0	4.96203e+08	3.73052	3	1605.8	2.2569	32.3472	0
	High	AEQPGDEPLSRDDLESIPLTPTR	1	1	1	gnl		0	478439652	3.63337	3	2536.25	0.761157	44.6482	1
	High	EALLPSGSGLPVKR	2	1	1	gnl		0	392712076	3.55231	3	1423.83	0.768149	36.2251	1
	High	KEALLPSGSGLPVKR	1	1	1	gnl		0	3.55552e+08	5.18692	3	1551.92	-0.985938	32.131	2
	High	RVPQNEPYDEPEKK	4	1	1	gnl		0	260766128	4.03319	3	1728.85	-2.51443	20.5015	2
	High	IDLSRLPEGSR	1	1	1	gnl		0	249031496	2.62745	3	1242.68	0.0552303	33.9135	1
	High	EALLPSGSGLPVK	1	1	1	gnl		0	1.86605e+08	2.82851	2	1267.73	2.25752	41.3973	0
	High	ALSPSQLENVEFPELPKLPK	2	1	1	gnl		0	1.17679e+08	3.11939	3	2236.23	1.68102	53.9874	1
	High	RTPDLIEVR	1	1	1	gnl		0	89895983	2.86933	2	1098.63	1.43827	31.7622	1
	High	SSTPDSVREVTVFVADEDKPEK	1	1	1	gnl		0	71108970	4.53834	3	2435.19	-1.88043	43.3066	1
	High	KEALLPSGSGLPVK	1	1	1	gnl		0	64769836	4.19779	2	1395.82	2.83794	36.2053	1
	High	KALSPSQLENVEFPELPK	1	1	1	gnl		0	0	3.37023	3	2026.09	2.60808	47.8474	1
unk	{TRANSSPLICED} {Pfam: Fructose-bisphosphate aldolase class-I [PF00274.14, score=577.6]} {Human: ALDOA, aldolase A, fructose-bisphosphate [Source:HGNC Symbol;Acc:414], e=1e-178} - [RNA1310_16645.1_1]	101.374	37.15	4	18	18	27	7.53708e+08	611	67.4388	7.84033
	A2	Sequence	# PSMs	# Proteins	# Protein Groups	Protein Group Accessions	Modifications	ΔCn	Area	XCorr	Charge	MH+ [Da]	ΔM [ppm]	RT [min]	# Missed Cleavages
	High	DIANAIAAPGK	3	1	1	unk		0	800881657	2.83951	2	1040.57	0.100615	32.0135	0
	High	GILAADESTGTcAK	1	1	1	unk	C12(Carbamidomethyl)	0	7.77179e+08	3.14203	2	1393.67	2.74691	27.358	0
	High	RFQGINVENTEENRR	1	2	1	unk		0	683064287	4.39739	3	1861.93	2.84893	27.2412	2
	High	VTEQVLAFTYK	2	1	1	unk		0	534714682	3.05037	2	1298.7	0.487665	43.2683	0
	High	VDKGVVPLAGSHDEcTTQGLDGLSER	1	1	1	unk	C15(Carbamidomethyl)	0	480559444	5.33201	4	2740.32	1.03776	37.4224	1
	High	GVVPLAGSHDEcTTQGLDGLSER	3	1	1	unk	C12(Carbamidomethyl)	0	377667460	5.04606	3	2398.13	1.0777	39.326	0
	High	IGPNTPSYQAMLENANVLAR	2	1	1	unk		0	301962744	5.29334	3	2159.1	3.28081	53.2411	0
	High	ALQASVLAAWGGKK	1	2	1	unk		0	260085704	3.20908	3	1399.81	2.33767	42.4554	1
	High	AGQDELLKR	2	2	1	unk		0	192590661	3.18208	2	1029.57	2.47225	22.6355	1
	High	ALQASVLAAWGGK	1	2	1	unk		0	188073439	3.06751	2	1271.71	0.111447	46.9707	0
	High	ELRDIANAIAAPGK	1	1	1	unk		0	1.84174e+08	3.60428	3	1438.8	-1.19272	38.3085	1
	High	ALADHHVYLEGTLLKPnMVTcGQAcPVR	2	1	1	unk	N17(Deamidated); C21(Carbamidomethyl); C25(Carbamidomethyl)	0	171088812	6.36485	4	3151.57	7.36928	43.5367	0
	High	YASIcQQnGLVPIVEPEVLQDGDHDLATAQK	1	2	1	unk	C5(Carbamidomethyl); N8(Deamidated)	0	168762052	4.68243	3	3409.68	7.19747	52.7913	0
	High	GILAADESTGTcAKR	1	1	1	unk	C12(Carbamidomethyl)	0	152596481	3.89642	2	1549.77	3.46465	25.2491	1
	High	KPWALTFSYGR	2	2	1	unk		0	142128740	3.4582	2	1325.7	0.0841904	44.1656	0
	High	ENVKAGQDELLKR	1	2	1	unk		0	129352566	3.31668	3	1499.82	3.34421	24.5999	2
	High	YEGGMGSAAGQSSLFVK	1	3	1	unk		0	83463260	3.88113	2	1688.8	1.2514	38.7116	0
	High	ADcGTPFPQVLQK	1	1	1	unk	C3(Carbamidomethyl)	0	0	2.9536	2	1460.72	0.144643	40.2723	0
unk	{Pfam: Ciliary rootlet component, centrosome cohesion [PF15035.1, score=117.2]} {Human: CROCC, ciliary rootlet coiled-coil, rootletin [Source:HGNC Symbol;Acc:21299], e=0.0} - [RNA1310_2877.1_3]	100.224	23.82	10	4	22	26	4.79555e+08	1276	146.556	5.57959
	A2	Sequence	# PSMs	# Proteins	# Protein Groups	Protein Group Accessions	Modifications	ΔCn	Area	XCorr	Charge	MH+ [Da]	ΔM [ppm]	RT [min]	# Missed Cleavages
	High	GVHAAcQNLNANLK	2	10	2	unk	C6(Carbamidomethyl)	0	533154240	4.57945	2	1509.77	4.65342	25.8706	0
	High	HALAQEQQSHEDDLER	2	2	2	unk		0	481731153	5.87601	3	1905.87	1.82235	22.0745	0
	High	LGNTHAELQTVASELDR	1	2	2	unk		0	423780820	4.4402	3	1853.94	0.139537	42.9432	0
	High	FEAHQADLSGR	2	10	2	unk		0	381930288	3.21124	2	1230.59	5.45412	23.3771	0
	High	INALETTLAR	1	2	2	unk		0	264626884	2.86044	2	1101.63	0.74571	36.2939	0
	High	KGQLEGENQELIIKK	1	2	2	unk		0	243681960	6.77749	3	1726.97	1.67353	27.4447	2
	High	AcLEKEVLDQEKAEVSDALSR	1	4	1	unk	C2(Carbamidomethyl)	0	235731138	6.09848	3	2390.19	0.799347	47.3821	2
	High	ITKEFEVEcDKLTR	1	2	2	unk	C9(Carbamidomethyl)	0	207806962	5.20139	3	1767.9	2.78578	32.5745	2
	High	DIAQAVISDADGYRDFSDAGR	1	2	1	unk		0	1.88629e+08	3.47359	3	2242.04	1.9932	51.7851	1
	High	GFDGSQPFATTAEGR	1	3	2	unk		0	172060216	3.97237	2	1540.71	1.70608	35.6499	0
	High	SAETQGAVALDQER	1	10	2	unk		0	164960348	4.11547	2	1474.72	2.73371	27.5145	0
	High	EQLHTEIAAcQR	2	2	2	unk	C10(Carbamidomethyl)	0	148767488	2.98237	3	1455.7	0.661283	24.685	0
	High	LELAEQLNAIGR	1	2	2	unk		0	144937464	2.82487	2	1326.74	2.3433	45.7406	0
	High	ERLELAEQLNAIGR	1	2	2	unk		0	114451947	3.55202	3	1611.88	0.492571	43.8381	1
	High	SQSAEPPGADDAATR	1	2	1	unk		0	110936988	2.65581	2	1472.66	2.17633	21.0534	0
	High	ALAEELLASRR	1	2	2	unk		0	104906432	2.81729	3	1228.7	0.0407497	37.4621	1
	High	QQQDKETINSLNGELKK	1	2	2	unk		0	94029428	3.39692	3	1973.03	0.458468	27.8455	2
	High	ENLNAEISR	1	2	2	unk		0	83289897	2.42683	2	1045.53	1.59437	26.4868	0
	High	VAHDEEKDEENRRENFGLK	1	2	2	unk		0	83097914	3.37375	3	2315.1	-1.61766	23.7298	3
	High	RLEHQVLGLREELDTVQR	1	3	1	unk		0	80466968	4.59523	3	2191.2	1.20586	37.9073	2
	High	SASLAHVNAMLR	1	10	2	unk		0	55804292	3.28927	3	1269.67	-0.672102	34.2693	0
	High	EADLEEELR	1	2	2	unk		0	0	2.58891	2	1103.53	3.61477	34.4716	0
unk	{Pfam: Myosin head (motor domain) [PF00063.16, score=232.6]} {Human: MYH7, myosin, heavy chain 7, cardiac muscle, beta [Source:HGNC Symbol;Acc:7577], e=1e-139} - [RNA1310_17317_3]	86.8239	18.46	1	6	13	23	649352375	596	67.2335	10.7993
	A2	Sequence	# PSMs	# Proteins	# Protein Groups	Protein Group Accessions	Modifications	ΔCn	Area	XCorr	Charge	MH+ [Da]	ΔM [ppm]	RT [min]	# Missed Cleavages
	High	LLDEEDAANELEGVK	2	4	3	unk		0	837838189	3.1918	2	1644.8	1.14547	43.5339	0
	High	LLDEEDAANELEGVKK	5	4	3	unk		0	654498648	4.35128	3	1772.89	1.05552	39.5083	1
	High	YSILAPNVIPEGFVDGK	3	1	1	unk		0	455720288	3.16426	2	1818.96	0.178979	55.5551	0
	High	AHEETIKQTQEALAAEEEKVK	2	4	3	unk		0	359939256	6.73029	4	2382.22	3.34886	36.3568	2
	High	ILEAVQLDKQQYR	2	1	1	unk		0	311897748	4.75575	3	1603.88	-0.461722	35.2852	1
	High	KAHEETIKQTQEALAAEEEKVK	1	4	3	unk		0	243115950	6.8634	4	2510.33	6.87391	34.0462	3
	High	ILEAVQLDK	2	1	1	unk		0	239026417	2.42022	2	1028.6	0.226767	35.0432	0
	High	AGVLAELEDIRDEK	1	2	1	unk		0	233121972	4.14936	3	1557.81	1.22327	47.3463	1
	High	NIEDLEKNLQKAEQEK	1	1	1	unk		0	185404860	2.69805	3	1928.99	-2.46049	42.8443	2
	High	LLDEEDAANELEGVKKK	1	4	3	unk		0	141109658	3.93734	3	1901	4.90181	36.8299	2
	High	NIEDLEKNLQK	1	1	1	unk		0	131784744	3.05715	3	1343.72	0.91261	37.0334	1
	High	MTQETVDDLER	1	4	3	unk		0	1.05535e+08	3.0906	2	1336.61	0.210165	31.1405	0
	High	QTQEALAAEEEKVK	1	4	3	unk		0	103795960	3.17388	3	1573.81	2.78376	27.2594	1
unk	{Pfam: Elongation factor Tu GTP binding domain [PF00009.22, score=186.0]} {Human: EEF1A1, eukaryotic translation elongation factor 1 alpha 1 [Source:HGNC Symbol;Acc:3189], e=0.0} - [RNA1310_13899.2_2]	85.0459	22.98	5	11	11	24	2.46879e+09	644	71.5379	9.15869
	A2	Sequence	# PSMs	# Proteins	# Protein Groups	Protein Group Accessions	Modifications	ΔCn	Area	XCorr	Charge	MH+ [Da]	ΔM [ppm]	RT [min]	# Missed Cleavages
	High	IGGIGTVPVGR	4	3	1	unk		0	3546428500	3.06517	2	1025.61	0.719779	33.3201	0
	High	VETGILKPGMVVTFAPQILSTEVK	3	2	1	unk		0	2.22316e+09	5.19166	3	2557.44	1.72387	59.3526	0
	High	TLIEALDAIIPPERPTDKPLRLPLQDVYK	1	2	1	unk		0	1636784173	7.23621	4	3314.87	-1.82438	61.3454	1
	High	TIEKYEKEAQELGK	2	3	1	unk		0	1079337670	4.50589	2	1665.87	1.08179	32.8016	2
	High	QTVAVGVIK	1	3	1	unk		0	1.03193e+09	2.45463	2	914.566	-0.587657	28.6593	0
	High	TLIEALDAIIPPERPTDKPLR	1	2	1	unk		0	511485810	3.86742	3	2358.34	1.55972	56.7615	0
	High	STSTGHLIYK	4	3	1	unk		0	462255805	3.19658	2	1106.59	1.83977	22.6514	0
	High	AMcVEPFAQYPPLGR	2	2	1	unk	C3(Carbamidomethyl)	0	330548250	3.50478	2	1735.83	0.756321	48.6478	0
	High	EHALLAYTLGVK	3	3	1	unk		0	264359396	3.35544	3	1314.74	-0.29336	42.0853	0
	High	MDSTEPPYSEAR	1	2	1	unk		0	158734508	2.98656	2	1382.59	0.934818	26.3899	0
	High	YYVTVIDAPGHR	2	3	1	unk		0	130152552	2.81296	3	1390.71	-1.01834	34.7859	0
unk	{Pfam: lactate/malate dehydrogenase, alpha/beta C-terminal domain [PF02866.13, score=158.0]} {Human: MDH2, malate dehydrogenase 2, NAD (mitochondrial) [Source:HGNC Symbol;Acc:6971], e=1e-132} - [RNA1310_17223_3]	84.7355	34.39	4	13	13	23	8.54505e+08	599	64.727	8.23584
	A2	Sequence	# PSMs	# Proteins	# Protein Groups	Protein Group Accessions	Modifications	ΔCn	Area	XCorr	Charge	MH+ [Da]	ΔM [ppm]	RT [min]	# Missed Cleavages
	High	IQNAGTEVVNAK	2	1	1	unk		0	1127483794	2.81021	2	1243.67	1.24287	23.797	0
	High	VSVPVIGGHSGVTIIPVISQAVPSVSFK	2	1	1	unk		0	745792558	4.89359	3	2774.59	1.9015	60.4581	0
	High	FVDSVLQAIDGKR	3	1	1	unk		0	690239561	3.63399	2	1447.79	0.436474	45.7381	1
	High	AEVSGFDGPASLSDcLK	1	1	1	unk	C15(Carbamidomethyl)	0	545176088	3.9926	2	1752.81	0.752025	44.7305	0
	High	VAVLGASGGIGQPLSLLLK	1	1	1	unk		0	523668678	4.95337	2	1793.09	1.31909	62.515	0
	High	GVAADLSHISTK	2	1	1	unk		0	432958810	3.32304	3	1198.64	1.62278	31.5502	0
	High	LFGVTTLDIVR	1	2	1	unk		0	387177896	2.71657	2	1233.72	1.12985	53.7016	0
	High	AMIcIVTNPVNSTVPIAAEILKK	2	1	1	unk	C4(Carbamidomethyl)	0	2.42388e+08	3.71767	3	2482.38	3.02309	59.1989	1
	High	LLQAAMPELQQNIAK	2	3	1	unk		0	221711904	3.12956	2	1667.92	0.0571739	44.4991	0
	High	DGVEENLGLGNLIEFEAK	2	3	1	unk		0	172684634	3.82104	2	1946.97	-0.586182	59.9632	0
	High	QSPLVSQLALYDIQGVK	2	1	1	unk		0	63126710	4.716	3	1859.03	0.271585	54.6249	0
	High	RLFGVTTLDIVR	1	2	1	unk		0	6.10587e+07	4.02024	3	1389.82	0.169846	47.143	1
	High	DDLFNTNAGIVADLITAVAK	2	1	1	unk		0	59826525	4.75094	3	2061.09	-0.0754491	66.8269	0
unk	{Pfam: Spectrin repeat [PF00435.16, score=735.9]} {Human: SPTAN1, spectrin, alpha, non-erythrocytic 1 (alpha-fodrin) [Source:HGNC Symbol;Acc:11273], e=0.0} - [RNA1310_231.1_2]	82.2438	9.09	1	19	19	22	313943822	2794	319.704	9.34912
	A2	Sequence	# PSMs	# Proteins	# Protein Groups	Protein Group Accessions	Modifications	ΔCn	Area	XCorr	Charge	MH+ [Da]	ΔM [ppm]	RT [min]	# Missed Cleavages
	High	HQALITELDNHEPR	1	1	1	unk		0	443467748	4.12501	3	1672.85	3.04196	32.6381	0
	High	HYAVDDISKR	1	1	1	unk		0	260480868	3.80218	3	1203.61	-0.738062	22.9784	1
	High	HATDENYKDPSNLQSK	1	1	1	unk		0	237882850	5.12374	3	1846.85	-1.97679	21.3805	1
	High	HNLLEADIAAHQDR	1	1	1	unk		0	203464612	5.77146	3	1602.8	-0.715606	32.7311	0
	High	ILETVDDIQGR	1	1	1	unk		0	157777476	3.30487	2	1258.67	1.39326	34.2015	0
	High	ALLDGDHAAKDEVAER	1	1	1	unk		0	138728004	3.58166	3	1709.85	0.125103	27.0232	1
	High	KADEFEDSGHFDADKIR	1	1	1	unk		0	129240851	5.03115	3	1979.92	4.46825	30.9704	2
	High	cHAVQLFHR	1	1	1	unk	C1(Carbamidomethyl)	0	112271736	3.65094	3	1167.58	0.264581	26.288	0
	High	SVVAADSLANDVAGAEALLER	2	1	1	unk		0	107222454	4.63149	2	2071.07	-0.00642694	63.5946	0
	High	KIDAPLSDSQAHLIEQNTVASR	1	1	1	unk		0	101979480	6.30392	3	2393.25	4.8486	37.8681	1
	High	KFGEELLANEHANADNIGER	1	1	1	unk		0	89578401	3.84924	3	2227.07	-0.0110497	36.3919	1
	High	LKHATDENYKDPSNLQSK	1	1	1	unk		0	86539204	4.18817	3	2088.04	0.783191	21.6871	2
	High	IFEHKNEVDAR	1	1	1	unk		0	7.1822e+07	2.76342	3	1357.69	1.25575	20.8042	1
	High	FGEELLAnEHANADNIGER	1	1	1	unk	N8(Deamidated)	0	67890048	3.72987	3	2099.98	9.16893	39.3499	0
	High	NDGQGYVPVQcVK	1	1	1	unk	C11(Carbamidomethyl)	0	6.45858e+07	2.97279	2	1463.69	-0.531515	31.2616	0
	High	LEQANDQLQFTR	1	1	1	unk		0	61744269	2.53364	2	1462.73	1.60061	34.0843	0
	High	EASAFnSWYENAEEDLLDPVQcNSLDEVKK	2	2	1	unk	N6(Deamidated); C22(Carbamidomethyl)	0	41971186	3.93658	3	3501.59	7.51197	60.8148	1
	High	YKHVEDLFLQFAK	1	2	1	unk		0	3.86326e+07	2.62073	3	1637.87	1.24513	48.7354	1
	High	NTKLEQANDQLQFTR	1	1	1	unk		0	0	3.65138	2	1805.91	0.399366	32.9554	1
	High	FGEELLANEHANADNIGER	1	1	1	unk		0	0	3.24768	3	2098.98	-1.02981	39.1578	0
unk	{Pfam: Tropomyosin [PF00261.15, score=244.8]} {Human: TPM4, tropomyosin 4 [Source:HGNC Symbol;Acc:12013], e=5e-35} - [RNA1310_12324.2_2]	81.2707	14.69	10	1	11	21	1.20225e+09	715	81.6264	7.03467
	A2	Sequence	# PSMs	# Proteins	# Protein Groups	Protein Group Accessions	Modifications	ΔCn	Area	XCorr	Charge	MH+ [Da]	ΔM [ppm]	RT [min]	# Missed Cleavages
	High	LQEATQKLEEASK	5	14	2	unk		0	1.67904e+09	4.07488	2	1474.78	1.57034	24.7231	1
	High	LIEEDLEQTEGR	1	14	2	unk		0	1023758688	2.74464	2	1431.7	0.997511	33.9013	0
	High	LEKENAVDAADQLETK	3	8	2	unk		0	903955898	4.26409	2	1773.89	1.81906	31.4706	1
	High	ASDAEAEVQALTR	2	9	2	unk		0	528050974	3.95725	2	1360.68	6.16401	38.5762	0
	High	ENAVDAADQLETK	2	8	2	unk		0	396620000	3.27351	2	1403.67	0.705192	32.5668	0
	High	FQQLQQDLDTAQESLTTTNTNLEGTEKR	1	9	2	unk		0	235418143	6.8159	3	3209.56	0.788715	47.7915	1
	High	SASREESYETQIK	2	5	1	unk		0	197551464	3.70984	2	1527.73	-0.657603	23.633	1
	High	LIEEDLEQTEGRLQEATQKLEEASK	1	14	2	unk		0	141706008	4.10504	3	2887.47	5.15035	56.2972	2
	High	IRLIEEDLEQTEGR	1	14	2	unk		0	128236558	3.62536	2	1700.88	0.977692	38.5358	1
	High	LQEATQKLEEASKAADESER	1	14	2	unk		0	78630355	4.80136	3	2233.1	3.04424	31.6915	2
	High	KFQQLQQDLDTAQESLTTTnTNLEGTEKR	1	9	2	unk	N20(Deamidated)	0	61864136	6.06093	3	3338.66	7.04505	46.8056	2
	High	FQQLQQDLDTAQESLTTTnTNLEGTEKR	1	9	2	unk	N19(Deamidated)	0	0	4.06893	3	3210.56	7.17383	47.7494	1
unk	{Pfam: E1-E2 ATPase [PF00122.15, score=190.4]} {Human: ATP1A1, ATPase, Na+/K+ transporting, alpha 1 polypeptide [Source:HGNC Symbol;Acc:799], e=0.0} - [RNA1310_2092.1_1]	79.5182	15.3	4	13	17	22	4.1944e+08	1418	157.243	7.09326
	A2	Sequence	# PSMs	# Proteins	# Protein Groups	Protein Group Accessions	Modifications	ΔCn	Area	XCorr	Charge	MH+ [Da]	ΔM [ppm]	RT [min]	# Missed Cleavages
	High	EAQAcVVHGSDLR	4	3	1	unk	C5(Carbamidomethyl)	0	4.60409e+08	3.64359	2	1441.69	0.539268	23.9032	0
	High	TPEYTNENPLETK	2	2	1	unk		0	426324455	4.05809	2	1535.72	0.170961	32.9872	0
	High	GVGIISPTNK	1	3	1	unk		0	371587440	2.53741	2	985.568	0.447999	27.9098	0
	High	QGAIVAVTGDGVNDSPALKK	1	5	2	unk		0	337852547	4.15496	3	1940.05	2.19846	34.2483	1
	High	HHVEIVFAR	1	3	1	unk		0	296198552	2.82286	3	1107.61	-0.131177	27.8785	0
	High	QGAIVAVTGDGVNDSPALK	2	5	2	unk		0	237784795	4.42326	2	1811.95	0.407198	38.2527	0
	High	NLEAVETLGSTSTIcSDKTGTLTQNR	1	4	2	unk	C15(Carbamidomethyl)	0	172205253	6.16535	3	2796.37	0.753504	41.7111	1
	High	TVEDIAKDR	1	3	1	unk		0	136196272	3.05776	3	1046.55	0.0696214	22.526	1
	High	VDNScLTGESEAQSR	1	2	1	unk	C5(Carbamidomethyl)	0	135763123	3.77635	2	1652.72	-0.257959	24.2277	0
	High	VcEVPFNSTNK	1	3	1	unk	C2(Carbamidomethyl)	0	118269336	2.62601	2	1294.61	0.66115	28.7187	0
	High	cVELSIGGVSEYR	1	3	1	unk	C1(Carbamidomethyl)	0	95331512	3.64904	2	1468.71	0.0935357	43.1065	0
	High	EcNGDASESALLK	1	5	2	unk	C2(Carbamidomethyl)	0	54005272	3.43266	2	1393.63	0.478962	28.2459	0
	High	GGQKLNVPSEELVIGDIVEVK	1	2	1	unk		0	44878292	4.05767	3	2223.22	0.0676896	52.9694	1
	High	LNVPSEELVIGDIVEVK	1	2	1	unk		0	44286372	2.98297	3	1853.03	1.0131	58.3767	0
	High	AGEESKPVLKR	1	3	1	unk		0	2.23729e+07	2.72222	3	1213.69	0.120992	16.4627	1
	High	IITSHGFKVDnScLTGESEAQSR	1	2	1	unk	N11(Deamidated); C13(Carbamidomethyl)	0	0	2.76729	3	2537.21	7.21618	34.1256	1
	High	AKLDDLKQELDMDEHRIDIQELYSR	1	2	1	unk		0	0	5.80869	4	3073.52	-1.75067	50.825	3
unk	{Pfam: ATP synthase alpha/beta family, nucleotide-binding domain [PF00006.20, score=209.4]} {Human: ATP5B, ATP synthase, H+ transporting, mitochondrial F1 complex, beta polypeptide [Source:HGNC Symbol;Acc:830], e=0.0} - [RNA1310_12874.1_3]	77.6268	32.53	4	2	14	22	1.21e+09	704	77.0112	7.6499
	A2	Sequence	# PSMs	# Proteins	# Protein Groups	Protein Group Accessions	Modifications	ΔCn	Area	XCorr	Charge	MH+ [Da]	ΔM [ppm]	RT [min]	# Missed Cleavages
	High	ILDPNIVGQEHYAVAR	2	4	2	unk		0	1754699632	4.40782	3	1794.95	0.997764	38.5257	0
	High	GQEcVDTGSSIKIPVGPETLGR	2	2	2	unk	C4(Carbamidomethyl)	0	1087262048	4.48906	3	2300.16	0.760922	43.3701	1
	High	VVDLLAPYAR	1	4	2	unk		0	788048374	2.82573	2	1116.64	0.711125	45.3384	0
	High	LVLEVAQHLGESTVR	3	2	1	unk		0	517699704	3.83327	3	1650.92	2.38566	43.2838	0
	High	IGLFGGAGVGK	3	4	2	unk		0	465231516	2.98213	2	975.562	-0.394735	39.8295	0
	High	FTQAGSEVSALLGR	1	4	2	unk		0	427291452	3.93251	2	1435.76	3.16991	45.8951	0
	High	FLSQPFQMAEVFTGHEGK	2	5	2	unk		0	369931254	3.48233	3	2052.99	2.33166	55.3115	0
	High	KGSITSVQAIYVPADDLTDPAPATTFAHLDATTVLSR	1	3	2	unk		0	298793046	6.13742	4	3842.98	0.280826	56.6784	1
	High	AHGGYSVFAGVGER	2	4	2	unk		0	287540851	3.14865	2	1406.68	2.51562	34.7229	0
	High	TVLIMELINNVAR	1	4	2	unk		0	193952708	3.36653	2	1485.85	0.84275	66.2218	0
	High	IMNVIGEPIDERGPIDSK	1	4	2	unk		0	110003200	3.77919	3	1983.03	1.8928	41.2999	1
	High	ASIHAEAPEFVEMSTDQEILETGIK	1	2	1	unk		0	62238031	4.23307	3	2745.33	-1.08929	52.9287	0
	High	GQEcVDTGSSIK	1	3	2	unk	C4(Carbamidomethyl)	0	50591647	2.88521	2	1280.58	0.39508	21.8484	0
	High	DQEGQDVLLFIDNIFR	1	4	2	unk		0	0	2.89925	2	1921.97	0.693651	66.9623	0
unk	{Pfam: Core histone H2A/H2B/H3/H4 [PF00125.19, score=89.0]} {Human: HIST2H2AB, histone cluster 2, H2ab [Source:HGNC Symbol;Acc:20508], e=6e-52} - [RNA1310_73786_2]	75.8494	45.14	15	5	9	16	1.5263e+10	175	19.2684	10.3452
	A2	Sequence	# PSMs	# Proteins	# Protein Groups	Protein Group Accessions	Modifications	ΔCn	Area	XCorr	Charge	MH+ [Da]	ΔM [ppm]	RT [min]	# Missed Cleavages
	High	AGLQFPVGR	2	23	3	unk		0	33326176824	2.53684	2	944.532	1.18041	38.5217	0
	High	HLQLAIR	1	22	3	unk		0	9696948392	2.52904	2	850.525	-0.546893	28.2141	0
	High	LLSGVTIAQGGVLPNIQAVLLPK	3	13	1	unk		0	2765763528	5.40025	2	2301.39	-1.75072	65.7916	0
	High	HLQLAIRNDEELNK	3	14	2	unk		0	2389037608	4.53138	2	1692.91	1.90333	31.736	1
	High	NDEELNKLLSGVTIAQGGVLPNIQAVLLPK	2	13	1	unk		0	1822473472	7.06204	3	3143.77	1.22661	66.2609	1
	High	HLQLAIRNDEELNKLLSGVTIAQGGVLPNIQAVLLPK	1	10	1	unk		0	517422224	8.75695	4	3975.28	-0.124817	66.0257	2
	High	NDEELnKLLSGVTIAQGGVLPNIQAVLLPKK	1	13	1	unk	N6(Deamidated)	0	53804582	5.16211	4	3272.87	7.00921	65.9896	2
	High	SSRAGLQFPVGR	1	17	2	unk		0	49281504	3.28419	3	1274.7	-0.204092	33.2014	1
	High	VGAGAPVYLAAVLEYLAAEVLELAGNAAR	1	14	1	unk		0	6.29233e+06	5.89539	3	2871.57	2.911	68.796	0
	High	NDEELNKLLSGVTIAQGGVLPnIQAVLLPK	1	13	1	unk	N22(Deamidated)	0	0	5.79083	2	3144.78	7.49713	66.2684	1
unk	{Pfam: ATP synthase alpha/beta family, nucleotide-binding domain [PF00006.20, score=209.3]} {Human: ATP5B, ATP synthase, H+ transporting, mitochondrial F1 complex, beta polypeptide [Source:HGNC Symbol;Acc:830], e=0.0} - [RNA1310_11602.1_3]	75.7917	29.32	4	2	14	22	1.21e+09	740	80.6897	8.42627
	A2	Sequence	# PSMs	# Proteins	# Protein Groups	Protein Group Accessions	Modifications	ΔCn	Area	XCorr	Charge	MH+ [Da]	ΔM [ppm]	RT [min]	# Missed Cleavages
	High	ILDPNIVGQEHYAVAR	2	4	2	unk		0	1754699632	4.40782	3	1794.95	0.997764	38.5257	0
	High	GQEcVDTGSSIKIPVGPETLGR	2	2	2	unk	C4(Carbamidomethyl)	0	1087262048	4.48906	3	2300.16	0.760922	43.3701	1
	High	VVDLLAPYAR	1	4	2	unk		0	788048374	2.82573	2	1116.64	0.711125	45.3384	0
	High	IGLFGGAGVGK	3	4	2	unk		0	465231516	2.98213	2	975.562	-0.394735	39.8295	0
	High	LVLEVAQHLGENTVR	3	1	1	unk		0	448256990	3.69505	3	1677.93	-1.09332	42.7839	0
	High	FTQAGSEVSALLGR	1	4	2	unk		0	427291452	3.93251	2	1435.76	3.16991	45.8951	0
	High	LVPLKDTISGFKK	1	3	1	unk		0	371764607	2.69338	3	1445.87	0.959148	36.0368	2
	High	FLSQPFQMAEVFTGHEGK	2	5	2	unk		0	369931254	3.48233	3	2052.99	2.33166	55.3115	0
	High	KGSITSVQAIYVPADDLTDPAPATTFAHLDATTVLSR	1	3	2	unk		0	298793046	6.13742	4	3842.98	0.280826	56.6784	1
	High	AHGGYSVFAGVGER	2	4	2	unk		0	287540851	3.14865	2	1406.68	2.51562	34.7229	0
	High	TVLIMELINNVAR	1	4	2	unk		0	193952708	3.36653	2	1485.85	0.84275	66.2218	0
	High	IMNVIGEPIDERGPIDSK	1	4	2	unk		0	110003200	3.77919	3	1983.03	1.8928	41.2999	1
	High	GQEcVDTGSSIK	1	3	2	unk	C4(Carbamidomethyl)	0	50591647	2.88521	2	1280.58	0.39508	21.8484	0
	High	DQEGQDVLLFIDNIFR	1	4	2	unk		0	0	2.89925	2	1921.97	0.693651	66.9623	0
unk	{Pfam: Core histone H2A/H2B/H3/H4 [PF00125.19, score=85.5]} {Human: HIST1H2BJ, histone cluster 1, H2bj [Source:HGNC Symbol;Acc:4761], e=9e-55} - [RNA1310_43472.2_2]	74.0463	42.68	12	7	7	20	3.8997e+09	164	18.1986	10.4624
	A2	Sequence	# PSMs	# Proteins	# Protein Groups	Protein Group Accessions	Modifications	ΔCn	Area	XCorr	Charge	MH+ [Da]	ΔM [ppm]	RT [min]	# Missed Cleavages
	High	RKESYAIYIYK	3	11	1	unk		0	7693915217	3.63127	3	1433.78	1.29829	32.6739	2
	High	QVHPDTGISSK	5	11	1	unk		0	2011561768	3.37583	3	1168.6	0.562082	18.0389	0
	High	AMMIMNSFVNDVFER	3	11	1	unk		0	1993632907	3.35622	2	1803.82	0.490457	62.6903	0
	High	KESYAIYIYK	2	11	1	unk		0	1322272028	3.48051	2	1277.68	2.12428	36.0633	1
	High	VLRQVHPDTGISSK	2	11	1	unk		0	566871399	3.89397	3	1536.85	2.18888	22.7922	1
	High	HAVSEGTKAVTKYTSAK	3	12	1	unk		0	409861025	6.74982	3	1777.94	-0.401381	22.8964	2
	High	STISSREIQTAVR	1	11	1	unk		0	133773230	3.34574	3	1447.79	1.29948	27.9159	1
	High	AmMIMNSFVNDVFER	1	11	1	unk	M2(Oxidation)	0	1.33697e+08	4.06631	2	1819.81	-1.54926	58.6117	0
unk	{Pfam: Enolase, C-terminal TIM barrel domain [PF00113.17, score=525.1]} {Human: ENO1, enolase 1, (alpha) [Source:HGNC Symbol;Acc:3350], e=0.0} - [RNA1310_6958_2]	73.4832	16.18	1	11	11	18	4.2553e+08	927	103.379	8.83643
	A2	Sequence	# PSMs	# Proteins	# Protein Groups	Protein Group Accessions	Modifications	ΔCn	Area	XCorr	Charge	MH+ [Da]	ΔM [ppm]	RT [min]	# Missed Cleavages
	High	AAVPSGASTGIYEAVELR	3	1	1	unk		0	511171356	4.40451	2	1790.93	1.97722	45.6113	0
	High	AVSNVKEIIAPALLAK	3	1	1	unk		0	400149640	4.3091	3	1637	1.09206	45.3396	1
	High	AAVPSGASTGIYEAVELRDK	1	1	1	unk		0	365268768	3.85367	3	2034.05	1.17804	42.6794	1
	High	SGETEDTTIADLVVGLcTGQIK	2	1	1	unk	C17(Carbamidomethyl)	0	332338798	5.24802	3	2307.14	0.810402	64.3238	0
	High	DGKYDLDFKNPNSDK	1	1	1	unk		0	207111674	4.4506	3	1755.82	1.33478	31.4533	2
	High	LGANAILGVSLAVAK	2	1	1	unk		0	171208164	3.29146	2	1396.85	0.721467	53.019	0
	High	GNPTVEVDVcTDK	2	1	1	unk	C10(Carbamidomethyl)	0	170117400	3.06691	2	1433.65	-2.88999	30.7888	0
	High	DGKYDLDFKNPNSDKSAWLSSDQLADVYK	1	1	1	unk		0	132143872	6.42977	4	3319.57	-0.702041	47.634	3
	High	GNPTVEVDVcTDKGLFR	1	1	1	unk	C10(Carbamidomethyl)	0	1.22261e+08	5.39674	3	1906.93	0.383635	41.4919	1
	High	LAIDKAGYTGR	1	1	1	unk		0	96596067	2.65615	3	1164.64	-0.647046	26.436	1
	High	YPIVSIEDPFDQDDWAAYTK	1	1	1	unk		0	54052290	4.96972	2	2373.1	2.31029	61.1538	0
unk	{Pfam: Elongation factor Tu GTP binding domain [PF00009.22, score=200.2]} {Human: EEF2, eukaryotic translation elongation factor 2 [Source:HGNC Symbol;Acc:3214], e=0.0} - [RNA1310_2711_3]	71.928	16.27	8	16	16	20	720431806	1303	147.507	8.35303
	A2	Sequence	# PSMs	# Proteins	# Protein Groups	Protein Group Accessions	Modifications	ΔCn	Area	XCorr	Charge	MH+ [Da]	ΔM [ppm]	RT [min]	# Missed Cleavages
	High	AHLPVNESFGFTSDLR	2	3	1	unk		0	790744892	3.61037	3	1789.89	3.18452	45.1504	0
	High	VAVDcKNPSDLPK	1	2	1	unk	C5(Carbamidomethyl)	0	769904540	2.71459	3	1442.73	0.975664	25.86	1
	High	ETVTNESNQTVLSK	1	2	1	unk		0	600645986	4.12262	2	1549.77	2.58125	25.9863	0
	High	GLQEGIPPLDR	2	3	1	unk		0	430751820	2.69637	2	1194.65	2.22402	37.9448	0
	High	ILADTYNWDVTEAR	1	1	1	unk		0	396446580	3.72236	2	1666.81	0.723483	44.6765	0
	High	NMSVIAHVDHGK	1	5	1	unk		0	287681064	3.71312	3	1307.65	-0.288319	24.7543	0
	High	ARPLDEDLSKDIDDGKIAPR	2	1	1	unk		0	2.64496e+08	6.61676	3	2224.16	0.861597	36.648	2
	High	LWGDNFYNTETR	1	3	1	unk		0	127981564	2.95071	2	1515.69	1.04409	43.6879	0
	High	GTVGFGSGLHAWAFTLK	1	3	1	unk		0	94613008	3.1656	3	1748.91	0.17971	53.7186	0
	High	RLWGDNFYNTETR	1	3	1	unk		0	86033896	3.52671	3	1671.79	0.473062	38.6578	1
	High	KIWcFGPDTnGANLVVDVTK	1	1	1	unk	C4(Carbamidomethyl); N10(Deamidated)	0	8.58064e+07	3.62268	3	2235.13	9.39549	51.8745	1
	High	YTEPIEDVPcGNIcGLVGVDQFLVK	1	2	1	unk	C10(Carbamidomethyl); C14(Carbamidomethyl)	0	82208842	3.36764	3	2822.36	-4.00133	61.7316	0
	High	IMGPNFAPGKKDDLFEK	1	2	1	unk		0	68695160	3.00739	3	1906.98	3.66939	38.6166	2
	High	LWGDNFYNTETRK	1	3	1	unk		0	68494540	2.93413	3	1643.78	0.138092	38.6363	1
	High	AGIIASAR	1	4	1	unk		0	61679898	2.41943	2	758.452	0.550914	22.6391	0
	High	GKEDLYQQFQR	1	4	1	unk		0	54493930	3.454	2	1411.7	0.921022	32.7227	1
	High	YTEPIEDVPcGnIcGLVGVDQFLVK	1	2	1	unk	C10(Carbamidomethyl); N12(Deamidated); C14(Carbamidomethyl)	0	0	3.73716	3	2823.37	4.5582	61.7003	0
unk	{Pfam: TCP-1/cpn60 chaperonin family [PF00118.19, score=255.7]} {Human: HSPD1, heat shock 60kDa protein 1 (chaperonin) [Source:HGNC Symbol;Acc:5261], e=0.0} - [RNA1310_7721.1_1]	70.6637	19.78	2	12	12	17	3.16248e+08	890	98.1605	9.0708
	A2	Sequence	# PSMs	# Proteins	# Protein Groups	Protein Group Accessions	Modifications	ΔCn	Area	XCorr	Charge	MH+ [Da]	ΔM [ppm]	RT [min]	# Missed Cleavages
	High	VNQIKDEIEDTSSDYEKEK	2	1	1	unk		0	435877156	5.96074	3	2270.06	-4.55251	34.4666	2
	High	VGGSSEVEVSEKR	2	1	1	unk		0	2.59003e+08	3.86884	2	1362.69	2.64293	20.5848	1
	High	YTDALNATR	1	1	1	unk		0	253864512	2.68949	2	1024.51	0.788766	24.6094	0
	High	AAVEEGIVPGGGVALLR	2	1	1	unk		0	243950516	4.18549	2	1607.91	-0.438475	48.1134	0
	High	cRPSLDTLKPVNPDQTVGIEIVR	2	1	1	unk	C1(Carbamidomethyl)	0	238887103	5.3901	3	2607.4	1.80394	44.5779	0
	High	VGEAIVTKDDTLLMK	2	1	1	unk		0	102925088	3.41654	3	1632.89	0.9401	38.7412	1
	High	TLKDELETIEGMKFDR	1	1	1	unk		0	94720122	3.07194	3	1924.97	1.51088	51.7902	2
	High	ISNAQQLIPALELANSHR	1	1	1	unk		0	84952395	3.08078	3	1975.07	0.939404	48.7648	0
	High	cEFSDALVLFSEK	1	1	1	unk	C1(Carbamidomethyl)	0	53075986	3.09539	2	1544.73	-2.08386	57.1079	0
	High	cEFSDALVLFSEKK	1	1	1	unk	C1(Carbamidomethyl)	0	48236197	3.03033	3	1672.82	-0.435965	52.0579	1
	High	VNQIKDEIEDTSSDYEKEKLQER	1	1	1	unk		0	0	6.01014	4	2796.36	3.46113	36.6038	3
	High	TALVDAAGVASLLTTAEAVVTEIPKPEK	1	2	1	unk		0	0	6.80653	4	2794.54	-1.18968	66.7145	0
unk	{Pfam: Dynein light chain type 1 [PF01221.13, score=73.1]} {Human: DYNLL2, dynein, light chain, LC8-type 2 [Source:HGNC Symbol;Acc:24596], e=8e-08} - [RNA1310_2610.4_3]	68.4574	37.02	2	2	6	15	2.83578e+09	181	20.8504	9.61279
	A2	Sequence	# PSMs	# Proteins	# Protein Groups	Protein Group Accessions	Modifications	ΔCn	Area	XCorr	Charge	MH+ [Da]	ΔM [ppm]	RT [min]	# Missed Cleavages
	High	AIQAIVNEVcSVHKDEDAAAQNIKR	3	3	2	unk	C10(Carbamidomethyl)	0	3851588380	6.59954	4	2779.42	0.60941	42.9028	2
	High	KLDGQLGSTWHVIVGR	3	3	2	unk		0	3323567666	5.7097	2	1765.98	2.35671	43.6333	1
	High	AIQAIVNEVcSVHKDEDAAAQNIK	4	3	2	unk	C10(Carbamidomethyl)	0	1332185128	6.22361	4	2623.31	0.0116651	44.2809	1
	High	NDNLNIVVFK	2	2	1	unk		0	1170478576	2.86416	2	1175.64	1.30049	44.8372	0
	High	NTFGVFKNDNLNIVVFK	1	2	1	unk		0	668499488	3.55781	3	1969.06	1.59767	53.5868	1
	High	SDLNEDVRR	2	3	2	unk		0	2.79042e+08	2.86352	3	1103.54	0.837961	19.9127	1
unk	{Pfam: linker histone H1 and H5 family [PF00538.14, score=94.3]} {Human: H1F0, H1 histone family, member 0 [Source:HGNC Symbol;Acc:4714], e=2e-13} - [RNA1310_56242_1]	67.696	19.03	3	4	4	18	1.02018e+09	226	23.8183	10.6382
	A2	Sequence	# PSMs	# Proteins	# Protein Groups	Protein Group Accessions	Modifications	ΔCn	Area	XCorr	Charge	MH+ [Da]	ΔM [ppm]	RT [min]	# Missed Cleavages
	High	GAGASGSFQLAK	2	3	1	unk		0	2121730628	3.38938	2	1093.56	0.275377	28.102	0
	High	SHPSYTDMINAAIAGLK	10	1	1	unk		0	640509940	4.02725	3	1788.9	0.421361	57.9919	0
	High	SHPSYTDMINAAIAGLKER	5	1	1	unk		0	2.983e+08	5.76311	3	2074.04	2.04941	56.635	1
	High	FDANEKIDVYVK	1	2	1	unk		0	66917776	2.65111	3	1440.74	0.121073	36.526	1
unk	{Pfam: EF-hand domain [PF13405.1, score=37.6]} {Human: MYL4, myosin, light chain 4, alkali; atrial, embryonic [Source:HGNC Symbol;Acc:7585], e=1e-29} - [RNA1310_33866_1]	66.6502	27.78	6	10	10	18	5.69017e+09	360	40.5289	7.82568
	A2	Sequence	# PSMs	# Proteins	# Protein Groups	Protein Group Accessions	Modifications	ΔCn	Area	XCorr	Charge	MH+ [Da]	ΔM [ppm]	RT [min]	# Missed Cleavages
	High	TFDREGQGYISAAELR	2	6	1	unk		0	15034741800	3.32762	3	1812.89	3.38112	37.6947	1
	High	AKEEGTFADFMEAFK	4	5	1	unk		0	1025805986	3.41284	3	1720.79	1.0229	55.5475	1
	High	GYKFEEFLPIYQEVMK	4	3	1	unk		0	1.00995e+09	3.72985	2	2021.01	-0.41418	60.0137	1
	High	EGQGYISAAELR	1	6	1	unk		0	757501950	2.74647	2	1293.65	1.65742	36.0356	0
	High	cVGMNPTIATcLK	1	3	1	unk	C1(Carbamidomethyl); C11(Carbamidomethyl)	0	653362764	3.39877	2	1464.7	1.76653	38.4959	0
	High	FTDTHEDLDGNVKYEDFIKK	1	3	1	unk		0	544518820	6.87483	3	2414.15	-0.17039	37.8609	2
	High	LDDSDVDVIMK	1	6	1	unk		0	440478380	3.8627	2	1249.6	2.01043	39.8362	0
	High	FTDTHEDLDGNVKYEDFIK	1	3	1	unk		0	360396232	5.34123	3	2286.07	4.17166	41.8871	1
	High	HVLTSYGERLDDSDVDVIMK	1	6	1	unk		0	350218545	4.81162	3	2292.12	1.26447	42.6164	1
	High	FTDTHEDLDGNVK	2	3	1	unk		0	1.54477e+08	4.14045	2	1490.67	-0.909135	25.897	0
unk	{Pfam: ATP:guanido phosphotransferase, C-terminal catalytic domain [PF00217.14, score=357.6]} {Human: CKB, creatine kinase, brain [Source:HGNC Symbol;Acc:1991], e=3e-90} - [RNA1310_20616_3]	66.3004	30.34	6	6	13	19	1.00282e+09	534	60.039	8.63135
	A2	Sequence	# PSMs	# Proteins	# Protein Groups	Protein Group Accessions	Modifications	ΔCn	Area	XCorr	Charge	MH+ [Da]	ΔM [ppm]	RT [min]	# Missed Cleavages
	High	LAAGGQEALQR	3	3	1	unk		0	1442575474	3.43467	2	1113.6	0.293398	23.6503	0
	High	LGFLTFcPTNLGTTIR	2	9	3	unk	C7(Carbamidomethyl)	0	836995753	3.69912	2	1810.96	2.14523	59.513	0
	High	EVQQQLIDDHFLFK	2	7	4	unk		0	7.28883e+08	2.79121	3	1759.9	0.780639	48.4649	0
	High	VADRFQLQVR	1	10	3	unk		0	663847824	2.83389	2	1231.69	0.362378	33.0239	1
	High	GSAGEHSEAVGGLYDISNKER	2	13	3	unk		0	658923972	5.84808	3	2176.03	2.45596	31.9126	1
	High	MGLTEFDAVSK	1	5	1	unk		0	305626752	2.6859	2	1197.59	4.18544	41.2833	0
	High	LVNAVNEIEKR	1	1	1	unk		0	237342335	2.94067	2	1284.73	1.81082	31.451	1
	High	TFLVWVGEEDHMR	2	6	4	unk		0	201960812	3.04892	2	1618.77	0.927673	48.8801	0
	High	GSAGEHSEAVGGLYDISNK	1	13	3	unk		0	1.45549e+08	4.80461	2	1890.89	1.98477	33.516	0
	High	MNHGIAELIR	1	2	1	unk		0	1.27331e+08	3.08265	3	1153.61	-0.0109279	35.5457	0
	High	ALEQGVDPEVVSYIEAGYQK	1	2	1	unk		0	122665794	4.67872	3	2195.08	-2.21359	53.2537	0
	High	EVQQQLIDDHFLFKEGDR	1	6	4	unk		0	60669090	4.19106	3	2217.09	-1.83105	44.6273	1
	High	LVNAVNEIEK	1	1	1	unk		0	40440658	2.42886	2	1128.63	2.85895	32.2101	0
unk	{Pfam: Major Vault Protein repeat [PF01505.13, score=216.4]} {Human: MVP, major vault protein [Source:HGNC Symbol;Acc:7531], e=0.0} - [RNA1310_2563.2_3]	64.4026	19.86	8	15	15	21	4.03504e+08	997	112.024	7.1958
	A2	Sequence	# PSMs	# Proteins	# Protein Groups	Protein Group Accessions	Modifications	ΔCn	Area	XCorr	Charge	MH+ [Da]	ΔM [ppm]	RT [min]	# Missed Cleavages
	High	GPVEYVPPVEVDVVcKR	1	3	1	unk	C15(Carbamidomethyl)	0	496962820	4.42022	3	1942.02	2.44825	43.5012	1
	High	IEGQAAVEQAR	1	4	1	unk		0	3.93124e+08	3.14648	2	1171.61	3.52	23.4581	0
	High	TAIPLDVNEGIYVR	2	4	1	unk		0	320425936	2.77747	2	1559.84	-0.332434	46.6649	0
	High	QYcVIcDPcDAEGKPQLGK	1	3	1	unk	C3(Carbamidomethyl); C6(Carbamidomethyl); C9(Carbamidomethyl)	0	293765416	4.12316	3	2238	0.323327	35.8485	0
	High	FVDAIGTDTLR	1	5	1	unk		0	290193040	2.67817	2	1207.63	-1.13661	38.5281	0
	High	SFFLLPGESLEK	2	3	1	unk		0	247612622	3.05339	2	1366.73	0.199189	54.025	0
	High	GAVAAVGFDDFHR	2	4	1	unk		0	2.17945e+08	3.13407	3	1361.66	2.02579	37.9832	0
	High	IPPFYYVHVLDQNTNVTR	2	2	1	unk		0	209848296	3.71976	3	2176.12	0.39458	51.1794	0
	High	VAGDEWLFEGPGTYLPR	1	2	1	unk		0	183110874	4.54678	2	1906.94	1.17217	58.3283	0
	High	EAELAYQR	2	4	1	unk		0	162270147	2.43405	2	979.486	1.85946	24.1575	0
	High	QKELSEIEVEK	2	5	1	unk		0	132027934	2.78654	3	1331.71	0.416334	27.5057	1
	High	KEVTVEEVVR	1	2	1	unk		0	127369388	2.79347	2	1187.67	5.17463	27.5776	1
	High	MAQDPFPLYPGEILK	1	2	1	unk		0	86366096	2.68331	2	1718.88	-1.79961	56.8812	0
	High	LAHADQEIR	1	4	1	unk		0	5.97003e+07	2.87591	3	1052.55	-0.122915	18.9183	0
	High	LFSVPDFVGDMcK	1	4	1	unk	C12(Carbamidomethyl)	0	40345971	2.63017	2	1514.71	2.13931	56.9706	0
unk	{Pfam: linker histone H1 and H5 family [PF00538.14, score=87.7]} {Human: HIST1H1B, histone cluster 1, H1b [Source:HGNC Symbol;Acc:4719], e=1e-07} - [RNA1310_35964_3]	63.7465	22.58	2	10	10	21	4.37949e+09	341	36.4235	10.7847
	A2	Sequence	# PSMs	# Proteins	# Protein Groups	Protein Group Accessions	Modifications	ΔCn	Area	XCorr	Charge	MH+ [Da]	ΔM [ppm]	RT [min]	# Missed Cleavages
	High	EAPKPVAAAPAPAAPK	5	2	1	unk		0	8127912400	3.97489	2	1485.85	2.52227	24.5634	0
	High	YIAANYKVDINK	4	2	1	unk		0	2856855613	3.21342	3	1411.76	-0.887379	32.146	1
	High	APSAHPPTLQMVK	2	2	1	unk		0	2153687096	2.72731	3	1376.74	0.810724	31.7453	0
	High	SASDKGVLVR	4	2	1	unk		0	508885976	3.07575	3	1031.58	0.0635029	20.3497	1
	High	KYIAANYKVDINK	1	2	1	unk		0	371977148	3.62976	3	1539.85	0.395825	27.9997	2
	High	LASMKDDAEKPKPK	1	2	1	unk		0	1.66035e+08	2.9052	3	1557.83	0.0778832	16.9891	1
	High	KYIAANYK	1	2	1	unk		0	1.03449e+08	2.59629	2	970.537	1.35241	20.9489	1
	High	GTSLATIKK	1	2	1	unk		0	5.88829e+07	2.71655	3	918.562	-0.174844	20.7635	1
	High	KGTSLATIKK	1	2	1	unk		0	55569781	3.47914	3	1046.66	0.22627	17.7067	2
	High	DRKGTSLATIK	1	2	1	unk		0	4.96451e+07	3.58004	3	1189.69	-0.175982	21.279	2
unk	{Pfam: Dynein light chain type 1 [PF01221.13, score=74.0]} {Human: DYNLL2, dynein, light chain, LC8-type 2 [Source:HGNC Symbol;Acc:24596], e=8e-08} - [RNA1310_2610.3_2]	62.0784	29.7	1	1	5	13	2.83578e+09	202	22.9196	9.42236
	A2	Sequence	# PSMs	# Proteins	# Protein Groups	Protein Group Accessions	Modifications	ΔCn	Area	XCorr	Charge	MH+ [Da]	ΔM [ppm]	RT [min]	# Missed Cleavages
	High	AIQAIVNEVcSVHKDEDAAAQNIKR	3	3	2	unk	C10(Carbamidomethyl)	0	3851588380	6.59954	4	2779.42	0.60941	42.9028	2
	High	KLDGQLGSTWHVIVGR	3	3	2	unk		0	3323567666	5.7097	2	1765.98	2.35671	43.6333	1
	High	AIQAIVNEVcSVHKDEDAAAQNIK	4	3	2	unk	C10(Carbamidomethyl)	0	1332185128	6.22361	4	2623.31	0.0116651	44.2809	1
	High	SDNLNIVVFK	1	1	1	unk		0	966473776	2.68997	2	1148.63	0.83082	44.8039	0
	High	SDLNEDVRR	2	3	2	unk		0	2.79042e+08	2.86352	3	1103.54	0.837961	19.9127	1
unk	{Pfam: Gelsolin repeat [PF00626.17, score=119.5]} {Human: VIL1, villin 1 [Source:HGNC Symbol;Acc:12690], e=5e-51} - [RNA1310_17869_2]	61.5195	22.35	6	9	9	16	467671344	586	67.5842	8.79248
	A2	Sequence	# PSMs	# Proteins	# Protein Groups	Protein Group Accessions	Modifications	ΔCn	Area	XCorr	Charge	MH+ [Da]	ΔM [ppm]	RT [min]	# Missed Cleavages
	High	HNALAYAHNYLR	1	1	1	unk		0	548541832	4.60013	3	1442.73	0.643326	32.7502	0
	High	TVELDTLLDDLPVQHR	3	4	1	unk		0	456034162	4.44316	3	1863.98	1.71505	56.9246	0
	High	QNIVVTEVPR	2	1	1	unk		0	398438038	3.61137	2	1154.66	2.35038	33.493	0
	High	DSVNPLLPVTVVTPQAPAK	2	1	1	unk		0	348057666	4.58628	2	1946.09	-1.09233	51.0449	0
	High	AIQWNGSGANKNEK	1	1	1	unk		0	240607515	3.29847	3	1516.75	1.70234	23.6479	1
	High	SYFPEITYLAGGcPSGFR	2	4	1	unk	C13(Carbamidomethyl)	0	156242112	3.98827	2	2021.94	0.678567	57.6115	0
	High	LNFDLVSTDSLSK	2	1	1	unk		0	156015076	3.36001	2	1438.75	3.06688	48.0794	0
	High	KALDNTDVYILDLGDR	2	1	1	unk		0	127587524	5.76664	2	1820.94	0.972095	47.3796	1
	High	ESTADEYGTAAYK	1	6	1	unk		0	33779404	3.12997	2	1405.61	0.898831	26.4159	0
unk	{Pfam: Hsp90 protein [PF00183.13, score=479.5]} {Human: HSP90AB1, heat shock protein 90kDa alpha (cytosolic), class B member 1 [Source:HGNC Symbol;Acc:5258], e=0.0} - [RNA1310_6914.1_3]	61.2228	10.98	3	7	8	17	660163258	929	106.075	8.95361
	A2	Sequence	# PSMs	# Proteins	# Protein Groups	Protein Group Accessions	Modifications	ΔCn	Area	XCorr	Charge	MH+ [Da]	ΔM [ppm]	RT [min]	# Missed Cleavages
	High	YYSTSSGDDWTSLKDYVSR	2	1	1	unk		0	808262864	4.68963	3	2230	0.890697	46.546	1
	High	YQSLTDSSVLDSGRDLEIK	2	1	1	unk		0	650175970	4.43101	3	2126.06	1.26368	43.8137	1
	High	HSQFIGYPIK	2	2	1	unk		0	522050940	3.75142	2	1189.64	1.49616	34.2646	0
	High	ELISNASDAIDKIR	3	4	3	unk		0	519596859	4.00047	3	1544.83	1.48434	40.7011	1
	High	ADLVNNLGTIAR	2	1	1	unk		0	4.72313e+08	3.0977	2	1256.7	1.59959	41.1411	0
	High	NQDDITQEEYGEFYK	2	1	1	unk		0	241700060	4.04275	2	1878.81	4.36524	40.4736	0
	High	SLTNDWEEHLAVK	3	1	1	unk		0	130124851	3.28256	3	1541.76	1.92898	41.9131	0
	High	YQSLTDSSVLDSGR	1	1	1	unk		0	87897885	3.37118	2	1527.73	1.89929	36.347	0
unk	{TRANSSPLICED} {Pfam: Glyceraldehyde 3-phosphate dehydrogenase, C-terminal domain [PF02800.15, score=241.3]} {Human: GAPDH, glyceraldehyde-3-phosphate dehydrogenase [Source:HGNC Symbol;Acc:4141], e=1e-166} - [RNA1310_18952_3]	61.0794	24.16	1	6	8	16	1.64472e+09	563	62.2777	9.36377
	A2	Sequence	# PSMs	# Proteins	# Protein Groups	Protein Group Accessions	Modifications	ΔCn	Area	XCorr	Charge	MH+ [Da]	ΔM [ppm]	RT [min]	# Missed Cleavages
	High	GAGQNIIPAATGAAK	2	1	1	unk		0	2210556565	3.47161	2	1339.74	1.7584	31.6023	0
	High	VVSNAScTTNcLAPLAK	2	3	2	unk	C7(Carbamidomethyl); C11(Carbamidomethyl)	0	1.68894e+09	4.36628	2	1805.9	5.6592	34.2254	0
	High	VPTADVSVVDLVcR	2	1	1	unk	C13(Carbamidomethyl)	0	1.03467e+09	4.36891	2	1529.8	1.32817	48.1375	0
	High	VIDLLTYIAK	2	1	1	unk		0	812867886	2.54795	2	1148.69	0.931331	57.5181	0
	High	VIDLLTYIAKR	2	1	1	unk		0	655518992	3.28307	3	1304.79	0.423686	53.1409	1
	High	LVAWYDNEFGYScR	3	3	2	unk	C13(Carbamidomethyl)	0	256714032	3.55276	2	1779.78	0.619148	49.5689	0
	High	LVVNGSPIAVHnERDPAAIPWDASGAEYVVESTGVFTTVAK	1	1	1	unk	N12(Deamidated)	0	219615104	5.48217	4	4268.17	3.27648	60.7628	1
	High	VINNEFGILEGLMTTIHSYTATQK	2	1	1	unk		0	0	5.87582	4	2680.37	1.71259	66.4686	0
unk	{Pfam: Immunoglobulin I-set domain [PF07679.11, score=903.8]} {Human: TTN, titin [Source:HGNC Symbol;Acc:12403], e=0.0} - [RNA1310_45_2]	58.7724	5.6	7	16	16	18	2.04015e+08	4609	504.164	6.03662
	A2	Sequence	# PSMs	# Proteins	# Protein Groups	Protein Group Accessions	Modifications	ΔCn	Area	XCorr	Charge	MH+ [Da]	ΔM [ppm]	RT [min]	# Missed Cleavages
	High	VAAVNAAGPSEVSPSSKPVK	1	3	1	unk		0	234486888	4.9601	3	1895.03	1.0192	26.6092	0
	High	VTPVLAAPSDRPAIK	1	4	1	unk		0	214785704	2.72138	3	1534.9	1.22978	33.0676	0
	High	LPDTTHVVR	2	4	1	unk		0	162771995	3.09469	3	1037.57	-0.416715	24.0813	0
	High	LKEGHEYQFR	1	3	1	unk		0	156759956	2.8514	3	1306.65	0.539076	23.3635	1
	High	TScQLTWKPPTDDGGSPVQNYVVQK	1	3	1	unk	C3(Carbamidomethyl)	0	153995286	4.11375	3	2805.34	-2.66638	43.5094	0
	High	VFAENEAGLSEPSGASR	1	3	1	unk		0	111043768	4.14352	2	1720.82	1.7775	32.6966	0
	High	LAHIINSGLVENR	1	3	1	unk		0	102098853	3.31138	3	1435.8	1.45827	34.0041	0
	High	VSAVNAAGPGEPSK	2	3	1	unk		0	96803109	3.96887	2	1283.66	-0.17156	22.1706	0
	High	NEAGLGEPSEASHAVETK	1	4	1	unk		0	90878222	2.7677	3	1825.86	2.17617	26.9613	0
	High	ATQPVLIRDPVLPAGAPGEVTVEK	1	3	1	unk		0	76447198	3.324	3	2457.37	1.12571	45.3618	1
	High	VRAENEAGPGEPTRPSR	1	3	1	unk		0	4.94759e+07	3.4738	3	1822.92	2.34934	19.2413	1
	High	VVSLPERQEAVLK	1	4	1	unk		0	49059083	3.00805	2	1467.85	1.27717	33.0051	1
	High	AQDLHPNWFGILGIAR	1	3	1	unk		0	39104534	2.69084	3	1807.96	2.22753	59.2957	0
	High	ASATPVQGTSYTVK	1	3	1	unk		0	34747738	2.66086	2	1409.73	3.70007	27.1384	0
	High	nGLSEPLELETPVTPKPAYR	1	3	1	unk	N1(Deamidated)	0	27515765	3.49388	3	2212.16	6.70682	44.0064	0
	High	VLSISPPLVNWLR	1	3	1	unk		0	1.29107e+07	2.70075	2	1493.88	-0.553631	62.2973	0
unk	{Pfam: Tubulin/FtsZ family, GTPase domain [PF00091.20, score=124.2]} {Human: TUBB, tubulin, beta [Source:HGNC Symbol;Acc:20778], e=1e-91} - [RNA1310_15130.2_3]	58.2723	63.92	5	1	8	17	1.25706e+09	158	17.3346	4.99561
	A2	Sequence	# PSMs	# Proteins	# Protein Groups	Protein Group Accessions	Modifications	ΔCn	Area	XCorr	Charge	MH+ [Da]	ΔM [ppm]	RT [min]	# Missed Cleavages
	High	LAVNMVPFPR	4	13	3	unk		0	1760496522	3.04105	2	1143.64	2.08549	47.0368	0
	High	FPGQLNADLRK	4	19	4	unk		0	1057441634	3.21248	3	1258.69	0.581854	32.4758	1
	High	LTTPTYGDLNHLVSATMSGVTTcLR	2	4	4	unk	C23(Carbamidomethyl)	0	953252960	4.32004	3	2708.34	2.40237	62.3417	0
	High	EAEScDcLQGFQLTHSLGGGTGSGMGTLLISK	1	6	4	unk	C5(Carbamidomethyl); C7(Carbamidomethyl)	0	823312760	7.31409	3	3311.53	-0.913832	53.5856	0
	High	KLAVNMVPFPR	3	13	3	unk		0	4.33071e+08	3.57025	2	1271.73	1.10809	42.6329	1
	High	IREEYPDR	1	22	5	unk		0	1.92638e+08	2.49784	2	1077.53	1.4773	20.1631	1
	High	IMNTYSVVPSPK	1	1	1	unk		0	82914756	2.41671	2	1335.7	1.95679	36.2385	0
	High	TLKLTTPTYGDLNHLVSATMSGVTTcLR	1	4	4	unk	C26(Carbamidomethyl)	0	43642010	5.50632	3	3050.56	-1.90032	61.4363	1
unk	{Pfam: ATP synthase alpha/beta family, nucleotide-binding domain [PF00006.20, score=242.3]} {Human: ATP5A1, ATP synthase, H+ transporting, mitochondrial F1 complex, alpha subunit 1, cardiac muscle [Source:HGNC Symbol;Acc:823], e=0.0} - [RNA1310_10282.1_3]	57.5352	18.75	3	12	12	17	8.70797e+08	784	86.2016	8.89502
	A2	Sequence	# PSMs	# Proteins	# Protein Groups	Protein Group Accessions	Modifications	ΔCn	Area	XCorr	Charge	MH+ [Da]	ΔM [ppm]	RT [min]	# Missed Cleavages
	High	TGAIVDVPVGEELLGR	3	2	1	unk		0	896075868	4.18716	2	1624.89	2.39737	52.0014	0
	High	AVDSLVPIGR	1	1	1	unk		0	880920965	2.54094	2	1026.59	0.480093	38.08	0
	High	VLSIGDGIAR	1	2	1	unk		0	835394310	2.67799	2	1000.58	0.82256	36.2512	0
	High	ILGQTAQANLEETGR	1	2	1	unk		0	544021354	3.6767	2	1600.83	1.46494	32.7516	0
	High	TSVKEPMQTGIK	2	1	1	unk		0	426853356	3.44209	3	1318.71	2.36436	24.5301	1
	High	TAIAIDTIINQK	2	1	1	unk		0	420534352	3.52387	2	1300.75	0.0681774	44.4883	0
	High	GIRPAINVGLSVSR	2	1	1	unk		0	312475121	4.15255	3	1438.85	2.17787	38.0155	0
	High	EAYPGDVFYLHSR	1	2	1	unk		0	256507372	3.17939	3	1553.74	1.62033	41.3781	0
	High	HALIIYDDLSK	1	1	1	unk		0	205878788	4.26673	2	1287.7	1.24187	38.6216	0
	High	TAIAIDTIINQKR	1	1	1	unk		0	1.85211e+08	3.59233	3	1456.85	0.481066	40.7515	1
	High	GMALNLEPDNVGVVVFGNDK	1	2	1	unk		0	52122208	3.75655	2	2088.05	2.62938	56.7855	0
	High	AEAPEVSAILEER	1	2	1	unk		0	0	2.60137	2	1413.72	-3.5316	44.4412	0
unk	{Human: FAM53A, family with sequence similarity 53, member A [Source:HGNC Symbol;Acc:31860], e=0.003} - [RNA1310_48375_3]	57.098	22.01	2	1	9	18	1.30035e+09	259	28.6614	5.09717
	A2	Sequence	# PSMs	# Proteins	# Protein Groups	Protein Group Accessions	Modifications	ΔCn	Area	XCorr	Charge	MH+ [Da]	ΔM [ppm]	RT [min]	# Missed Cleavages
	High	GGSPDDYTTAGScSR	4	6	2	unk	C13(Carbamidomethyl)	0	2092840724	3.80692	2	1530.61	0.804795	22.1158	0
	High	EIRQETENISVR	2	5	2	unk		0	1223552584	3.80685	2	1473.77	1.91273	26.1263	1
	High	VLKGGSPDDYTTAGScSR	2	6	2	unk	C16(Carbamidomethyl)	0	584663516	4.2667	2	1870.86	1.49411	25.5653	1
	High	QETENISVR	2	6	2	unk		0	439052240	2.62641	2	1075.54	2.17326	22.8032	0
	High	GSGYYcLLSPLAR	4	2	1	unk	C6(Carbamidomethyl)	0	3.76701e+08	3.35229	2	1456.73	0.0234057	49.9463	0
	High	cEMVLGPDcR	1	6	2	unk	C1(Carbamidomethyl); C9(Carbamidomethyl)	0	302164248	2.61321	2	1236.52	2.73674	31.753	0
	High	SLKcEMVLGPDcR	1	6	2	unk	C4(Carbamidomethyl); C12(Carbamidomethyl)	0	197856912	3.20823	2	1564.73	1.14186	33.0101	1
	High	cEMVLGPDcRR	1	6	2	unk	C1(Carbamidomethyl); C9(Carbamidomethyl)	0	151483681	2.99269	3	1392.62	1.22602	27.3698	1
	High	SLKcEMVLGPDcRR	1	6	2	unk	C4(Carbamidomethyl); C12(Carbamidomethyl)	0	47519711	2.61634	3	1720.83	2.31619	28.6637	2
unk	{Pfam: lactate/malate dehydrogenase, alpha/beta C-terminal domain [PF02866.13, score=132.7]} {Human: MDH1, malate dehydrogenase 1, NAD (soluble) [Source:HGNC Symbol;Acc:6970], e=1e-158} - [RNA1310_10351.1_1]	55.9412	16.24	3	9	9	17	6.40886e+08	782	88.2259	8.79248
	A2	Sequence	# PSMs	# Proteins	# Protein Groups	Protein Group Accessions	Modifications	ΔCn	Area	XCorr	Charge	MH+ [Da]	ΔM [ppm]	RT [min]	# Missed Cleavages
	High	VVVVGNPANTNALIcSK	2	1	1	unk	C15(Carbamidomethyl)	0	720562276	4.09206	2	1755.94	0.92825	39.3755	0
	High	IVEGLNLNDWAK	3	2	1	unk		0	619686101	3.17629	2	1371.72	-1.44508	47.8603	0
	High	TVIWGNHSNTQFPDASNGVVR	3	1	1	unk		0	5.8241e+08	4.34086	3	2299.12	1.26679	40.749	0
	High	FLTTVQQR	1	3	1	unk		0	426648680	2.46322	2	992.553	0.516591	27.2452	0
	High	SVYDAVANEEWLK	2	2	1	unk		0	2.81243e+08	3.26455	2	1523.74	1.28652	48.1406	0
	High	AQIAAYLGLPcNSVSR	3	1	1	unk	C11(Carbamidomethyl)	0	193687476	3.86455	2	1719.88	-4.42619	45.954	0
	High	LKATEAELIEER	1	2	1	unk		0	139866601	2.76679	3	1401.76	1.84746	32.5384	1
	High	FAPSIPAKNFSALTR	1	1	1	unk		0	105315040	3.14252	3	1619.89	0.222828	42.4479	1
	High	EVIATDKEEVAFK	1	1	1	unk		0	1.8534e+07	2.48136	2	1478.77	-0.28285	32.0802	1
unk	{Pfam: ATP:guanido phosphotransferase, C-terminal catalytic domain [PF00217.14, score=339.4]} {Human: CKB, creatine kinase, brain [Source:HGNC Symbol;Acc:1991], e=9e-80} - [RNA1310_34516.1_1]	55.3125	28.81	9	1	9	16	7.43242e+08	354	39.752	6.91748
	A2	Sequence	# PSMs	# Proteins	# Protein Groups	Protein Group Accessions	Modifications	ΔCn	Area	XCorr	Charge	MH+ [Da]	ΔM [ppm]	RT [min]	# Missed Cleavages
	High	LGFLTFcPTNLGTTIR	2	9	3	unk	C7(Carbamidomethyl)	0	836995753	3.69912	2	1810.96	2.14523	59.513	0
	High	EVQQQLIDDHFLFK	2	7	4	unk		0	7.28883e+08	2.79121	3	1759.9	0.780639	48.4649	0
	High	VADRFQLQVR	1	10	3	unk		0	663847824	2.83389	2	1231.69	0.362378	33.0239	1
	High	GSAGEHSEAVGGLYDISNKER	2	13	3	unk		0	658923972	5.84808	3	2176.03	2.45596	31.9126	1
	High	LQASDScHSLLKK	2	6	1	unk	C7(Carbamidomethyl)	0	458250979	2.75821	2	1486.77	-0.0398345	23.2034	1
	High	LSAGGQEALQR	3	5	2	unk		0	427281449	3.40997	2	1129.59	-1.36445	23.7747	0
	High	TFLVWVGEEDHMR	2	6	4	unk		0	201960812	3.04892	2	1618.77	0.927673	48.8801	0
	High	GSAGEHSEAVGGLYDISNK	1	13	3	unk		0	1.45549e+08	4.80461	2	1890.89	1.98477	33.516	0
	High	EVQQQLIDDHFLFKEGDR	1	6	4	unk		0	60669090	4.19106	3	2217.09	-1.83105	44.6273	1
unk	{Pfam: Core histone H2A/H2B/H3/H4 [PF00125.19, score=111.1]} {Human: HIST2H3A, histone cluster 2, H3a [Source:HGNC Symbol;Acc:20505], e=3e-90} - [RNA1310_62908_1]	55.142	33.33	11	1	6	14	7861935304	204	23.4011	11.2974
	A2	Sequence	# PSMs	# Proteins	# Protein Groups	Protein Group Accessions	Modifications	ΔCn	Area	XCorr	Charge	MH+ [Da]	ΔM [ppm]	RT [min]	# Missed Cleavages
	High	YRPGTVALR	6	16	2	unk		0	18134090420	2.84118	3	1032.6	0.130342	25.2104	0
	High	EIAQDFKTDLR	2	17	2	unk		0	4046137274	2.71391	2	1335.69	1.08465	33.9435	1
	High	FQSSAVQALQEASEAYLVGLFEDTNLcAIHAK	3	7	1	unk	C27(Carbamidomethyl)	0	1405578218	9.11693	3	3510.72	-0.226526	66.5791	0
	High	RVTIMPKDIQLAR	1	19	2	unk		0	268740964	3.02103	3	1540.9	1.45506	35.9591	2
	High	VTIMPKDIQLAR	1	19	2	unk		0	2.07109e+08	3.09091	3	1384.8	0.660457	38.6903	1
	High	LVREIAQDFKTDLR	1	17	2	unk		0	167613274	3.59001	3	1703.94	0.40727	40.886	2
unk	{Pfam: S-adenosyl-L-homocysteine hydrolase [PF05221.12, score=470.6]} {Human: AHCY, adenosylhomocysteinase [Source:HGNC Symbol;Acc:343], e=0.0} - [RNA1310_14602_3]	54.8438	19.91	7	9	9	16	8.93201e+08	658	73.0772	8.26514
	A2	Sequence	# PSMs	# Proteins	# Protein Groups	Protein Group Accessions	Modifications	ΔCn	Area	XCorr	Charge	MH+ [Da]	ΔM [ppm]	RT [min]	# Missed Cleavages
	High	GLSEETTTGVHNLYK	3	4	1	unk		0	1007966324	3.86037	2	1648.82	2.2546	32.6056	0
	High	VADISLADWGR	2	4	1	unk		0	849526870	3.40875	2	1202.62	1.94635	46.2441	0
	High	LKTPAINVNDSVTK	5	4	1	unk		0	822110458	3.6224	3	1499.84	0.133634	32.386	1
	High	VcLVAGYGDVGK	1	4	1	unk	C2(Carbamidomethyl)	0	185499564	2.59209	2	1237.63	1.25315	36.7438	0
	High	NGPFKPEHYR	1	3	1	unk		0	1.5194e+08	3.36161	3	1244.62	1.45373	21.6496	0
	High	IIVTATGcSGIIR	1	2	1	unk	C8(Carbamidomethyl)	0	1.10179e+08	2.81687	2	1360.76	2.15374	37.4313	0
	High	LTQLTSEQAAYLGVER	1	3	1	unk		0	72932052	3.69597	2	1778.94	3.99177	42.0178	0
	High	SKFDNLYGcR	1	3	1	unk	C9(Carbamidomethyl)	0	72888476	3.13808	2	1259.59	1.26982	28.1582	1
	High	VIVSEIDPITALQAAMEGYEVSTVDEAVSR	1	2	1	unk		0	0	5.88335	3	3192.6	0.85008	66.7093	0
unk	{Pfam: 14-3-3 protein [PF00244.15, score=572.5]} {Human: YWHAZ, tyrosine 3-monooxygenase/tryptophan 5-monooxygenase activation protein, zeta polypeptide [Source:HGNC Symbol;Acc:12855], e=1e-106} - [RNA1310_2772_1]	54.2374	9.97	18	9	11	16	4.00759e+08	1294	147.698	9.34912
	A2	Sequence	# PSMs	# Proteins	# Protein Groups	Protein Group Accessions	Modifications	ΔCn	Area	XCorr	Charge	MH+ [Da]	ΔM [ppm]	RT [min]	# Missed Cleavages
	High	SATDHAETELATTHPIR	1	3	1	unk		0	465200288	5.46127	3	1849.91	0.66718	27.7365	0
	High	QKIESELQR	2	6	1	unk		0	414402072	2.97081	3	1130.62	-0.650096	22.3226	1
	High	VISSIESKTEGSER	2	4	1	unk		0	322673724	3.94502	3	1521.78	1.53465	23.5262	1
	High	IcKEVLSLLDDYLIK	3	3	1	unk	C2(Carbamidomethyl)	0	302425354	3.66822	2	1822.01	2.53167	62.5793	1
	High	AVTEKGQELGNEER	1	4	1	unk		0	259544942	2.99402	3	1559.77	1.10535	20.7044	1
	High	EVLSLLDDYLIK	1	3	1	unk		0	179779388	3.26182	2	1420.79	-0.292056	61.6877	0
	High	SAEEKLPTTHPIR	1	4	1	unk		0	113291769	3.46412	3	1478.8	1.75849	24.5395	1
	High	KNVVDSSEGAYK	2	3	1	unk		0	88465803	3.90405	2	1296.65	3.70451	21.4698	1
	High	DSTLIMQLLR	1	28	5	unk		0	6.9257e+07	2.66246	2	1189.66	0.0647587	59.9446	0
	High	VISSIESKTEGSERK	1	4	1	unk		0	23428389	2.87471	3	1649.87	0.657556	21.4722	2
	High	NLLSVAYKNVVGAR	1	9	3	unk		0	0	3.43268	3	1503.86	-0.378815	47.544	1
unk	{Pfam: ribosomal L5P family C-terminus [PF00673.16, score=70.8]} {Human: RPL11, ribosomal protein L11 [Source:HGNC Symbol;Acc:10301], e=1e-67} - [RNA1310_48951_2]	54.1969	41.02	5	2	7	15	3.22486e+09	256	28.3354	8.23584
	A2	Sequence	# PSMs	# Proteins	# Protein Groups	Protein Group Accessions	Modifications	ΔCn	Area	XCorr	Charge	MH+ [Da]	ΔM [ppm]	RT [min]	# Missed Cleavages
	High	INVYYNEATGGK	2	6	3	unk		0	4873538184	3.08829	2	1328.65	1.17751	31.6673	0
	High	FWEVISDEHGIDPTGTYHGDSDLQLER	2	16	4	unk		0	3348291992	6.9072	3	3116.42	0.310684	49.3165	0
	High	AVLVDLEPGTMDSVR	3	7	3	unk		0	1452738192	3.66609	2	1601.82	2.01314	45.9258	0
	High	EIVHLQAGQcGNQIGAK	2	5	2	unk	C10(Carbamidomethyl)	0	1194364762	4.92508	2	1822.92	0.119589	31.0045	0
	High	INVYYNEATGGKYVPR	2	6	3	unk		0	943850512	4.46495	2	1843.94	1.38595	36.2281	1
	High	VLEQLTNQQPVYSK	2	4	1	unk		0	290793752	2.5044	2	1646.88	2.92977	35.3685	0
	High	LcLNIcVGESGDRLTR	1	4	1	unk	C2(Carbamidomethyl); C6(Carbamidomethyl)	0	99245043	2.86943	3	1862.92	-2.05417	42.8252	1
	High	AVLVDLEPGTmDSVR	1	7	3	unk	M11(Oxidation)	0	63259939	2.68343	2	1617.82	0.458234	41.6602	0
unk	{Pfam: Myosin head (motor domain) [PF00063.16, score=378.7]} {Human: MYH2, myosin, heavy chain 2, skeletal muscle, adult [Source:HGNC Symbol;Acc:7572], e=1e-125} - [RNA1310_40155_1]	53.9184	29.77	3	1	7	17	1.02791e+09	309	35.0857	7.92822
	A2	Sequence	# PSMs	# Proteins	# Protein Groups	Protein Group Accessions	Modifications	ΔCn	Area	XCorr	Charge	MH+ [Da]	ΔM [ppm]	RT [min]	# Missed Cleavages
	High	DLLQAILKPK	5	4	2	unk		0	2127920948	3.14193	2	1138.72	0.685983	50.7065	0
	High	IAGADIEFYLLEK	1	5	3	unk		0	589948984	3.54719	2	1481.79	1.02405	56.723	0
	High	VKVGNDYVTK	3	5	2	unk		0	3.65874e+08	3.30026	3	1122.61	-0.89771	22.703	1
	High	NYHIFYQLLSDYAK	3	4	2	unk		0	2.76133e+08	3.91733	2	1774.88	0.6929	57.6268	0
	High	VAFLLGVNAK	2	5	2	unk		0	266903568	2.65426	2	1031.63	1.13691	44.7451	0
	High	GSLEEQIVQANPVLEAYGNAK	2	2	2	unk		0	214120376	3.83153	2	2230.13	-0.348121	55.5803	0
	High	EEQAESDGTAEAEKVAFLLGVNAK	1	1	1	unk		0	117343453	3.88311	3	2506.23	0.112914	54.7375	1
unk	{TRANSSPLICED} {Pfam: Hsp70 protein [PF00012.15, score=857.8]} {Human: HSPA5, heat shock 70kDa protein 5 (glucose-regulated protein, 78kDa) [Source:HGNC Symbol;Acc:5238], e=0.0} - [RNA1310_10295_3]	53.4163	19.28	2	9	10	15	9.46118e+08	783	85.9926	6.90283
	A2	Sequence	# PSMs	# Proteins	# Protein Groups	Protein Group Accessions	Modifications	ΔCn	Area	XCorr	Charge	MH+ [Da]	ΔM [ppm]	RT [min]	# Missed Cleavages
	High	IINEPTAAAIAYGLDKK	5	7	3	unk		0	2537635430	4.65256	3	1787.99	1.02813	44.0287	1
	High	AKFEELNADLFK	2	1	1	unk		0	155640034	3.04564	2	1424.74	-0.406125	44.0533	1
	High	NQLTTNPENTVFDAKR	1	1	1	unk		0	145079500	4.03312	3	1847.93	1.401	34.4244	1
	High	QLEDALSPIVSK	1	2	1	unk		0	121440676	2.90968	2	1299.72	2.52078	41.2508	0
	High	VTAEDKGTGNKQQITIK	1	1	1	unk		0	111541515	3.3146	3	1830.99	0.393048	21.9322	2
	High	DAEKFAEQDKQIR	1	1	1	unk		0	107366477	4.59283	3	1577.79	0.975317	24.4939	2
	High	KVENAVITVPAYFNDAQR	1	2	1	unk		0	73309110	4.45019	3	2035.06	-1.21794	44.2547	1
	High	NGRVEILPNDQGNR	1	1	1	unk		0	52278284	2.62184	3	1581.81	1.52253	27.4565	1
	High	VEVESLIDGEDFSESLTR	1	1	1	unk		0	41510848	3.13733	2	2024.97	0.310639	54.9618	0
	High	ITPSYVAFTQDGER	1	1	1	unk		0	1.63653e+07	2.66723	2	1583.77	-2.23784	39.397	0
unk	{Pfam: ATP:guanido phosphotransferase, C-terminal catalytic domain [PF00217.14, score=337.2]} {Human: CKB, creatine kinase, brain [Source:HGNC Symbol;Acc:1991], e=1e-84} - [RNA1310_13046_1]	53.2161	14	6	1	9	15	7.43242e+08	700	78.7935	8.92432
	A2	Sequence	# PSMs	# Proteins	# Protein Groups	Protein Group Accessions	Modifications	ΔCn	Area	XCorr	Charge	MH+ [Da]	ΔM [ppm]	RT [min]	# Missed Cleavages
	High	LGFLTFcPTNLGTTIR	2	9	3	unk	C7(Carbamidomethyl)	0	836995753	3.69912	2	1810.96	2.14523	59.513	0
	High	EVQQQLIDDHFLFK	2	7	4	unk		0	7.28883e+08	2.79121	3	1759.9	0.780639	48.4649	0
	High	VADRFQLQVR	1	10	3	unk		0	663847824	2.83389	2	1231.69	0.362378	33.0239	1
	High	GSAGEHSEAVGGLYDISNKER	2	13	3	unk		0	658923972	5.84808	3	2176.03	2.45596	31.9126	1
	High	LSAGGQEALQR	3	5	2	unk		0	427281449	3.40997	2	1129.59	-1.36445	23.7747	0
	High	TFLVWVGEEDHMR	2	6	4	unk		0	201960812	3.04892	2	1618.77	0.927673	48.8801	0
	High	GSAGEHSEAVGGLYDISNK	1	13	3	unk		0	1.45549e+08	4.80461	2	1890.89	1.98477	33.516	0
	High	EVQQQLIDDHFLFKEGDR	1	6	4	unk		0	60669090	4.19106	3	2217.09	-1.83105	44.6273	1
	High	HLTKDVLEK	1	3	1	unk		0	3.05622e+07	3.28725	3	1082.62	0.597256	21.0101	1
unk	{Pfam: Myosin tail [PF01576.14, score=757.0]} {Human: MYH7, myosin, heavy chain 7, cardiac muscle, beta [Source:HGNC Symbol;Acc:7577], e=1e-116} - [RNA1310_3914_2]	52.5481	12.8	6	6	13	16	5.83467e+08	1148	131.222	8.92432
	A2	Sequence	# PSMs	# Proteins	# Protein Groups	Protein Group Accessions	Modifications	ΔCn	Area	XCorr	Charge	MH+ [Da]	ΔM [ppm]	RT [min]	# Missed Cleavages
	High	ITELEDISERER	2	7	2	unk		0	786811306	3.07147	3	1489.75	1.05243	32.7882	1
	High	VRDLEAELDQEQR	2	6	2	unk		0	549487240	4.06438	2	1600.79	-0.363266	33.0991	1
	High	LEEAEAFATR	1	8	2	unk		0	414103154	2.79993	2	1136.56	0.95241	31.6815	0
	High	RLEAELSGAQSEAEEAQSAR	1	5	1	unk		0	326348564	4.60317	3	2132.02	1.50659	34.1525	1
	High	AAHDYESQAATLSK	1	4	1	unk		0	200130314	3.1757	3	1491.72	5.11507	25.9397	0
	High	IKELEDLLEIERDGR	1	3	1	unk		0	152103880	3.58031	3	1827.98	0.535865	47.3972	2
	High	KQLEVEIR	2	7	2	unk		0	1.49676e+08	2.74856	2	1014.59	0.676099	26.7009	1
	High	LQTENVELQR	1	4	1	unk		0	136873511	2.84152	2	1229.64	-3.0825	27.9209	0
	High	MNMELQDLLDKTQLK	1	6	2	unk		0	133524631	4.02242	3	1819.93	0.918766	52.8589	1
	High	KAQQQIEEAEHR	1	6	2	unk		0	1.04773e+08	3.48372	3	1466.74	2.22118	18.4422	1
	High	IKELEDLLEIER	1	3	1	unk		0	36763652	3.0488	2	1499.83	-1.73634	49.8462	1
	High	RMNMELQDLLDKTQLK	1	6	2	unk		0	0	3.02562	3	1976.03	-1.4009	48.48	2
	High	YTLMITELTSELENANK	1	3	1	unk		0	0	2.87501	2	1969.98	3.12164	63.9795	0
unk	{Pfam: Mitochondrial carrier protein [PF00153.22, score=202.8]} {Human: SLC25A5, solute carrier family 25 (mitochondrial carrier; adenine nucleotide translocator), member 5 [Source:HGNC Symbol;Acc:10991], e=9e-86} - [RNA1310_13306_3]	51.5476	15.3	4	11	11	16	5.03786e+08	693	77.2752	9.71533
	A2	Sequence	# PSMs	# Proteins	# Protein Groups	Protein Group Accessions	Modifications	ΔCn	Area	XCorr	Charge	MH+ [Da]	ΔM [ppm]	RT [min]	# Missed Cleavages
	High	TGRLDKPYTGVIDcTVR	2	3	1	unk	C14(Carbamidomethyl)	0	6.80215e+08	3.88532	3	1951.01	0.767054	33.3437	1
	High	LLVQNQAEMIK	1	3	1	unk		0	5.28033e+08	2.42045	2	1286.72	1.45523	35.78	0
	High	LDKPYTGVIDcTVR	2	3	1	unk	C11(Carbamidomethyl)	0	303108764	3.51628	3	1636.83	-1.70697	35.1912	0
	High	QFNGLLDVYKK	2	2	1	unk		0	241751536	2.85134	3	1324.73	0.48794	40.083	1
	High	NEGLLPFWR	2	3	1	unk		0	230134514	2.62238	2	1131.6	0.791169	55.1656	0
	High	GVAGAGVLAGFDK	1	3	1	unk		0	187711978	2.98038	2	1161.63	1.20679	42.4235	0
	High	TFRNEGLLPFWR	1	3	1	unk		0	167950142	3.59126	3	1535.81	1.25247	52.6338	1
	High	GVAGAGVLAGFDKFK	1	3	1	unk		0	132700416	3.02067	3	1436.79	2.83622	45.9246	1
	High	YFPTQALNFAFKDK	1	3	1	unk		0	112218290	2.6859	2	1689.87	1.22311	50.7789	1
	High	DLSFAENFGLSGAAAVISK	1	3	1	unk		0	98431156	4.1578	2	1896.97	-0.712521	60.9747	0
	High	LLVQNQAEmIK	1	3	1	unk	M9(Oxidation)	0	6.12045e+07	2.45078	2	1302.71	1.77998	31.6242	0
	High	GVAGAGVLAGFDKFKEIYVSFR	1	3	1	unk		0	43628503	5.01779	3	2331.25	-0.0666719	60.8173	2
unk	{Pfam: Lipocalin / cytosolic fatty-acid binding protein family [PF00061.18, score=80.0]} {Human: PMP2, peripheral myelin protein 2 [Source:HGNC Symbol;Acc:9117], e=9e-37} - [RNA1310_38817_3]	51.4458	25.47	2	9	9	14	1.54908e+09	318	35.9213	10.1108
	A2	Sequence	# PSMs	# Proteins	# Protein Groups	Protein Group Accessions	Modifications	ΔCn	Area	XCorr	Charge	MH+ [Da]	ΔM [ppm]	RT [min]	# Missed Cleavages
	High	TAGSTAKPVQEISEAGGR	3	2	1	unk		0	3690969528	5.72071	3	1758.9	2.25849	26.9109	0
	High	LVDSENFDEYMK	2	2	1	unk		0	5.88377e+08	3.1715	2	1489.65	1.43176	42.2094	0
	High	LEGNKLIQEQK	2	2	1	unk		0	367880480	3.6903	2	1299.73	1.11232	24.7665	1
	High	LIQEQKGDPNSTIIR	1	2	1	unk		0	255557327	3.71238	3	1711.94	0.718725	27.6113	1
	High	LEGNKLIQEQKGDPNSTIIR	1	2	1	unk		0	172727716	5.67833	3	2253.22	0.505995	32.8101	2
	High	STVRLEGNKLIQEQK	1	2	1	unk		0	143367440	4.10846	3	1742.98	0.621714	27.9086	2
	High	ELGSDGKSFVMTLEAK	1	2	1	unk		0	79146624	3.37753	3	1711.86	0.107306	44.0089	1
	High	WKLVDSENFDEYMK	1	2	1	unk		0	35766998	3.14077	3	1803.83	0.952716	47.8424	1
	High	ALGVGLVMR	2	2	1	unk		0	0	2.51887	2	915.545	0.511361	40.9414	0
unk	{Human: FAM53A, family with sequence similarity 53, member A [Source:HGNC Symbol;Acc:31860], e=0.002} - [RNA1310_54262.2_1]	51.3311	25.11	4	1	9	16	2.03549e+09	227	25.2891	5.31299
	A2	Sequence	# PSMs	# Proteins	# Protein Groups	Protein Group Accessions	Modifications	ΔCn	Area	XCorr	Charge	MH+ [Da]	ΔM [ppm]	RT [min]	# Missed Cleavages
	High	GSGYYcLPSPLAR	2	4	1	unk	C6(Carbamidomethyl)	0	2790071188	2.73813	2	1440.7	1.15986	44.0204	0
	High	GGSPDDYTTAGScSR	4	6	2	unk	C13(Carbamidomethyl)	0	2092840724	3.80692	2	1530.61	0.804795	22.1158	0
	High	EIRQETENISVR	2	5	2	unk		0	1223552584	3.80685	2	1473.77	1.91273	26.1263	1
	High	VLKGGSPDDYTTAGScSR	2	6	2	unk	C16(Carbamidomethyl)	0	584663516	4.2667	2	1870.86	1.49411	25.5653	1
	High	QETENISVR	2	6	2	unk		0	439052240	2.62641	2	1075.54	2.17326	22.8032	0
	High	cEMVLGPDcR	1	6	2	unk	C1(Carbamidomethyl); C9(Carbamidomethyl)	0	302164248	2.61321	2	1236.52	2.73674	31.753	0
	High	SLKcEMVLGPDcR	1	6	2	unk	C4(Carbamidomethyl); C12(Carbamidomethyl)	0	197856912	3.20823	2	1564.73	1.14186	33.0101	1
	High	cEMVLGPDcRR	1	6	2	unk	C1(Carbamidomethyl); C9(Carbamidomethyl)	0	151483681	2.99269	3	1392.62	1.22602	27.3698	1
	High	SLKcEMVLGPDcRR	1	6	2	unk	C4(Carbamidomethyl); C12(Carbamidomethyl)	0	47519711	2.61634	3	1720.83	2.31619	28.6637	2
unk	{Pfam: Myosin tail [PF01576.14, score=676.4]} {Human: MYH3, myosin, heavy chain 3, skeletal muscle, embryonic [Source:HGNC Symbol;Acc:7573], e=4e-83} - [RNA1310_1907_2]	50.299	11.59	4	11	11	14	2.40715e+08	1458	165.722	8.49951
	A2	Sequence	# PSMs	# Proteins	# Protein Groups	Protein Group Accessions	Modifications	ΔCn	Area	XCorr	Charge	MH+ [Da]	ΔM [ppm]	RT [min]	# Missed Cleavages
	High	AAHDAESQVSGLSK	2	3	1	unk		0	324177384	3.82105	2	1399.69	3.96794	23.1077	0
	High	LNSELTTLR	1	3	1	unk		0	209740370	3.0108	2	1046.59	1.22632	33.0275	0
	High	VTELEDVAERER	1	3	1	unk		0	1.88227e+08	3.28077	3	1445.73	2.01009	31.3335	1
	High	IKELEDLLQFER	2	3	1	unk		0	181636332	3.92032	2	1532.83	1.11197	51.2907	1
	High	LQAENSQLQR	1	2	1	unk		0	168962690	2.59869	2	1186.62	0.993278	21.8095	0
	High	EALAQAEEERLVNIELHDLLGK	1	3	1	unk		0	1.33459e+08	5.46622	4	2490.32	-0.786016	60.947	1
	High	QSEATVSQLTVR	1	3	1	unk		0	114587664	2.95962	2	1318.7	2.71732	31.2097	0
	High	VRELEAELEAEQRR	1	3	1	unk		0	104421944	3.10793	3	1727.9	0.787126	31.8779	2
	High	VINEYnFQLESANERIEEADNIASQAQEAVR	1	2	1	unk	N6(Deamidated)	0	95083620	5.48105	3	3551.7	3.11199	55.7882	1
	High	TALLGELDNLGGQLDQAIK	2	3	1	unk		0	52876859	3.89818	2	1969.07	3.88271	61.6595	0
	High	ANEVSQGALSASEK	1	3	1	unk		0	0	2.99592	2	1390.68	-1.21127	24.7306	0
unk	{Pfam: Dynein light chain type 1 [PF01221.13, score=78.5]} {Human: DYNLL1, dynein, light chain, LC8-type 1 [Source:HGNC Symbol;Acc:15476], e=8e-17} - [RNA1310_21306_2]	49.1398	11.69	1	4	4	11	2.25683e+09	522	59.6501	10.0962
	A2	Sequence	# PSMs	# Proteins	# Protein Groups	Protein Group Accessions	Modifications	ΔCn	Area	XCorr	Charge	MH+ [Da]	ΔM [ppm]	RT [min]	# Missed Cleavages
	High	NYASYVTHEK	3	1	1	unk		0	4.82343e+09	3.00164	3	1211.57	-0.163801	26.0501	0
	High	STFGYFQNGPFAILVYK	4	1	1	unk		0	1232207278	4.499	2	1951.99	-0.330326	65.3414	0
	High	GDMSPELKPDVLALInEIcAEYKDDDGIASNLKK	2	1	1	unk	N16(Deamidated); C19(Carbamidomethyl)	0	7.14867e+08	6.26714	5	3762.87	5.71886	65.6967	2
	High	GDMSPELKPDVLALINEIcAEYKDDDGIASNLK	2	1	1	unk	C19(Carbamidomethyl)	0	476646218	7.43649	3	3633.74	-7.75811	66.158	1
unk	{Pfam: E1-E2 ATPase [PF00122.15, score=199.3]} {Human: ATP1A1, ATPase, Na+/K+ transporting, alpha 1 polypeptide [Source:HGNC Symbol;Acc:799], e=0.0} - [RNA1310_3228.1_3]	49.0033	13.17	4	9	13	14	3.25158e+08	1230	136.653	6.15088
	A2	Sequence	# PSMs	# Proteins	# Protein Groups	Protein Group Accessions	Modifications	ΔCn	Area	XCorr	Charge	MH+ [Da]	ΔM [ppm]	RT [min]	# Missed Cleavages
	High	GIDPAAVNPR	1	2	1	unk		0	399836023	2.88024	2	1009.54	-0.415479	27.3737	0
	High	QGAIVAVTGDGVNDSPALKK	1	5	2	unk		0	337852547	4.15496	3	1940.05	2.19846	34.2483	1
	High	QGAIVAVTGDGVNDSPALK	2	5	2	unk		0	237784795	4.42326	2	1811.95	0.407198	38.2527	0
	High	VcEIPFNSTNK	1	2	1	unk	C2(Carbamidomethyl)	0	205738078	2.5214	2	1308.62	-0.297848	33.0738	0
	High	TAEYTNENPLETK	1	2	1	unk		0	1.84341e+08	3.59612	2	1509.71	1.40332	31.6488	0
	High	NLEAVETLGSTSTIcSDKTGTLTQNR	1	4	2	unk	C15(Carbamidomethyl)	0	172205253	6.16535	3	2796.37	0.753504	41.7111	1
	High	NHSEIVFAR	1	2	1	unk		0	90012552	2.46013	2	1072.56	2.781	27.4655	0
	High	VIEAHGFKVDNSALTGESEPQSR	1	1	1	unk		0	75891342	2.99536	3	2471.21	-1.60565	35.7699	1
	High	EcNGDASESALLK	1	5	2	unk	C2(Carbamidomethyl)	0	54005272	3.43266	2	1393.63	0.478962	28.2459	0
	High	SVSIISSDNKTVDDIAKER	1	1	1	unk		0	51048212	3.1861	3	2077.08	0.0550751	36.4848	2
	High	VDNSALTGESEPQSR	1	1	1	unk		0	32166138	3.21321	2	1589.74	0.102371	24.8941	0
	High	AcVVHGSDLR	1	2	1	unk	C2(Carbamidomethyl)	0	2.44026e+07	2.97179	2	1113.55	0.0353546	21.3014	0
	High	AKLDDLKR	1	2	1	unk		0	1.29381e+07	3.20507	3	958.569	1.36536	19.2587	2
unk	{Pfam: Cyclophilin type peptidyl-prolyl cis-trans isomerase/CLD [PF00160.16, score=122.5]} {Human: PPIE, peptidylprolyl isomerase E (cyclophilin E) [Source:HGNC Symbol;Acc:9258], e=2e-47} - [RNA1310_47963_3]	48.4422	14.23	9	4	4	11	1015991462	260	29.2492	7.85498
	A2	Sequence	# PSMs	# Proteins	# Protein Groups	Protein Group Accessions	Modifications	ΔCn	Area	XCorr	Charge	MH+ [Da]	ΔM [ppm]	RT [min]	# Missed Cleavages
	High	HVVFGEVISGDDVVK	4	7	1	unk		0	1385781040	3.71679	3	1599.84	0.623794	41.51	0
	High	HVVFGEVISGDDVVKK	2	7	1	unk		0	1097464780	5.07703	2	1727.93	-0.120713	36.9866	1
	High	GNGTGGESIYGEKFEDEK	2	8	1	unk		0	564728566	4.51151	2	1916.85	0.736218	31.4125	1
	High	GNGTGGESIYGEKFEDEKFAR	2	8	1	unk		0	450747328	6.16411	3	2291.06	0.852064	35.5142	2
	High	GnGTGGESIYGEKFEDEK	1	8	1	unk	N2(Deamidated)	0	0	4.33325	3	1917.84	3.62113	32.9504	1
unk	{TRANSSPLICED} {Pfam: Hsp70 protein [PF00012.15, score=893.3]} {Human: HSPA5, heat shock 70kDa protein 5 (glucose-regulated protein, 78kDa) [Source:HGNC Symbol;Acc:5238], e=0.0} - [RNA1310_4158_1]	48.0189	12.09	4	8	10	14	1.12036e+09	1125	125.68	8.32373
	A2	Sequence	# PSMs	# Proteins	# Protein Groups	Protein Group Accessions	Modifications	ΔCn	Area	XCorr	Charge	MH+ [Da]	ΔM [ppm]	RT [min]	# Missed Cleavages
	High	IINEPTAAAIAYGLDKK	5	7	3	unk		0	2537635430	4.65256	3	1787.99	1.02813	44.0287	1
	High	VEIIANDQGNR	1	8	2	unk		0	605608535	2.52378	2	1228.63	2.97906	26.0329	0
	High	TFAPEEISAMVLGK	1	1	1	unk		0	2.17827e+08	2.9621	2	1492.77	1.29013	57.9984	0
	High	VLEDADLKKEDIAEIVLVGGSTR	1	3	1	unk		0	186448561	5.36402	3	2470.34	-1.00907	49.673	2
	High	NQLTTNPENTIFDVK	1	1	1	unk		0	96999343	2.9611	2	1733.87	-0.0648106	44.9263	0
	High	ITPSYVAFTSEGER	1	1	1	unk		0	89644696	2.42213	2	1556.76	1.43171	39.93	0
	High	ARFEELNMDLFR	1	3	1	unk		0	84451119	3.31484	2	1540.76	2.28249	49.7288	1
	High	NQLTTNPENTIFDVKR	1	1	1	unk		0	37773855	2.75879	3	1889.97	1.52391	40.582	1
	High	NYADDVVQKDIK	1	1	1	unk		0	30671228	2.68372	2	1407.71	1.80829	31.9171	1
	High	VTHAVVTVPAYFNDAQR	1	2	1	unk		0	24767222	3.02236	3	1887.97	1.02617	40.5114	0
unk	{Pfam: Triosephosphate isomerase [PF00121.13, score=293.6]} {Human: TPI1, triosephosphate isomerase 1 [Source:HGNC Symbol;Acc:12009], e=1e-108} - [RNA1310_11578.1_1]	47.5694	17.92	2	9	9	14	703020192	742	80.4292	9.53955
	A2	Sequence	# PSMs	# Proteins	# Protein Groups	Protein Group Accessions	Modifications	ΔCn	Area	XCorr	Charge	MH+ [Da]	ΔM [ppm]	RT [min]	# Missed Cleavages
	High	TASPQQAQEVHAQLR	1	2	1	unk		0	1081702818	4.24498	3	1663.85	1.7897	25.5835	0
	High	AIADAVGSDPAVWAR	2	2	1	unk		0	585441268	4.38745	2	1498.77	0.718931	43.0531	0
	High	VVIAYEPVWAIGTGK	3	2	1	unk		0	441916490	3.29921	2	1602.89	0.53583	53.6564	0
	High	AWLSQNVSPQVSAQTR	2	2	1	unk		0	249291468	4.29383	2	1771.91	1.50187	38.1096	0
	High	HVFGEPDALIAEK	2	1	1	unk		0	243791032	3.88772	2	1425.74	0.271577	37.7463	0
	High	TEVVVAPPAPYLASVR	1	1	1	unk		0	172738572	2.51006	2	1668.94	1.92755	46.1815	0
	High	AQLPAEIGVAAQNcYK	1	1	1	unk	C14(Carbamidomethyl)	0	159337502	2.72774	2	1732.87	0.602051	40.181	0
	High	EAGQTEAVcYR	1	2	1	unk	C9(Carbamidomethyl)	0	145235496	2.55585	2	1283.57	3.52169	23.5449	0
	High	MNGSQASIAGIVGFLK	1	1	1	unk		0	35975692	3.20914	2	1592.84	-2.82055	58.5459	0
unk	{Pfam: Dynein light chain type 1 [PF01221.13, score=82.7]} {Human: DYNLL1, dynein, light chain, LC8-type 1 [Source:HGNC Symbol;Acc:15476], e=3e-16} - [RNA1310_44901.2_3]	45.4806	34.33	2	6	6	11	6.8185e+08	201	22.328	7.76709
	A2	Sequence	# PSMs	# Proteins	# Protein Groups	Protein Group Accessions	Modifications	ΔCn	Area	XCorr	Charge	MH+ [Da]	ΔM [ppm]	RT [min]	# Missed Cleavages
	High	KLDAQLSPTWQVTVGR	4	2	1	unk		0	1009295328	5.77271	2	1798.98	-0.0481773	43.157	1
	High	QAVVEIVNEIcSESKDDDSIASNLKK	1	2	1	unk	C11(Carbamidomethyl)	0	763105500	5.26466	4	2891.44	2.59097	51.1278	2
	High	QAVVEIVNEIcSESKDDDSIASNLK	1	2	1	unk	C11(Carbamidomethyl)	0	273150478	7.21887	3	2763.34	1.12539	53.6901	1
	High	NFASHVTHEK	3	2	1	unk		0	2.53135e+08	2.79859	3	1169.57	-0.28997	18.6532	0
	High	KKLDAQLSPTWQVTVGR	1	2	1	unk		0	132761236	3.53587	3	1927.08	2.67223	38.332	2
	High	GTFGYYQYGPYAILMYK	1	2	1	unk		0	51875958	3.62141	2	2034.97	0.26811	60.4695	0
unk	{Pfam: Glutamine synthetase, catalytic domain [PF00120.19, score=204.9]} {Human: GLUL, glutamate-ammonia ligase [Source:HGNC Symbol;Acc:4341], e=0.0} - [RNA1310_19176.2_3]	45.0193	22.66	16	7	7	10	2.85515e+08	556	62.4213	8.00146
	A2	Sequence	# PSMs	# Proteins	# Protein Groups	Protein Group Accessions	Modifications	ΔCn	Area	XCorr	Charge	MH+ [Da]	ΔM [ppm]	RT [min]	# Missed Cleavages
	High	LTGLHETSSIENFSYGVAHR	2	6	1	unk		0	327053136	5.0802	3	2218.08	-2.42693	39.9986	0
	High	RPSSNcDPYSVTEMLVR	1	10	1	unk	C6(Carbamidomethyl)	0	295696403	5.32955	3	2010.94	-0.711177	44.8164	0
	High	QcSDDGcGYIEDR	1	12	1	unk	C2(Carbamidomethyl); C7(Carbamidomethyl)	0	233796645	3.45929	2	1574.59	1.38467	26.9836	0
	High	AKDFKPWFGIEQEYTMLDTDTHPFGWPK	2	8	1	unk		0	101998635	7.01004	5	3384.61	2.29689	59.7342	1
	High	NQLVLcETYAYDGKVHPTNKR	1	8	1	unk	C6(Carbamidomethyl)	0	35420250	3.65502	3	2506.25	0.573014	33.7951	2
	High	HTcVEAMEK	1	8	1	unk	C3(Carbamidomethyl)	0	2.57537e+07	2.7226	2	1104.48	0.178918	18.8749	0
	High	NGFPGPQGPYYTGVGANK	1	9	1	unk		0	23461594	2.80808	2	1823.87	-0.562822	39.0929	0
	High	LTGLHETSSIEnFSYGVAHR	1	6	1	unk	N12(Deamidated)	0	18837639	4.00379	3	2219.09	8.8753	40.185	0
unk	{Pfam: Calreticulin family [PF00262.13, score=415.4]} {Human: CALR, calreticulin [Source:HGNC Symbol;Acc:1455], e=1e-135} - [RNA1310_7869_3]	43.7262	11.21	4	0	9	13	4.38146e+08	883	102.314	8.06006
	A2	Sequence	# PSMs	# Proteins	# Protein Groups	Protein Group Accessions	Modifications	ΔCn	Area	XCorr	Charge	MH+ [Da]	ΔM [ppm]	RT [min]	# Missed Cleavages
	High	HEQNIDcGGGYVK	2	6	2	unk	C7(Carbamidomethyl)	0	547632437	5.52181	2	1476.65	-1.18663	23.3264	0
	High	WIHPEIDNPDYSPDPELYK	1	3	2	unk		0	436857676	4.4015	3	2328.08	-1.56311	45.7112	0
	High	SGSIFDNVFVGDDPAEAK	1	2	2	unk		0	329949044	4.32012	2	1867.87	-1.27066	52.5872	0
	High	FNSPFSNAGK	2	2	2	unk		0	3.16157e+08	3.05186	2	1068.51	-0.817901	33.9205	0
	High	KVHVIFNYK	2	6	2	unk		0	2.38954e+08	3.35608	2	1147.67	3.30403	28.1157	1
	High	GNDQGKWEWTAGK	2	2	2	unk		0	122444528	3.00401	2	1476.69	2.15051	32.287	1
	High	GKWIHPEIDNPDYSPDPELYK	1	3	2	unk		0	71423624	2.82224	3	2513.19	-2.36484	42.4382	1
	High	VHVIFNYK	1	6	2	unk		0	66912204	2.96657	2	1019.57	2.46131	33.1945	0
	High	YTDIGAIGFDLWQVK	1	3	2	unk		0	58469618	2.6251	2	1725.89	2.31659	61.9879	0
unk	{Pfam: Cofilin/tropomyosin-type actin-binding protein [PF00241.15, score=90.2]} {Human: CFL1, cofilin 1 (non-muscle) [Source:HGNC Symbol;Acc:1874], e=2e-14} - [RNA1310_24120_3]	43.3162	13.87	2	7	7	11	4.60148e+08	476	54.0266	8.33838
	A2	Sequence	# PSMs	# Proteins	# Protein Groups	Protein Group Accessions	Modifications	ΔCn	Area	XCorr	Charge	MH+ [Da]	ΔM [ppm]	RT [min]	# Missed Cleavages
	High	LVFVSWGPDGIPIR	3	1	1	unk		0	517935650	3.34857	2	1555.87	2.50775	57.8047	0
	High	YLLFGFVNNDKEIGVLK	2	2	1	unk		0	436152686	3.76087	2	1969.08	2.71857	57.689	1
	High	VQQEVLDTFQEIK	1	1	1	unk		0	426354480	3.7761	2	1576.83	2.89204	45.336	0
	High	APADATYNEFIEDLKDSVNRK	1	1	1	unk		0	120141001	5.81048	4	2396.17	0.323625	53.6877	2
	High	KAPADATYNEFIEDLKDSVNR	1	2	1	unk		0	116006983	7.06767	3	2396.18	1.73019	52.8078	2
	High	KAPADATYNEFIEDLKDSVNRK	2	1	1	unk		0	86996426	2.7597	3	2524.26	-3.02395	50.074	3
	High	APADATYNEFIEDLKDSVNR	1	2	1	unk		0	5.17851e+07	4.71427	3	2268.08	-0.486706	57.2355	1
unk	{Pfam: p25-alpha [PF05517.7, score=91.9]} {Human: TPPP3, tubulin polymerization-promoting protein family member 3 [Source:HGNC Symbol;Acc:24162], e=3e-21} - [RNA1310_31700.2_2]	42.9565	30.37	3	5	5	10	4.92531e+08	191	20.7233	9.17334
	A2	Sequence	# PSMs	# Proteins	# Protein Groups	Protein Group Accessions	Modifications	ΔCn	Area	XCorr	Charge	MH+ [Da]	ΔM [ppm]	RT [min]	# Missed Cleavages
	High	LIADNKPSAHGATAASKDDATSR	2	2	1	unk		0	1.02912e+09	5.67975	4	2297.15	1.99785	20.0166	1
	High	KLIADNKPSAHGATAASKDDATSR	3	2	1	unk		0	2.97037e+08	7.3077	4	2425.25	0.986624	19.5459	2
	High	LKGDLDYNNFcAFITHFcAEAATK	1	2	1	unk	C11(Carbamidomethyl); C18(Carbamidomethyl)	0	151438654	5.20619	4	2806.3	1.85196	59.7865	1
	High	AAEGYVGGYK	1	3	1	unk		0	54581976	2.76039	2	1014.49	0.722952	24.7963	0
	High	LIADNKPSAHGATAASK	1	2	1	unk		0	3.67864e+07	3.18036	3	1651.88	1.08641	18.5983	0
	High	LKGDLDYnNFcAFITHFcAEAATK	2	2	1	unk	N8(Deamidated); C11(Carbamidomethyl); C18(Carbamidomethyl)	0	0	4.34096	3	2807.3	5.63656	59.8169	1
unk	{Pfam: Myosin head (motor domain) [PF00063.16, score=232.6]} {Human: MYH7, myosin, heavy chain 7, cardiac muscle, beta [Source:HGNC Symbol;Acc:7577], e=1e-139} - [RNA1310_17317_2]	41.6936	21.94	2	3	11	12	1.24508e+09	597	66.5059	7.2251
	A2	Sequence	# PSMs	# Proteins	# Protein Groups	Protein Group Accessions	Modifications	ΔCn	Area	XCorr	Charge	MH+ [Da]	ΔM [ppm]	RT [min]	# Missed Cleavages
	High	TALSIIQR	2	4	3	unk		0	1610738240	2.48264	2	901.547	0.717072	34.5675	0
	High	ELEEQNVTLLQQK	1	4	3	unk		0	1155189008	2.93572	2	1571.83	0.680469	37.0971	0
	High	NLHSTSPNFIR	1	3	2	unk		0	969315916	2.8664	3	1285.67	0.899864	27.9406	0
	High	LKKELEEQNVTLLQQK	1	4	3	unk		0	448983284	3.66796	3	1941.11	2.4502	32.4595	2
	High	LYDNHLGK	1	6	3	unk		0	403482065	2.68044	3	959.495	-0.0217086	21.2305	0
	High	SPNFGKPKPPKPGK	1	6	3	unk		0	2.46256e+08	2.95946	3	1478.85	2.2992	20.8988	0
	High	FKEDYEKMEK	1	1	1	unk		0	237010211	2.89729	3	1346.63	-1.50123	23.613	2
	High	NKLYDNHLGK	1	6	3	unk		0	1.68037e+08	2.92391	3	1201.63	0.300424	21.7256	1
	High	GGGMQTISATHR	1	3	2	unk		0	0	2.78512	2	1215.59	0.561431	21.7139	0
	High	QTGVVDAHLVLHQLHcNGVLEGIR	1	2	1	unk	C16(Carbamidomethyl)	0	0	5.75754	4	2665.41	2.41429	47.7317	0
	High	NDIFLQLQAEQDTLADAEEKIENLIK	1	1	1	unk		0	0	7.30454	3	3001.54	0.370325	66.46	1
unk	{Pfam: Phosphoenolpyruvate carboxykinase [PF00821.13, score=874.5]} {Human: PCK2, phosphoenolpyruvate carboxykinase 2 (mitochondrial) [Source:HGNC Symbol;Acc:8725], e=0.0} - [RNA1310_5932.3_1]	41.005	18.39	4	11	11	12	3.71511e+08	919	104.969	8.33838
	A2	Sequence	# PSMs	# Proteins	# Protein Groups	Protein Group Accessions	Modifications	ΔCn	Area	XCorr	Charge	MH+ [Da]	ΔM [ppm]	RT [min]	# Missed Cleavages
	High	WEDPAGVPISGIIFGGR	1	3	1	unk		0	425096050	3.12644	2	1770.92	1.21517	60.5463	0
	High	EGSINTDGLNINWK	1	3	1	unk		0	397919792	3.77278	2	1560.77	-0.0941734	45.1234	0
	High	RVDGEDIAEPTAVGLVPK	2	3	1	unk		0	291518266	3.8245	3	1866	0.800573	40.5577	1
	High	AVYIcDGSVEEAEEITAK	1	3	1	unk	C5(Carbamidomethyl)	0	241087112	2.83742	2	1983.93	2.10368	43.671	0
	High	YLEEQVGDDIPPVLR	1	3	1	unk		0	236525715	3.70002	2	1742.9	0.222964	49.712	0
	High	HGVFLGAQVK	1	3	1	unk		0	227704215	4.42154	2	1055.6	2.16465	28.0685	0
	High	FFVAAFPSAcGK	1	3	1	unk	C10(Carbamidomethyl)	0	156346624	2.65771	2	1301.64	3.03016	45.9329	0
	High	LKESAFEVHEIVVPHIGHVPVAK	1	3	1	unk		0	113150716	5.38858	4	2535.42	3.86139	43.0029	1
	High	VVNHWScNPEK	1	3	1	unk	C7(Carbamidomethyl)	0	6.11389e+07	2.64228	2	1369.63	0.15355	23.3214	0
	High	IGSKENYPSSHPNSR	1	3	1	unk		0	56154793	2.6665	3	1672.8	-1.35908	17.7595	1
	High	QVQDFVTQWVDVcQPR	1	3	1	unk	C13(Carbamidomethyl)	0	47042117	2.66246	3	2004.96	0.235863	54.735	0
unk	{Pfam: Spectrin repeat [PF00435.16, score=525.8]} {Human: SPTBN1, spectrin, beta, non-erythrocytic 1 [Source:HGNC Symbol;Acc:11275], e=0.0} - [RNA1310_111.1_1]	40.1614	4.09	2	10	10	11	139947085	3395	382.735	9.90576
	A2	Sequence	# PSMs	# Proteins	# Protein Groups	Protein Group Accessions	Modifications	ΔCn	Area	XCorr	Charge	MH+ [Da]	ΔM [ppm]	RT [min]	# Missed Cleavages
	High	ELISQGVPQAEQYQR	1	2	1	unk		0	151306798	4.00215	2	1745.89	2.31314	35.6146	0
	High	SWQQIYVVLEAGHLR	1	1	1	unk		0	139555998	3.64687	3	1798.97	3.35484	58.3995	0
	High	VLSAEVDNHRPR	1	2	1	unk		0	128978459	2.61775	3	1392.74	1.78657	22.0387	0
	High	HVGDSLEETLALIR	1	1	1	unk		0	115090660	3.80328	3	1552.83	0.838726	53.1635	0
	High	ARDLIDAEHPESER	1	1	1	unk		0	99232584	3.40398	3	1637.79	0.710908	25.5899	1
	High	SGDVGNSLLSATQLQR	1	2	1	unk		0	86526828	4.1231	2	1645.85	0.772165	42.5364	0
	High	VAAANQFVDSLIDQGHR	2	3	1	unk		0	83724231	4.16126	3	1840.93	2.56788	49.5735	0
	High	GIDDLLDLWR	1	2	1	unk		0	72132078	2.89225	2	1215.64	0.307106	65.467	0
	High	LKEQHPDKEEVFEK	1	3	1	unk		0	71451515	3.78685	3	1755.89	0.972262	22.4578	2
	High	TQLLTAAHAFHR	1	1	1	unk		0	5.89312e+07	3.6091	3	1365.74	-0.417385	32.0727	0
unk	{Pfam: Troponin [PF00992.15, score=92.0]} {Human: TNNI2, troponin I type 2 (skeletal, fast) [Source:HGNC Symbol;Acc:11946], e=8e-12} - [RNA1310_13115_1]	39.9025	9.16	3	5	5	10	7.02408e+08	699	79.6173	9.5542
	A2	Sequence	# PSMs	# Proteins	# Protein Groups	Protein Group Accessions	Modifications	ΔCn	Area	XCorr	Charge	MH+ [Da]	ΔM [ppm]	RT [min]	# Missed Cleavages
	High	STGQDKYALEEKEESEKPEWTK	3	3	1	unk		0	1109748536	5.76998	4	2612.24	1.7319	30.9499	2
	High	SVVGELNISGLSK	1	2	1	unk		0	590898848	2.59309	2	1302.73	1.64418	44.8653	0
	High	SVVGELNISGLSKDQLESK	2	2	1	unk		0	406577008	4.1901	3	2003.06	-0.474731	44.698	1
	High	IHNLDLEINAMEAK	3	2	1	unk		0	386952157	3.65431	2	1610.82	-1.22802	42.4808	0
	High	GKFTKPVLK	1	3	1	unk		0	269755859	3.29261	3	1017.65	0.201254	21.7791	1
unk	{TRANSSPLICED} {Pfam: Glyceraldehyde 3-phosphate dehydrogenase, C-terminal domain [PF02800.15, score=243.3]} {Human: GAPDH, glyceraldehyde-3-phosphate dehydrogenase [Source:HGNC Symbol;Acc:4141], e=1e-174} - [RNA1310_20591_3]	39.8635	22.1	3	6	8	12	1.02895e+09	534	58.8842	9.29053
	A2	Sequence	# PSMs	# Proteins	# Protein Groups	Protein Group Accessions	Modifications	ΔCn	Area	XCorr	Charge	MH+ [Da]	ΔM [ppm]	RT [min]	# Missed Cleavages
	High	VVSNAScTTNcLAPLAK	2	3	2	unk	C7(Carbamidomethyl); C11(Carbamidomethyl)	0	1.68894e+09	4.36628	2	1805.9	5.6592	34.2254	0
	High	VPTPDVSVVDLTcR	1	2	1	unk	C13(Carbamidomethyl)	0	836007470	3.50085	2	1557.79	0.340246	44.8396	0
	High	GAGQNIIPASTGAAK	1	2	1	unk		0	561906208	3.22161	2	1355.73	0.179713	28.0351	0
	High	AGIQLSDTFVK	1	2	1	unk		0	4.13764e+08	2.49322	2	1178.64	0.541481	42.3269	0
	High	LVAWYDNEFGYScR	3	3	2	unk	C13(Carbamidomethyl)	0	256714032	3.55276	2	1779.78	0.619148	49.5689	0
	High	LSKPAKYDDIKR	1	1	1	unk		0	123604315	3.02575	3	1433.81	1.0496	20.509	2
	High	VIDLIAFMSVK	1	2	1	unk		0	1.48173e+07	2.65354	2	1235.71	-0.432848	63.0457	0
	High	VINnEFGIEEGLMTTIHAYTATQK	1	2	1	unk	N4(Deamidated)	0	0	3.46856	3	2681.33	6.74607	62.1545	0
	High	VINNEFGIEEGLMTTIHAYTATQK	1	2	1	unk		0	0	3.87905	3	2680.33	-1.1049	62.2128	0
unk	{Pfam: Core histone H2A/H2B/H3/H4 [PF00125.19, score=110.9]} {Human: H3F3A, H3 histone, family 3A [Source:HGNC Symbol;Acc:4764], e=9e-90} - [RNA1310_40176.2_3]	39.3037	22.97	14	1	6	12	7.48299e+09	296	33.444	9.92041
	A2	Sequence	# PSMs	# Proteins	# Protein Groups	Protein Group Accessions	Modifications	ΔCn	Area	XCorr	Charge	MH+ [Da]	ΔM [ppm]	RT [min]	# Missed Cleavages
	High	YRPGTVALR	6	16	2	unk		0	18134090420	2.84118	3	1032.6	0.130342	25.2104	0
	High	EIAQDFKTDLR	2	17	2	unk		0	4046137274	2.71391	2	1335.69	1.08465	33.9435	1
	High	RVTIMPKDIQLAR	1	19	2	unk		0	268740964	3.02103	3	1540.9	1.45506	35.9591	2
	High	VTIMPKDIQLAR	1	19	2	unk		0	2.07109e+08	3.09091	3	1384.8	0.660457	38.6903	1
	High	LVREIAQDFKTDLR	1	17	2	unk		0	167613274	3.59001	3	1703.94	0.40727	40.886	2
	High	FQSAAVGALQEASEAYLVGLFEDTNLcAIHAK	1	10	1	unk	C27(Carbamidomethyl)	0	0	8.1888	3	3423.69	0.360331	66.4662	0
unk	{Pfam: Calreticulin family [PF00262.13, score=422.9]} {Human: CALR, calreticulin [Source:HGNC Symbol;Acc:1455], e=1e-124} - [RNA1310_8752_1]	37.8448	8.89	4	0	7	11	3.67581e+08	844	95.7292	5.99854
	A2	Sequence	# PSMs	# Proteins	# Protein Groups	Protein Group Accessions	Modifications	ΔCn	Area	XCorr	Charge	MH+ [Da]	ΔM [ppm]	RT [min]	# Missed Cleavages
	High	HEQNIDcGGGYVK	2	6	2	unk	C7(Carbamidomethyl)	0	547632437	5.52181	2	1476.65	-1.18663	23.3264	0
	High	FNSPFSNAGK	2	2	2	unk		0	3.16157e+08	3.05186	2	1068.51	-0.817901	33.9205	0
	High	KVHVIFNYK	2	6	2	unk		0	2.38954e+08	3.35608	2	1147.67	3.30403	28.1157	1
	High	GNDQGKWEWTAGK	2	2	2	unk		0	122444528	3.00401	2	1476.69	2.15051	32.287	1
	High	SLADDFAEQTWTVKR	1	3	2	unk		0	106911144	4.40254	3	1766.87	-0.200212	45.3806	1
	High	VHVIFNYK	1	6	2	unk		0	66912204	2.96657	2	1019.57	2.46131	33.1945	0
	High	VIPNPDYFEDKEPWR	1	3	2	unk		0	2.96455e+07	3.88504	3	1904.92	-0.321198	46.1114	1
unk	{Pfam: Core histone H2A/H2B/H3/H4 [PF00125.19, score=87.1]} {Human: HIST2H2AB, histone cluster 2, H2ab [Source:HGNC Symbol;Acc:20508], e=5e-47} - [RNA1310_67497_1]	37.3791	25.65	4	2	6	10	15137387608	191	21.0502	10.521
	A2	Sequence	# PSMs	# Proteins	# Protein Groups	Protein Group Accessions	Modifications	ΔCn	Area	XCorr	Charge	MH+ [Da]	ΔM [ppm]	RT [min]	# Missed Cleavages
	High	AGLQFPVGR	2	23	3	unk		0	33326176824	2.53684	2	944.532	1.18041	38.5217	0
	High	HLQLAIR	1	22	3	unk		0	9696948392	2.52904	2	850.525	-0.546893	28.2141	0
	High	HLQLAIRNDEELNK	3	14	2	unk		0	2389037608	4.53138	2	1692.91	1.90333	31.736	1
	High	LLSGVTVAQGGVLPNIQAVLLPK	1	3	1	unk		0	68821364	5.00198	2	2287.38	1.23803	64.3307	0
	High	SSRAGLQFPVGR	1	17	2	unk		0	49281504	3.28419	3	1274.7	-0.204092	33.2014	1
	High	LLSGVTVAQGGVLPnIQAVLLPK	1	3	1	unk	N15(Deamidated)	0	0	3.56585	3	2288.38	9.68341	64.286	0
	High	NDEELNKLLSGVTVAQGGVLPNIQAVLLPK	1	3	1	unk		0	0	6.43724	3	3129.75	-1.1001	66.1999	1
unk	{Pfam: Protein of unknown function (DUF3421) [PF11901.3, score=126.4]} - [RNA1310_47731_1]	36.5089	35.5	8	6	6	10	4.29528e+08	262	29.1548	8.26514
	A2	Sequence	# PSMs	# Proteins	# Protein Groups	Protein Group Accessions	Modifications	ΔCn	Area	XCorr	Charge	MH+ [Da]	ΔM [ppm]	RT [min]	# Missed Cleavages
	High	AQHAGELIPGK	2	7	1	unk		0	471961176	2.93215	2	1120.61	1.43237	23.6941	0
	High	VFEPHGcAYFPWGGQEHR	2	7	1	unk	C7(Carbamidomethyl)	0	449483696	3.94647	3	2173.96	-1.44365	42.3817	0
	High	GGQIPNGAIQVGHGVFVAR	2	7	1	unk		0	367138143	4.48303	3	1877.02	1.8492	41.1028	0
	High	GALIGGYSADR	1	7	1	unk		0	100418017	2.57845	2	1079.55	0.424449	31.41	0
	High	SQINGEMVAGK	1	6	1	unk		0	90697054	2.69927	2	1133.56	2.09724	25.3058	0
	High	GHGHGHGASGGnPQVTLSWIPAR	1	7	1	unk	N12(Deamidated)	0	0	4.26595	3	2294.13	7.16913	37.1292	0
	High	GGQIPnGAIQVGHGVFVAR	1	7	1	unk	N6(Deamidated)	0	0	4.92648	3	1878.01	7.10936	41.2883	0
unk	{Pfam: von Willebrand factor type A domain [PF13519.1, score=210.6]} {Human: RP11-88G17.6, Novel protein similar to hemicentin (LOC392395) [Source:UniProtKB/TrEMBL;Acc:A2A3K3], e=4e-13} - [RNA1310_3126.1_2]	36.4398	26.89	7	2	7	9	396395666	1242	135.21	11.7515
	A2	Sequence	# PSMs	# Proteins	# Protein Groups	Protein Group Accessions	Modifications	ΔCn	Area	XCorr	Charge	MH+ [Da]	ΔM [ppm]	RT [min]	# Missed Cleavages
	High	FFTVASGNLcGRPGNVYK	2	6	2	unk	C10(Carbamidomethyl)	0	440510440	4.15581	2	1986.98	-1.41505	39.278	0
	High	NAHQALAFLR	2	9	2	unk		0	384058272	3.33544	3	1140.63	0.5541	36.295	0
	High	DAAAAADRNSVLFLFTDASAK	1	7	2	unk		0	364618286	6.27841	3	2154.08	-0.0638863	56.078	1
	High	DAHLQSSVASLLSSK	1	5	2	unk		0	109768812	3.67564	2	1542.81	0.495575	44.6816	0
	High	FNnYVLGTYGDPYKR	1	3	1	unk	N3(Deamidated)	0	67445262	3.61877	3	1807.88	8.44407	40.7902	1
	High	VRPHGGGDcPEMALQGVR	1	5	2	unk	C9(Carbamidomethyl)	0	42991965	3.97732	3	1935.93	-0.261419	30.5908	0
	High	DAAAAADRNSVLFLFTDASAKDSR	1	4	1	unk		0	0	5.8789	4	2512.25	2.53753	52.1851	2
gnl	unk RNA1310_121688_2	36.1773	29.25	1	1	1	7	2571831904	106	10.2311	12.6304
	A2	Sequence	# PSMs	# Proteins	# Protein Groups	Protein Group Accessions	Modifications	ΔCn	Area	XCorr	Charge	MH+ [Da]	ΔM [ppm]	RT [min]	# Missed Cleavages
	High	KAPAAAPAAAPAAAAPAAAAAPAAAAPATPK	7	1	1	gnl		0	2571831904	6.43862	4	2547.4	0.122671	32.1923	1
unk	{Pfam: 14-3-3 protein [PF00244.15, score=368.0]} {Human: YWHAZ, tyrosine 3-monooxygenase/tryptophan 5-monooxygenase activation protein, zeta polypeptide [Source:HGNC Symbol;Acc:12855], e=1e-110} - [RNA1310_18296_2]	35.8214	20.1	11	7	10	11	4.91719e+08	577	66.3015	8.07471
	A2	Sequence	# PSMs	# Proteins	# Protein Groups	Protein Group Accessions	Modifications	ΔCn	Area	XCorr	Charge	MH+ [Da]	ΔM [ppm]	RT [min]	# Missed Cleavages
	High	AATEHAESELPTTHPIR	1	1	1	unk		0	551149294	4.52316	3	1859.93	2.37644	26.8661	0
	High	SVTEKGQELGNEER	2	5	2	unk		0	5.24581e+08	3.24364	3	1575.76	1.26434	21.3339	1
	High	YLAEVATGDERKDVIDQSEGAYK	1	1	1	unk		0	399428350	4.46358	3	2557.25	1.5882	35.9137	2
	High	VISSIESKTEGHER	1	1	1	unk		0	3.40884e+08	2.63173	3	1571.81	2.53806	21.7767	1
	High	VcKEVLNLLDDFLIK	1	1	1	unk	C2(Carbamidomethyl)	0	234905562	2.7593	3	1819	0.65834	66.0989	1
	High	QKIEAELQK	1	1	1	unk		0	110777874	2.64736	2	1086.62	0.114865	22.4091	1
	High	EVLNLLDDFLIK	1	1	1	unk		0	104474482	3.63937	2	1431.81	0.130332	66.3449	0
	High	KDVIDQSEGAYK	1	1	1	unk		0	83296430	2.78059	3	1352.67	0.874955	25.1501	1
	High	DSTLIMQLLR	1	28	5	unk		0	6.9257e+07	2.66246	2	1189.66	0.0647587	59.9446	0
	High	NLLSVAYKNVVGAR	1	9	3	unk		0	0	3.43268	3	1503.86	-0.378815	47.544	1
unk	{Pfam: Spectrin repeat [PF00435.16, score=735.9]} {Human: SPTAN1, spectrin, alpha, non-erythrocytic 1 (alpha-fodrin) [Source:HGNC Symbol;Acc:11273], e=0.0} - [RNA1310_231.1_1]	35.6898	3.33	1	6	6	9	250223499	2794	310.281	9.93506
	A2	Sequence	# PSMs	# Proteins	# Protein Groups	Protein Group Accessions	Modifications	ΔCn	Area	XCorr	Charge	MH+ [Da]	ΔM [ppm]	RT [min]	# Missed Cleavages
	High	LIAEGKVEDPAEIENR	3	1	1	unk		0	395946852	4.25198	3	1782.92	-0.792041	33.2857	1
	High	QHLLSSNDLGDNLAAVQGLLK	1	1	1	unk		0	191037924	5.64689	3	2206.18	0.549264	55.987	0
	High	ILVQSGELGR	1	1	1	unk		0	163685721	2.74953	2	1071.62	-0.542542	31.8681	0
	High	RLEGDIHAHEPAIR	1	1	1	unk		0	116891388	4.27162	3	1613.85	0.681285	25.9965	1
	High	TDVVESWIKDKESIVR	1	2	1	unk		0	77107670	4.13635	3	1904.01	-0.0835505	45.648	2
	High	DSGAVDDLFNKQEILR	2	1	1	unk		0	65153646	4.14226	3	1819.92	1.6048	47.201	1
unk	{Pfam: ATP:guanido phosphotransferase, C-terminal catalytic domain [PF00217.14, score=290.2]} {Human: CKM, creatine kinase, muscle [Source:HGNC Symbol;Acc:1994], e=5e-85} - [RNA1310_2253.3_1]	35.033	18.82	5	6	6	8	582028897	574	64.5994	8.89502
	A2	Sequence	# PSMs	# Proteins	# Protein Groups	Protein Group Accessions	Modifications	ΔCn	Area	XCorr	Charge	MH+ [Da]	ΔM [ppm]	RT [min]	# Missed Cleavages
	High	GTHGEHTEIVDTcDISNFHR	2	4	1	unk	C13(Carbamidomethyl)	0	1093476716	6.31222	4	2325.04	3.16197	32.7183	0
	High	IGRPEYELVQNMIDTVNKLNELEAKK	1	4	1	unk		0	428287207	5.32049	4	3044.62	2.61332	65.1438	2
	High	FQVASGYHAFWPAGR	2	3	1	unk		0	224322768	3.39026	2	1693.83	2.78735	45.5424	0
	High	DKTFLLWLNEGDHIR	1	3	1	unk		0	1.69318e+08	3.76025	3	1856.97	2.12885	52.3593	1
	High	VFETLTGDLAGTYYSLASLTK	1	3	1	unk		0	121370614	3.08162	3	2250.16	1.73847	66.1874	0
	High	HVTDMDAGKLR	1	4	1	unk		0	1.19603e+08	4.1315	3	1242.63	0.596991	22.3565	1
gnl	unk RNA1310_85765_1	34.7996	19.08	3	2	2	6	8.63193e+08	152	15.2077	10.8872
	A2	Sequence	# PSMs	# Proteins	# Protein Groups	Protein Group Accessions	Modifications	ΔCn	Area	XCorr	Charge	MH+ [Da]	ΔM [ppm]	RT [min]	# Missed Cleavages
	High	KAPAAPAAAPAAAPAAAAAPAAAAPATPK	3	3	1	gnl		0	1471373706	7.05367	3	2405.34	2.83408	31.3275	1
	High	APAAPAAAPAAAPAAAAAPAAAAPATPK	3	3	1	gnl		0	255011757	6.62086	3	2277.24	1.65308	33.6594	0
unk	{Pfam: Calpain family cysteine protease [PF00648.16, score=436.6]} {Human: CAPN9, calpain 9 [Source:HGNC Symbol;Acc:1486], e=1e-137} - [RNA1310_25282_3]	34.4247	26.52	4	9	10	11	2.19772e+08	460	52.1413	5.8208
	A2	Sequence	# PSMs	# Proteins	# Protein Groups	Protein Group Accessions	Modifications	ΔCn	Area	XCorr	Charge	MH+ [Da]	ΔM [ppm]	RT [min]	# Missed Cleavages
	High	QLYEDPDFPAQPK	1	3	1	unk		0	254104716	3.27865	2	1547.74	-0.23196	37.9497	0
	High	SAEISSGDEKFR	2	2	1	unk		0	204804004	3.38005	3	1325.63	0.316322	24.3136	1
	High	NYLDTFWTNPQFR	1	3	2	unk		0	200406496	3.14179	2	1701.8	-0.706576	56.8132	0
	High	IRNPWGNEAEWK	1	3	1	unk		0	1.81722e+08	2.92447	3	1499.74	0.601472	38.057	1
	High	LVFMHSTDSNEFWSALLEK	1	3	1	unk		0	77293907	3.21942	3	2254.08	-0.6979	60.9035	0
	High	KQLYEDPDFPAQPK	1	3	1	unk		0	75908476	3.24615	2	1675.84	1.46154	34.2818	1
	High	QNTPPSLFQTMVK	1	3	1	unk		0	66921479	3.29348	2	1490.78	5.6622	46.0004	0
	High	RPHELcDNPR	1	3	1	unk	C6(Carbamidomethyl)	0	2.61232e+07	2.72489	3	1293.61	0.631691	16.768	0
	High	KGAVQLLR	1	3	1	unk		0	0	2.92964	2	884.568	0.704981	25.1128	1
	High	LEIcHLGPDSLNEEQLGAPDK	1	2	1	unk	C4(Carbamidomethyl)	0	0	3.56104	3	2335.12	-0.808558	44.1926	0
unk	{TRANSSPLICED} {Pfam: 60s Acidic ribosomal protein [PF00428.14, score=80.8]} {Human: RPLP0, ribosomal protein, large, P0 [Source:HGNC Symbol;Acc:10371], e=1e-122} - [RNA1310_25255.1_3]	34.0382	17.39	4	6	6	10	2.42732e+08	460	50.0369	9.0708
	A2	Sequence	# PSMs	# Proteins	# Protein Groups	Protein Group Accessions	Modifications	ΔCn	Area	XCorr	Charge	MH+ [Da]	ΔM [ppm]	RT [min]	# Missed Cleavages
	High	TKIEANQVAAPAR	2	1	1	unk		0	295406150	3.41096	3	1368.76	0.0912171	23.1317	1
	High	VGQSEATLLNMLK	2	3	1	unk		0	241260240	3.89818	2	1403.76	-0.316527	52.0944	0
	High	AFIVSVDNVGSK	1	2	1	unk		0	191528874	2.41961	2	1235.66	1.21965	38.7675	0
	High	TSFFQALNIQTK	2	2	1	unk		0	173920696	3.2631	2	1397.74	0.237583	51.3676	0
	High	GTIEILSDVPLIKK	2	3	1	unk		0	1.73096e+08	3.89451	2	1525.92	1.70633	49.9896	1
	High	LNVGFVFTNLDLNDVR	1	2	1	unk		0	92040738	4.47545	2	1835.97	2.34026	62.4452	0
unk	{TRANSSPLICED} {Pfam: Isocitrate/isopropylmalate dehydrogenase [PF00180.15, score=254.3]} {Human: IDH2, isocitrate dehydrogenase 2 (NADP+), mitochondrial [Source:HGNC Symbol;Acc:5383], e=0.0} - [RNA1310_14357.1_3]	33.9916	20.3	4	9	9	10	296700297	665	75.0693	9.08545
	A2	Sequence	# PSMs	# Proteins	# Protein Groups	Protein Group Accessions	Modifications	ΔCn	Area	XCorr	Charge	MH+ [Da]	ΔM [ppm]	RT [min]	# Missed Cleavages
	High	AGKVELLYTPADGSAASK	1	1	1	unk		0	313793296	3.09923	3	1777.92	-5.11603	34.537	1
	High	LVPGWTEAIVIGR	1	1	1	unk		0	306312204	2.78525	2	1410.81	1.57949	53.1947	0
	High	NVKPEQYLYTEDFLDAIRDQFNK	1	3	1	unk		0	269995391	5.57369	4	2846.4	1.76802	62.4477	1
	High	STGGFVWAcK	1	2	1	unk	C9(Carbamidomethyl)	0	236346950	2.717	2	1112.52	1.37195	37.9876	0
	High	LIFPFLEIDcK	2	2	1	unk	C10(Carbamidomethyl)	0	1.95459e+08	2.44066	2	1394.74	1.16209	64.1287	0
	High	GNPTSTNPVASIFAWTR	1	3	1	unk		0	130765940	3.7308	2	1818.92	1.26213	60.5766	0
	High	cATITPDEQRVEEFK	1	1	1	unk	C1(Carbamidomethyl)	0	115525570	4.12258	3	1822.87	2.36222	33.8899	1
	High	GKLDGNQELQQFAQR	1	3	1	unk		0	78857082	3.46332	2	1731.88	0.079512	35.343	1
	High	TVEAEAAHGTVTR	1	3	1	unk		0	69124557	3.64674	2	1341.68	0.126423	20.9054	0
unk	{Pfam: Carbamoyl-phosphate synthase L chain, ATP binding domain [PF02786.12, score=272.0]} {Human: PCCA, propionyl CoA carboxylase, alpha polypeptide [Source:HGNC Symbol;Acc:8653], e=0.0} - [RNA1310_9293.1_1]	33.1096	15.33	7	9	9	10	2.83872e+08	822	90.3648	7.91357
	A2	Sequence	# PSMs	# Proteins	# Protein Groups	Protein Group Accessions	Modifications	ΔCn	Area	XCorr	Charge	MH+ [Da]	ΔM [ppm]	RT [min]	# Missed Cleavages
	High	QTGAQAVHPGYGFLSENTVFAK	1	3	1	unk		0	359964361	4.46011	3	2322.15	1.17848	45.883	0
	High	HIEVQVLcDR	1	3	1	unk	C8(Carbamidomethyl)	0	250293336	3.06852	2	1268.64	2.51267	32.8374	0
	High	LTTYSEPTALENVR	2	2	1	unk		0	241358658	3.0533	2	1593.81	-0.762171	38.2038	0
	High	VIEEAPSVYIDPDTRK	1	3	1	unk		0	230992012	3.49864	3	1831.94	-0.834347	36.5098	1
	High	HGNALYLNER	1	3	1	unk		0	134257785	3.60094	2	1186.6	0.394453	26.207	0
	High	RLEDLDVVFLGPNSK	1	3	1	unk		0	1.23694e+08	3.14361	2	1701.91	-1.25547	49.2911	1
	High	LNIAAVSAVVFAK	1	2	1	unk		0	116843436	3.32305	2	1302.78	0.977275	56.7349	0
	High	SYLNMEAILQAVK	1	3	1	unk		0	97563079	3.22511	2	1479.79	1.48752	61.1636	0
	High	SVAVHSEIDASSK	1	3	1	unk		0	32262656	3.03633	2	1329.66	-2.34402	22.0487	0
unk	{Pfam: Spectrin repeat [PF00435.16, score=525.8]} {Human: SPTBN1, spectrin, beta, non-erythrocytic 1 [Source:HGNC Symbol;Acc:11275], e=0.0} - [RNA1310_111.1_3]	32.9735	3.92	2	9	9	10	1.08049e+08	3394	384.994	8.86572
	A2	Sequence	# PSMs	# Proteins	# Protein Groups	Protein Group Accessions	Modifications	ΔCn	Area	XCorr	Charge	MH+ [Da]	ΔM [ppm]	RT [min]	# Missed Cleavages
	High	LFNGADQLEAWIR	1	1	1	unk		0	1.28472e+08	3.70954	2	1532.79	2.31661	57.7684	0
	High	TAGYNNVNVR	1	2	1	unk		0	9.86227e+07	2.66646	2	1107.56	1.38175	23.6791	0
	High	HRFDGFEQELK	1	1	1	unk		0	97051851	3.96186	3	1405.69	0.561573	33.0466	1
	High	LVSQDNFGHDLPAVEAATK	1	1	1	unk		0	96841633	2.86177	3	2012.02	4.92212	41.0614	0
	High	TAEQLVAEQPEFAEPVQTEVSELAAK	1	2	1	unk		0	81271014	3.7796	3	2814.41	3.10575	55.615	0
	High	HRPDLIDYNTLSK	2	2	1	unk		0	62548521	3.90474	3	1571.82	3.44309	33.6065	0
	High	ANNQRPYFPKEEK	1	1	1	unk		0	59211494	3.32814	3	1620.82	2.04588	23.3028	1
	High	LLASMLPSEEIEELEVVK	1	1	1	unk		0	4.92808e+07	3.10804	2	2029.08	1.79933	60.5716	0
	High	LWEQLLDLLR	1	1	1	unk		0	0	2.8836	2	1298.75	1.40247	66.5993	0
unk	{Pfam: Enoyl-CoA hydratase/isomerase family [PF00378.15, score=211.6]} {Human: HADHA, hydroxyacyl-CoA dehydrogenase/3-ketoacyl-CoA thiolase/enoyl-CoA hydratase (trifunctional protein), alpha subunit [Source:HGNC Symbol;Acc:4801], e=0.0} - [RNA1310_5592.1_3]	32.7312	12.03	1	7	7	8	1.46849e+08	1014	109.66	8.85107
	A2	Sequence	# PSMs	# Proteins	# Protein Groups	Protein Group Accessions	Modifications	ΔCn	Area	XCorr	Charge	MH+ [Da]	ΔM [ppm]	RT [min]	# Missed Cleavages
	High	LLEDVAVETASGLASGR	2	1	1	unk		0	170495588	4.05377	2	1687.89	0.190124	49.7563	0
	High	LVIHVGDGPGFYTTR	1	1	1	unk		0	143678236	4.27064	3	1631.86	1.6566	42.824	0
	High	IGLVHQLVEPLGPGLDAPENNTLR	1	1	1	unk		0	126374128	5.13746	3	2552.38	-0.489402	50.4409	0
	High	SAAEVTQLSK	1	1	1	unk		0	76193146	2.71272	2	1033.55	-0.280274	23.9331	0
	High	VGGADVGVLKDMVAAGFLGR	1	1	1	unk		0	69129884	5.84091	3	1932.04	-0.545176	60.0633	1
	High	LVPITEALSMILQGK	1	1	1	unk		0	0	3.76257	2	1612.94	0.480424	66.7195	0
	High	TVLGLPEVLLGLLPGAGGTQR	1	1	1	unk		0	0	3.86717	3	2061.21	2.8077	66.7355	0
unk	{Pfam: Ribosomal protein S8e [PF01201.17, score=161.4]} {Human: RPS8, ribosomal protein S8 [Source:HGNC Symbol;Acc:10441], e=2e-59} - [RNA1310_38261_2]	32.402	24.22	2	6	6	8	6.05088e+08	322	35.9334	10.5649
	A2	Sequence	# PSMs	# Proteins	# Protein Groups	Protein Group Accessions	Modifications	ΔCn	Area	XCorr	Charge	MH+ [Da]	ΔM [ppm]	RT [min]	# Missed Cleavages
	High	AAADAAAAAASDAAGKAEGDAAGK	2	1	1	unk		0	1417407482	6.45654	3	2001.95	0.644997	35.0178	1
	High	NAIVLIDATPFR	2	2	1	unk		0	254294666	3.50438	2	1329.75	0.573187	52.0368	0
	High	LDTGNFSWPSR	1	2	1	unk		0	143561536	3.03257	2	1279.61	1.3228	42.9791	0
	High	AAADAAAAAASDAAGK	1	1	1	unk		0	142087154	4.32934	2	1302.63	2.76085	27.1359	0
	High	IIDTVYNASNNELVR	1	2	1	unk		0	61993208	3.46565	2	1720.88	-0.980935	39.6429	0
	High	ADGYILEGKELDFYLR	1	2	1	unk		0	0	3.49842	3	1901.97	2.41697	53.2239	1
unk	{Pfam: Dynein light chain type 1 [PF01221.13, score=46.5]} {Human: DYNLL1, dynein, light chain, LC8-type 1 [Source:HGNC Symbol;Acc:15476], e=4e-06} - [RNA1310_2699_3]	30.6338	4.45	3	5	5	7	886491402	1304	146.169	9.89111
	A2	Sequence	# PSMs	# Proteins	# Protein Groups	Protein Group Accessions	Modifications	ΔCn	Area	XCorr	Charge	MH+ [Da]	ΔM [ppm]	RT [min]	# Missed Cleavages
	High	LFDPNKTGVIELGVFcDVLGLNAK	2	2	1	unk	C16(Carbamidomethyl)	0	1268592368	4.5038	2	2619.38	-2.95349	66.1529	1
	High	GQVTIDDLVVYAR	2	2	1	unk		0	1173836010	3.5765	2	1448.78	1.70611	50.8149	0
	High	KMNYDENFVSK	1	3	1	unk		0	217045828	3.92954	2	1374.64	0.999049	28.0825	1
	High	QGRGQVTIDDLVVYAR	1	2	1	unk		0	128490626	4.52945	3	1789.96	5.18256	45.8507	1
	High	LFDPNKTGVIELGVFcDVLGLNAKEIQEQSR	1	2	1	unk	C16(Carbamidomethyl)	0	0	6.83732	4	3489.82	3.01535	65.8745	2
unk	{Pfam: Troponin [PF00992.15, score=41.3]} {Human: TNNT2, troponin T type 2 (cardiac) [Source:HGNC Symbol;Acc:11949], e=1e-08} - [RNA1310_13127.1_2]	30.2761	9.46	9	5	5	9	6.02181e+08	698	80.1471	8.80713
	A2	Sequence	# PSMs	# Proteins	# Protein Groups	Protein Group Accessions	Modifications	ΔCn	Area	XCorr	Charge	MH+ [Da]	ΔM [ppm]	RT [min]	# Missed Cleavages
	High	VQPLNIDGFSESQLQEK	4	4	1	unk		0	690112490	4.1592	2	1931.97	-0.751192	46.6271	0
	High	IYSLEGDKYDLEQR	2	5	1	unk		0	626112726	3.39392	3	1728.85	1.23909	36.745	1
	High	GPIYGIEYER	1	4	1	unk		0	490318940	2.75578	2	1196.6	1.22484	37.1182	0
	High	FKGQNMEMVELTER	1	3	1	unk		0	122385590	3.50898	3	1711.82	2.39057	37.7644	1
	High	EKLAQEISELR	1	4	1	unk		0	6.1743e+07	2.62476	3	1315.73	3.16359	37.6359	1
unk	{Pfam: Protein of unknown function (DUF3421) [PF11901.3, score=120.8]} - [RNA1310_39489_3]	30.1457	17.89	3	4	4	8	1.06691e+09	313	34.1036	8.5874
	A2	Sequence	# PSMs	# Proteins	# Protein Groups	Protein Group Accessions	Modifications	ΔCn	Area	XCorr	Charge	MH+ [Da]	ΔM [ppm]	RT [min]	# Missed Cleavages
	High	HALISGSDQGRPLYVAK	3	2	1	unk		0	1.90434e+09	5.08086	3	1811.98	1.32539	30.9778	0
	High	cFSDGELLPGK	1	3	1	unk	C1(Carbamidomethyl)	0	681576588	2.84959	2	1222.58	-0.796479	37.9412	0
	High	ANIDGEWcAGK	2	2	1	unk	C8(Carbamidomethyl)	0	614816496	2.55896	2	1220.54	1.82591	31.1225	0
	High	VAAGHNScYAPYDGEEK	2	3	1	unk	C8(Carbamidomethyl)	0	2.81402e+08	4.15558	3	1867.79	0.3181	24.8048	0
unk	{Pfam: Gelsolin repeat [PF00626.17, score=141.1]} {Human: VIL1, villin 1 [Source:HGNC Symbol;Acc:12690], e=1e-56} - [RNA1310_21200_1]	29.8545	18.13	2	7	7	9	3.09657e+08	524	60.3633	9.02686
	A2	Sequence	# PSMs	# Proteins	# Protein Groups	Protein Group Accessions	Modifications	ΔCn	Area	XCorr	Charge	MH+ [Da]	ΔM [ppm]	RT [min]	# Missed Cleavages
	High	AAAFLQQLENER	1	2	1	unk		0	461047720	2.99796	2	1389.71	1.51808	45.921	0
	High	TTQHPLIPVTAcR	3	2	1	unk	C12(Carbamidomethyl)	0	380831092	3.49981	3	1493.8	4.25337	31.6284	0
	High	ALNSNDVFILDLGR	1	2	1	unk		0	87091902	3.59276	2	1546.82	-3.01566	55.7374	0
	High	HSTQDEYGTAAYK	1	2	1	unk		0	67668312	3.2626	3	1470.65	0.836504	22.0115	0
	High	MNALQYAHDYLK	1	2	1	unk		0	55280038	2.90407	3	1466.71	0.158692	44.7764	0
	High	EVQEHESSMFK	1	2	1	unk		0	46536752	3.10924	2	1350.6	1.471	24.7256	0
	High	LSDESGKLQYSLVSEGNcPR	1	2	1	unk	C18(Carbamidomethyl)	0	4.21659e+07	4.52254	3	2239.07	0.403464	36.8349	1
unk	{Pfam: Dynein light chain type 1 [PF01221.13, score=149.1]} {Human: DYNLL2, dynein, light chain, LC8-type 2 [Source:HGNC Symbol;Acc:24596], e=4e-55} - [RNA1310_19556.1_3]	29.7182	8.33	5	4	4	9	724258239	552	63.2194	10.1548
	A2	Sequence	# PSMs	# Proteins	# Protein Groups	Protein Group Accessions	Modifications	ΔCn	Area	XCorr	Charge	MH+ [Da]	ΔM [ppm]	RT [min]	# Missed Cleavages
	High	YNPTWHcIVGR	3	4	1	unk	C7(Carbamidomethyl)	0	1110639096	2.82775	2	1402.67	-0.609668	36.0889	0
	High	FNVEKDIAAYIKK	1	4	1	unk		0	760024299	3.70091	3	1538.86	0.786691	44.8628	2
	High	FNVEKDIAAYIK	4	4	1	unk		0	302111322	4.25057	2	1410.76	1.25653	48.5501	1
	High	NADMSEDMQQDAVDcSTQALEK	1	2	1	unk	C15(Carbamidomethyl)	0	0	3.52967	3	2486.01	0.158412	41.3238	0
unk	{Pfam: Tubulin/FtsZ family, GTPase domain [PF00091.20, score=140.4]} {Human: TUBA1C, tubulin, alpha 1c [Source:HGNC Symbol;Acc:20768], e=5e-83} - [RNA1310_68677_2]	29.6924	19.25	1	1	2	7	2711303080	187	20.205	6.1001
	A2	Sequence	# PSMs	# Proteins	# Protein Groups	Protein Group Accessions	Modifications	ΔCn	Area	XCorr	Charge	MH+ [Da]	ΔM [ppm]	RT [min]	# Missed Cleavages
	High	AVFVDLEPTVVDEVR	3	3	2	unk		0	4203387648	3.69195	2	1687.89	0.773623	52.5722	0
	High	QLFHPEQLVTGKEDAANNYAR	4	1	1	unk		0	1219218512	5.96809	3	2401.19	-1.51761	38.4947	1
unk	{Pfam: Intermediate filament protein [PF00038.16, score=211.5]} {Human: LMNB1, lamin B1 [Source:HGNC Symbol;Acc:6637], e=6e-58} - [RNA1310_9642_3]	29.6714	9.68	6	3	6	10	5.43872e+08	806	93.0191	8.67529
	A2	Sequence	# PSMs	# Proteins	# Protein Groups	Protein Group Accessions	Modifications	ΔCn	Area	XCorr	Charge	MH+ [Da]	ΔM [ppm]	RT [min]	# Missed Cleavages
	High	NRIPELEAR	3	8	2	unk		0	1256617514	3.32609	2	1097.61	2.34232	27.3627	1
	High	FTVPNGVVLGDGPHK	2	2	1	unk		0	190096846	2.65496	3	1536.82	0.124624	39.7175	0
	High	DTTSENREFWK	1	6	2	unk		0	1.849e+08	2.47243	2	1412.64	-0.640802	31.4333	1
	High	NEMAQALHEIQR	1	6	2	unk		0	145407196	3.46354	2	1439.71	1.14461	37.5176	0
	High	FTVPnGVVLGDGPHK	1	2	1	unk	N5(Deamidated)	0	5.02955e+07	2.78763	3	1537.8	-0.356424	41.2208	0
	High	TAKGNVSIQEcSADGK	1	2	1	unk	C11(Carbamidomethyl)	0	2.93619e+07	3.09782	3	1664.8	2.50649	21.0251	1
	High	TDLANTQATLEEYLK	1	2	1	unk		0	0	3.15845	2	1709.86	-1.77356	52.9895	0
unk	{Pfam: von Willebrand factor type A domain [PF13519.1, score=72.9]} {Human: RP11-88G17.6, Novel protein similar to hemicentin (LOC392395) [Source:UniProtKB/TrEMBL;Acc:A2A3K3], e=2e-13} - [RNA1310_17919_3]	29.3746	25	5	1	6	8	396395666	584	63.6734	10.5356
	A2	Sequence	# PSMs	# Proteins	# Protein Groups	Protein Group Accessions	Modifications	ΔCn	Area	XCorr	Charge	MH+ [Da]	ΔM [ppm]	RT [min]	# Missed Cleavages
	High	FFTVASGNLcGRPGNVYK	2	6	2	unk	C10(Carbamidomethyl)	0	440510440	4.15581	2	1986.98	-1.41505	39.278	0
	High	NAHQALAFLR	2	9	2	unk		0	384058272	3.33544	3	1140.63	0.5541	36.295	0
	High	DAAAAADRNSVLFLFTDASAK	1	7	2	unk		0	364618286	6.27841	3	2154.08	-0.0638863	56.078	1
	High	EADGSVYITR	1	3	1	unk		0	161550096	2.43251	2	1110.54	1.345	27.2208	0
	High	DAHLQSSVASLLSSK	1	5	2	unk		0	109768812	3.67564	2	1542.81	0.495575	44.6816	0
	High	VRPHGGGDcPEMALQGVR	1	5	2	unk	C9(Carbamidomethyl)	0	42991965	3.97732	3	1935.93	-0.261419	30.5908	0
unk	{Pfam: Dynein light chain type 1 [PF01221.13, score=41.9]} - [RNA1310_38592_3]	29.0066	14.15	1	4	4	9	1167865765	318	36.8225	9.0415
	A2	Sequence	# PSMs	# Proteins	# Protein Groups	Protein Group Accessions	Modifications	ΔCn	Area	XCorr	Charge	MH+ [Da]	ΔM [ppm]	RT [min]	# Missed Cleavages
	High	GHDDVFIDKWR	5	1	1	unk		0	1634803638	3.83213	3	1387.68	0.65749	36.8533	1
	High	GKIETSEFVR	2	1	1	unk		0	967507376	2.71896	2	1165.62	1.08339	27.631	1
	High	EAWVDIDSEQR	1	1	1	unk		0	901286281	2.61189	2	1347.62	0.724665	37.1891	0
	High	YVSGDMPMDWQEK	1	1	1	unk		0	156547200	3.27922	2	1585.67	-0.0996908	41.1799	0
gnl	unk RNA1310_35140.2_1	28.967	25.44	2	5	5	8	736211833	228	24.952	8.30908
	A2	Sequence	# PSMs	# Proteins	# Protein Groups	Protein Group Accessions	Modifications	ΔCn	Area	XCorr	Charge	MH+ [Da]	ΔM [ppm]	RT [min]	# Missed Cleavages
	High	LGPFScSNLEAASVcSR	2	2	1	gnl	C6(Carbamidomethyl); C15(Carbamidomethyl)	0	1163291390	4.47639	2	1854.85	1.22796	43.7736	0
	High	VTcEAGGGYTSSFR	2	2	1	gnl	C3(Carbamidomethyl)	0	714941832	3.8218	2	1491.66	1.33793	30.4579	0
	High	cPQLDPESVcSAAR	2	2	1	gnl	C1(Carbamidomethyl); C10(Carbamidomethyl)	0	330402277	3.97121	2	1589.7	-0.364935	34.1021	0
	High	RGSGFSYFDGcNR	1	2	1	gnl	C11(Carbamidomethyl)	0	2.49055e+08	3.4341	2	1522.65	2.78769	34.0757	1
	High	GSGFSYFDGcNR	1	2	1	gnl	C10(Carbamidomethyl)	0	165636698	2.51562	2	1366.55	1.0851	37.9941	0
unk	{Pfam: WSC domain [PF01822.14, score=547.8]} {Human: WSCD2, WSC domain containing 2 [Source:HGNC Symbol;Acc:29117], e=5e-21} - [RNA1310_2275_2]	28.6064	8.71	2	8	9	9	2.1918e+08	1377	151.34	8.08936
	A2	Sequence	# PSMs	# Proteins	# Protein Groups	Protein Group Accessions	Modifications	ΔCn	Area	XCorr	Charge	MH+ [Da]	ΔM [ppm]	RT [min]	# Missed Cleavages
	High	VAESYcNLK	1	2	1	unk	C6(Carbamidomethyl)	0	310552912	2.47557	2	1083.51	-0.330311	25.6	0
	High	YAGTQAASYcFcGDKYGR	1	2	1	unk	C10(Carbamidomethyl); C12(Carbamidomethyl)	0	192045264	5.27712	3	2074.88	2.10718	33.3996	1
	High	cGGYYFNSIYR	1	2	1	unk	C1(Carbamidomethyl)	0	154942656	2.96629	2	1399.61	-1.78323	42.766	0
	High	YGQGAEGScSIK	1	2	1	unk	C9(Carbamidomethyl)	0	114522744	2.99546	2	1256.56	0.905743	21.2766	0
	High	YFGLQSTScFcGNHFGK	1	2	1	unk	C9(Carbamidomethyl); C11(Carbamidomethyl)	0	99243434	3.6994	3	2009.86	-0.163729	43.5853	0
	High	NLIYETEYTPSKR	1	2	2	unk		0	94671660	2.8493	2	1613.82	0.795383	33.8105	1
	High	SLEQSVNSDR	1	2	1	unk		0	93656764	2.54874	2	1134.54	0.878841	22.5476	0
	High	TYIGcFIDSSAR	1	1	1	unk	C5(Carbamidomethyl)	0	62048109	2.81494	2	1389.65	-0.350785	44.078	0
	High	YFGVQNSNHcFcGDKYNR	1	2	1	unk	C10(Carbamidomethyl); C12(Carbamidomethyl)	0	0	2.97961	3	2265.96	1.56982	31.7755	1
unk	{Pfam: E1-E2 ATPase [PF00122.15, score=228.3]} {Human: ATP2A2, ATPase, Ca++ transporting, cardiac muscle, slow twitch 2 [Source:HGNC Symbol;Acc:812], e=0.0} - [RNA1310_2402_2]	28.3707	8.72	8	6	8	8	5.99865e+08	1353	150.607	8.57275
	A2	Sequence	# PSMs	# Proteins	# Protein Groups	Protein Group Accessions	Modifications	ΔCn	Area	XCorr	Charge	MH+ [Da]	ΔM [ppm]	RT [min]	# Missed Cleavages
	High	VGEATETALTcLVEK	1	6	2	unk	C11(Carbamidomethyl)	0	1396202686	3.59048	2	1620.82	0.899885	45.099	0
	High	ASDLVPGDIVEVAVGDKVPADIR	1	1	1	unk		0	229972206	4.83784	3	2335.26	2.22636	55.3764	1
	High	NIEQcLEHFNVSEEVGLTDDQIKR	1	1	1	unk	C5(Carbamidomethyl)	0	173419678	5.49851	3	2873.36	-5.72344	50.9977	1
	High	EFDDLSVEAQR	1	2	1	unk		0	131175224	2.80373	2	1308.61	3.66533	35.9163	0
	High	VIVITGDNK	1	7	2	unk		0	1.19008e+08	2.41836	2	958.558	0.879954	26.3524	0
	High	SFTGREFDDLSVEAQR	1	2	1	unk		0	63250680	2.62813	3	1856.88	1.31114	40.5845	1
	High	TDPKPETTHYEITGSK	1	2	1	unk		0	0	3.51534	3	1803.88	0.179941	23.9918	0
	High	NKVPMTPALKEEIMK	1	4	1	unk		0	0	3.07834	3	1728.94	0.726048	34.5461	2
unk	{Pfam: Myosin head (motor domain) [PF00063.16, score=367.5]} {Human: MYH1, myosin, heavy chain 1, skeletal muscle, adult [Source:HGNC Symbol;Acc:7567], e=1e-120} - [RNA1310_29707_3]	27.7378	19.15	2	2	5	8	3.65497e+08	402	45.4346	5.69385
	A2	Sequence	# PSMs	# Proteins	# Protein Groups	Protein Group Accessions	Modifications	ΔCn	Area	XCorr	Charge	MH+ [Da]	ΔM [ppm]	RT [min]	# Missed Cleavages
	High	IAGADIEFYLLEK	1	5	3	unk		0	589948984	3.54719	2	1481.79	1.02405	56.723	0
	High	NYHIFYQLLSDYAK	3	4	2	unk		0	2.76133e+08	3.91733	2	1774.88	0.6929	57.6268	0
	High	VISYFAQLTALTQSK	1	1	1	unk		0	230409521	3.06112	3	1669.92	-0.446118	57.9237	0
	High	GSLEEQIVQANPVLEAYGNAK	2	2	2	unk		0	214120376	3.83153	2	2230.13	-0.348121	55.5803	0
	High	KVcWcPDEKEGYVK	1	1	1	unk	C3(Carbamidomethyl); C5(Carbamidomethyl)	0	154590878	3.80574	3	1797.83	1.5616	29.9041	2
unk	{Pfam: AhpC/TSA family [PF00578.16, score=98.1]} {Human: PRDX6, peroxiredoxin 6 [Source:HGNC Symbol;Acc:16753], e=3e-83} - [RNA1310_51865_2]	27.5945	29.63	4	5	5	9	4.04539e+08	243	26.8968	6.87354
	A2	Sequence	# PSMs	# Proteins	# Protein Groups	Protein Group Accessions	Modifications	ΔCn	Area	XCorr	Charge	MH+ [Da]	ΔM [ppm]	RT [min]	# Missed Cleavages
	High	LGEVFPNFDADTTEGR	2	3	1	unk		0	650501108	3.41331	2	1767.82	0.769602	46.7232	0
	High	TVFLIGPDKK	1	4	1	unk		0	311195607	2.62001	3	1117.66	-1.28921	34.4969	1
	High	ELAVQLQMLDPNEIGKEGLPLPAR	2	4	1	unk		0	2.51919e+08	4.06926	3	2631.41	-2.97869	58.4145	1
	High	SGDDcIVPPSIK	3	4	1	unk	C5(Carbamidomethyl)	0	129014040	2.62232	2	1287.63	2.31588	34.8713	0
	High	NGFATPVNWR	1	4	1	unk		0	1.2174e+08	2.56156	2	1161.58	-0.645732	40.124	0
unk	{Pfam: WSC domain [PF01822.14, score=445.7]} {Human: WSCD2, WSC domain containing 2 [Source:HGNC Symbol;Acc:29117], e=1e-20} - [RNA1310_1445_3]	27.452	5.35	1	4	5	8	2.99117e+08	1606	175.099	10.7847
	A2	Sequence	# PSMs	# Proteins	# Protein Groups	Protein Group Accessions	Modifications	ΔCn	Area	XCorr	Charge	MH+ [Da]	ΔM [ppm]	RT [min]	# Missed Cleavages
	High	ALDADcATPcSVNKK	3	1	1	unk	C6(Carbamidomethyl); C10(Carbamidomethyl)	0	684671632	3.48446	3	1649.76	0.476032	23.7994	1
	High	cAANKEQIcGGGWHnSVYATGLTVEQASLK	1	1	1	unk	C1(Carbamidomethyl); C9(Carbamidomethyl); N15(Deamidated)	0	118007862	5.30828	4	3250.55	8.88489	43.8203	1
	High	NLIYETEYTPSKR	1	2	2	unk		0	94671660	2.8493	2	1613.82	0.795383	33.8105	1
	High	YAGLQAGAYcFcGK	2	1	1	unk	C10(Carbamidomethyl); C12(Carbamidomethyl)	0	90378662	2.894	2	1565.69	1.60426	39.9176	0
	High	DTGERDLPLKAEVK	1	1	1	unk		0	73903104	3.65119	3	1570.84	0.388389	28.1633	2
unk	{Pfam: KH domain [PF00013.24, score=97.4]} {Human: HNRNPK, heterogeneous nuclear ribonucleoprotein K [Source:HGNC Symbol;Acc:5044], e=3e-41} - [RNA1310_44730_3]	27.2481	28.32	8	5	6	9	3.99284e+08	279	30.7018	8.39697
	A2	Sequence	# PSMs	# Proteins	# Protein Groups	Protein Group Accessions	Modifications	ΔCn	Area	XCorr	Charge	MH+ [Da]	ΔM [ppm]	RT [min]	# Missed Cleavages
	High	VSVPDSNGPER	1	7	2	unk		0	558926616	2.74381	2	1156.56	0.758251	24.1863	0
	High	VVQLVGAPEELLK	1	5	1	unk		0	3.80192e+08	2.77602	2	1394.83	0.747272	48.9429	0
	High	VFTLEGEPDTLQSILR	2	4	1	unk		0	258733458	3.74658	2	1817.97	0.851876	57.8067	0
	High	VYSNPcPVSTDR	2	4	1	unk	C6(Carbamidomethyl)	0	244546676	2.93372	2	1394.64	1.10425	25.4559	0
	High	DLFNALLEESAGR	2	6	1	unk		0	185483776	3.44763	2	1434.72	-0.987255	60.2859	0
	High	LLVHQSQAGcVIGK	1	6	1	unk	C10(Carbamidomethyl)	0	162034752	2.86361	3	1509.82	0.712111	28.0851	0
unk	{Pfam: TCP-1/cpn60 chaperonin family [PF00118.19, score=441.9]} {Human: CCT3, chaperonin containing TCP1, subunit 3 (gamma) [Source:HGNC Symbol;Acc:1616], e=0.0} - [RNA1310_5759.2_3]	27.14	16.7	2	8	8	9	2.23111e+08	557	61.4797	7.41553
	A2	Sequence	# PSMs	# Proteins	# Protein Groups	Protein Group Accessions	Modifications	ΔCn	Area	XCorr	Charge	MH+ [Da]	ΔM [ppm]	RT [min]	# Missed Cleavages
	High	TLIQNcGANVIR	1	2	1	unk	C6(Carbamidomethyl)	0	236002412	2.61291	2	1358.72	1.01738	34.1394	0
	High	SLNDALNVAR	1	2	1	unk		0	2.33678e+08	2.52163	2	1072.58	1.7363	34.2153	0
	High	ALAAALEVIPR	2	2	1	unk		0	199651608	3.54686	2	1123.69	1.48164	46.0452	0
	High	GSDGQAQEIDIKR	1	2	1	unk		0	1.3678e+08	2.86489	3	1416.71	0.5435	24.109	1
	High	KIGDEYYSYLVQcR	1	2	1	unk	C13(Carbamidomethyl)	0	89487862	3.60256	3	1793.85	-1.21317	43.7603	1
	High	KVQLTNIQSAK	1	2	1	unk		0	5.28872e+07	3.03822	3	1229.72	-0.500581	25.0472	1
	High	ALTTVHQGPYR	1	2	1	unk		0	0	2.81847	3	1242.66	0.874762	23.7124	0
	High	VHTQWNQVAcR	1	2	1	unk	C10(Carbamidomethyl)	0	0	2.64059	2	1398.67	3.42375	26.5197	0
unk	{Pfam: Hsp90 protein [PF00183.13, score=658.1]} {Human: HSP90B1, heat shock protein 90kDa beta (Grp94), member 1 [Source:HGNC Symbol;Acc:12028], e=0.0} - [RNA1310_2681_1]	27.0778	5.88	3	2	5	8	2.72317e+08	1309	150.718	7.97217
	A2	Sequence	# PSMs	# Proteins	# Protein Groups	Protein Group Accessions	Modifications	ΔCn	Area	XCorr	Charge	MH+ [Da]	ΔM [ppm]	RT [min]	# Missed Cleavages
	High	ELISNASDALDKIR	3	4	3	unk		0	519596859	4.00047	3	1544.83	1.48434	40.7011	1
	High	LVNENKPIWTR	2	3	2	unk		0	179620878	3.12376	3	1369.76	1.72309	31.8692	0
	High	GIVDSDDLPLNVSR	1	3	2	unk		0	117734348	3.01061	2	1499.77	1.9373	44.0609	0
	High	SGTSEFFNKFNEAK	1	1	1	unk		0	101009710	2.74192	2	1605.76	1.29909	38.5549	1
	High	SADSPDDKTAnQLATILYEAATLR	1	2	1	unk	N11(Deamidated)	0	25557926	3.95864	3	2565.29	9.80304	65.923	1
unk	{Pfam: Copper/zinc superoxide dismutase (SODC) [PF00080.15, score=137.2]} {Human: SOD1, superoxide dismutase 1, soluble [Source:HGNC Symbol;Acc:11179], e=4e-49} - [RNA1310_35749.2_1]	26.3332	56.8	2	5	5	7	4.24132e+08	125	13.0894	5.8208
	A2	Sequence	# PSMs	# Proteins	# Protein Groups	Protein Group Accessions	Modifications	ΔCn	Area	XCorr	Charge	MH+ [Da]	ΔM [ppm]	RT [min]	# Missed Cleavages
	High	VTGSVEGLAPGK	1	2	1	unk		0	602220964	2.94874	2	1114.61	1.81317	27.567	0
	High	AGVEITDKLINLTGPNSIIGR	2	2	1	unk		0	367325108	5.45256	3	2181.22	-0.317536	53.638	1
	High	LINLTGPNSIIGR	2	2	1	unk		0	302849408	2.93167	2	1367.8	-0.361802	47.179	0
	High	THGAPDDEERHVGDLGNVEADASGR	1	2	1	unk		0	2.0592e+08	4.12417	3	2604.17	2.91625	31.0395	1
	High	SLVVHADTDDLGR	1	2	1	unk		0	1.31738e+08	2.90051	3	1397.7	1.74543	31.3323	0
unk	{Pfam: Immunoglobulin I-set domain [PF07679.11, score=94.5]} {Human: HSPG2, heparan sulfate proteoglycan 2 [Source:HGNC Symbol;Acc:5273], e=5e-37} - [RNA1310_393.1_1]	26.3183	4.47	4	8	8	8	2.65927e+08	2394	269.222	7.94287
	A2	Sequence	# PSMs	# Proteins	# Protein Groups	Protein Group Accessions	Modifications	ΔCn	Area	XCorr	Charge	MH+ [Da]	ΔM [ppm]	RT [min]	# Missed Cleavages
	High	VIVPTIHEYGK	1	2	1	unk		0	296706802	2.87227	3	1255.71	0.697738	34.1824	0
	High	NPGADNELEcEIPIGGELKDVIWR	1	2	1	unk	C10(Carbamidomethyl)	0	274066682	4.62219	3	2724.33	1.28577	58.7573	1
	High	QLSPIFDVK	1	3	1	unk		0	227008210	2.6011	2	1046.59	3.55743	43.7767	0
	High	LGDELDYVTLR	1	2	1	unk		0	201662466	3.02374	2	1293.67	0.333633	45.0865	0
	High	GLPTDVASVPISVTPK	1	2	1	unk		0	185415508	3.92549	2	1580.89	-0.173032	45.4274	0
	High	cSGVDPSTGIR	1	2	1	unk	C1(Carbamidomethyl)	0	173885717	3.04777	2	1148.54	0.461111	24.636	0
	High	VTPSDSTQWYFR	1	2	1	unk		0	89217360	3.155	2	1486.7	0.528496	43.1139	0
	High	ADEcLYNcEAVTK	1	3	1	unk	C4(Carbamidomethyl); C8(Carbamidomethyl)	0	86393437	3.0707	2	1572.67	0.458354	31.1893	0
unk	{Pfam: Carbamoyl-phosphate synthase L chain, ATP binding domain [PF02786.12, score=263.2]} {Human: PC, pyruvate carboxylase [Source:HGNC Symbol;Acc:8636], e=0.0} - [RNA1310_1642_1]	26.0338	7.34	4	7	7	8	9.76032e+07	1540	171.087	8.1626
	A2	Sequence	# PSMs	# Proteins	# Protein Groups	Protein Group Accessions	Modifications	ΔCn	Area	XCorr	Charge	MH+ [Da]	ΔM [ppm]	RT [min]	# Missed Cleavages
	High	FSEANQLLGDIIK	2	2	1	unk		0	1.11076e+08	3.29463	2	1447.78	1.79211	54.4813	0
	High	LYGPVWLLDTR	1	3	1	unk		0	107804496	2.76233	2	1332.73	-0.438912	57.9679	0
	High	IVGDLAQFMVQnGLSYNDVLER	1	2	1	unk	N12(Deamidated)	0	7.39288e+07	2.71885	3	2482.25	8.65495	63.8165	0
	High	EcFFEVNGQQR	1	3	1	unk	C2(Carbamidomethyl)	0	61753622	2.68262	2	1413.62	2.32751	37.2812	0
	High	FSDLHITEKDLISSALYPR	1	3	1	unk		0	3.61682e+07	3.82921	3	2205.16	1.73111	51.4421	1
	High	RAEDLVESFER	1	3	1	unk		0	0	2.7323	3	1350.66	-0.520555	37.7186	1
	High	NLLNcSEFLSGPVSTGFLDRNPQLVK	1	2	1	unk	C5(Carbamidomethyl)	0	0	4.72991	3	2905.49	1.16977	57.6991	1
unk	{TRANSSPLICED} {Pfam: Ribosomal protein L3 [PF00297.17, score=381.9]} {Human: RPL3, ribosomal protein L3 [Source:HGNC Symbol;Acc:10332], e=0.0} - [RNA1310_23674_2]	26.0184	15.73	1	6	6	9	4.89885e+08	483	54.976	10.1548
	A2	Sequence	# PSMs	# Proteins	# Protein Groups	Protein Group Accessions	Modifications	ΔCn	Area	XCorr	Charge	MH+ [Da]	ΔM [ppm]	RT [min]	# Missed Cleavages
	High	HGSLSFLPK	3	1	1	unk		0	693735580	2.91057	2	985.547	0.346304	34.9332	0
	High	LVHNASTEFDLTEK	1	1	1	unk		0	518919758	2.98128	3	1603.8	1.45083	32.9474	0
	High	WHTTKLPR	2	1	1	unk		0	257000554	3.03809	3	1038.58	0.610244	23.0016	1
	High	VAcIGAWHPSR	1	1	1	unk	C3(Carbamidomethyl)	0	89456763	3.13124	3	1253.62	1.68604	31.5516	0
	High	TVFAEHLSEEcR	1	1	1	unk	C11(Carbamidomethyl)	0	0	2.77774	2	1477.67	-5.08491	31.2246	0
	High	SITPLGGFPHYGEVNQDFVMIK	1	1	1	unk		0	0	3.00611	3	2449.21	-5.66109	54.0685	0
gnl	unk Mlig-AP1_1	25.9775	1.85	1	6	6	7	2.82874e+08	4806	573.032	12.2788
	A2	Sequence	# PSMs	# Proteins	# Protein Groups	Protein Group Accessions	Modifications	ΔCn	Area	XCorr	Charge	MH+ [Da]	ΔM [ppm]	RT [min]	# Missed Cleavages
	High	AcQLATGELASVTSGKENR	1	1	1	gnl	C2(Carbamidomethyl)	0	450073018	3.37998	3	1991.98	0.227653	35.8243	1
	High	FAQcINTPGSYR	1	1	1	gnl	C4(Carbamidomethyl)	0	261468261	3.40657	2	1413.66	3.19587	31.8384	0
	High	TQcPLTNQEGcVcR	1	1	1	gnl	C3(Carbamidomethyl); C11(Carbamidomethyl); C13(Carbamidomethyl)	0	137080158	3.12276	2	1722.74	0.390323	26.9925	0
	High	cKPGYAPTGDGGRcEDVNEcKTGK	2	1	1	gnl	C1(Carbamidomethyl); C14(Carbamidomethyl); C20(Carbamidomethyl)	0	126231977	5.47816	4	2656.16	1.7293	21.0875	2
	High	cDPNAIcINK	1	1	1	gnl	C1(Carbamidomethyl); C7(Carbamidomethyl)	0	93968131	2.81573	2	1204.55	2.13661	27.2534	0
	High	YYSSPATSWR	1	1	1	gnl		0	89659040	2.56593	2	1217.56	0.350094	33.226	0
unk	{Pfam: Carbohydrate phosphorylase [PF00343.15, score=1150.6]} {Human: PYGM, phosphorylase, glycogen, muscle [Source:HGNC Symbol;Acc:9726], e=0.0} - [RNA1310_6665_2]	25.8016	12.08	8	7	7	7	1.74559e+08	944	108.471	6.97607
	A2	Sequence	# PSMs	# Proteins	# Protein Groups	Protein Group Accessions	Modifications	ΔCn	Area	XCorr	Charge	MH+ [Da]	ΔM [ppm]	RT [min]	# Missed Cleavages
	High	VLYPNDNFFEGK	1	5	1	unk		0	1.95368e+08	2.90573	2	1442.69	-0.335222	44.9238	0
	High	APQSFnLHSFNSGEYISAVcDRNEAENISR	1	3	1	unk	N6(Deamidated); C20(Carbamidomethyl)	0	194531726	5.23489	4	3413.57	8.02714	46.5988	1
	High	GIAEVENVANIKK	1	2	1	unk		0	133778237	3.48509	3	1384.78	-0.232776	34.1156	1
	High	ARPEYLLPVNFYGR	1	3	1	unk		0	1.15294e+08	3.34985	3	1694.9	-0.480531	48.5653	0
	High	LKQEYFLVASTLQDIIR	1	3	1	unk		0	8.29753e+07	4.17328	3	2037.14	2.0935	63.429	1
	High	RWLLLcNPNLSELITEK	1	3	1	unk	C6(Carbamidomethyl)	0	7.07266e+07	3.80093	3	2099.13	-0.0849473	59.4365	1
	High	VVNNDPIVGKR	1	2	1	unk		0	41618315	2.85187	3	1210.69	-0.226901	22.1331	1
unk	{Pfam: Tubulin C-terminal domain [PF03953.12, score=88.4]} {Human: TUBB, tubulin, beta [Source:HGNC Symbol;Acc:20778], e=4e-74} - [RNA1310_60569_1]	25.7467	10.9	3	1	2	10	4.23969e+08	211	23.9573	4.76709
	A2	Sequence	# PSMs	# Proteins	# Protein Groups	Protein Group Accessions	Modifications	ΔCn	Area	XCorr	Charge	MH+ [Da]	ΔM [ppm]	RT [min]	# Missed Cleavages
	High	TAVcDIPPR	9	22	3	unk	C4(Carbamidomethyl)	0	747128737	2.68816	2	1028.52	1.24663	27.7218	0
	High	NSAYFVEWIPNNVK	1	1	1	unk		0	100808434	2.66614	2	1680.84	2.01504	53.5151	0
gnl	unk RNA1310_64730.2_2	25.4503	19.7	2	3	3	7	3.59002e+08	198	22.1256	7.10791
	A2	Sequence	# PSMs	# Proteins	# Protein Groups	Protein Group Accessions	Modifications	ΔCn	Area	XCorr	Charge	MH+ [Da]	ΔM [ppm]	RT [min]	# Missed Cleavages
	High	LTEGQLEAFLRPcIVNGVR	2	2	1	gnl	C13(Carbamidomethyl)	0	825218175	3.8591	3	2172.16	1.33156	56.3344	0
	High	LTEGQLEAFLRPcIVnGVR	2	2	1	gnl	C13(Carbamidomethyl); N16(Deamidated)	0	436843469	3.86848	3	2173.15	1.58041	56.7175	0
	High	NRLTEGQLEAFLRPcIVNGVR	1	2	1	gnl	C15(Carbamidomethyl)	0	216138396	4.59799	3	2442.3	0.156776	50.8175	1
	High	NRLTEGQLEAFLRPcIVnGVR	1	2	1	gnl	C15(Carbamidomethyl); N18(Deamidated)	0	91021272	3.48465	3	2443.29	2.1772	51.0942	1
	High	MLAGELPSEcDcDDSSER	1	2	1	gnl	C10(Carbamidomethyl); C12(Carbamidomethyl)	0	35648435	2.95478	2	2070.81	0.221277	34.7279	0
unk	{Pfam: ATP:guanido phosphotransferase, C-terminal catalytic domain [PF00217.14, score=182.4]} {Human: CKM, creatine kinase, muscle [Source:HGNC Symbol;Acc:1994], e=3e-61} - [RNA1310_39739_2]	25.4255	13.14	4	2	5	8	4.99721e+08	312	34.9377	7.12256
	A2	Sequence	# PSMs	# Proteins	# Protein Groups	Protein Group Accessions	Modifications	ΔCn	Area	XCorr	Charge	MH+ [Da]	ΔM [ppm]	RT [min]	# Missed Cleavages
	High	EVQQQLIDDHFLFK	2	7	4	unk		0	7.28883e+08	2.79121	3	1759.9	0.780639	48.4649	0
	High	HLTAEVLQK	2	4	1	unk		0	568319374	3.44039	2	1038.6	2.60941	25.4215	0
	High	TFLVWVGEEDHMR	2	6	4	unk		0	201960812	3.04892	2	1618.77	0.927673	48.8801	0
	High	KHLTAEVLQK	1	4	1	unk		0	63167349	3.55852	3	1166.69	-0.146799	22.4417	1
	High	EVQQQLIDDHFLFKEGDR	1	6	4	unk		0	60669090	4.19106	3	2217.09	-1.83105	44.6273	1
unk	{Human: MAP1A, microtubule-associated protein 1A [Source:HGNC Symbol;Acc:6835], e=3e-43} - [RNA1310_2536_1]	25.3813	6.75	3	6	6	7	9.60036e+07	1334	143.634	8.20654
	A2	Sequence	# PSMs	# Proteins	# Protein Groups	Protein Group Accessions	Modifications	ΔCn	Area	XCorr	Charge	MH+ [Da]	ΔM [ppm]	RT [min]	# Missed Cleavages
	High	LADEAASDAAAANGGQHR	1	2	1	unk		0	106714568	5.10422	3	1724.8	1.9884	22.589	0
	High	LRPAGTVGNIR	1	2	1	unk		0	105515706	3.10967	3	1153.68	1.40766	24.595	0
	High	FSIScALNAAGSSWK	1	3	1	unk	C5(Carbamidomethyl)	0	75780456	3.73214	2	1598.76	-0.301726	53.3858	0
	High	QcGLANVEQR	1	2	1	unk	C2(Carbamidomethyl)	0	59998901	2.48762	2	1174.56	1.26143	25.5306	0
	High	SAKPPLTEFR	1	3	1	unk		0	33841953	3.37037	3	1145.63	0.231459	28.4859	0
	High	LADEAASDAAAAnGGQHR	1	2	1	unk	N13(Deamidated)	0	0	4.28082	3	1725.79	6.12096	21.9877	0
	High	AHAQQSELDQSAVPGAVQLAGFLAGK	1	3	1	unk		0	0	3.2965	3	2593.35	3.87868	57.323	0
unk	{Pfam: Calponin homology (CH) domain [PF00307.26, score=59.8]} {Human: TAGLN2, transgelin 2 [Source:HGNC Symbol;Acc:11554], e=8e-38} - [RNA1310_32900.2_3]	25.3239	17.39	3	4	4	6	4.57319e+08	368	41.0323	9.80322
	A2	Sequence	# PSMs	# Proteins	# Protein Groups	Protein Group Accessions	Modifications	ΔCn	Area	XCorr	Charge	MH+ [Da]	ΔM [ppm]	RT [min]	# Missed Cleavages
	High	TcQVHPEFTGPVLGPK	2	2	1	unk	C2(Carbamidomethyl)	0	921475056	5.06703	3	1766.89	2.21317	37.0303	0
	High	IMENINAFQNAIK	1	2	1	unk		0	232853312	3.8601	2	1505.78	1.35987	45.5355	0
	High	DKGYENILQNGIVLcK	2	2	1	unk	C15(Carbamidomethyl)	0	217629531	4.6915	2	1863.97	1.52837	46.956	1
	High	AYGVPTTDVFQTVDLYEKK	1	2	1	unk		0	56083512	3.94285	2	2174.11	4.922	50.9952	1
unk	{Pfam: EF-hand domain pair [PF13499.1, score=66.3]} {Human: RCN1, reticulocalbin 1, EF-hand calcium binding domain [Source:HGNC Symbol;Acc:9934], e=8e-66} - [RNA1310_18885_3]	25.0505	14.87	3	6	6	9	2.57955e+08	565	64.3592	5.2876
	A2	Sequence	# PSMs	# Proteins	# Protein Groups	Protein Group Accessions	Modifications	ΔCn	Area	XCorr	Charge	MH+ [Da]	ΔM [ppm]	RT [min]	# Missed Cleavages
	High	IDTNnDTKVSPEEMQAWLAAVAK	4	1	1	unk	N5(Deamidated)	0	4.08587e+08	3.54112	3	2532.23	2.27227	58.3259	1
	High	ITDENKDNALTKDEILK	1	3	1	unk		0	239825713	5.48052	3	1960.03	1.64497	31.3362	2
	High	EKLDINKDGSLDPNEVYK	1	2	1	unk		0	125452961	2.97374	3	2077.05	1.53464	34.9818	2
	High	QAIHHEIIGDEPTDK	1	1	1	unk		0	111801000	3.01737	3	1702.85	5.20394	24.4981	0
	High	DLHPEYENDVK	1	2	1	unk		0	105470604	2.83127	2	1358.63	2.44854	26.8725	0
	High	LDINKDGSLDPNEVYK	1	3	1	unk		0	73022664	4.01143	3	1819.91	2.75581	36.8002	1
unk	{Pfam: Ciliary rootlet component, centrosome cohesion [PF15035.1, score=187.3]} {Human: CROCC, ciliary rootlet coiled-coil, rootletin [Source:HGNC Symbol;Acc:21299], e=1e-69} - [RNA1310_15634.4_2]	24.8837	10.49	11	1	5	7	3.60015e+08	629	71.405	10.2866
	A2	Sequence	# PSMs	# Proteins	# Protein Groups	Protein Group Accessions	Modifications	ΔCn	Area	XCorr	Charge	MH+ [Da]	ΔM [ppm]	RT [min]	# Missed Cleavages
	High	GVHAAcQNLNANLK	2	10	2	unk	C6(Carbamidomethyl)	0	533154240	4.57945	2	1509.77	4.65342	25.8706	0
	High	FEAHQADLSGR	2	10	2	unk		0	381930288	3.21124	2	1230.59	5.45412	23.3771	0
	High	SAETQGAVALDQER	1	10	2	unk		0	164960348	4.11547	2	1474.72	2.73371	27.5145	0
	High	SASLAHVNAMLR	1	10	2	unk		0	55804292	3.28927	3	1269.67	-0.672102	34.2693	0
	High	VGSGGGVGSGDEVAR	1	6	1	unk		0	34011073	2.96621	2	1303.62	-0.144631	21.4373	0
unk	{Pfam: Ribophorin I [PF04597.9, score=347.9]} {Human: RPN1, ribophorin I [Source:HGNC Symbol;Acc:10381], e=1e-141} - [RNA1310_7258_2]	24.6791	7.58	2	4	4	7	2.00382e+08	910	102.485	7.89893
	A2	Sequence	# PSMs	# Proteins	# Protein Groups	Protein Group Accessions	Modifications	ΔCn	Area	XCorr	Charge	MH+ [Da]	ΔM [ppm]	RT [min]	# Missed Cleavages
	High	LGcLTSEIVGLQDRR	1	2	1	unk	C3(Carbamidomethyl)	0	2.57891e+08	2.97719	3	1716.91	1.46208	43.7312	1
	High	LAELLQTAASQAEALVANK	3	2	1	unk		0	189169284	4.51945	3	1941.07	2.60388	62.8206	0
	High	SDPAFAPPGDLLERLDELQR	2	2	1	unk		0	154084706	3.44157	3	2239.13	-0.595279	59.377	1
	High	SALYQcYEDAINKFK	1	2	1	unk	C6(Carbamidomethyl)	0	59186153	2.64182	2	1849.88	-0.204155	50.2224	1
gnl	unk RNA1310_21772.2_3	24.6365	8.95	1	1	1	4	1030906708	324	35.2301	10.3892
	A2	Sequence	# PSMs	# Proteins	# Protein Groups	Protein Group Accessions	Modifications	ΔCn	Area	XCorr	Charge	MH+ [Da]	ΔM [ppm]	RT [min]	# Missed Cleavages
	High	AAAAAAAPAAAAAAPAAAAAAPAAAAKPR	4	1	1	gnl		0	1030906708	6.49952	3	2325.28	1.05442	33.717	0
unk	{Pfam: Hsp90 protein [PF00183.13, score=660.5]} {Human: HSP90B1, heat shock protein 90kDa beta (Grp94), member 1 [Source:HGNC Symbol;Acc:12028], e=0.0} - [RNA1310_4489_2]	24.4422	4.93	3	1	4	7	2.72317e+08	1096	125.845	7.44482
	A2	Sequence	# PSMs	# Proteins	# Protein Groups	Protein Group Accessions	Modifications	ΔCn	Area	XCorr	Charge	MH+ [Da]	ΔM [ppm]	RT [min]	# Missed Cleavages
	High	ELISNASDALDKIR	3	4	3	unk		0	519596859	4.00047	3	1544.83	1.48434	40.7011	1
	High	LVNENKPIWTR	2	3	2	unk		0	179620878	3.12376	3	1369.76	1.72309	31.8692	0
	High	GIVDSDDLPLNVSR	1	3	2	unk		0	117734348	3.01061	2	1499.77	1.9373	44.0609	0
	High	KPADIKDEEYNQFFK	1	2	1	unk		0	89768458	4.06502	3	1871.92	1.90893	37.7036	1
unk	{Pfam: Calpain large subunit, domain III [PF01067.17, score=173.7]} {Human: CAPN3, calpain 3, (p94) [Source:HGNC Symbol;Acc:1480], e=1e-96} - [RNA1310_10973_2]	24.3672	10.12	10	4	5	7	1.7086e+08	761	88.148	8.36768
	A2	Sequence	# PSMs	# Proteins	# Protein Groups	Protein Group Accessions	Modifications	ΔCn	Area	XCorr	Charge	MH+ [Da]	ΔM [ppm]	RT [min]	# Missed Cleavages
	High	APAFINLR	2	7	1	unk		0	2.37344e+08	2.49331	2	901.526	0.989933	39.2543	0
	High	NYLDTFWTNPQFR	1	3	2	unk		0	200406496	3.14179	2	1701.8	-0.706576	56.8132	0
	High	HKLDPGTYVIVPSTFEPNQEAEFLLR	2	7	1	unk		0	74830426	5.90027	4	3000.54	-0.860914	56.3049	1
	High	VIDPDEDDDENKGSIIVGLMQK	1	3	1	unk		0	70458287	2.92597	3	2430.17	1.29164	47.1505	1
	High	ALKEAFQK	1	6	1	unk		0	40977711	2.75396	3	934.535	-0.50333	21.6152	1
unk	{Pfam: Myosin head (motor domain) [PF00063.16, score=924.6]} {Human: MYH11, myosin, heavy chain 11, smooth muscle [Source:HGNC Symbol;Acc:7569], e=0.0} - [RNA1310_266.1_2]	23.9703	4.27	6	7	7	7	9.67757e+07	2668	308.86	7.89893
	A2	Sequence	# PSMs	# Proteins	# Protein Groups	Protein Group Accessions	Modifications	ΔCn	Area	XCorr	Charge	MH+ [Da]	ΔM [ppm]	RT [min]	# Missed Cleavages
	High	LNDQLLEEQEQREQTEK	1	2	1	unk		0	148650548	4.31126	3	2130.04	2.78827	33.1144	1
	High	QLAAVQQLSQELKR	1	2	1	unk		0	8.94742e+07	3.99188	3	1611.91	-2.19154	44.0299	1
	High	TGELSAMLEELR	1	1	1	unk		0	52202469	3.14671	2	1348.68	0.550981	55.3364	0
	High	LTELSSVLTEEEER	1	2	1	unk		0	51117254	2.80789	2	1634.82	2.19478	44.8958	0
	High	LQELQTHLDEVEDELTVSEDNRLR	1	2	1	unk		0	49232907	2.97953	3	2881.42	2.56421	50.4434	1
	High	TVGQLYKEQLAR	1	4	1	unk		0	44007359	3.45627	3	1405.79	3.78336	31.3483	1
	High	DVENVVGLAAQAASETVFGQR	1	2	1	unk		0	0	3.27675	3	2161.09	-0.831631	66.4312	0
unk	{Pfam: linker histone H1 and H5 family [PF00538.14, score=91.5]} {Human: H1F0, H1 histone family, member 0 [Source:HGNC Symbol;Acc:4714], e=1e-15} - [RNA1310_21772.1_1]	23.6761	12.65	1	4	4	6	6.34481e+08	514	55.478	10.5063
	A2	Sequence	# PSMs	# Proteins	# Protein Groups	Protein Group Accessions	Modifications	ΔCn	Area	XCorr	Charge	MH+ [Da]	ΔM [ppm]	RT [min]	# Missed Cleavages
	High	GVGASGSFALGEK	2	1	1	unk		0	1131026718	3.18959	2	1179.6	1.4574	32.8802	0
	High	AAAATAAPAAAAAAPAAAAAAPAAAAKPR	2	1	1	unk		0	442290586	6.0006	3	2355.29	2.38812	33.4377	0
	High	FGADERVDAYVK	1	1	1	unk		0	330126280	2.71751	2	1369.68	1.07599	32.7567	1
	High	SHPSYTDMIVK	1	1	1	unk		0	276908988	3.24914	3	1277.62	1.13766	32.7209	0
unk	{Human: CEP135, centrosomal protein 135kDa [Source:HGNC Symbol;Acc:29086], e=1e-97} - [RNA1310_4530_2]	23.6476	7.23	7	6	6	7	6.51105e+07	1092	123.377	6.75635
	A2	Sequence	# PSMs	# Proteins	# Protein Groups	Protein Group Accessions	Modifications	ΔCn	Area	XCorr	Charge	MH+ [Da]	ΔM [ppm]	RT [min]	# Missed Cleavages
	High	LLDDTNDELHR	1	3	1	unk		0	79722916	3.24427	3	1340.65	1.34069	27.5442	0
	High	ERDELQALLDKFER	2	6	1	unk		0	6.27952e+07	4.45043	3	1761.91	-0.0819085	54.8994	2
	High	LQDDLQALAR	1	3	1	unk		0	52813306	2.6366	2	1142.62	2.16414	37.3109	0
	High	TQLHHAEYQLGR	1	3	1	unk		0	24014901	2.9112	2	1452.74	1.02845	23.6355	0
	High	LSGELETVDKLAQR	1	2	1	unk		0	0	3.504	3	1558.84	-0.77683	39.114	1
	High	GIEEDRDYWKHEAEELnK	1	4	1	unk	N17(Deamidated)	0	0	2.73122	3	2262.05	8.61295	40.3743	2
unk	{Pfam: Eukaryotic aspartyl protease [PF00026.18, score=418.6]} {Human: CTSD, cathepsin D [Source:HGNC Symbol;Acc:2529], e=1e-154} - [RNA1310_18050_2]	23.4469	15.64	1	5	5	7	2.82201e+08	582	64.1907	9.27588
	A2	Sequence	# PSMs	# Proteins	# Protein Groups	Protein Group Accessions	Modifications	ΔCn	Area	XCorr	Charge	MH+ [Da]	ΔM [ppm]	RT [min]	# Missed Cleavages
	High	VGGELILGGSDPAHYTGSFTYLPVTR	1	1	1	unk		0	320735675	4.87786	3	2707.38	1.75973	53.6394	0
	High	QPFNVVFDTGSSNLWVPSKK	1	1	1	unk		0	306375844	4.76948	3	2250.16	2.68018	52.6188	1
	High	LVPQPVFSFYLNRDPSAK	2	1	1	unk		0	219491003	2.8486	3	2078.11	1.03157	51.86	1
	High	cSILDIAcR	2	1	1	unk	C1(Carbamidomethyl); C8(Carbamidomethyl)	0	158202035	2.60992	2	1107.53	0.139791	42.1386	0
	High	LIGATPIIAGEYmVDcAK	1	1	1	unk	M13(Oxidation); C16(Carbamidomethyl)	0	53851816	3.29888	2	1937.97	-0.735893	45.6257	0
unk	{Pfam: Filamin/ABP280 repeat [PF00630.14, score=301.6]} {Human: FLNC, filamin C, gamma [Source:HGNC Symbol;Acc:3756], e=1e-101} - [RNA1310_1811_1]	23.3828	7.08	2	6	7	7	1.05423e+08	1484	160.933	6.26514
	A2	Sequence	# PSMs	# Proteins	# Protein Groups	Protein Group Accessions	Modifications	ΔCn	Area	XCorr	Charge	MH+ [Da]	ΔM [ppm]	RT [min]	# Missed Cleavages
	High	GIAETEAVAATAADHTK	1	1	1	unk		0	142550900	4.06991	3	1655.83	5.22831	33.724	0
	High	GAGAGQLTVR	1	3	2	unk		0	9.81297e+07	2.81154	2	929.518	1.75428	23.4606	0
	High	ILGPSGSQVASR	1	1	1	unk		0	75589771	2.52953	2	1171.65	3.10055	26.037	0
	High	AVHGSPFSPLVLDLGAVR	1	1	1	unk		0	7.19958e+07	4.18283	3	1835.02	1.66247	55.0608	0
	High	QFEYTPEEAGR	1	1	1	unk		0	46290937	2.42283	2	1326.6	1.37697	31.4731	0
	High	GSPFSLLILDPSR	1	1	1	unk		0	38472337	2.83149	2	1401.77	0.186963	60.3784	0
	High	VRVDLDGAGESAPLALQVTSPSGR	1	1	1	unk		0	0	4.53468	3	2395.26	0.38777	45.2405	1
unk	{Pfam: Ribosomal protein L4/L1 family [PF00573.17, score=121.2]} {Human: RPL4, ribosomal protein L4 [Source:HGNC Symbol;Acc:10353], e=1e-115} - [RNA1310_52989_3]	23.0984	24.79	4	4	4	6	3.74141e+08	238	26.3483	11.8394
	A2	Sequence	# PSMs	# Proteins	# Protein Groups	Protein Group Accessions	Modifications	ΔCn	Area	XCorr	Charge	MH+ [Da]	ΔM [ppm]	RT [min]	# Missed Cleavages
	High	ISEVPLVVSDSVQDLKK	1	4	1	unk		0	455183248	4.67317	3	1856.04	1.16201	45.8106	1
	High	AGHQVSAESWGTGR	3	3	1	unk		0	4.04715e+08	3.72435	3	1442.68	0.110892	25.7438	0
	High	AGTSLGLPAVFR	1	2	1	unk		0	262524498	2.74228	2	1188.67	-1.51494	48.9178	0
	High	APIRPDILNFVHDQMR	1	3	1	unk		0	89510689	5.24279	3	1922.01	0.674496	49.717	0
gnl	unk RNA1310_28495_1	23.091	7.67	4	3	3	7	3.50716e+08	417	47.8353	10.4185
	A2	Sequence	# PSMs	# Proteins	# Protein Groups	Protein Group Accessions	Modifications	ΔCn	Area	XCorr	Charge	MH+ [Da]	ΔM [ppm]	RT [min]	# Missed Cleavages
	High	ALTTEVFSVVTSR	4	3	1	gnl		0	661262054	4.00661	2	1409.77	1.17255	50.2123	0
	High	ScVPIKGAYR	2	4	1	gnl	C2(Carbamidomethyl)	0	2.85921e+08	3.11796	3	1150.6	-0.310787	24.4744	1
	High	RPcIPDFFR	1	3	1	gnl	C3(Carbamidomethyl)	0	104964502	2.87735	2	1207.6	-0.878068	44.1631	0
unk	{Pfam: Core histone H2A/H2B/H3/H4 [PF00125.19, score=75.6]} {Human: H2AFV, H2A histone family, member V [Source:HGNC Symbol;Acc:20664], e=2e-66} - [RNA1310_38563.3_1]	23.0447	41.57	9	3	5	7	14546189138	166	17.7867	10.7554
	A2	Sequence	# PSMs	# Proteins	# Protein Groups	Protein Group Accessions	Modifications	ΔCn	Area	XCorr	Charge	MH+ [Da]	ΔM [ppm]	RT [min]	# Missed Cleavages
	High	AGLQFPVGR	2	23	3	unk		0	33326176824	2.53684	2	944.532	1.18041	38.5217	0
	High	HLQLAIR	1	22	3	unk		0	9696948392	2.52904	2	850.525	-0.546893	28.2141	0
	High	ATIAGGGVIPHIHK	1	7	1	unk		0	615442198	3.59577	3	1370.79	1.23692	31.6448	0
	High	HLQLAIRGDEELDTLIK	1	7	1	unk		0	149936996	3.84429	3	1964.09	2.48585	47.2316	1
	High	VGATAAVYSAAILEYLTAEVLELAGnASK	1	6	1	unk	N26(Deamidated)	0	3.3608e+06	3.85799	3	2896.53	4.63954	67.5594	0
	High	VGATAAVYSAAILEYLTAEVLELAGNASK	1	6	1	unk		0	0	4.15463	3	2895.53	-1.42714	67.5747	0
unk	{TRANSSPLICED} {Pfam: CoA binding domain [PF02629.14, score=105.0]} {Human: SUCLG1, succinate-CoA ligase, alpha subunit [Source:HGNC Symbol;Acc:11449], e=1e-139} - [RNA1310_21821_3]	23.0408	14.04	3	5	5	7	283948697	513	55.7816	9.40771
	A2	Sequence	# PSMs	# Proteins	# Protein Groups	Protein Group Accessions	Modifications	ΔCn	Area	XCorr	Charge	MH+ [Da]	ΔM [ppm]	RT [min]	# Missed Cleavages
	High	GGQTHLNLPVFNTVSEAR	1	2	1	unk		0	362746152	3.91318	3	1940	1.34097	45.6828	0
	High	LVGPNcPGVIAPGQcK	2	2	1	unk	C6(Carbamidomethyl); C15(Carbamidomethyl)	0	306837356	2.90534	2	1666.84	1.78906	33.813	0
	High	IAALESAGVVVSK	1	2	1	unk		0	182262583	3.10798	2	1243.73	1.1233	36.8278	0
	High	QGTFHSTQAIEYGTR	2	1	1	unk		0	160539003	4.45051	3	1695.81	1.61701	27.881	0
	High	SNLAINKDTR	1	1	1	unk		0	83497356	2.86386	3	1131.61	-0.227525	20.9987	1
unk	{TRANSSPLICED} {Pfam: EF-hand domain pair [PF13499.1, score=54.3]} {Human: MYL1, myosin, light chain 1, alkali; skeletal, fast [Source:HGNC Symbol;Acc:7582], e=2e-42} - [RNA1310_73840_2]	22.9312	29.71	4	5	5	7	2.52063e+08	175	19.872	5.03369
	A2	Sequence	# PSMs	# Proteins	# Protein Groups	Protein Group Accessions	Modifications	ΔCn	Area	XCorr	Charge	MH+ [Da]	ΔM [ppm]	RT [min]	# Missed Cleavages
	High	ALGLNPTEAEIKK	2	3	1	unk		0	2.96798e+08	3.59461	3	1383.79	0.877505	32.7979	1
	High	ITFETFLPIYK	2	3	1	unk		0	284290188	3.04619	2	1371.76	0.975717	59.8693	0
	High	HLLTSLGEK	1	3	1	unk		0	175102473	2.98401	2	997.568	0.575002	27.6125	0
	High	ITFETFLPIYKDLAK	1	3	1	unk		0	83540489	3.63543	3	1799	0.155881	61.1611	1
	High	NADKVKPEQFIDGFR	1	3	1	unk		0	70907376	4.60123	3	1763.9	-1.61178	39.1801	1
unk	{Pfam: Copper type II ascorbate-dependent monooxygenase, N-terminal domain [PF01082.15, score=79.9]} {Human: MOXD1, monooxygenase, DBH-like 1 [Source:HGNC Symbol;Acc:21063], e=2e-28} - [RNA1310_11166.2_2]	22.8995	9.99	9	4	4	6	1.88752e+08	751	84.1866	8.41162
	A2	Sequence	# PSMs	# Proteins	# Protein Groups	Protein Group Accessions	Modifications	ΔCn	Area	XCorr	Charge	MH+ [Da]	ΔM [ppm]	RT [min]	# Missed Cleavages
	High	TTGLSHPGIcPLDSATcK	3	9	1	unk	C10(Carbamidomethyl); C17(Carbamidomethyl)	0	4.07399e+08	4.56376	2	1914.91	0.607945	33.7653	0
	High	YGVLQLHWNNPAR	1	7	1	unk		0	98808900	2.83441	3	1567.81	-0.215043	44.0569	0
	High	cIGVSGINScWLR	1	6	1	unk	C1(Carbamidomethyl); C10(Carbamidomethyl)	0	60046830	3.70718	2	1521.72	-3.60928	47.5422	0
	High	IPNGDRVPNPcQPGAIWAGVGHQSPAGANAR	1	6	1	unk	C11(Carbamidomethyl)	0	0	5.35992	4	3164.56	0.118715	40.679	1
unk	{Pfam: 14-3-3 protein [PF00244.15, score=353.0]} {Human: YWHAB, tyrosine 3-monooxygenase/tryptophan 5-monooxygenase activation protein, beta polypeptide [Source:HGNC Symbol;Acc:12849], e=2e-98} - [RNA1310_25507_1]	22.8029	17.07	17	3	6	7	2.41021e+08	457	51.9626	6.80029
	A2	Sequence	# PSMs	# Proteins	# Protein Groups	Protein Group Accessions	Modifications	ΔCn	Area	XCorr	Charge	MH+ [Da]	ΔM [ppm]	RT [min]	# Missed Cleavages
	High	SVTEKGQELGNEER	2	5	2	unk		0	5.24581e+08	3.24364	3	1575.76	1.26434	21.3339	1
	High	AATGYAESELATTHPIR	1	7	1	unk		0	129224646	4.80047	3	1787.89	-0.92967	33.8176	0
	High	DSTLIMQLLR	1	28	5	unk		0	6.9257e+07	2.66246	2	1189.66	0.0647587	59.9446	0
	High	YLAEVASGVERDAVVDSSEQAYK	1	7	1	unk		0	61435082	2.86439	3	2486.21	1.44146	43.9204	1
	High	DAVVDSSEQAYK	1	7	1	unk		0	0	2.7617	2	1311.61	2.24856	25.6573	0
	High	NLLSVAYKNVVGAR	1	9	3	unk		0	0	3.43268	3	1503.86	-0.378815	47.544	1
unk	{Pfam: Universal stress protein family [PF00582.21, score=82.2]} - [RNA1310_25382_1]	22.7005	15.25	2	4	5	7	148693616	459	50.1318	11.1802
	A2	Sequence	# PSMs	# Proteins	# Protein Groups	Protein Group Accessions	Modifications	ΔCn	Area	XCorr	Charge	MH+ [Da]	ΔM [ppm]	RT [min]	# Missed Cleavages
	High	AFLGSVSDYVIHNSR	2	3	2	unk		0	173226752	3.2279	3	1664.84	1.133	45.8495	0
	High	SGFNVPTEDWR	1	2	1	unk		0	161756470	2.40348	2	1307.6	0.97851	42.9123	0
	High	DGDQLVIAHIVEPPSLPSFSLK	1	2	1	unk		0	111097626	4.68637	3	2362.27	0.935955	60.6805	0
	High	LAVTVVPSKR	2	1	1	unk		0	8.70869e+07	2.95446	3	1069.67	-2.51634	27.3826	1
	High	KAAALEEEVHYR	1	2	1	unk		0	47397405	3.50346	3	1415.73	2.44011	26.4134	1
unk	{Pfam: Immunoglobulin domain [PF13895.1, score=59.4]} {Human: HSPG2, heparan sulfate proteoglycan 2 [Source:HGNC Symbol;Acc:5273], e=2e-21} - [RNA1310_4373_3]	22.3913	8.78	6	7	7	7	1.58855e+08	1105	124.783	6.62451
	A2	Sequence	# PSMs	# Proteins	# Protein Groups	Protein Group Accessions	Modifications	ΔCn	Area	XCorr	Charge	MH+ [Da]	ΔM [ppm]	RT [min]	# Missed Cleavages
	High	NGVEESNEVTEREPVGR	1	5	1	unk		0	220638448	4.04254	3	1900.91	5.04629	26.4802	1
	High	ISLSQEIVSPTVFR	1	4	1	unk		0	135611282	3.47992	2	1575.88	4.75169	51.0892	0
	High	VGTGHGEDLFEPYcR	1	2	1	unk	C14(Carbamidomethyl)	0	120314722	2.66686	3	1736.77	0.34176	37.1903	0
	High	FcFKENTcTR	1	4	1	unk	C2(Carbamidomethyl); C8(Carbamidomethyl)	0	116075489	3.08922	3	1362.6	1.94181	27.0725	1
	High	ASNYENTPLQYNVR	1	4	1	unk		0	106430154	3.19319	2	1668.8	2.33699	35.8435	0
	High	EGSFIGVANR	1	2	1	unk		0	0	2.50923	2	1049.54	0.960848	31.8818	0
	High	NFVQYIcTATYDGQELR	1	4	1	unk	C7(Carbamidomethyl)	0	0	3.41034	2	2077.97	1.55916	52.9971	0
unk	{Pfam: Cyclophilin type peptidyl-prolyl cis-trans isomerase/CLD [PF00160.16, score=132.2]} {Human: PPIB, peptidylprolyl isomerase B (cyclophilin B) [Source:HGNC Symbol;Acc:9255], e=7e-42} - [RNA1310_33435_3]	22.2733	17.08	4	4	4	7	410102081	363	40.3838	6.55127
	A2	Sequence	# PSMs	# Proteins	# Protein Groups	Protein Group Accessions	Modifications	ΔCn	Area	XCorr	Charge	MH+ [Da]	ΔM [ppm]	RT [min]	# Missed Cleavages
	High	TVGEVPSDPDTAVPR	2	3	1	unk		0	8.05883e+08	3.16959	2	1539.77	1.53938	32.3901	0
	High	VVPDFVVQMGDITTGDGTGGTSIYGPR	2	4	1	unk		0	2.23524e+08	3.72006	3	2739.33	0.401665	58.1943	0
	High	FRGENLHYK	2	4	1	unk		0	200899392	3.26515	3	1163.59	-1.4735	22.7081	1
	High	FNDEPFILSHR	1	4	1	unk		0	170009250	3.01245	2	1374.68	2.90854	40.0571	0
gnl	unk RNA1310_81421_2	22.2042	22.01	2	1	1	3	5.26867e+08	159	16.2609	8.71924
	A2	Sequence	# PSMs	# Proteins	# Protein Groups	Protein Group Accessions	Modifications	ΔCn	Area	XCorr	Charge	MH+ [Da]	ΔM [ppm]	RT [min]	# Missed Cleavages
	High	GPGGSGGGGGGSGPRPGGGGPPPASGGSSAGSEER	3	2	1	gnl		0	5.26867e+08	8.60649	3	2805.26	1.33389	21.3598	0
unk	{Pfam: Universal stress protein family [PF00582.21, score=84.7]} - [RNA1310_22581_2]	21.8397	12.6	1	4	4	6	355601250	500	57.7481	9.90576
	A2	Sequence	# PSMs	# Proteins	# Protein Groups	Protein Group Accessions	Modifications	ΔCn	Area	XCorr	Charge	MH+ [Da]	ΔM [ppm]	RT [min]	# Missed Cleavages
	High	ASKYEEAWSKR	2	1	1	unk		0	430077186	3.46458	3	1354.68	0.66154	24.2694	2
	High	LHLLSVVDPPDYNTGTGFGGGHR	1	1	1	unk		0	390307524	5.46898	3	2409.19	-0.33185	45.5699	0
	High	LMPDLAESNIFVHNR	1	1	1	unk		0	246419040	3.62644	3	1755.89	1.55706	47.281	0
	High	VSANPGEALcAMMR	1	1	1	unk	C10(Carbamidomethyl)	0	79774232	3.10015	2	1506.69	1.01311	47.4387	0
[truncated: 2,080 more rows]

## Sheet: Tails_Trypsin_Deglycosylated_2
Protein FDR Confidence	Accession	Description	FASTA Title Lines	Exp. q-value	Sum PEP Score	Coverage	# Peptides	# PSMs	# Unique Peptides	# Protein Groups	# AAs	MW [kDa]	calc. pI	Area: F2: Sample	Score Sequest HT	# Peptides Sequest HT
[truncated: 11,501 more rows]

[truncated: 3 more sheets: Tails_Trypsin_Deglycosylated_3, Tails_LysN_Deglycosylated_1, Tails_LysN_Deglycosylated_2]
